# Supplementary material for: Polygyny is linked to accelerated birdsong evolution but not to larger song repertoires
Source: Nat Commun. 2019 Feb 21;10:884. doi: 10.1038/s41467-019-08621-3 (PMC6385279; doi:10.1038/s41467-019-08621-3)
Supplement: Supplementary file 4 — Supplementary Data 1 [file 41467_2019_8621_MOESM4_ESM.xlsx]

## Sheet: Data
BirdtreeFormat	Family	Polygyny source(s)	Polygyny Source data	Polygyny	EPP 10% threshold	EPP source(s)	EPP Source data	Syllable.rep.final	Data - Syllable repertoire source data	Source - Syll Rep	Syll.song.final	# syllables/song Data	Source - Syll/song	Song.rep.final	Data - Song repertoire	Source - Song rep	Duration.final	Data - Song duration (s)	Source - Song duration	Interval.final	Data - Interval source data	Interval source
Acanthornis_magna	Acanthizidae	HBW	M	0	NA			NA			NA			NA			NA			NA
Acridotheres_cristatellus	Sturnidae	HBW	M	0	NA			NA			NA			NA			NA			NA
Acridotheres_fuscus	Sturnidae	HBW	M	0	NA			NA			NA			NA			NA			NA
Acridotheres_ginginianus	Sturnidae	HBW	M	0	NA			NA			NA			NA			NA			NA
Acridotheres_tristis	Sturnidae	Peneaux and Griffin (2015); HBW; BNA	M; M; M	0	NA			NA			NA			NA			NA			NA
Acrocephalus_aequinoctialis	Acrocephalidae	HBW	M	0	NA			NA			NA			NA			NA			NA
Acrocephalus_arundinaceus	Acrocephalidae	HBW; Soma and Garamszegi (2011); Griffith, Owens, Thuman (2002); Hasselquist and Sherman (2001)	M/P; P; M/P; 30% P	1	1	Griffith, Owens, Thuman (2002); Soma et al (2011); Stutchbury (1998); Cornwallis et al (2010)	4.8% EPP; 3.1%/9.8% EPP; 30% EPP; 6.73% EPB	22.5	10-20; 30 (25-45)	Catchpole (1980); Szekely et al (1996) via Moore et al (2011)	5	5; 5	Garamszegi and Moller (2004); Read and Weary (1992)	500	LL; >100; 1000	MacDougall-Shackleton (1997)	7.35	3.2; 11.5	Garamszegi and Moller (2004); HBW	1.75	1.5; 2	Garamszegi and Moller (2004); HBW
Acrocephalus_baeticatus	Acrocephalidae	HBW	M	NA	NA			NA			NA			NA			NA			NA
Acrocephalus_bistrigiceps	Acrocephalidae	HBW, Soma and Garamszegi (2011)	P; P	1	0	Soma and Garamszegi (2011)	6.4% EPP	55	35-75	Hamao (2008)	10	10	Soma and Garamszegi (2011)	400	~300; Large	MacDougall-Shackleton (1997); Soma and Garamszegi (2011)	NA			NA
Acrocephalus_dumetorum	Acrocephalidae	HBW	M/P	NA	NA			NA	NA		3.48	1-15 notes (mean 3.48)	Marova et al (2010)	55.3	30-104 (mean 55.3)	Marova et al (2010) https://link.springer.com/article/10.1134/S106235901008008X	0.75	0.1-2.5 (mean 0.75)	Marova et al (2010)	0.25	0.1-0.4	Marova et al (2010)
Acrocephalus_familiaris	Acrocephalidae	HBW; Addison and Diamond (2011)	M, M	0	NA			NA			NA			NA			NA			NA
Acrocephalus_luscinius	Acrocephalidae	HBW	M	0	NA			NA			NA			NA			NA			NA
Acrocephalus_melanopogon	Acrocephalidae	HBW	M	0	NA			102	60-80; 134	Catchpole (1980); Feßl & Hoi (2000) via Moore et al (2011)	NA			NA			NA			NA
Acrocephalus_orinus	Acrocephalidae	HBW	M	0	NA			NA			NA			NA			NA			NA
Acrocephalus_paludicola	Acrocephalidae			NA	1	Cornwallis et al (2010)	70.97% EPB	15	43393	Catchpole (1980)	20	20	Garamszegi and Moller (2004)	100	>100	Garamszegi and Moller (2004)	2.18	2.18	Garamszegi and Moller (2004)	NA
Acrocephalus_palustris	Acrocephalidae	Griffith, Owens, Thuman (2002); Bell et al (2004); Soma and Garamszegi (2011)	M/P; P; P	1	0	Cornwallis et al (2010)/Soma et al (2011); Griffith, Owens, Thuman (2002)	3.1% EPP; 9.1% EPB	241	80-100; 411; 241	Catchpole (1980); Bell et al (2004) via Moore et al (2011); Garamszegi et al (2005)	90	90	Garamszegi and Moller (2004)	100	>100	Garamszegi and Moller (2004)	5	5	Garamszegi and Moller (2004)	0.01	0.01	Read and Weary (1992)
Acrocephalus_schoenobaenus	Acrocephalidae	Griffith, Owens, Thuman (2002); Soma and Garamszegi (2011); Hasselquist and Sherman (2001); HBW	M/P; P; 12% P; 0-17.2% P	1	0	Griffith, Owens, Thuman (2002)/Soma (2011); Cornwallis et al (2010); Hasselquist and Sherman (2001)	7.9% EPP; 20.16% EPB; 9% EPP	55	35-55; 68; 35-75	Catchpole (1980); Moore et al (2011); Szekely et al (1996)	6.35	7.7; 5	Garamszegi and Moller (2004); Soma and Garamszegi (2011)	100	L; >100	MacDougall-Shackleton (1997);	19.5	19.5	Garamszegi and Moller (2004)	1.31	1.31	Garamszegi and Moller (2004)
Acrocephalus_scirpaceus	Acrocephalidae	HBW	M	0	NA			80	80 (70-90)	Catchpole (1980) via Moore et al (2011)	80	80	Read and Weary (1992)	500	L; 1000	MacDougall-Shackleton (1997);	260	20; 1000	HBW; Read and Weary (1992)	0.01	0.01	Read and Weary (1992)
Acrocephalus_sechellensis	Acrocephalidae	HBW	M	0	1	Griffith, Owens, Thuman (2002); Cornwallis et al (2010); HBW	38% EPP; 40% EPB; Qualitative	32	32	Catchpole and Komdeur (2008)	NA			NA			NA			NA
Acrocephalus_stentoreus	Acrocephalidae	HBW	M	0	NA			15	43245	Opaev and Ivanitskii (2010)	NA			NA			NA			NA
Agelaioides_badius	Icteridae	Price (2009)	M	0	NA			NA			NA			NA	L	MacDougall-Shackleton (1997); Irwin (1990)	NA			NA
Agelaius_assimilis	Icteridae	HBW; Price (2009); Jaramillo and Burke (1999)	M; M; M	0	NA			NA			NA			NA			NA			NA
Agelaius_humeralis	Icteridae	HBW; Price (2009); Jaramillo and Burke (1999)	M; M; M	0	NA			NA			NA			NA			NA			NA
Agelaius_phoeniceus	Icteridae	Verner and Willson (1969); Jaramillo and Burke (1999); Price (2009); Hasselquist and Sherman (2001)	P; P; P; 56% P	1	1	Soma and Garamszegi (2011); HBW	28.3% EPP; 23-48% EPP	18.5	43311	Irwin (1990)	3	3	Garamszegi and Moller (2004)	5	4; 5; 6	Garamszegi and Moller (2004); MacDougall-Shackleton (1997); DeVoogd et al (1993)	1.25	1.25	Garamszegi and Moller (2004)	14	14	Garamszegi and Moller (2004)
Agelaius_tricolor	Icteridae	Verner and Willson (1969); Price (2009); Soma 2011	P; P; M/P	1	NA			NA			NA			NA			1.25	1.25	HBW	NA
Agelaius_xanthomus	Icteridae	HBW; Price (2009); Jaramillo and Burke (1999)	M; M; M	0	NA			NA			NA			NA			NA			NA
Agelasticus_thilius	Icteridae	HBW; Price (2009); Jaramillo and Burke (1999)	M; M; M	0	NA			17.9	17.9 +/- 5.2	Irwin (1990)	NA			6	6	MacDougall-Shackleton (1997); Irwin (1990)	NA			NA
Ailuroedus_crassirostris	Ptilonorhynchidae	Loffrado and Borgia (1986); HBW	M; M	0	NA			NA			NA			NA			NA			NA
Ailuroedus_melanotis	Ptilonorhynchidae	Loffrado and Borgia (1986); HBW	M; M	0	NA			NA			NA			NA			NA			NA
Aimophila_aestivalis	Passerellidae	Haggerty (1988)	3.4% P	0	NA			NA			2	2	Read and Weary (1992)	20	20	MacDougall-Shackleton (1997);	0.55	0.55	Read and Weary (1992)	10	10	Read and Weary (1992)
Aimophila_botterii	Passerellidae	HBW	M	0	NA			NA			NA			NA	L ("L, Repertoire size >1, but otherwise unmeasured.")	MacDougall-Shackleton (1997);	NA			NA
Aimophila_carpalis	Passerellidae	HBW	M	0	NA			NA			NA			NA			NA			NA
Aimophila_humeralis	Passerellidae	HBW		NA	NA			NA			NA			NA			1.75	1.75	HBW	NA
Aimophila_mystacalis	Passerellidae	HBW	M	0	NA			NA			NA			NA			NA			NA
Aimophila_quinquestriata	Passerellidae	HBW	M	0	NA			NA			NA			75	75	MacDougall-Shackleton (1997);	NA			NA
Alauda_arvensis	Alaudidae	HBW; Delius (1965)	M; M	0	NA			341	341	Briefer et al (2009) via Moore et al (2011)	15	15	Read and Weary (1992)	NA			NA			NA
Alauda_razae	Alaudidae	HBW	M	0	NA			NA			NA			NA			NA			NA
Alophoixus_finschii	Pycnonotidae	Loffrado and Borgia (1986)	M	0	NA			NA			NA			NA			NA			NA
Amblyospiza_albifrons	Ploceidae	HBW	P	1	NA			NA			NA			NA			NA			NA
Amblyramphus_holosericeus	Icteridae	HBW	AppM	NA	NA			NA			NA			NA			NA			NA
Ammodramus_bairdii	Passerellidae	Wiggins (2006); HBW	M; M	0	NA			NA			NA			1	1	MacDougall-Shackleton (1997);	NA			NA
Ammodramus_caudacutus	Passerellidae			NA	NA			NA			NA			1	1	MacDougall-Shackleton (1997);	NA			NA
Ammodramus_henslowii	Passerellidae	HBW; Verner and Willson (1969); Zimmerman (1988)	M; M; M	0	NA			NA			NA			NA			NA			NA
Ammodramus_leconteii	Passerellidae	HBW	M	0	NA			NA			NA			NA			NA			NA
Ammodramus_maritimus	Passerellidae	HBW; Verner and Willson (1969)	M; M	0	1	Cornwallis et al (2010)	17% EPB	NA			3	3	Read and Weary (1992)	4	4	MacDougall-Shackleton (1997);	1	1	Read and Weary (1992)	4.4	4.4	Read and Weary (1992)
Ammodramus_savannarum	Passerellidae	HBW; Lohr et al (2013)	M; M	0	NA			NA			NA			NA			NA			NA
Ammomanes_deserti	Alaudidae	HBW	M	0	NA			NA			NA			NA			NA			NA
Amphispiza_belli	Passerellidae	HBW; Rich (1980)	M; M	0	NA			NA			NA			1	1	MacDougall-Shackleton (1997);	NA			NA
Amphispiza_bilineata	Passerellidae	HBW	M	0	NA			NA			NA			9	9	MacDougall-Shackleton (1997);	1.02	1.02	Dobson and Lemon (1975)	0.98	0.98	Dobson and Lemon (1975)
Anaplectes_rubriceps	Ploceidae	HBW	P	1	NA			NA			NA			NA			NA			NA
Andropadus_gracilis	Pycnonotidae	HBW	M	0	NA			NA			NA			NA			NA			NA
Andropadus_importunus	Pycnonotidae	HBW	M	0	NA			NA			NA			NA			NA			NA
Andropadus_milanjensis	Pycnonotidae	HBW	M	0	NA			NA			NA			NA			NA			NA
Andropadus_nigriceps	Pycnonotidae	HBW	M	0	NA			NA			NA			NA			NA			10	10	Read and Weary (1992)
Anthoscopus_caroli	Remizidae	HBW	M	0	NA			NA			NA			NA			2.5	2.5	Read and Weary (1992)	NA
Anthoscopus_minutus	Remizidae	HBW	M	0	NA			NA			NA			NA			NA			NA
Anthus_campestris	Motacillidae	HBW	M	0	NA			1	1	Wallschläger (1984) via Moore et al (2011)	3	3	Read and Weary (1992)	1	1	MacDougall-Shackleton (1997);	0.4	0.4	Read and Weary (1992)	NA
Anthus_chloris	Motacillidae	HBW	M	0	NA			NA			NA			NA			NA			NA
Anthus_crenatus	Motacillidae	HBW	M	0	NA			NA			NA			NA			NA			NA
Anthus_hoeschi	Motacillidae	HBW	M	0	NA			NA			NA			NA			NA			NA
Anthus_leucophrys	Motacillidae	HBW	M	0	NA			NA			NA			NA			NA			NA
Anthus_lineiventris	Motacillidae	HBW	M	0	NA			NA			NA			NA			NA			NA
Anthus_lutescens	Motacillidae	HBW	M	0	NA			NA			NA			NA			NA			NA
Anthus_melindae	Motacillidae	HBW	M	0	NA			NA			NA			NA			NA			NA
Anthus_novaeseelandiae	Motacillidae	HBW	M	0	NA			NA			NA			NA			NA			NA
Anthus_petrosus	Motacillidae	HBW	M	0	NA			NA			NA			NA			18	18	HBW	NA
Anthus_pratensis	Motacillidae	Hotker (1988); HBW	2% P; M	0	NA			NA			NA			1	1	MacDougall-Shackleton (1997);	NA			NA
Anthus_similis	Motacillidae	HBW	M	0	NA			NA			NA			NA			NA			NA
Anthus_spinoletta	Motacillidae	Hasselquist and Sherman (2001); Griffith et al (2002); Bollman and Reyer (1999); HBW	1% P; M/P; M; OccP	0	0	Griffith, Owens, Thuman (2002); Reyer et al (1997) via Stutchbury (1998); Cornwallis et al (2010)	5.2% EPP; 12% EPP; 12.4% EPB	5.1	5.1	[Syllables per song = 5.1; Song repertoire = 1]	5.1	3.2; 4-10	Soma and Garamszegi (2011); HBW	1	1	MacDougall-Shackleton (1997)/Garamszegi and Moller (2004)	10.57	10.64; 10.5	Garamszegi and Moller (2004); HBW	NA
Anthus_trivialis	Motacillidae	HBW	M	0	NA			11	11	Moore et al (2011)	6	6	Read and Weary (1992)	NA			8	8	HBW	NA
Anthus_vaalensis	Motacillidae	HBW	M	0	NA			NA			NA			NA			NA			NA
Apalis_thoracica	Cisticolidae	HBW	M	0	NA			NA			NA			NA			15	15	HBW	NA
Aphelocoma_californica	Corvidae	Vleck and Brown (1999); HBW	M; M	0	NA			NA			NA			NA			NA			NA
Aphelocoma_coerulescens	Corvidae	Smith (1980); HBW	M; M	0	0	Griffith, Owens, Thuman (2002)	0% EPP	NA			NA			NA			NA			NA
Aphelocoma_insularis	Corvidae	Collins and Corey (2005); HBW	M; M	0	NA			NA			NA			NA			10	10	HBW	NA
Aphelocoma_ultramarina	Corvidae			NA	0	Griffith, Owens, Thuman (2002); Cornwallis et al (2010); Vleck and Brown (1999)	1.4% EPP; 62.75% EPB; Qualitative	NA			NA			NA			NA			NA
Aplonis_dichroa	Sturnidae	HBW	M	0	NA			NA			NA			NA			NA			NA
Aplonis_opaca	Sturnidae	HBW	M	0	NA			NA			NA			NA			NA			NA
Arremonops_rufivirgatus	Passerellidae			NA	NA			NA			NA			1	1	MacDougall-Shackleton (1997)/Read and Weary (1992)	NA			NA
Arses_telescophthalmus	Monarchidae	HBW	M	0	NA			NA			NA			NA			NA			NA
Auriparus_flaviceps	Remizidae	Austin (1977); HBW	M; M	0	NA			NA			NA			NA			NA			NA
Automolus_ochrolaemus	Furnariidae	HBW	M	0	NA			NA			NA			NA			3	3	HBW	NA
Automolus_rubiginosus	Furnariidae	HBW	M	0	NA			NA			NA			NA			NA			NA
Baeolophus_atricristatus	Paridae	Brackbill (1970); BNA	M; M	0	NA			NA			1	1	Read and Weary (1992)	9	9	Dobson and Lemon (1975)	1.27	1.27	Dobson and Lemon (1975)	3.75	3.75	Dobson and Lemon (1975)
Baeolophus_bicolor	Paridae	Brackbill (1970); HBW	M; M	0	1	Cornwallis et al (2010)	22.9% EPB	NA			1.5	1.5	Read and Weary (1992)	12.85	12; 13.7	MacDougall-Shackleton (1997); Read and Weary (1992)	1.4	1.4	Read and Weary (1992)	1	1	Read and Weary (1992)
Baeolophus_inornatus	Paridae	Brackbill (1970); BNA	M; M	0	NA			NA			1.5	1.5	Read and Weary (1992)	11	11	Read and Weary (1992)	2.5	2.5	Read and Weary (1992)	1	1	Read and Weary (1992)
Baeolophus_wollweberi	Paridae	BNA	M	0	NA			NA			NA			2	2	MacDougall-Shackleton (1997);	NA			NA
Batis_occulta	Platysteiridae	HBW	M	0	NA			NA			NA			NA			NA			NA
Bleda_notatus	Pycnonotidae	HBW	M	0	NA			NA			NA			NA			NA			NA
Bleda_syndactylus	Pycnonotidae	HBW	M	0	NA			NA			NA			NA			NA			NA
Bombycilla_cedrorum	Bombycillidae	Verner and Willson (1969)	M	0	NA			NA			NA			NA			NA			NA
Bombycilla_garrulus	Bombycillidae	Ludlow (2009)	M	0	NA			NA			NA			NA			NA			NA
Bradornis_infuscatus	Muscicapidae	HBW	M	0	NA			NA			NA			NA			3.5	3.5	HBW	NA
Bradornis_mariquensis	Muscicapidae	HBW	M	0	NA			NA			2	43103	HBW	NA			NA			NA
Bradornis_microrhynchus	Muscicapidae	HBW	M	0	NA			NA			NA			NA			NA			NA
Bradornis_pallidus	Muscicapidae	HBW	M	0	NA			NA			NA			NA			NA			NA
Bradypterus_baboecala	Locustellidae	HBW	M	0	NA			NA			NA			NA			10	10	HBW	NA
Bradypterus_barratti	Locustellidae	HBW	M	0	NA			NA			NA			NA			NA			NA
Bradypterus_cinnamomeus	Locustellidae	HBW	M	0	NA			NA			NA			NA			2	2	HBW	NA
Bradypterus_graueri	Locustellidae	HBW	M	0	NA			NA			NA			NA			1.5	1.5	HBW	NA
Bradypterus_lopezi	Locustellidae	HBW	M	0	NA			NA			NA			NA			NA			NA
Bradypterus_sylvaticus	Locustellidae	HBW	M	0	NA			NA			NA			NA			6	6	HBW	NA
Bradypterus_victorini	Macrosphenidae	HBW	M	0	NA			NA			NA			NA			NA			NA
Bubalornis_albirostris	Ploceidae	HBW	P	1	NA			NA			NA			NA			NA			NA
Bucanetes_githagineus	Fringillidae	HBW	M	0	NA			NA			NA			NA			NA			NA
Buphagus_africanus	Buphagidae	HBW	M	0	NA			NA			NA			NA			NA			NA
Buphagus_erythrorhynchus	Buphagidae	HBW	M	0	NA			NA			NA			NA			NA			NA
Cacicus_cela	Icteridae	HBW	P	1	NA			26	20-32 or large (Panama vs Suriname)	Irwin (1990)	NA			253.25	5-8; undefined (Panama vs Suriname)	Irwin (1990) (cites Trainer (1988) and Feekes (1982))	NA			NA
Cacicus_chrysopterus	Icteridae	Price (2009); HBW	M; M	0	NA			NA			NA			NA			NA			NA
Cacicus_haemorrhous	Icteridae	Price (2009); HBW	P; P	1	NA			NA			NA			NA			NA			NA
Cacicus_solitarius	Icteridae	Price (2009); HBW	M; M	0	NA			NA			NA			NA			NA			NA
Cacicus_uropygialis	Icteridae	Price (2009)	M	0	NA			11.3	>=11.3 +/- 3.3	Irwin (1990)	NA			12	12	MacDougall-Shackleton (1997); Irwin (1990)	NA			NA
Calamospiza_melanocorys	Passerellidae	Ford (1983); Verner and Willson (1969); Rising (1996); HBW	P; FPa; P; OccP	1	NA			NA			NA			NA			NA			NA
Calandrella_cinerea	Alaudidae	HBW	M	0	NA			NA			NA			NA			NA			NA
Calandrella_somalica	Alaudidae	HBW	M	0	NA			NA			NA			NA			NA			NA
Calcarius_lapponicus	Calcariidae	Hasselquist and Sherman (2001); Ford (1983); HBW	0% P; OppP; M	0	NA			NA			16	16	Read and Weary (1992)	1	1	MacDougall-Shackleton (1997);	2.25	2.25	Read and Weary (1992)	NA
Calcarius_mccownii	Calcariidae	Verner and Willson (1969); HBW	M; M	0	NA			NA			NA			NA			NA			NA
Calcarius_ornatus	Calcariidae	HBW	M	0	1	Cornwallis et al (2010); HBW	32% EPB; Qualitative	NA			7.5	7.5	Garamszegi and Moller (2004)	NA			2.375	2.25; 2.5	Garamszegi and Moller (2004); HBW	NA
Calcarius_pictus	Calcariidae	Briskie (1999); Griffith, Owens, Thuman (2002); Rising (1996)	Pga; Pga; Pr	NA	0	Briskie et al (1998) via Arnold and Owens (2002); Griffith, Owens, Thuman (2002)	3.2% EPP; 0.9% EPP	10.1	10.1 syll/song, 1 song	Briskie (1999)	10.1	10.1	Briskie (1999)	1	1	Garamszegi and Moller (2004)/Briskie (1999)	1.63	1.63	Garamszegi and Moller (2004)	NA
Calicalicus_madagascariensis	Vangidae	HBW	M	0	NA			NA			NA			NA			NA			NA
Callacanthis_burtoni	Fringillidae	HBW	M	0	NA			NA			NA			NA			NA			NA
Calocitta_formosa	Corvidae			NA	0	Cornwallis et al (2010)	9.38% EPP	NA			NA			NA			NA			NA
Camaroptera_brachyura	Cisticolidae	HBW	M	0	NA			NA			NA			NA			2.1	2.1	HBW	NA
Camaroptera_superciliaris	Cisticolidae	HBW	M	0	NA			NA			NA			NA			NA			NA
Campephaga_phoenicea	Campephagidae	HBW	M	0	NA			NA			NA			NA			7.5	7.5	HBW	NA
Campephaga_quiscalina	Campephagidae	HBW	M	0	NA			NA			NA			NA			NA			NA
Campylorhynchus_brunneicapillus	Troglodytidae	Kroodsma (1977); Verner and Willson (1969)	M; M	0	NA			NA			1		Read and Weary (1992)	NA			2.9	2.9	Read and Weary (1992)	7.8	7.8	Read and Weary (1992)
Campylorhynchus_griseus	Troglodytidae			NA	0	Griffith, Owens, Thuman (2002); Cornwallis et al (2010)	2.3% EPP; 0% EPB	NA			NA			NA			NA			NA
Campylorhynchus_nuchalis	Troglodytidae			NA	0	Griffith, Owens, Thuman (2002); Cornwallis et al (2010)	1.5% EPP; 4.6% EPB	NA			NA			5	5	Garamszegi and Moller (2004)	NA			NA
Cardinalis_cardinalis	Cardinalidae	Hasselquist and Sherman (2001); Soma and Garamszegi (2011); HBW	0% P; M; M	0	1	Soma and Garamszegi (2011); Cornwallis et al (2010)	13.5% EPP; 15.8% EPB	14	14	Anderson and Conner (1985) via Moore, et al (2011)	1.75	1; 2-3	Read and Weary (1992); HBW	13.835	9; 18.67	MacDougall-Shackleton (1997); Dobson and Lemon (1975)	1.8	1.8	Dobson and Lemon (1975)	6.9	6.9	Garamszegi and Moller (2004)
Carduelis_cannabina	Fringillidae	HBW	M	0	NA			NA			NA			NA			NA			NA
Carduelis_carduelis	Fringillidae	Smith (1980); HBW	M; M	0	NA			60	60	Guttinger and Clauss (1982) via Moore, et al (2011)	NA			NA			NA			NA
Carduelis_chloris	Fringillidae	Smith (1980); HBW	M; M	0	NA			32.5	30-35	Guttinger (1977)	3	3	Read and Weary (1992)	261	22; 1000	MacDougall-Shackleton (1997);	500	1000	Read and Weary (1992)	NA
Carduelis_citrinella	Fringillidae	HBW	M	0	NA			NA			NA			NA			NA			NA
Carduelis_flammea	Fringillidae	Smith (1980); HBW	M; M	0	NA			NA			NA			16	16	Garamszegi and Moller (2004)	100	100	Garamszegi and Moller (2004)	NA
Carduelis_flavirostris	Fringillidae	HBW	M	0	NA			NA			NA			NA			NA			NA
Carduelis_hornemanni	Fringillidae	HBW	M	0	NA			NA			NA			NA			NA			NA
Carduelis_lawrencei	Fringillidae	HBW	M	0	NA			NA			NA			NA			NA			NA
Carduelis_pinus	Fringillidae	HBW	M	0	NA			NA			NA			NA			NA			NA
Carduelis_psaltria	Fringillidae	HBW	M	0	NA			NA			NA			NA			NA			NA
Carduelis_spinoides	Fringillidae	HBW	M	0	NA			NA			NA			NA			NA			NA
Carduelis_spinus	Fringillidae	HBW	M	0	NA			NA			15	15	Read and Weary (1992)	NA			500	1000 (Inf)	Read and Weary (1992)	NA
Carduelis_tristis	Fringillidae	Smith (1980); HBW	M; M/P	0	1	Gissing et al (1998); Cornwallis et al (2010)	14% EPP; 26.7% EPB	33	33	Moore, et al (2011)	NA			100	>100	Garamszegi and Moller (2004)	300	100; 1000	Garamszegi and Moller (2004); Read and Weary (1992)	NA
Carpodacus_cassinii	Fringillidae	Smith (1980); HBW	M; M	0	NA			27	27	Samson (1978)	NA			86	86	MacDougall-Shackleton (1997);	NA			NA
Carpodacus_erythrinus	Fringillidae	HBW	M	0	1	Albrecht et al (2007); Cornwallis et al (2010)	32% EPB; 33.87% EPB	5.3	5.3 syll/song, 1 song	Bjorklund (1989)	4.9	4-5; 5.3 +/- 0.6	Martens and Kessler (2000); Bjorklund (1989)	1	1 song	Bjorklund (1989)	NA			NA
Carpodacus_mexicanus	Fringillidae	Hasselquist and Sherman (2001); HBW	3% P; M	0	1	Cornwallis et al (2010)	14.89% EPB	41.3	43.23; 38.8	calculated from Tracy and Baker (1999); Robinson and Creanza (in press) (2018)	1.3	1; 1.3; 15.5	Garamszegi and Moller (2004); Read and Weary (1992); Soma and Garamszegi (2011)	4.25	4; 4.5	MacDougall-Shackleton (1997); Soma and Garamszegi (2011)	1.9	1.9	Garamszegi and Moller (2004)	4.9	4.9	Garamszegi and Moller (2004)
Carpodacus_puniceus	Fringillidae	HBW	M	0	NA			NA			NA			NA			NA			NA
Carpodacus_purpureus	Fringillidae	HBW	M	0	NA			NA			15	15	Read and Weary (1992)	NA	L	MacDougall-Shackleton (1997);	2	2	Read and Weary (1992)	NA
Carpodacus_roseus	Fringillidae	HBW	M	0	NA			NA			NA			NA			NA			NA
Carpodacus_rubicilla	Fringillidae	HBW	M	0	NA			NA			NA			NA			NA			NA
Carpodacus_synoicus	Fringillidae	HBW	M	0	NA			NA			NA			NA			NA			NA
Catharus_fuscescens	Turdidae	BNA	M	0	NA			12	12	Dobson and Lemon (1979) via Moore, et al (2011)	3	3	Read and Weary (1992)	2	2	MacDougall-Shackleton (1997);	1.84	1.84	Read and Weary (1992)	5.645	4.56; 6.73	Read and Weary (1992); Dobson and Lemon (1975)
Catharus_guttatus	Turdidae			NA	NA			NA			4	4	Read and Weary (1992)	13	13	MacDougall-Shackleton (1997);	1.59	1.59	Read and Weary (1992)	5.345	3.71; 6.98	Read and Weary (1992); Dobson and Lemon (1975)
Catharus_minimus	Turdidae	HBW	M	0	NA			NA			NA			3	3, 3+	MacDougall-Shackleton (1997); Dobson and Lemon (1975)	2.14	2.14	Read and Weary (1992)	6.43	6.43	Read and Weary (1992)
Catharus_ustulatus	Turdidae			NA	NA			NA			6	6	Read and Weary (1992)	5	5	MacDougall-Shackleton (1997);	2	2	Read and Weary (1992)	5	5	Read and Weary (1992)
Catherpes_mexicanus	Troglodytidae	Kroodsma (1977)	M	0	NA			NA			3	3	Read and Weary (1992)	3	3	MacDougall-Shackleton (1997);	4.6	4.6	Read and Weary (1992)	NA
Cephalopyrus_flammiceps	unknown	HBW	M	0	NA			NA			NA			NA			NA			NA
Cercomacra_tyrannina	Thamnophilidae	Cornwallis et al 2010		NA	0	Griffith, Owens, Thuman (2002); Cornwallis et al (2010); Fleischer et al (1997) via Macedo et al (2008)	0% EPP; 0% EPB; 0% EPP	NA			NA			NA			NA			NA
Certhia_brachydactyla	Certhiidae			NA	NA			NA			NA			1.5	1; 2	MacDougall-Shackleton (1997); HBW	1.3	1.3	HBW	NA
Certhia_familiaris	Certhiidae	Kuitunen et al (1996); HBW	M; OccP	0	NA			5	5	[5 syll/song, 1 song - DeVoogd (1993)]	5	5	Read and Weary (1992)	1	1	MacDougall-Shackleton (1997);	2.1	1.2; 3	Read and Weary (1992); HBW	NA
Certhilauda_albescens	Alaudidae	HBW	M	0	NA			NA			NA			NA			1.25	1.25	HBW	NA
Certhilauda_barlowi	Alaudidae	HBW	M	0	NA			NA			NA			NA			1.75	1.75	HBW	NA
Certhilauda_burra	Alaudidae	HBW	M	0	NA			NA			NA			NA			1.25	1.25	HBW	NA
Certhilauda_chuana	Alaudidae	HBW	M	0	NA			NA			NA			NA			NA			NA
Certhilauda_erythrochlamys	Alaudidae	HBW	M	0	NA			NA			NA			NA			2.25	2.25	HBW	NA
Certhilauda_subcoronata	Alaudidae	HBW	M	0	NA			NA			NA			NA			NA			NA
Cettia_cetti	Scotocercidae	HBW	M	0	NA			NA			4	4	Read and Weary (1992)	NA			2	2	Read and Weary (1992)	17.5	17.5	Read and Weary (1992)
Cettia_fortipes	Scotocercidae	HBW	M	0	NA			NA			NA			NA			NA			NA
Chaetops_aurantius	Chaetopidae	HBW	M	0	NA			NA			NA			NA			NA			NA
Chaetops_frenatus	Chaetopidae	HBW	M	0	NA			NA			NA			NA			NA			NA
Chamaea_fasciata	Paradoxornithidae	Lack (1940); Verner and Willson (1969); HBW	M; M; M	0	NA			NA			NA			NA			3.5	3.5	HBW	NA
Chasiempis_sandwichensis	Monarchidae	BNA; HBW	M; M	0	NA			NA			NA			NA			NA			NA
Chlamydera_cerviniventris	Ptilonorhynchidae	Loffrado and Borgia (1986); HBW	EA; P	1	NA			NA			NA			NA			NA			NA
Chlamydera_guttata	Ptilonorhynchidae	HBW	P	1	NA			NA			NA			NA			NA			NA
Chlamydera_lauterbachi	Ptilonorhynchidae	HBW	P	1	NA			NA			NA			NA			NA			NA
Chlamydera_maculata	Ptilonorhynchidae	HBW	P	1	NA			NA			NA			NA			NA			NA
Chlamydera_nuchalis	Ptilonorhynchidae	Loffrado and Borgia (1986); HBW	EA; P	1	NA			NA			NA			NA			NA			NA
Chlorocichla_flaviventris	Pycnonotidae	HBW	M	0	NA			NA			NA			NA			NA			NA
Chloropeta_natalensis	Acrocephalidae	HBW	M	0	NA			NA			NA			NA			NA			NA
Chondestes_grammacus	Passerellidae	Verner and Willson (1969); Ford (1983); HBW	OppP; OppP; M	0	NA			NA			NA			NA			NA			NA
Chrysomus_icterocephalus	Icteridae	Price (2009); HBW	P; P	1	NA			NA			NA			NA			NA			NA
Cicinnurus_magnificus	Paradisaeidae	HBW	P	1	NA			NA			NA			NA			NA			NA
Cinclodes_albidiventris	Furnariidae	HBW	M	0	NA			NA			NA			NA			2	2	HBW	NA
Cinclodes_albiventris	Furnariidae	HBW	M	0	NA			NA			NA			NA			3.5	3.5	HBW	NA
Cinclodes_antarcticus	Furnariidae	HBW	M	0	NA			NA			NA			NA			NA			NA
Cinclodes_comechingonus	Furnariidae	HBW	M	0	NA			NA			NA			NA			NA			NA
Cinclodes_fuscus	Furnariidae	HBW	M	0	NA			NA			NA			NA			2	2	HBW	NA
Cincloramphus_cruralis	Locustellidae	HBW	P	1	NA			NA			NA			NA			NA			NA
Cinclus_cinclus	Cinclidae	Read and Weary (1991)	P	1	NA			NA			12	12	Read and Weary (1992)	NA			NA			NA
Cinclus_mexicanus	Cinclidae	HBW	OccP	0	NA			NA			2	2	Read and Weary (1992)	NA			NA			NA
Cinclus_pallasii	Cinclidae	HBW	M	0	NA			NA			NA			NA			NA			NA
Cinclus_schulzi	Cinclidae	HBW	M	0	NA			NA			NA			NA			NA			NA
Cinnyricinclus_leucogaster	Sturnidae	HBW	M	0	NA			NA			NA			NA			NA			NA
Cisticola_anonymus	Cisticolidae			NA	NA			NA			NA			NA			1.25	1.25	HBW	NA
Cisticola_ayresii	Cisticolidae	HBW	M	0	NA			NA			NA			NA			NA			NA
Cisticola_brunnescens	Cisticolidae	HBW	M	0	NA			NA			NA			NA			NA			NA
Cisticola_cinereolus	Cisticolidae			NA	NA			NA			NA			NA			1.75	1.75	HBW	NA
Cisticola_exilis	Cisticolidae			NA	NA			NA			NA			NA			NA			1.5	1.5	HBW
Cisticola_juncidis	Cisticolidae	HBW	P	1	NA			NA			2	2	Read and Weary (1992)	1	1	MacDougall-Shackleton (1997);	1	0.8; 1.2	Read and Weary (1992); HBW	1.6	1.6	Read and Weary (1992)
Cisticola_robustus	Cisticolidae	HBW	M	0	NA			NA			NA			NA			0.75	0.75	HBW	NA
Cisticola_tinniens	Cisticolidae	HBW	M	0	NA			NA			NA			NA			0.9	0.9	HBW	NA
Cistothorus_meridae	Troglodytidae			NA	NA			NA			NA			22.5	22.5	HBW	NA			NA
Cistothorus_palustris	Troglodytidae	Ford (1983); Verner and Willson (1969)	P; P	1	NA			NA			3	3	DeVoogd (1993)	106.5	54 (east), 159 (west)	MacDougall-Shackleton (1997); DeVoogd (1993)	NA			NA
Cistothorus_platensis	Troglodytidae	Ford (1983); Verner and Willson (1969)	P; P	1	NA			NA			66	66	Read and Weary (1992)	110	110	MacDougall-Shackleton (1997);	1.5	1.5	Read and Weary (1992)	2.1	2.1	Read and Weary (1992)
Clypicterus_oseryi	Icteridae	Price (2009); HBW	P; P	1	NA			NA			NA			NA			NA			NA
Coccothraustes_coccothraustes	Fringillidae	Smith (1980); HBW	M; M	0	NA			NA			6	6	Read and Weary (1992)	NA			NA			NA
Conopophaga_lineata	Conopophaga			NA	NA			NA			NA			NA			2.75	2.75	HBW	NA
Contopus_sordidulus	Tyrannidae	Ford (1983)	OppP	0	NA			NA			NA			NA			NA			NA
Coracina_azurea	Campephagidae	HBW	M	0	NA			NA			NA			NA			NA			NA
Coracina_cinerea	Campephagidae	HBW	M	0	NA			NA			NA			NA			NA			NA
Corvus_brachyrhynchos	Corvidae	Townsend et al (2009); HBW	M; M	0	1	Cornwallis et al (2010)	21.7% EPP	NA			NA			17	17	MacDougall-Shackleton (1997);	NA			NA
Corvus_corone	Corvidae	HBW	M	0	0	Cornwallis et al (2010)	0% EPP	NA			NA			NA			NA			NA
Corvus_monedula	Corvidae	Smith (1980)	M	0	0	Griffith, Owens, Thuman (2002)	0.9% EPP	NA			NA			NA			NA			NA
Corvus_rhipidurus	Corvidae	HBW	M	0	NA			NA			NA			NA			NA			NA
Cosmopsarus_regius	Sturnidae	HBW	M	0	NA			NA			NA			NA			NA			NA
Cosmopsarus_unicolor	Sturnidae	HBW	M	0	NA			NA			NA			NA			NA			NA
Cranioleuca_erythrops	Furnariidae	HBW	M	0	NA			NA			NA			NA			NA			NA
Creatophora_cinerea	Sturnidae	HBW	M	0	NA			NA			NA			NA			20	20	HBW	NA
Criniger_calurus	Pycnonotidae	Loffrado and Borgia (1986)	M	0	NA			NA			NA			NA			NA			NA
Culicicapa_ceylonensis	Stenostiridae	HBW	M	0	NA			NA			NA			NA			NA			NA
Curaeus_curaeus	Icteridae			NA	NA			NA			NA			NA			NA			NA
Cyanocitta_cristata	Corvidae	HBW	M	0	NA			NA			NA			NA			NA			NA
Cyclarhis_gujanensis	Vireonidae			NA	NA			NA			NA			2	2	MacDougall-Shackleton (1997);	NA			NA
Delichon_urbicum	Hirundinidae	Hasselquist and Sherman (2001); HBW	0% P; M	0	1	Griffith, Owens, Thuman (2002); Stutchbury (1998)	18.6% EPP; 73% EPP	NA			4	4	Read and Weary (1992)	NA			NA			NA
Dendroica_adelaidae	Parulidae			NA	NA			NA			NA			NA			NA			NA
Dendroica_caerulescens	Parulidae	Albrecht et al (2007)	M	0	1	Webster et al (2001); Stutchbury (1998)	23% EPP, 34% EPB; 44% EPP	NA			NA			NA	L	MacDougall-Shackleton (1997);	NA			NA
Dendroica_castanea	Parulidae			NA	NA			NA			2	2	Read and Weary (1992)	2	2	MacDougall-Shackleton (1997);	0.98	1; 0.96	Read and Weary (1992); Weary and Lemon (1988)	5	5	Read and Weary (1992)
Dendroica_cerulea	Parulidae	Barg et al (2006)	10% P	1	1	Barg et al (2006)	57.1% EPP	NA			NA			NA			NA			NA
Dendroica_coronata	Parulidae			NA	NA			NA			1.9	1.9	Read and Weary (1992)	2	2	MacDougall-Shackleton (1997);	1.495	1.5; 1.49	Read and Weary (1992); Weary and Lemon (1988)	11.105	11.1; 11.11	Read and Weary (1992); Weary and Lemon (1988)
Dendroica_discolor	Parulidae	Verner and Willson (1969)	P	1	NA			NA			6	6	DeVoogd et al (1993)	6	~9; 3	MacDougall-Shackleton (1997); DeVoogd (1993)	NA			NA
Dendroica_dominica	Parulidae			NA	NA			NA			NA			2	2	MacDougall-Shackleton (1997);	NA			NA
Dendroica_fusca	Parulidae	BNA	M	0	NA			NA			3.2	3.2	Read and Weary (1992)	2	2	MacDougall-Shackleton (1997);	1.495	1.5; 1.49	Read and Weary (1992); Weary and Lemon (1988)	4.375	4.4; 4.35	Read and Weary (1992); Weary and Lemon (1988)
Dendroica_magnolia	Parulidae			NA	NA			NA			3.1	3.1	Weary and Lemon (1988)	2	2	MacDougall-Shackleton (1997);	0.94	0.94	Weary and Lemon (1988)	8.33	8.33	Weary and Lemon (1988)
Dendroica_nigrescens	Parulidae			NA	NA			NA			4	4	Read and Weary (1992)	2	2	MacDougall-Shackleton (1997);	1.4	1.4	Read and Weary (1992)	NA
Dendroica_palmarum	Parulidae	Ford (1983)	OppP	0	NA			NA			NA			NA			NA			NA
Dendroica_pensylvanica	Parulidae	Soma and Garamszegi (2011)		NA	1	Cornwallis et al (2010); Soma and Garamszegi (2011)	60.6% EPB; 47% EPP	10.75	16.1; 5.4	Byers (1996) via Garamszegi et al (2004); Garamszegi et al (2005)	3.5	3.5	DeVoogd et al (1993)	5	5	MacDougall-Shackleton (1997);	1.285	1.3; 1.27	Read and Weary (1992); Weary and Lemon (1988)	7.12	7.1; 7.14	Read and Weary (1992); Weary and Lemon (1988)
Dendroica_petechia	Parulidae	Hasselquist and Sherman (2001); Ford (1983); Albrecht et al (2007)	0% P; FP; M	0	1	Cornwallis et al (2010); Stutchbury (1998)	51.41% EPB; 53% EPP	8.3	8.3+/- 1.8	Mennill (2001)	3.7	3.7	Read and Weary (1992)	12	4; 12; 13	Read and Weary (1992); MacDougall-Shackleton (1997); DeVoogd (1993)	1.3	1.3; 1.26	Garamszegi and Moller (2004); Weary and Lemon (1988)	7.12	7.1; 7.14	Garamszegi and Moller (2004); Weary and Lemon (1988)
Dendroica_striata	Parulidae	BNA; HBW; Eliason, B. C. (1986)	4% P; OcP; 22.6% P	1	NA			NA			NA			NA			NA			NA
Dendroica_tigrina	Parulidae			NA	NA			NA			1.2	1.2	Read and Weary (1992)	3	3	MacDougall-Shackleton (1997);	1.01	1; 1.02	Read and Weary (1992); Weary and Lemon (1988)	5.89	5.9; 5.88	Read and Weary (1992); Weary and Lemon (1988)
Dendroica_townsendi	Parulidae			NA	NA			NA			3	3	Read and Weary (1992)	NA			1.4	1.4	Read and Weary (1992)	NA
Dendroica_virens	Parulidae	BNA	M	0	NA			NA			2.4	2.4	Read and Weary (1992)	2	2	MacDougall-Shackleton (1997);	1.51	1.5; 1.52	Read and Weary (1992); Weary and Lemon (1988)	8.315	8.3; 8.33	Read and Weary (1992); Weary and Lemon (1988)
Dendronanthus_indicus	Motacillidae	HBW	M	0	NA			NA			NA			NA			NA			NA
Dicrurus_adsimilis	Dicruridae	HBW	M	0	NA			NA			NA			NA			NA			NA
Dicrurus_forficatus	Dicruridae	HBW	M	0	NA			NA			NA			NA			NA			NA
Dicrurus_ludwigii	Dicruridae	HBW	M	0	NA			NA			NA			NA			NA			NA
Dinemellia_dinemelli	Ploceidae	Loffrado and Borgia (1986); HBW	M; M	0	NA			NA			NA			NA			NA			NA
Dioptrornis_fischeri	Muscicapidae	HBW	M	0	NA			NA			NA			NA			NA			NA
Dives_dives	Icteridae	Price (2009); HBW	M; M	0	NA			NA			NA			NA			NA			NA
Dolichonyx_oryzivorus	Icteridae	Hasselquist and Sherman (2001); Verner and Willson (1969); HBW	25% P; P; M/P	1	1	Cornwallis et al (2010)	38% EPB	NA			9.5	7-11; 10	Capp and Searcy (1991); Garamszegi and Moller (2004)	10	10	MacDougall-Shackleton (1997);	4.625	3.5; 5.75	Garamszegi and Moller (2004); HBW	NA
Drymodes_brunneopygia	Petroicidae	HBW	M	0	NA			NA			NA			NA			NA			NA
Dryoscopus_cubla	Malaconotidae	HBW	M	0	NA			NA			NA			NA			NA			NA
Dumetella_carolinensis	Mimidae	Read (1991)	M	0	NA			328	328	Kroodsma (1997) via Moore, et al (2011)	500	infinite/1000	Read and Weary (1992)	500	L; 1000	MacDougall-Shackleton (1997); Read and Weary (1992)	0.27	0.27	Dobson and Lemon (1975)	0.19	0.19	Dobson and Lemon (1975)
Elaenia_chiriquensis	Tyrannidae			NA	1	Cornwallis et al (2010); Stutchbury et al (2007) via Macedo et al (2008)	66.7% EPB; 37% EPP	NA			NA			NA			NA			NA
Elminia_albicauda	Stenostiridae	HBW	M	0	NA			NA			NA			NA			NA			NA
Elminia_albiventris	Stenostiridae	HBW	M	0	NA			NA			NA			NA			NA			NA
Elminia_albonotata	Stenostiridae	HBW	M	0	NA			NA			NA			NA			NA			NA
Elminia_nigromitrata	Stenostiridae	HBW	M	0	NA			NA			NA			NA			NA			NA
Emberiza_cabanisi	Emberizidae	HBW	M	0	NA			NA			NA			NA			NA			NA
Emberiza_capensis	Emberizidae	HBW	M	0	NA			NA			NA			NA			NA			NA
Emberiza_cia	Emberizidae			NA	NA			NA			NA			NA			1.5	1.5	Read and Weary (1992)	6	6	Read and Weary (1992)
Emberiza_cioides	Emberizidae	HBW	M	0	NA			NA			NA			NA			NA			NA
Emberiza_cirlus	Emberizidae	Catchpole and MacGregor 1985	M	0	NA			NA			2	2	Read and Weary (1992)	3.25	3; 1-6 (3.5)	MacDougall-Shackleton (1997); Catchpole and MacGregor (1985)	0.43	0.43	Read and Weary (1992)	0.32	0.32	Read and Weary (1992)
Emberiza_citrinella	Emberizidae	Hasselquist and Sherman (2001); Smith (1980); Griffith et al (2002)	0% P; M; M/P	0	1	Griffith, Owens, Thuman (2002); Cornwallis et al (2010)	37.4% EPP; 68.8% EPB	4.5	5; 4.1; 4.5	Garamszegi et al (2005) via Moore, et al (2011); Hansen (1984); Garamszegi et al (2005)	3	3	Read and Weary (1992)	2.24	2.05; 2.1; 2.38; 1-4 (2.5)	Garamszegi, Biard, et al (2007); Catchpole and Macgregor (1985)	2.1	2.1	Garamszegi and Moller (2004)	7.01	7.01	Read and Weary (1992)
Emberiza_elegans	Emberizidae			NA	NA			109	109	Zeng et al (2005) via Moore, et al (2011)	NA			NA			NA			NA
Emberiza_flaviventris	Emberizidae	HBW	M	0	NA			NA			NA			NA			NA			NA
Emberiza_hortulana	Emberizidae	Catchpole and MacGregor 1985; HBW	M; M	0	NA			4.2	2-8 (4.2)	Osiejuk et al (2003)	2.5	3; 2	Read and Weary (1992); Osiejuk et al (2003)	2.75	3; 2.5	MacDougall-Shackleton (1997); Read and Weary (1992)	1.53	1.5; 1.56	Read and Weary (1992); Osiejuk et al (2003)	9	2.5-27.8 (mean 9.0)	Osiejuk et al (2003)
Emberiza_impetuani	Emberizidae	HBW	M	0	NA			NA			NA			NA			3	3	HBW	NA
Emberiza_schoeniclus	Emberizidae	Hasselquist and Sherman (2001); Soma and Garamszegi (2011); Smith (1980); HBW	0% P; FP; M; OccP	0	1	Stutchbury (1998); Soma and Garamszegi (2011)	88% EPP; 54.6% EPP	18.15	30; 6.3	E. Nemeth unpublished PhD thesis via Garamszegi, Balsby, Bell, et al (2004); Garamszegi et al (2005)	3	3	Read and Weary (1992)	17.5	20; 10-20	MacDougall-Shackleton (1997); Catchpole and MacGregor (1985)	1.98	1.98	Garamszegi and Moller (2004)	4.02	4.02	Garamszegi and Moller (2004)
Emberiza_striolata	Emberizidae	HBW	M	0	NA			NA			2.5	43134	HBW	NA			1.75	1.75	HBW	NA
Emberiza_tahapisi	Emberizidae	HBW	M	0	NA			NA			NA			NA			NA			NA
Empidonax_alnorum	Tyrannidae			NA	NA			NA			NA			1	1	Macdougal-Shackleton (1997); Kroodsma (1984)	NA			NA
Empidonax_difficilis	Tyrannidae			NA	NA			NA			3	3	Read and Weary (1992)	3	3	Macdougal-Shackleton (1997); Davis et al (1963)	2	2	Read and Weary (1992)	7	7	Read and Weary (1992)
Empidonax_flaviventris	Tyrannidae			NA	NA			NA			3	3	Read and Weary (1992)	NA			NA			NA
Empidonax_minimus	Tyrannidae	Tarof et al (2005); BNA	M; M	0	1	Tarof et al (2005)	39% EPP	NA			NA			NA			NA			NA
Empidonax_traillii	Tyrannidae	BNA; Prescott (1986)	15%/50% P; OppP	1	1	Cornwallis et al (2010)	23% EPB	NA			2	2	Read and Weary (1992)	3	3	Macdougal-Shackleton (1997); Kroodsma (1984)	0.96	0.96	Read and Weary (1992)	NA
Empidonax_virescens	Tyrannidae	Woolfenden et al (2005)	2.4% P	0	1	Cornwallis et al (2010)	55.56% EPB	NA			3	3	Read and Weary (1992)	3	3	Payne and Budde (1979) via Macdougal-Shackleton (1997)	NA			NA
Empidornis_semipartitus	Muscicapidae	HBW	M	0	NA			NA			NA			NA			NA			NA
Eopsaltria_australis	Petroicidae	HBW	M	0	NA			NA			NA			NA			NA			NA
Epimachus_albertisi	Paradisaeidae	HBW	P	1	NA			NA			NA			2	2	MacDougall-Shackleton (1997);	NA			NA
Epimachus_fastuosus	Paradisaeidae	HBW	P	1	NA			NA			NA			NA			NA			NA
Epimachus_meyeri	Paradisaeidae	HBW	P	1	NA			NA			NA			NA			NA			NA
Eremalauda_starki	Alaudidae	HBW	M	0	NA			NA			NA			NA			NA			NA
Eremomela_icteropygialis	Cisticolidae	HBW	M	0	NA			NA			NA			NA			NA			NA
Eremophila_alpestris	Alaudidae			NA	NA			NA			NA			2	2	MacDougall-Shackleton (1997);	NA			NA
Eremopsaltria_mongolicus	Fringillidae	HBW	M	0	NA			NA			NA			NA			NA			NA
Eremopterix_australis	Alaudidae	HBW	M	0	NA			NA			NA			NA			NA			NA
Eremopterix_leucopareia	Alaudidae	HBW	M	0	NA			NA			NA			NA			NA			NA
Eremopterix_leucotis	Alaudidae	HBW	M	0	NA			NA			NA			NA			NA			NA
Eremopterix_nigriceps	Alaudidae	HBW	M	0	NA			NA			NA			NA			NA			NA
Eremopterix_verticalis	Alaudidae	HBW	M	0	NA			NA			NA			NA			NA			NA
Erithacus_rubecula	Muscicapidae	Tobias and Seddon (2000)	M	0	1	Cornwallis et al (2010)	16.57% EPB	NA			4	4	Read and Weary (1992)	500	LL; L; 1000; >100	MacDougall-Shackleton (1997); Dobson and Lemon (1975); DeVoogd (1993); Garamszegi and Moller (2004)	2.18	2.18	Dobson and Lemon (1975)	3.27	3.27	Garamszegi and Moller (2004)
Euphagus_carolinus	Icteridae	HBW	AppM	NA	NA			NA			NA			2	2	MacDougall-Shackleton (1997);	NA			NA
Euphagus_cyanocephalus	Icteridae	Verner and Willson (1969); HBW	P; M/P	1	NA			5	5 +/- 3.5	Irwin (1990)	NA			4	4	MacDougall-Shackleton (1997); Irwin (1990)	NA			NA
Euplectes_afer	Ploceidae	HBW	P	1	NA			NA			NA			NA			NA			NA
Euplectes_albonotatus	Ploceidae	HBW	P	1	NA			NA			NA			NA			NA			NA
Euplectes_ardens	Ploceidae	Loffrado and Borgia (1986); HBW	P; P	1	NA			NA			NA			NA			NA			NA
Euplectes_aureus	Ploceidae	HBW	P	1	NA			NA			NA			NA			NA			NA
Euplectes_axillaris	Ploceidae	Loffrado and Borgia (1986); HBW	P; P	1	NA			NA			NA			NA			NA			NA
Euplectes_capensis	Ploceidae	Loffrado and Borgia (1986); HBW	P; P	1	NA			NA			NA			NA			NA			NA
Euplectes_franciscanus	Ploceidae	HBW	P	1	NA			NA			NA			NA			NA			NA
Euplectes_gierowii	Ploceidae	HBW	P	1	NA			NA			NA			NA			NA			NA
Euplectes_hartlaubi	Ploceidae	HBW	P	1	NA			NA			NA			NA			NA			NA
Euplectes_hordeaceus	Ploceidae	HBW	P	1	NA			NA			NA			NA			NA			NA
Euplectes_jacksoni	Ploceidae	Loffrado and Borgia (1986)	P(L)	1	NA			NA			NA			NA			NA			NA
Euplectes_macroura	Ploceidae	HBW	P	1	NA			NA			NA			NA			NA			NA
Euplectes_nigroventris	Ploceidae	HBW	P	1	NA			NA			NA			NA			NA			NA
Euplectes_orix	Ploceidae	HBW	P	1	1	HBW	19% EPP	NA			NA			NA			NA			NA
Euplectes_progne	Ploceidae	HBW	P	1	NA			NA			NA			NA			NA			NA
Euryceros_prevostii	Vangidae	HBW	M	0	NA			NA			NA			NA			NA			NA
Ficedula_albicollis	Muscicapidae	Soma and Garamszegi (2011)	P	1	1	Griffith, Owens, Thuman (2002); Cornwallis et al (2010); Soma and Garamszegi (2011)	15.5% EPP; 39.35% EPB; 17.4% EPP	31.4	31.4; 42.2; 26.9	Garamszegi, Boulinier et al (2002); Garamszegi et al (2005); Garamszegi (2007)	7.675	8.4; 6.95	DeVoogd et al (1993); Soma and Garamszegi (2011)	500	L; >100; 1000 - DeVoogd et al 1993)	MacDougall-Shackleton (1997); Garamszegi and Moller (2004); DeVoogd (1993)	2.95	2.95	Garamszegi and Moller (2004)	18.88	18.88	Garamszegi and Moller (2004)
Ficedula_hypoleuca	Muscicapidae	Soma and Garamszegi (2011)	P	1	1	Griffith, Owens, Thuman (2002); Cornwallis et al (2010); Stutchbury (1998)	8.4% EPP; 13.9% EPB; 15% EPP	28.4	27; 29.8	Epsmark and Lampe (1993/1987) via Moore, et al (2011); Garamszegi et al (2005)	6.83	9; 4.66	Read and Weary (1992); Soma and Garamszegi (2011)	100	L; >100	MacDougall-Shackleton (1997); Garamszegi and Moller (2004)	2	2	Garamszegi and Moller (2004)	6.11	6.11	Garamszegi and Moller (2004)
Ficedula_parva	Muscicapidae	HBW	M	0	NA			NA			NA			NA			NA			NA
Ficedula_semitorquata	Muscicapidae	HBW	TypM	NA	NA			NA			NA			NA			2.5	2.5	HBW	NA
Ficedula_zanthopygia	Muscicapidae			NA	NA			NA			NA			NA			NA			NA
Foudia_eminentissima	Ploceidae	HBW	M	0	NA			NA			NA			NA			NA			NA
Foudia_flavicans	Ploceidae	HBW	M	0	NA			NA			NA			NA			NA			NA
Foudia_madagascariensis	Ploceidae	HBW	M	0	NA			NA			NA			NA			NA			NA
Foudia_rubra	Ploceidae	HBW	M	0	NA			NA			NA			NA			NA			NA
Foudia_sechellarum	Ploceidae	HBW	M	0	NA			NA			NA			NA			NA			NA
Fringilla_coelebs	Fringillidae	Hasselquist and Sherman (2001); Smith (1980); Griffith et al (2002); HBW	0% P; M; M/P; M	0	1	Griffith, Owens, Thuman (2002); Cornwallis et al (2010)	17% EPP; 23.1% EPB	17.9	18; 17.8	Moore, et al (2011); Garamszegi et al (2005)	5	5	Read and Weary (1992)	2.75	3; 2.5	MacDougall-Shackleton (1997); Garamszegi and Moller (2004)	2.1	2.1	Dobson and Lemon (1975)	8.09		Garamszegi and Moller (2004); Dobson and Lemon (1975)
Fringilla_montifringilla	Fringillidae	Smith (1980); HBW	M; M	0	NA			NA			NA			NA			NA			NA
Fringilla_teydea	Fringillidae	HBW	M	0	NA			NA			NA			NA			NA			NA
Furnarius_rufus	Furnariidae	HBW	M	0	NA			NA			NA			NA			NA			NA
Galerida_cristata	Alaudidae	HBW	M	0	NA			55	55	Moore, et al (2011)	NA			NA			NA			NA
Galerida_magnirostris	Alaudidae	HBW	M	0	NA			NA			NA			NA			NA			NA
Galerida_modesta	Alaudidae	HBW	M	0	NA			NA			NA			NA			NA			NA
Galerida_theklae	Alaudidae	HBW	M	0	NA			NA			NA			NA			NA			NA
Garrulax_morrisonianus	Leiothrichidae	HBW	M	0	NA			NA			NA			NA			NA			NA
Geospiza_conirostris	Thraupidae			NA	NA			NA			NA			1	1	MacDougall-Shackleton (1997);	NA			NA
Geospiza_difficilis	Thraupidae			NA	NA			NA			NA			1	1	MacDougall-Shackleton (1997);	NA			NA
Geospiza_fortis	Thraupidae			NA	NA			NA			NA			1	1	MacDougall-Shackleton (1997);	NA			NA
Geospiza_fuliginosa	Thraupidae			NA	NA			NA			NA			1	1	MacDougall-Shackleton (1997);	NA			NA
Geospiza_magnirostris	Thraupidae			NA	NA			NA			NA			1	1	MacDougall-Shackleton (1997);	NA			NA
Geospiza_scandens	Thraupidae			NA	0	Petren et al (1999) via Macedo et al (2008)	8% EPP, 15% EPB	NA			NA			1	1	MacDougall-Shackleton (1997);	NA			NA
Geothlypis_trichas	Parulidae	Ford (1983); Albrecht et al (2007); Griffith et al (2002); Verner and Willson (1969)	OppP; M; M/P; OppP	0	1	Griffith, Owens, Thuman (2002)	22% EPP	5	5	Lemon et al (1983) via Moore, et al (2011)	4.9	4.9	Read and Weary (1992)	1	1	MacDougall-Shackleton (1997);	1.88	1.9; 1.86	Read and Weary (1992); Weary and Lemon (1988)	5.58	5.6; 5.56	Read and Weary (1992); Weary and Lemon (1988)
Gerygone_igata	Acanthizidae			NA	NA			NA			NA			NA			12	12	HBW	NA
Gracula_religiosa	Sturnidae	HBW	M	0	NA			NA			NA			NA			NA			NA
Grallina_cyanoleuca	Monarchidae			NA	0	Griffith, Owens, Thuman (2002); Cornwallis et al (2010)	3% EPP; 6% EPB	NA			NA			NA			NA			NA
Gymnopithys_leucaspis	Formicariidae	Smith (1980); HBW	M; M	0	NA			NA			NA			NA			3.7	3.7	HBW	NA
Gymnorhina_tibicen	Artamidae			NA	1	Durrant and Hugh et al (2005) via Akcay (2007); Cornwallis et al (2010)	44% EPP; 75.71% EPB	NA			NA			14	14	MacDougall-Shackleton (1997);	NA			NA
Hemignathus_munroi	Fringillidae	Ralph and Fancy (1996); HBW	M; M	0	NA			NA			NA			NA			NA			NA
Hemignathus_virens	Fringillidae	HBW	M	0	NA			NA			NA			NA			NA			NA
Heteromirafra_ruddi	Alaudidae	HBW	M	0	NA			NA			NA			NA			NA			NA
Himatione_sanguinea	Fringillidae	HBW	M	0	NA			NA			NA			NA			NA			NA
Hippolais_icterina	Acrocephalidae			NA	NA			NA			1.5	1.5	Read and Weary (1992)	NA			NA			NA
Hippolais_polyglotta	Acrocephalidae			NA	NA			NA			12	12	Read and Weary (1992)	NA			NA			NA
Hirundo_ariel	Hirundinidae	HBW; Griffith et al (2002);	M; M/P	0	1	Griffith, Owens, Thuman (2002); Stutchbury (1998)	14% EPP; 20% EPP	NA			NA			NA			NA			NA
Hirundo_rustica	Hirundinidae	Hasselquist and Sherman (2001); Soma et al (2011); Griffith et al (2002); HBW	0% P; FP; M/P; OccP	0	1	Griffith, Owens, Thuman (2002); Cornwallis et al (2010); Soma and Garamszegi (2011)	28.2% EPP; 42.22% EPB; 28.8% EPP	20.1	20; 20.2	Galeotti et al (1997) via Moore, et al (2011); Garamszegi et al (2005)	16.9	12; 16.9; 19.8	DeVoogd et al (1993); Soma and Garamszegi (2011); Garamszegi and Moller (2004)	56	12; >100	DeVoogd (1993); Garamszegi and Moller (2004)	5.005	4.01; 6	Garamszegi and Moller (2004); Read and Weary (1992)	3.025	0.05; 6	Garamszegi and Moller (2004); Read and Weary (1992)
Hirundo_semirufa	Hirundinidae	HBW	M	0	NA			NA			NA			NA			NA			NA
Histurgops_ruficaudus	Ploceidae	HBW	M	0	NA			NA			NA			NA			NA			NA
Hyliota_australis	Hyliotidae	HBW	M	0	NA			NA			NA			NA			NA			NA
Hyliota_flavigaster	Hyliotidae	HBW	M	0	NA			NA			NA			NA			NA			NA
Hyliota_violacea	Hyliotidae	HBW	M	0	NA			NA			NA			NA			NA			NA
Hylocichla_mustelina	Turdidae	Verner and WIlson (1969)	M	0	1	Cornwallis et al (2010); BNA	16.58% EPB; 6%/40% EPP	16	16	Dobson and Lemon (1979) via Moore, et al (2011)	4	4	Read and Weary (1992)	18	18	MacDougall-Shackleton (1997);	1.56	1.56	Dobson and Lemon (1975)	3.02	3; 3.04	HBW; Dobson and Lemon (1975)
Hypergerus_atriceps	Cisticolidae	HBW	M	0	NA			NA			NA			NA			NA			NA
Hypothymis_azurea	Monarchidae	HBW	M	0	NA			NA			NA			NA			NA			NA
Hypsipetes_olivaceus	Pycnonotidae	Loffrado and Borgia (1986)	M	0	NA			NA			NA			NA			NA			NA
Icteria_virens	Icteriidae	Ford (1983)	OppP	0	NA			NA			NA			NA			NA			NA
Icterus_bullockii	Icteridae	BNA; HBW	M; 2.1% P	0	NA			NA			NA			NA			NA			NA
Icterus_galbula	Icteridae	Hasselquist and Sherman (2001)	0% P	0	NA			8.5	>=8.5+/-2.6	Irwin (1990)	10.7	10.7	Read and Weary (1992)	6.5	6.5	MacDougall-Shackleton (1997); Dobson and Lemon (1975)	1.4	1.4	Garamszegi and Moller (2004)	10.59	10.59	Garamszegi and Moller (2004)
Icterus_gularis	Icteridae	HBW	M	0	NA			NA			NA			NA			NA			NA
Icterus_pustulatus	Icteridae	Price (2009); HBW	M; OccP	0	NA			NA			NA			NA			NA			NA
Ixos_amaurotis	Pycnonotidae	Loffrado and Borgia (1986)	M	0	NA			NA			NA			NA			NA			NA
Junco_hyemalis	Passerellidae	HBW	1% P	0	1	Cornwallis et al (2010); BNA	34.2% EPB; 28% EPP	1.8	2.4; 1.2	Titus (1998); Garamszegi et al (2005)	1.05	1; 1.1	Read and Weary (1992); Titus (1998)	5	5; 2-8	MacDougall-Shackleton (1997); Garamszegi and Moller (2004); Cardoso et al (2007)	1.4	1.4	Garamszegi and Moller (2004)	4.5	4.5	Garamszegi and Moller (2004)
Junco_phaeonotus	Passerellidae			NA	NA			NA			NA			2	2	MacDougall-Shackleton (1997);	1.63	1.63	Dobson and Lemon (1975)	5.46	5.46	Dobson and Lemon (1975)
Lagonosticta_senegala	Estrildidae			NA	NA			NA			NA			1	1	MacDougall-Shackleton (1997);	NA			NA
Lalage_tricolor	Campephagidae	HBW	M	0	NA			NA			NA			NA			NA			NA
Lamprotornis_australis	Sturnidae	HBW	M	0	NA			NA			NA			NA			NA			NA
Lamprotornis_caudatus	Sturnidae	HBW	M	0	NA			NA			NA			NA			NA			NA
Lamprotornis_chalybaeus	Sturnidae	HBW	M	0	NA			NA			NA			NA			NA			NA
Lamprotornis_corruscus	Sturnidae	HBW	M	0	NA			NA			NA			NA			NA			NA
Lamprotornis_mevesii	Sturnidae	HBW	M	0	NA			NA			NA			NA			NA			NA
Lamprotornis_nitens	Sturnidae	HBW	M	0	NA			NA			NA			NA			NA			NA
Lamprotornis_pulcher	Sturnidae	HBW	M	0	NA			NA			NA			NA			NA			NA
Lamprotornis_purpureiceps	Sturnidae	HBW	M	0	NA			NA			NA			NA			NA			NA
Lamprotornis_purpuroptera	Sturnidae	HBW	M	0	NA			NA			7	7	HBW	NA			NA			NA
Lamprotornis_splendidus	Sturnidae	HBW	M	0	NA			NA			NA			NA			NA			NA
Lamprotornis_superbus	Sturnidae	Rubenstein (2007); HBW	M; M	0	1	Cornwallis et al (2010); Rubenstein (2007)	25% EPB; 14% EPP	39	39 +/- 19	Keen et al (2016)	NA			NA			NA			NA
Laniarius_erythrogaster	Malaconotidae	HBW	M	0	NA			NA			NA			NA			4	4	HBW	NA
Lanius_bucephalus	Laniidae	HBW	M	0	1	Griffith, Owens, Thuman (2002); Cornwallis et al (2010)	10.1% EPP; 16.7% EPB	NA			NA			NA			NA			NA
Lanius_collaris	Laniidae	HBW	M	0	NA			NA			NA			NA			NA			NA
Lanius_collurio	Laniidae			NA	0	Griffith, Owens, Thuman (2002); Cornwallis et al (2010)	5.2% EPP; 33.33% EPB	NA			12	12	Read and Weary (1992)	NA			NA			NA
Lanius_dorsalis	Laniidae	HBW	M	0	NA			NA			NA			NA			NA			NA
Lanius_excubitor	Laniidae	HBW	M	0	NA			NA			NA			NA			NA			NA
Lanius_gubernator	Laniidae			NA	NA			NA			NA			NA			NA			NA
Lanius_ludovicianus	Laniidae	Ford (1983); Smith (1980); HBW	OppP; M; M	0	1	Cornwallis et al (2010)	13.89% EPB	NA			NA			NA			NA			NA
Lanius_minor	Laniidae	HBW	M	0	NA			NA			NA			NA			NA			NA
Lanius_nubicus	Laniidae	HBW	M	0	NA			NA			NA			NA			NA			NA
Lanius_schach	Laniidae	HBW	M	0	NA			NA			NA			NA			NA	up to 15min	HBW	NA
Lanius_senator	Laniidae	HBW	M	0	NA			NA			NA			NA			NA			NA
Lanius_somalicus	Laniidae	HBW	M	0	NA			NA			NA			NA			NA			NA
Lanius_sphenocercus	Laniidae	HBW	M	0	NA			NA			NA			NA			NA			NA
Lanius_tigrinus	Laniidae	HBW	M	0	NA			NA			NA			NA			NA			NA
Lanius_vittatus	Laniidae	HBW	M	0	NA			NA			NA			NA			NA			NA
Leptasthenura_striolata	Furnariidae	HBW	M	0	NA			NA			NA			NA			NA			NA
Leptasthenura_yanacensis	Furnariidae	HBW	M	0	NA			NA			NA			NA			4	4	HBW	NA
Leucopsar_rothschildi	Sturnidae	HBW	M	0	NA			NA			NA			NA			NA			NA
Leucosticte_atrata	Fringillidae	Verner and Willson (1969); HBW	M; M	0	NA			NA			NA			NA			NA			NA
Leucosticte_australis	Fringillidae	Shreeve (1980); HBW	M; M	0	NA			NA			NA			NA			NA			NA
Leucosticte_tephrocotis	Fringillidae	Shreeve (1980); HBW	M; M	0	NA			NA			NA			NA			NA			NA
Limnothlypis_swainsonii	Parulidae	BNA	M	0	NA			NA			NA			1	1	MacDougall-Shackleton (1997);	NA			NA
Locustella_fluviatilis	Locustellidae	HBW	M	0	NA			2.5	2; 2-4	Wahlstrom (1966) via Moore, et al (2011); Szekely et al (1996)	NA			NA			NA			NA
Locustella_luscinioides	Locustellidae	Neto and Gosler (2005); HBW	M	0	NA			1.25	1, 1-2	Wahlstrom (1966) via Moore, et al (2011); Szekely et al (1996)	1	1	Read and Weary (1992)	1	1	MacDougall-Shackleton (1997);	46	46	Read and Weary (1992)	NA
Locustella_naevia	Locustellidae	HBW	M	0	NA			1.25	1, 1-2	Wahlstrom (1966) via Moore, et al (2011); Szekely et al (1996)	1	1	Read and Weary (1992)	1	1	MacDougall-Shackleton (1997);	51	51	Read and Weary (1992)	1.5	1.5	Read and Weary (1992)
Lonchura_striata	Estrildidae			NA	NA			11	11	Clayton (1987)	11	11	DeVoogd et al (1993)	1	1	MacDougall-Shackleton (1997);	NA			NA
Lophorina_superba	Paradisaeidae	HBW	P	1	NA			NA			NA			NA			NA			NA
Loxia_curvirostra	Fringillidae	Smith (1980); HBW	M; M	0	0	Cornwallis et al (2010)	0% EPB	NA			NA			NA			NA			NA
Loxia_leucoptera	Fringillidae	HBW	M	0	NA			NA			NA			NA			5	5	Read and Weary (1992)	NA
Loxia_scotica	Fringillidae	HBW	M	0	NA			NA			NA			NA			NA			NA
Loxioides_bailleui	Fringillidae	Cornwallis et al 2010		NA	0	Griffith, Owens, Thuman (2002); Cornwallis et al (2010); Fleischer et al (1994) via Macedo et al (2008)	0% EPP; 0% EPB; 0% EPP	NA			NA			NA			NA			NA
Loxops_coccineus	Fringillidae	Lepson and Freed (1995); HBW	M; M	0	NA			NA			NA			NA			NA			NA
Lullula_arborea	Alaudidae	HBW	M	0	NA			NA			NA			NA			NA			NA
Luscinia_luscinia	Muscicapidae			NA	NA			49	49	Griessman and Naguib (2002) via Briefer et al (2009)	NA			NA			NA			NA
Luscinia_megarhynchos	Muscicapidae	Read and Weary (1991); Thomas (2002); Amrhein et al (2002)	P; M; M	0	NA			1160	1160	Hultsch (1980) (PhD diss) via Moore, et al (2011)	7.5	7.5	Read and Weary (1992)	220	220	MacDougall-Shackleton (1997);	3.12	3.12	Read and Weary (1992)	3.78	3.78	Read and Weary (1992)
Luscinia_svecica	Muscicapidae	HBW; Albrecht et al (2007)	5-15% P; M	1	1	HBW; Stutchbury (1998)	33%/64% EPB; 44% EPP	NA			11.5	18; 5	Read and Weary (1992); Garamszegi and Moller (2004)	NA			10	5; 15	Garamszegi and Moller (2004); HBW	NA
Macronyx_ameliae	Motacillidae	HBW	M	0	NA			NA			NA			NA			NA			NA
Macronyx_aurantiigula	Motacillidae	HBW	M	0	NA			NA			NA			NA			NA			NA
Macronyx_capensis	Motacillidae	HBW	M	0	NA			NA			NA			NA			NA			NA
Macronyx_croceus	Motacillidae	HBW	M	0	NA			NA			NA			NA			NA			NA
Macronyx_fuellebornii	Motacillidae	HBW	M	0	NA			NA			NA			NA			NA			NA
Macronyx_sharpei	Motacillidae	HBW	M	0	NA			NA			NA			NA			NA			NA
Malaconotus_blanchoti	Malaconotidae	HBW	M	0	NA			NA			NA			NA			NA			3	3	HBW
Malimbus_cassini	Ploceidae	Loffrado and Borgia (1986)	M	0	NA			NA			NA			NA			NA			NA
Malimbus_coronatus	Ploceidae	HBW	M	0	NA			NA			NA			NA			NA			NA
Malimbus_erythrogaster	Ploceidae	HBW	M	0	NA			NA			NA			NA			NA			NA
Malimbus_ibadanensis	Ploceidae	HBW	M	0	NA			NA			NA			NA			NA			NA
Malimbus_malimbicus	Ploceidae	HBW	M	0	NA			NA			NA			NA			2.5	2.5	HBW	NA
Malimbus_nitens	Ploceidae	HBW	M	0	NA			NA			NA			NA			NA			NA
Malimbus_racheliae	Ploceidae	HBW	M	0	NA			NA			NA			NA			NA			NA
Malimbus_rubricollis	Ploceidae	Loffrado and Borgia (1986); HBW	M	0	NA			NA			NA			NA			NA			NA
Malimbus_scutatus	Ploceidae	HBW	M	0	NA			NA			NA			NA			NA			NA
Malurus_alboscapulatus	Maluridae	HBW	M	0	NA			NA			NA			NA			3.5	3.5	HBW	NA
Malurus_amabilis	Maluridae	HBW	M	0	NA			NA			NA			NA			NA			NA
Malurus_coronatus	Maluridae	HBW	M	0	0	Cornwallis et al (2010)	5.8% EPB	NA			NA			NA			NA			NA
Malurus_cyaneus	Maluridae			NA	1	Cornwallis et al (2010)	69.28% EPB	3	Syllables per song = 3, song repertoire = 1		3	3	Garamszegi and Moller (2004)	1	1	Garamszegi and Moller (2004);	2.9	2.9	Garamszegi and Moller (2004)	NA
Malurus_cyanocephalus	Maluridae	HBW	M	0	NA			NA			NA			NA			NA			NA
Malurus_elegans	Maluridae	HBW	M	0	NA			NA			NA			NA			NA			NA
Malurus_lamberti	Maluridae	HBW	M	0	NA			NA			NA			NA			NA			NA
Malurus_leucopterus	Maluridae	HBW	M	0	NA			NA			NA			NA			4	4	HBW	NA
Malurus_melanocephalus	Maluridae			NA	1	Webster et al (2008) via Macedo et al (2008)	51% EPP, 62.7% EPB	NA			NA			NA			NA			NA
Malurus_pulcherrimus	Maluridae	HBW	M	0	NA			NA			NA			NA			NA			NA
Malurus_splendens	Maluridae	HBW	M	0	1	Cornwallis et al (2010)	55.35% EPB	NA			NA			NA			NA			NA
Manorina_melanocephala	Meliphagidae			NA	0	Griffith, Owens, Thuman (2002); Cornwallis et al (2010)	5.9% EPP; 5.7% EPB	NA			NA			NA			NA			NA
Manucodia_chalybatus	Paradisaeidae	HBW	M	0	NA			NA			NA			NA			NA			NA
Manucodia_keraudrenii	Paradisaeidae	HBW	M	0	NA			NA			NA			NA			30	30	HBW	NA
Melaenornis_edolioides	Muscicapidae	HBW	M	0	NA			NA			NA			NA			NA			NA
Melaenornis_pammelaina	Muscicapidae	HBW	M	0	NA			NA			NA			NA			NA			1	1	HBW
Melanocorypha_calandra	Alaudidae	HBW	M	0	NA			NA			NA			NA			NA			NA
Melanodryas_cucullata	Petroicidae	HBW	M	0	NA			NA			NA			NA			NA			NA
Melocichla_mentalis	Macrosphenidae	HBW	M	0	NA			NA			NA			NA			NA			NA
Melophus_lathami	Emberizidae	HBW	M	0	NA			NA			NA			NA			NA			NA
Melospiza_georgiana	Passerellidae	Verner and Willson (1969); Ford (1983); HBW	P; FP	1	1	Cornwallis et al (2010)	41.6% EPB	3	3	Lachlan et al (2014)	3.5	3.5	Read and Weary (1992)	3	3; 3.5; 2.2	MacDougall-Shackleton (1997); Garamszegi and Moller (2004); Marler and Peters (1982)	2	2	Read and Weary (1992)	NA
Melospiza_lincolnii	Passerellidae	HBW	M	0	NA			20.4	6-31 (mean 20.4+/- 5.9)	Cicero and Benowitz-Fredericks (2000)	NA			2	2	MacDougall-Shackleton (1997);	NA			NA
Melospiza_melodia	Passerellidae	Soma and Garamszegi (2011); Smith (1980); Verner and WIlson (1969)	FP; M; FP	0	0	Soma and Garamszegi (2011); Cornwallis et al (2010)	8.8% EPP; 40.87% EPB	38	38	Borror (1965) via Moore, et al (2011)	5	5	Read and Weary (1992)	12	9; 15+	MacDougall-Shackleton (1997); DeVoogd (1993); Dobson and Lemon (1975)	2.62	2.62	Dobson and Lemon (1975)	7.625	6.07; 9.18	Garamszegi and Moller (2004); Dobson and Lemon (1975)
Miliaria_calandra	Emberizidae	Hasselquist and Sherman (2001); Smith (1980); HBW	35% P; M; P	1	0	Stutchbury (1998); Cornwallis et al (2010)	7% EPP; 6.7% EPB	9	9	Moore, et al (2011)/Macauley library analysis	20	20	Read and Weary (1992)	2.25	2; 2-3 (2.5)	Garamszegi and Moller (2004); Catchpole and MacGregor (1985)	1.6	1.6	Garamszegi and Moller (2004)	10.89	10.89	Garamszegi and Moller (2004)
Mimus_gilvus	Mimidae	HBW	M	0	NA			500	Large	Botero et al (2009)	2.96	2.96 ± 0.03	Botero et al (2008)	500	Large	Botero et al (2009)	NA			NA
Mimus_gundlachii	Mimidae	HBW	M	0	NA			NA			NA			NA			NA			NA
Mimus_longicaudatus	Mimidae	HBW	M	0	NA			NA			NA			NA			NA			NA
Mimus_parvulus	Mimidae	HBW	7% P	1	NA			NA			NA			NA			NA			NA
Mimus_patagonicus	Mimidae	HBW	M	0	NA			NA			NA			NA			NA			NA
Mimus_polyglottos	Mimidae	Soma and Garamszegi (2011); Verner and WIlson (1969)	FP; FP	0	0	Soma and Garamszegi (2011)	8% EPP	216	216 (66-244)	Wildenthal (1965) via Moore, et al (2011)	190	infinite/1000; 190; 20	DeVoogd (1993); BNA; Garamszegi and Moller (2004);	345	190; 1000	MacDougall-Shackleton (1997); DeVoogd (1993)	3.06	3.06	Dobson and Lemon (1975)	1.1	1.1	Garamszegi and Moller (2004)
Mimus_thenca	Mimidae	HBW	M	0	NA			NA			NA			NA			NA			NA
Mino_anais	Sturnidae	HBW	M	0	NA			NA			NA			NA			NA			NA
Mirafra_africana	Alaudidae	HBW	M	0	NA			NA			NA			NA			0.6	0.6	HBW	1	1	HBW
Mirafra_africanoides	Alaudidae	HBW	M	0	NA			NA			NA			NA			3.5	3.5	HBW	NA
Mirafra_gilletti	Alaudidae	HBW	M	0	NA			NA			NA			NA			NA			NA
Mirafra_hova	Alaudidae	HBW	M	0	NA			NA			NA			NA			NA			NA
Mirafra_hypermetra	Alaudidae	HBW	M	0	NA			NA			NA			NA			3	3	HBW	NA
Mirafra_poecilosterna	Alaudidae	HBW	M	0	NA			NA			NA			NA			NA			NA
Mirafra_sabota	Alaudidae	HBW	M	0	NA			NA			NA			NA			NA			NA
Mniotilta_varia	Parulidae			NA	NA			NA			3.6	3.6	Read and Weary (1992)	2	2	MacDougall-Shackleton (1997);	2.01	2; 2.02	Read and Weary (1992); Weary and Lemon (1988)	6.275	6.3; 6.25	Read and Weary (1992); Weary and Lemon (1988)
Mohoua_albicilla	Mohouidae	HBW	M	0	NA			NA			NA			NA			NA			NA
Mohoua_novaeseelandiae	Mohouidae	HBW	M	0	NA			NA			NA			NA			NA			NA
Mohoua_ochrocephala	Mohouidae	HBW	M	0	NA			NA			NA			NA			NA			NA
Molothrus_aeneus	Icteridae	Price (2009); HBW	P; P	1	NA			NA			NA			NA			NA			NA
Molothrus_ater	Icteridae	Cornwallis et al 2010		NA	1	Cornwallis et al (2010)	24% EPB	15	15	Allan and Suthers (1994) via Moore, et al (2011)	NA			4	4	MacDougall-Shackleton (1997);	NA			NA
Molothrus_rufoaxillaris	Icteridae	Price (2009)	M	0	NA			NA			NA			NA			NA			NA
Montifringilla_nivalis	Passeridae	Loffrado and Borgia (1986)	M	0	NA			NA			NA			NA			NA			NA
Motacilla_aguimp	Motacillidae	HBW	M	0	NA			NA			NA			NA			NA			NA
Motacilla_alba	Motacillidae	HBW	M	0	NA			NA			9	9	Read and Weary (1992)	NA			NA			NA
Motacilla_capensis	Motacillidae	HBW	M	0	NA			NA			NA			NA			NA			NA
Motacilla_cinerea	Motacillidae	HBW	M	0	NA			NA			NA			NA			NA			NA
Motacilla_citreola	Motacillidae	HBW	M	0	NA			NA			NA			NA			NA			NA
Motacilla_clara	Motacillidae	HBW	M	0	NA			NA			NA			NA			NA			NA
Motacilla_flava	Motacillidae	HBW	M	0	NA			2	2	Odeen and Bjorklund (2003) via Moore, et al (2011)	NA			NA			NA			NA
Motacilla_grandis	Motacillidae	HBW	OccP	0	NA			NA			NA			NA			NA			NA
Motacilla_madaraspatensis	Motacillidae	HBW	M	0	NA			NA			NA			NA			NA			NA
Muscicapa_adusta	Muscicapidae	HBW	M	0	NA			NA			NA			NA			NA			NA
Muscicapa_caerulescens	Muscicapidae	HBW	M	0	NA			NA			NA			NA			NA			NA
Muscicapa_cassini	Muscicapidae	HBW	M	0	NA			NA			NA			NA			3.5	3.5	HBW	NA
Muscicapa_comitata	Muscicapidae	HBW	M	0	NA			NA			NA			NA			NA			NA
Muscicapa_epulata	Muscicapidae	HBW	M	0	NA			NA			NA			NA			NA			NA
Muscicapa_infuscata	Muscicapidae	HBW	M	0	NA			NA			NA			NA			NA			NA
Muscicapa_sethsmithi	Muscicapidae	HBW	M	0	NA			NA			NA			NA			NA			NA
Muscicapa_striata	Muscicapidae	Smith (1980); HBW	M	0	NA			NA			NA			NA			NA			NA
Myadestes_palmeri	Turdidae	HBW	M	0	NA			NA			NA			NA			NA			NA
Mycerobas_carnipes	Fringillidae	HBW	M	0	NA			NA			NA			NA			NA			NA
Myiarchus_cinerascens	Tyrannidae			NA	NA			NA			2	2	Read and Weary (1992)	2	2	Davis (1961) via Macdougal-Shackleton (1997)	4	4	Read and Weary (1992)	NA
Myiarchus_crinitus	Tyrannidae	Macdougall-Shackleton and Robertson (1995)	M	0	NA			NA			2	2	Read and Weary (1992)	2	2	Davis (1961) via Macdougal-Shackleton (1997)	3.5	3.5	Read and Weary (1992)	NA
Myioborus_pictus	Parulidae	Ford (1983)	OppP	0	NA			NA			NA			NA			NA			NA
Myioparus_griseigularis	Muscicapidae	HBW	M	0	NA			NA			NA			NA			NA			NA
Myioparus_plumbeus	Muscicapidae	HBW	M	0	NA			NA			NA			NA			NA			NA
Myrmecocichla_aethiops	Muscicapidae	HBW	M	0	NA			NA			NA			NA			NA			NA
Namibornis_herero	Muscicapidae	HBW	M	0	NA			NA			NA			NA			NA			NA
Nectarinia_coccinigaster	Nectariniidae			NA	NA			NA			NA			1	1	MacDougall-Shackleton (1997);	NA			NA
Nectarinia_dussumieri	Nectariniidae			NA	NA			NA			NA			NA			60	60	HBW	NA
Nectarinia_osea	Nectariniidae			NA	1	Griffith, Owens, Thuman (2002)	23% EPP	NA			NA			NA			1.6	1.6	Garamszegi and Moller (2004)	NA
Nesopsar_nigerrimus	Icteridae	Price (2009); HBW	M; M	0	NA			NA			NA			NA			NA			NA
Nesospiza_acunhae	Thraupidae	HBW	M	0	NA			NA			NA			NA			NA			NA
Nicator_chloris	Nicatoridae	HBW	M	0	NA			NA			NA			NA			NA			NA
Nicator_gularis	Nicatoridae	HBW	M	0	NA			NA			NA			NA			3	3	HBW	NA
Notiomystis_cincta	Notiomystidae			NA	1	Griffith, Owens, Thuman (2002); Cornwallis et al (2010)	35.2% EPP; 80% EPB	NA			NA			NA			NA			NA
Oenanthe_oenanthe	Muscicapidae	Hasselquist and Sherman (2001); HBW	0% P; M	0	1	Cornwallis et al (2010)	22.22% EPB	46	46	Moore, et al (2011)/Macauley Library analysis	18	18	Read and Weary (1992)	NA			1.25	1.25	HBW	6	6	HBW
Onychognathus_albirostris	Sturnidae	HBW	M	0	NA			NA			NA			NA			NA			NA
Onychognathus_morio	Sturnidae	HBW	M	0	NA			NA			NA			NA			NA			NA
Onychognathus_nabouroup	Sturnidae	HBW	M	0	NA			NA			NA			NA			NA			NA
Onychognathus_salvadorii	Sturnidae	HBW	M	0	NA			NA			NA			NA			NA			NA
Onychognathus_tenuirostris	Sturnidae	HBW	M	0	NA			NA			NA			NA			NA			NA
Onychognathus_tristramii	Sturnidae	HBW	M	0	NA			NA			NA			NA			NA			NA
Onychognathus_walleri	Sturnidae	HBW	M	0	NA			NA			NA			NA			NA			NA
Oporornis_formosus	Parulidae			NA	1	BNA	~33% EPP	NA			NA			1	1	MacDougall-Shackleton (1997);	NA			NA
Oporornis_philadelphia	Parulidae			NA	NA			2.4	2.4 sylls/song, 1 song	Weary and Lemon (1988)	2.4	2.4	Read and Weary (1992)/Weary and Lemon (1988)	1	1	MacDougall-Shackleton (1997)/Weary and Lemon (1988)	1.275	1.3; 1.25	Read and Weary (1992); Weary and Lemon (1988)	7.12	7.1; 7.14	Read and Weary (1992); Weary and Lemon (1988)
Oporornis_tolmiei	Parulidae			NA	NA			NA			NA			1	1	MacDougall-Shackleton (1997);	NA			NA
Oreomystis_mana	Fringillidae	HBW	M	0	NA			NA			NA			NA			NA			NA
Oreoscoptes_montanus	Mimidae	HBW	M	0	NA			NA			NA			NA			166	166	HBW	NA
Orthonyx_spaldingii	Orthonychidae	HBW	M	0	NA			NA			NA			NA			NA			NA
Oxyruncus_cristatus	Tityridae			NA	NA			NA			NA			1	1	MacDougall-Shackleton (1997)	NA			NA
Pachycephala_pectoralis	Pachycephalidae	Soma and Garamszegi (2011)	M	0	1	Cornwallis et al (2010); van Dongen WFD (2005) PhD thesis via Soma and Garamszegi (2011)	23.1% EPB; 19.2% EPP	NA			3.84	3.84	Soma and Garamszegi (2011)	10.1	10.1	Soma and Garamszegi (2011)	NA			NA
Padda_oryzivora	Estrildidae			NA	NA			5	43139	Ota & Soma (2014)	NA			NA			NA			NA
Panurus_biarmicus	Panuridae	HBW; Hasselquist and Sherman (2001)	M; 0% P	0	1	Hoi and Hoi-Leitner (1997) via Stutchbury (1998); Cornwallis et al (2010); Hasselquist and Sherman (2001)	44% EPP; 29.5% EPB; 14% EPP	NA			NA			NA			2	2	Garamszegi and Moller (2004), HBW	NA
Paradisaea_minor	Paradisaeidae	HBW	P	1	NA			NA			NA			NA			NA			NA
Paradoxornis_webbianus	Paradoxornithidae	HBW	M	0	1	Cornwallis et al (2010)	26% EPB	NA			NA			NA			NA			NA
Pardalotus_punctatus	Pardalotidae	HBW	M	0	NA			NA			NA			NA			NA			NA
Pardalotus_quadragintus	Pardalotidae	HBW	M	0	NA			NA			NA			NA			NA			NA
Pardalotus_striatus	Pardalotidae	HBW	M	0	NA			NA			NA			NA			NA			NA
Paroreomyza_montana	Fringillidae	HBW	M	0	NA			NA			NA			NA			NA			NA
Parotia_carolae	Paradisaeidae	HBW	P	1	NA			NA			NA			NA			NA			NA
Parotia_wahnesi	Paradisaeidae	HBW	P	1	NA			NA			NA			NA			NA			NA
Parula_americana	Parulidae	Ford (1983)	OppP	0	NA			NA			2.7	2.7	Read and Weary (1992)	2	2	MacDougall-Shackleton (1997);	1.575	1.6; 1.55	Read and Weary (1992); Weary and Lemon (1988)	5.28	5.3; 5.26	Read and Weary (1992); Weary and Lemon (1988)
Parus_albiventris	Paridae	HBW	M	0	NA			NA			NA			NA			NA			NA
Parus_ater	Paridae	HBW	M	0	NA			NA			2	2	Read and Weary (1992)	8.5	14; 3	MacDougall-Shackleton (1997); DeVoogd (1993)	2.1	2.1	Garamszegi and Moller (2004)	NA
Parus_atricapillus	Paridae	HBW; Hasselquist and Sherman (2001)	M; 0% P	0	1	Otter et al (1994) via Stutchbury (1998)	31% EPF	2	2	Kroodsma et al (1999) via Moore, et al (2011)	2	1; 2; 2.5	Read and Weary (1992); DeVoogd et al (1993); Garamszegi and Moller (2004)	1.5	1; 2	MacDougall-Shackleton (1997); DeVoogd (1993)	NA			NA
Parus_caeruleus	Paridae	Hasselquist and Sherman (2001); Soma and Garamszegi (2011)	17% P; FP	1	1	Soma and Garamszegi (2011)	12% EPP	6.5	9.6; 3.4	L. Gorissen, unpublished data via Garamszegi, Balsby, Bell et al (2004); Garamszegi et al (2005)	2.44	2; 2.88	Read and Weary (1992); Garamszegi and Moller (2004)	4.5	3; 4; 5; 5.5	MacDougall-Shackleton (1997); Garamszegi and Moller (2004); Soma and Garamszegi (2004); HBW	2.4	2.4	Garamszegi and Moller (2004)	4.6	4.6	Garamszegi and Moller (2004)
Parus_carolinensis	Paridae	HBW	M	0	1	Cornwallis et al (2010)	56% EPB	NA			4	4	DeVoogd et al (1993)	3	3	MacDougall-Shackleton (1997);	1.2	1.2	Read and Weary (1992)	3	3	Read and Weary (1992)
Parus_cinctus	Paridae	HBW	M	0	NA			NA			NA			1	1	MacDougall-Shackleton (1997);	NA			NA
Parus_cinerascens	Paridae	HBW	M	0	NA			NA			NA			NA			NA			NA
Parus_cristatus	Paridae	HBW; Hasselquist and Sherman (2001)	M; 0% P	0	1	Cornwallis et al (2010)	30% EPP	2	Syllables per song = 2; Song repertoire = 1		2	2	Read and Weary (1992)	1	1	MacDougall-Shackleton (1997);	3.2	3.2	Garamszegi and Moller (2004)	7.1	7.1	Garamszegi and Moller (2004)
Parus_cyanus	Paridae	HBW	M	0	NA			NA			NA			NA			NA			NA
Parus_hudsonicus	Paridae	HBW	M	0	NA			NA			NA			NA			NA			NA
Parus_leucomelas	Paridae	HBW	M	0	NA			NA			NA			NA			NA			NA
Parus_lugubris	Paridae	HBW	M	0	NA			NA			NA			NA			NA			NA
Parus_major	Paridae	Soma and Garamszegi (2011); Hasselquist and Sherman (2001)	FP; 0% P	0	0	Cornwallis et al (2010); Soma and Garamszegi (2011)	29.86% EPB; 9.6% EPP	7.9	10; 7.9; 3.4	Rivera-Gutierrez, Pinxten, & Eens (2011); E Van Duyse unpublished data via Garamszegi, Balsby, Bell et al (2004); Garamszegi et al (2005)	2.2	2; 2.4	Read and Weary (1992); Soma and Garamszegi (2011)	3.75	3; 4.5; 3.75	MacDougall-Shackleton (1997); DeVoogd (1993); Soma and Garamszegi (2011)	3	3	Garamszegi and Moller (2004)	NA
Parus_montanus	Paridae	HBW	M	0	NA			1	Syllables per song = 1; Song repertoire = 1		1	1	Read and Weary (1992)	1	1	MacDougall-Shackleton (1997);	1	1	Garamszegi and Moller (2004)	NA
Parus_niger	Paridae	HBW	M	0	NA			NA			NA			NA			NA			NA
Parus_palustris	Paridae	HBW	M	0	NA			NA			2	2	Read and Weary (1992)	12	4; 20	MacDougall-Shackleton (1997); HBW	1.5	1.5	Read and Weary (1992)	3.5	3.5	Read and Weary (1992)
Parus_rufescens	Paridae	HBW	M	0	NA			NA			NA			NA			NA			NA
Parus_rufonuchalis	Paridae	HBW	M	0	NA			NA			NA			NA			NA			NA
Parus_sclateri	Paridae	HBW	M	0	NA			NA			NA			NA			NA			NA
Passer_domesticus	Passeridae	Loffrado and Borgia (1986); Hasselquist and Sherman (2001); Griffith et al (2002)	M; 3% P; M/P	0	1	Griffith, Owens, Thuman (2002); Cornwallis et al (2010)	10.1% EPP; 23.71% EPB	6	6	Nivison (1978) PhD dissertation via Moore, et al (2011)	1	1*	Garamszegi and Moller (2004);	1	1*	Garamszegi and Moller (2004)	0.17	0.17	Garamszegi and Moller (2004)	NA
Passer_griseus	Passeridae	Loffrado and Borgia (1986)	M	0	NA			NA			NA			NA			NA			NA
Passer_montanus	Passeridae	Loffrado and Borgia (1986)	M	0	NA			10	10	Lang and Barlow (1997) via Moore, et al (2011)	6	6	Read and Weary (1992)	1	1	Garamszegi and Moller (2004)	0.11	0.11	Garamszegi and Moller (2004)	7.1	7.1	Garamszegi and Moller (2004)
Passer_rutilans	Passeridae	Loffrado and Borgia (1986)	M	0	NA			NA			NA			NA			NA			NA
Passerculus_sandwichensis	Passerellidae	Hasselquist and Sherman (2001); Ford (1983); Albrecht et al (2007)	50% P; FP; P	1	1	Freeman-Gallant (1997) via Stutchbury (1998); Cornwallis et al (2010)	58% EPP; 62.96% EPB	5	Syllables per song = 5; Song repertoire = 1		5	5	Read and Weary (1992)	1	1	MacDougall-Shackleton (1997);	2.25	2.25	Garamszegi and Moller (2004)	6.3	6.3	Garamszegi and Moller (2004)
Passerella_iliaca	Passerellidae			NA	NA			19.87	19.87	averaged from data (Martin 1979)	7			3	1; 3; 3.2	MacDougall-Shackleton (1997) (Red Fox Sparrow); MacDougall-Shackleton (1997) (Slate-Colored Fox Sparrow); Read and Weary (1992)	2.2	2.2	Read and Weary (1992)	NA
Passerina_amoena	Cardinalidae	HBW	OccP	0	NA			8.16	Syllables per song = 8.16; Song repertoire = 1		8.16	7.32; 9	Thompson (1968); Read and Weary (1992)	1	1	MacDougall-Shackleton (1997);	2.13	2.13	Thompson (1968)	8.7	8.61; 8.79	Read and Weary (1992); Dobson and Lemon (1975)
Passerina_caerulea	Cardinalidae			NA	1	HBW; Cornwallis et al (2010)	53% EPP; 70% EPB	NA			NA			NA			4	4	HBW	NA
Passerina_ciris	Cardinalidae	Ford (1983); Verner and Willson (1969)	P; FP	1	NA			NA			12.21	12.21	Thompson (1968)	4	4	MacDougall-Shackleton (1997);	1.955	1.91; 2	Read and Weary (1992), Dobson and Lemon (1975); HBW	7.37	7.37	Read and Weary (1992)
Passerina_cyanea	Cardinalidae	Hasselquist and Sherman (2001); Ford (1983)	3% P; FP	0	1	HBW; Cornwallis et al (2010)	35% EPP; 29.27% EPB	8	8	Payne (1981) via Moore, et al (2011)	7.315	5.63; 9	Thompson (1968); Read and Weary (1992)	1	1	MacDougall-Shackleton (1997);	2.35	2.2; 2.5	Thompson (1968); Dobson and Lemon (1975)	8.6	8.59; 8.61	Garamszegi and Moller (2004); Dobson and Lemon (1975)
Passerina_leclancherii	Cardinalidae			NA	NA			NA			18	18	Thompson (1968)	5	5	Dobson and Lemon (1975)	2.21	2.21	Thompson (1968)	3.4	3.4	Dobson and Lemon (1975)
Passerina_versicolor	Cardinalidae			NA	NA			NA			5	5	Thompson (1968)	2	2	MacDougall-Shackleton (1997);	1.7	1.7	Dobson and Lemon (1975)	2	2	Dobson and Lemon (1975)
Perisoreus_canadensis	Corvidae	HBW	M	0	NA			NA			NA			NA	L (>1, not measured)	MacDougall-Shackleton (1997);	NA			NA
Perisoreus_infaustus	Corvidae	HBW	M	0	NA			NA			NA			NA			NA			NA
Petrochelidon_fulva	Hirundinidae	HBW	M	0	NA			NA			NA			NA			NA			NA
Petrochelidon_pyrrhonota	Hirundinidae	HBW	M	0	0	Brown and Brown (1988) via Moller and Briskie (1995)	6% EPP	NA			NA			NA			7	7	Read and Weary (1992)	NA
Petroica_australis	Petroicidae	HBW	M	0	0	Griffith, Owens, Thuman (2002); Cornwallis et al (2010)	0% EPP; 0% EPB	23.6	23.6	HBW	NA			NA			NA			NA
Petroica_goodenovii	Petroicidae	Dowling and Mulder (2006); HBW	M	0	1	Cornwallis et al (2010); Dowling and Mulder (2006)	37% EPB; 23% EPP	NA			NA			NA			NA			NA
Petroica_macrocephala	Petroicidae	HBW	M	0	NA			NA			NA			NA			NA			NA
Petronia_petronia	Passeridae			NA	1	Cornwallis et al (2010)	57.1% EPB	NA			NA			NA			NA			NA
Petronia_xanthocollis	Passeridae	Loffrado and Borgia (1986)	M	0	NA			NA			NA			NA			NA			NA
Pezopetes_capitalis	Passerellidae	HBW	M	0	NA			NA			NA			NA			NA			NA
Phacellodomus_maculipectus	Furnariidae	HBW	M	0	NA			NA			NA			NA			2.75	2.75	HBW	NA
Phacellodomus_striaticollis	Furnariidae	HBW	M	0	NA			NA			NA			NA			NA			NA
Phainopepla_nitens	Bombycillidae	Verner and Willson (1969); HBW	M; M	0	0	Cornwallis et al (2010)	0% EPB	NA			NA			NA			NA			NA
Pheucticus_ludovicianus	Cardinalidae	Verner and Willson (1969)	OppP	0	NA			19	19	Lemon and Chatfield (1973) via Moore, et al (2011)	10	10	Read and Weary (1992)	259.5	19; 1000	MacDougall-Shackleton (1997); DeVoogd et al (1993)	3.7	3.7 Dobson and Lemon (1975)	Dobson and Lemon (1975)	10.5	10.5	Read and Weary (1992)
Pheucticus_melanocephalus	Cardinalidae	HBW	M	0	NA			NA			NA			25	25	MacDougall-Shackleton (1997);	NA			NA
Philetairus_socius	Ploceidae	HBW	M	0	0	Cornwallis et al (2010)	2.27% EPB	NA			NA			NA			NA			NA
Phoenicurus_ochruros	Muscicapidae			NA	NA			5	5	Moore, et al (2011)/Macauley Library analysis	NA			NA			NA			NA
Phoenicurus_phoenicurus	Muscicapidae	Read (1991)	P	1	NA			NA			18	18	Read and Weary (1992)	200	200	MacDougall-Shackleton (1997);	NA			NA
Pholidornis_rushiae	unknown	HBW	M	0	NA			NA			NA			NA			2	2	HBW	NA
Phyllastrephus_cabanisi	Pycnonotidae	HBW	M	0	NA			NA			NA			NA			NA			NA
Phyllastrephus_debilis	Pycnonotidae	HBW	M	0	NA			NA			NA			NA			NA			NA
Phyllastrephus_fischeri	Pycnonotidae	Loffrado and Borgia (1986)	M	0	NA			NA			NA			NA			NA			NA
Phyllastrephus_flavostriatus	Pycnonotidae	HBW	M	0	NA			NA			NA			NA			NA			NA
Phyllastrephus_icterinus	Pycnonotidae	HBW	M	0	NA			NA			NA			NA			NA			NA
Phyllastrephus_terrestris	Pycnonotidae	Loffrado and Borgia (1986); HBW	M; M	0	NA			NA			NA			NA			NA			7	7	HBW
Phylloscopus_bonelli	Phylloscopidae	HBW	M	0	NA			NA			1	1	Read and Weary (1992)	5	5	MacDougall-Shackleton (1997);	0.7	0.7	Read and Weary (1992)	8	8	Read and Weary (1992)
Phylloscopus_collybita	Phylloscopidae	Read (1991)	P	1	NA			2	2 syll/song, 1 song	[Syll/song, Song - DeVoogd (1993)]	2	2	DeVoogd (1993)	1	1	MacDougall-Shackleton (1997);	4	4	Read and Weary (1992)	2.7	2.7	Read and Weary (1992)
Phylloscopus_fuscatus	Phylloscopidae	Soma and Garamszegi (2011)	P	1	1	Cornwallis et al (2010); Soma and Garamszegi (2011)	59% EPB; 45% EPP	25.3	18.6; 25.3; 27	Forstmeier and Balsby (2002); Garamszegi et al (2005); Forstmeier (2001) via Ivanitskii et al (2010)	1.5	1.5	Soma and Garamszegi (2011)	NA			NA			NA
Phylloscopus_humei	Phylloscopidae	HBW	M	0	NA			NA			NA			NA			NA			NA
Phylloscopus_nitidus	Phylloscopidae	HBW	M	0	NA			NA			NA			NA			NA			NA
Phylloscopus_ruficapilla	Phylloscopidae	HBW	M	0	NA			NA			NA			NA			NA			NA
Phylloscopus_sibilatrix	Phylloscopidae	Hasselquist and Sherman (2001)	23% P	1	0	Hasselquist and Sherman (2001); Cornwallis et al (2010)	0% EPP; 0% EPB	NA			1.5	1.5	Read and Weary (1992)	2	2	MacDougall-Shackleton (1997);	3.2	3; 3.4	HBW; Garamszegi and Moller (2004)	4.6	4.6	Garamszegi and Moller (2004)
Phylloscopus_sindianus	Phylloscopidae	HBW	M	0	NA			NA			NA			NA			NA			NA
Phylloscopus_trochilus	Phylloscopidae	Hasselquist and Sherman (2001); Soma and Garamszegi (2011); Griffith, Owens, Thuman (2002)	5% P; FP; M/P	0	1	Griffith, Owens, Thuman (2002); Cornwallis et al (2010); Soma and Garamszegi (2011)	17.2% EPP; 38.2% EPB; 18.5% EPP	35.1	80; 29.7; 35.1	Järvi et al (1980); Gil and Slater (2000); Garamszegi et al (2005)	9	9	Read and Weary (1992)	31	31	MacDougall-Shackleton (1997);	3.31	3.31	Dobson and Lemon (1975)	7.28	7.28	Garamszegi and Moller (2004)
Phylloscopus_umbrovirens	Phylloscopidae	HBW	M	0	NA			NA			NA			NA			NA			NA
Pica_hudsonia	Corvidae	HBW	M	0	1	HBW	Qualitative	NA			NA			3	3	HBW	NA			NA
Pica_nuttalli	Corvidae	HBW	M	0	NA			NA			NA			NA	L (>1, not studied)	MacDougall-Shackleton (1997)	NA			NA
Pica_pica	Corvidae	HBW	M	0	1	Cornwallis et al (2010)	16.98% EPB	NA			NA			NA			NA			NA
Pinicola_enucleator	Fringillidae	HBW	M	0	NA			NA			NA			NA			NA			NA
Pipilo_aberti	Passerellidae			NA	NA			NA			NA			1	1	MacDougall-Shackleton (1997);	NA			NA
Pipilo_chlorurus	Passerellidae	HBW	M	0	NA			NA			NA			NA	L	MacDougall-Shackleton (1997);	NA			NA
Pipilo_erythrophthalmus	Passerellidae	HBW	M	0	NA			15	15 (8-28)	Brenowitz et al (1991)	1	1	Read and Weary (1992)	6.5	7; 6	MacDougall-Shackleton (1997); Dobson and Lemon (1975)	0.83	0.83	Dobson and Lemon (1975)	4.39	4.39	Dobson and Lemon (1975)
Pipilo_fuscus	Passerellidae			NA	NA			NA			1	1	Read and Weary (1992)	6	6	MacDougall-Shackleton (1997);	1.505	1.49; 1.52	Dobson and Lemon (1975); Read and Weary (1992)	11	10.4; 11.6	Read and Weary (1992); Dobson and Lemon (1975)
Pipilo_maculatus	Passerellidae	HBW	M	0	NA			13	43448	Kroodsma (1971)* When study was conducted, these were classified as "Pipilo erythrophthalmus" - later, Western species "Spotted Towhee" was separated as "Pipilo maculatus," while Eastern Towhee remained "Pipilo erythrophthalmus"	2	2* (we visually counted syllables from spectrograms)	Kroodsma (1971)	7.75	7.75	Kroodsma (1971) (included spectrograms for 4 individuals for 11 song types)	NA			NA
Piranga_ludoviciana	Cardinalidae			NA	NA			NA			5		Read and Weary (1992)	500	L; 1000	MacDougall-Shackleton (1997); Read Weary (1992)	NA			NA
Piranga_olivacea	Cardinalidae			NA	1	Cornwallis et al (2010)	29% EPB	NA			5.5		Read and Weary (1992)	500	L; 1000	MacDougall-Shackleton (1997); Read Weary (1992)	2.75	2.75	Read and Weary (1992)	9.5	9.5	Read and Weary (1992)
Piranga_rubra	Cardinalidae			NA	NA			NA			10.7		Read and Weary (1992)	500	L; 1000	MacDougall-Shackleton (1997); Read Weary (1992)	21	21	Read and Weary (1992)	NA
Platysteira_castanea	Platysteiridae	HBW	M	0	NA			NA			NA			NA			NA			NA
Platysteira_chalybea	Platysteiridae	HBW	M	0	NA			NA			NA			NA			NA			NA
Platysteira_concreta	Platysteiridae	HBW	M	0	NA			NA			NA			NA			NA			NA
Platysteira_cyanea	Platysteiridae	HBW	M	0	NA			NA			NA			NA			NA			NA
Platysteira_peltata	Platysteiridae	HBW	M	0	NA			NA			NA			NA			NA			NA
Plectrophenax_nivalis	Calcariidae	Ford (1983); Verner and Willson (1969); Soma and Garamszegi (2011)	OppP; OppP; FP	0	1	Soma and Garamszegi (2011)	20% EPP	7.46	7.46	[song rep = 1; syll/song = 7.46]	7.46	7.46	Hofstad et al (2002)	1	1	MacDougall-Shackleton (1997);	NA			NA
Plocepasser_donaldsoni	Ploceidae	Loffrado and Borgia (1986)	M	0	NA			NA			NA			NA			NA			NA
Plocepasser_mahali	Ploceidae	Loffrado and Borgia (1986); HBW	M; M	0	NA			NA			NA			NA			500	unbroken sequence lasting for 6–20 minutes	HBW	NA
Ploceus_alienus	Ploceidae	HBW	M	0	NA			NA			NA			NA			NA			NA
Ploceus_angolensis	Ploceidae	HBW	M	0	NA			NA			NA			NA			NA			NA
Ploceus_baglafecht	Ploceidae	HBW	M	0	NA			NA			NA			NA			NA			NA
Ploceus_benghalensis	Ploceidae	HBW	P	1	NA			NA			NA			NA			NA			NA
Ploceus_bertrandi	Ploceidae	HBW	M	0	NA			NA			NA			NA			NA			NA
Ploceus_bicolor	Ploceidae	Loffrado and Borgia (1986); HBW	M; M	0	NA			NA			NA			NA			NA			NA
Ploceus_capensis	Ploceidae	HBW	P	1	NA			NA			NA			NA			27	27	HBW	NA
Ploceus_cucullatus	Ploceidae	HBW	P	1	NA			NA			NA			NA			NA			NA
Ploceus_galbula	Ploceidae	HBW	P	1	NA			NA			NA			NA			NA			NA
Ploceus_grandis	Ploceidae	HBW	M	0	NA			NA			NA			NA			NA			NA
Ploceus_heuglini	Ploceidae	HBW	P	1	NA			NA			NA			NA			NA			NA
Ploceus_intermedius	Ploceidae	HBW	P	1	NA			NA			NA			NA			NA			NA
Ploceus_jacksoni	Ploceidae	HBW	P	1	NA			NA			NA			NA			NA			NA
Ploceus_luteolus	Ploceidae	HBW	M	0	NA			NA			NA			NA			NA			NA
Ploceus_megarhynchus	Ploceidae	HBW	P	1	NA			NA			NA			NA			NA			NA
Ploceus_melanocephalus	Ploceidae	HBW	P	1	NA			NA			NA			NA			NA			NA
Ploceus_melanogaster	Ploceidae	HBW	M	0	NA			NA			NA			NA			NA			NA
Ploceus_nigerrimus	Ploceidae	HBW	P	1	NA			NA			NA			NA			NA			NA
Ploceus_nigricollis	Ploceidae	Loffrado and Borgia (1986); HBW	M	0	NA			NA			NA			NA			NA			NA
Ploceus_ocularis	Ploceidae	Loffrado and Borgia (1986); HBW	M	0	NA			NA			NA			NA			NA			NA
Ploceus_olivaceiceps	Ploceidae	HBW	M	0	NA			NA			NA			NA			NA			NA
Ploceus_pelzelni	Ploceidae	HBW	M	0	NA			NA			NA			NA			NA			NA
Ploceus_philippinus	Ploceidae	HBW	P	1	NA			NA			NA			NA			NA			NA
Ploceus_preussi	Ploceidae	HBW	M	0	NA			NA			NA			NA			NA			NA
Ploceus_princeps	Ploceidae	HBW	M	0	NA			NA			NA			NA			NA			NA
Ploceus_sanctithomae	Ploceidae	HBW	M	0	NA			NA			NA			NA			NA			NA
Ploceus_spekei	Ploceidae	HBW	P	1	NA			NA			NA			NA			NA			NA
Ploceus_superciliosus	Ploceidae	HBW	M	0	NA			NA			NA			NA			NA			NA
Ploceus_taeniopterus	Ploceidae	HBW	P	1	NA			NA			NA			NA			NA			NA
Ploceus_tricolor	Ploceidae	HBW	M	0	NA			NA			NA			NA			NA			NA
Ploceus_velatus	Ploceidae	HBW	P	1	NA			NA			NA			NA			NA			NA
Ploceus_vitellinus	Ploceidae	HBW	P	1	NA			NA			NA			NA			NA			NA
Ploceus_xanthops	Ploceidae	HBW	M	0	NA			NA			NA			NA			NA			NA
Ploceus_xanthopterus	Ploceidae	HBW	P	1	NA			NA			NA			NA			NA			NA
Poephila_acuticauda	Estrildidae			NA	NA			NA			NA			NA			NA			NA
Polioptila_dumicola	unknown	HBW	M	0	NA			NA			NA			NA			NA			NA
Pomatostomus_temporalis	Pomatostomidae	Blackmore and Heinsohn (2007)	M	0	NA			NA			NA			NA			NA			NA
Pooecetes_gramineus	Passerellidae	HBW	M	0	NA			NA			6.6	6.6	Read and Weary (1992)	6.2	6; 6.4	MacDougall-Shackleton (1997); Read and Weary (1992)	2.7	2.7	Read and Weary (1992)	NA
Prinia_gracilis	unknown	HBW	M	0	NA			NA			NA			NA			NA			NA
Prionodura_newtoniana	Ptilonorhynchidae	Loffrado and Borgia (1986); HBW	EA; P	1	NA			NA			NA			NA			1.5	1.5	HBW	NA
Prionops_retzii	unknown	HBW	M	0	NA			NA			NA			NA			NA			NA
Progne_subis	Hirundinidae	Hasselquist and Sherman (2001); Ford (1983); HBW	0% P; FP; M	0	1	Stutchbury (1998); Cornwallis et al (2010)	22% EPP; 24.39% EPB	10	Syllables per song = 10; Song repertoire = 1		10	10	Read and Weary (1992)	1	1	MacDougall-Shackleton (1997);	3	3	Garamszegi and Moller (2004)	17	17	Garamszegi and Moller (2004)
Promerops_cafer	Promeropidae	HBW	M	0	1	Cornwallis et al (2010)	70.2% EPB	NA			NA			NA			NA			NA
Promerops_gurneyi	unknown	HBW	M	0	NA			NA			NA			NA			NA			NA
Protonotaria_citrea	Parulidae	Ford (1983)	OppP	0	NA			NA			NA			NA			NA			NA
Prunella_collaris	Prunellidae			NA	0	Cornwallis et al (2010)	0% EPB	NA			NA			NA			NA			NA
Prunella_modularis	Prunellidae			NA	0	Griffith, Owens, Thuman (2002); Cornwallis et al (2010); Moller and Briskie (1995)	0.8% EPP; 2.2% EPB; 1-22% EPP	48	"With a few exceptions, the songs in an individual's repertoire were completely different, ie. they did not contain a single element in common"	Snow and Snow (1983) [12 syllables/song, 4 songs - Garamszegi and Moller (2004)]	12	12	Read and Weary (1992)	4	4	MacDougall-Shackleton (1997);	2.875	2-3.5; 3	Snow and Snow (1983); Garamszegi and Moller (2004)	NA
Psaltriparus_minimus	Aegithalidae			NA	0	Griffith, Owens, Thuman (2002)	0% EPP	NA			NA			NA			NA			NA
Psarocolius_angustifrons	Icteridae	Price (2009); HBW	P; P	1	NA			NA			NA			NA			1.2	1.2	HBW	NA
Psarocolius_atrovirens	Icteridae	Price (2009); HBW	P; P	1	NA			NA			NA			NA			1	1	HBW	NA
Psarocolius_bifasciatus	Icteridae	HBW	P	1	NA			NA			NA			NA			NA			NA
Psarocolius_guatimozinus	Icteridae	Price (2009); HBW	P; P	1	NA			NA			NA			NA			NA			NA
Psarocolius_viridis	Icteridae	Price (2009); HBW	P; P	1	NA			NA			NA			NA			1.5	1.5	HBW	NA
Psarocolius_wagleri	Icteridae	Price (2009); HBW	P; P	1	NA			NA			NA			NA			NA			NA
Pseudonestor_xanthophrys	Fringillidae			NA	NA			NA			NA			NA			NA			NA
Pseudonigrita_arnaudi	Ploceidae	Loffrado and Borgia (1986); HBW	M; M	0	NA			NA			8.5	43291	HBW	NA			NA			NA
Pseudopodoces_humilis	Paridae			NA	1	HBW	Qualitative	NA			NA			NA			NA			NA
Pseudoseisura_cristata	Furnariidae			NA	NA			NA			NA			NA			7	7	HBW	NA
Pseudoseisura_lophotes	Furnariidae	HBW	M	0	NA			NA			NA			NA			15	15	HBW	NA
Psophodes_olivaceus	unknown			NA	NA			NA			NA			NA			NA			NA
Pteridophora_alberti	Paradisaeidae	HBW	P	1	NA			NA			NA			NA			NA			NA
Ptilonorhynchus_violaceus	Ptilonorhynchidae	Loffrado and Borgia (1986); HBW	EA; P	1	NA			NA			3.6	3.6	Soma and Garamszegi (2011)	NA			NA			NA
Ptiloris_magnificus	Paradisaeidae	HBW	P	1	NA			NA			NA			NA			NA			NA
Pycnonotus_barbatus	Pycnonotidae	Loffrado and Borgia (1986); HBW	M; M	0	NA			NA			NA			5.5	5.5	HBW	1.4	1.4	HBW	4.5	4.5	HBW
Pycnonotus_capensis	Pycnonotidae	HBW	M	0	NA			NA			NA			NA			NA			NA
Pycnonotus_nigricans	Pycnonotidae	HBW	M	0	NA			NA			NA			NA			NA			NA
Pycnonotus_sinensis	Pycnonotidae	Loffrado and Borgia (1986); HBW	M; M	0	NA			NA			NA			NA			NA			NA
Pycnonotus_xanthopygos	Pycnonotidae	HBW	M	0	NA			NA			NA			NA			NA			NA
Pycnoptilus_floccosus	Acanthizidae			NA	NA			NA			4	43164	HBW	NA			NA			NA
Pyrocephalus_rubinus	Tyrannidae	Rios-Chelen et al. (2008)	M	0	1	Rios-Chelen et al. (2008)	94%/80% EPP	NA			NA			NA			NA			NA
Pyrrhocorax_graculus	unknown	HBW	M	0	NA			NA			NA			NA			NA			NA
Pyrrhula_pyrrhula	Fringillidae	Smith (1980); HBW	M; M	0	NA			NA			NA			NA			NA			NA
Quelea_cardinalis	Ploceidae	HBW	P	1	NA			NA			NA			NA			NA			NA
Quelea_quelea	Ploceidae	HBW	M	0	1	Cornwallis et al (2010)	43.2% EPB	NA			NA			NA			NA			NA
Quiscalus_lugubris	Icteridae	Price (2009); HBW	M; M	0	NA			NA			NA			NA			NA			NA
Quiscalus_major	Icteridae	Ford (1983)	P	1	NA			10	>=10 +/- 5.5	Irwin (1990)	NA			NA	L	MacDougall-Shackleton (1997);	NA			NA
Quiscalus_mexicanus	Icteridae	Jaramillo and Burke (1999)		1	1	HBW	37% EPP	NA			NA			NA			NA			NA
Quiscalus_quiscula	Icteridae	Price (2009); Verner and Willson (1969); HBW	M; M; M	0	NA			3	3	Irwin (1990)	NA			1	1	MacDougall-Shackleton (1997);	NA			NA
Ramphocelus_costaricensis	Thraupidae			NA	1	Cornwallis et al (2010)	55% EPB	NA			NA			NA			NA			NA
Regulus_ignicapilla	Regulidae			NA	NA			4	Syllables per song = 4; Song repertoire = 1		4	4	Read and Weary (1992)	1	1	MacDougall-Shackleton (1997);	2	2	Read and Weary (1992)	5.5	5.5	Read and Weary (1992)
Regulus_regulus	Regulidae			NA	NA			6	Syllables per song = 6; Song repertoire = 1		6	6	Read and Weary (1992)	1	1	MacDougall-Shackleton (1997);	3.7	3.7	Read and Weary (1992)	6.3	6.3	Read and Weary (1992)
Remiz_pendulinus	Remizidae	HBW		NA	0	Griffith, Owens, Thuman (2002)	7% EPP	NA			NA			NA			NA			NA
Rhipidura_leucophrys	Rhipiduridae	HBW	M	0	NA			NA			NA			3.5	3.5	HBW	NA			NA
Rhodopechys_obsoletus	Fringillidae	HBW	M	0	NA			NA			NA			NA			NA			NA
Rhodopechys_sanguineus	Fringillidae	HBW	M	0	NA			NA			NA			NA			NA			NA
Riparia_riparia	Hirundinidae	HBW; Hasselquist and Sherman (2001)	M; 0% P	0	1	HBW	14%/24% EPP, 36%/40% EPB	3	3	Moore, et al (2011) (Macauley library analysis)	NA			NA			NA			NA
Salpinctes_obsoletus	Troglodytidae	Kroodsma (1977)	M	0	NA			94	69-119	Kroodsma (1975) via Briefer (2011)	1	1	Read and Weary (1992)	9.4	9.4	Read and Weary (1992)	1.5	1.5	Read and Weary (1992)	3.5	3.5	Read and Weary (1992)
Saroglossa_spiloptera	unknown	HBW	M	0	NA			NA			NA			NA			NA			NA
Saxicola_rubetra	Muscicapidae			NA	NA			130	130	Schwager and Guttinger (1984) via Moore, et al (2011)	15	15	Read and Weary (1992)	NA			NA			NA
Saxicola_torquatus	Muscicapidae			NA	NA			NA			8	8	DeVoogd et al (1993)	500	1000	DeVoogd et al (1993)	NA			NA
Sayornis_nigricans	Tyrannidae	BNA; HBW	M; M	0	1	HBW	19% EPP	NA			NA			NA			NA			NA
Sayornis_phoebe	Tyrannidae	Ford (1983)	OppP	0	1	Cornwallis et al (2010)	10.31% EPB	5	5	Kroodsma (1985)	2	2	Read and Weary (1992)	2	2	Macdougal-Shackleton (1997); Kroodsma (1977)	0.4	0.4	Garamszegi and Moller (2004)	1.7	1.7	Garamszegi and Moller (2004)
Scenopoeetes_dentirostris	unknown			1	NA			NA			NA			NA			NA			NA
Scissirostrum_dubium	unknown	HBW	M	0	NA			NA			NA			NA			NA			NA
Sclerurus_caudacutus	Furnariidae	HBW	M	0	NA			NA			NA			NA			NA			NA
Sclerurus_guatemalensis	Furnariidae	HBW	M	0	NA			NA			NA			NA			NA			NA
Scotocerca_inquieta	unknown	HBW	M	0	NA			NA			NA			NA			NA			NA
Seiurus_aurocapilla	Parulidae	Verner and Willson (1969); Ford (1983)	FPga; OppP	0	NA			3	Syllables per song = 3; Song repertoire = 1	Read and Weary (1992)	3	3	Read and Weary (1992)	1	1	MacDougall-Shackleton (1997);	2.715	2.7; 2.73	Read and Weary (1992); Weary and Lemon (1988)	4.78	4.8; 4.76	Read and Weary (1992); Weary and Lemon (1988)
Seiurus_motacilla	Parulidae	Mattsson and Cooper (2009); Mulvihill et al (2002)	2.9% P; 1.4% P	0	NA			NA			NA			NA	L	MacDougall-Shackleton (1997);	NA			NA
Seiurus_noveboracensis	Parulidae	Verner and Willson (1969); Ford (1983)	FP; OppP	0	NA			3.8	Syllables per song = 3.8; Song repertoire = 1	Read and Weary (1992)	3.8	3.8	Read and Weary (1992)	1	1	MacDougall-Shackleton (1997);	1.805	1.8; 1.81	Read and Weary (1992); Weary and Lemon (1988)	7.695	7.7; 7.69	Read and Weary (1992)
Sericornis_frontalis	Acanthizidae			NA	1	Griffith, Owens, Thuman (2002); Cornwallis et al (2010)	12.4% EPP; 12.5% EPB	NA			NA			NA			NA			NA
Serinus_alario	Fringillidae	HBW	M	0	NA			NA			NA			NA			NA			NA
Serinus_albogularis	Fringillidae	HBW	M	0	NA			NA			NA			NA			NA			NA
Serinus_atrogularis	Fringillidae	HBW	M	0	NA			NA			NA			NA			NA			NA
Serinus_burtoni	Fringillidae	HBW	M	0	NA			NA			NA			NA			NA			NA
Serinus_canaria	Fringillidae	HBW	M	0	NA			69.85	20-30; 69; 70.7; 81	Leitner & Catchpole (2004); Leitner et al (2001); Garamszegi et al (2005); Briefer (2011)	9.5	10; 9 (6-12); 400*	DeVoogd (1993); Leitner et al (2001); Garamszegi and Moller (2004);	300	>300; 316.2; >100	MacDougall-Shackleton (1997); DeVoogd (1993); Garamszegi and Moller (2004)	8.3	9.9 (breeding season), 6.7 (non-breeding)	Leitner et al (2001)	NA
Serinus_canicollis	Fringillidae	HBW	M	0	NA			NA			NA			NA			20	20	HBW	NA
Serinus_citrinipectus	Fringillidae	HBW	M	0	NA			NA			NA			NA			NA			NA
Serinus_flaviventris	Fringillidae	HBW	M	0	NA			NA			NA			NA			NA			NA
Serinus_flavivertex	Fringillidae	HBW	M	0	NA			NA			NA			NA			15	15	HBW	NA
Serinus_gularis	Fringillidae	HBW	M	0	NA			NA			NA			NA			NA			NA
Serinus_leucopterus	Fringillidae	HBW	M	0	NA			NA			NA			NA			NA			NA
Serinus_mennelli	Fringillidae	HBW	M	0	NA			NA			NA			NA			NA			NA
Serinus_mozambicus	Fringillidae	HBW	M	0	NA			NA			NA			NA			NA			NA
Serinus_nigriceps	Fringillidae	HBW	M	0	NA			NA			NA			NA			NA			NA
Serinus_pusillus	Fringillidae	HBW	M	0	NA			NA			NA			NA			NA			NA
Serinus_scotops	Fringillidae	HBW	M	0	NA			NA			NA			NA			NA			NA
Serinus_serinus	Fringillidae	HBW	M	0	0	Griffith, Owens, Thuman (2002)	9.4% EPP	58.75	40-87; 42-66	Mamede and Mota (2012); Mota and Cardoso (2001)	NA			NA			NA			NA
Serinus_striolatus	Fringillidae	HBW	M	0	NA			NA			NA			NA			NA			NA
Serinus_sulphuratus	Fringillidae	HBW	M	0	NA			NA			NA			NA			NA			NA
Serinus_syriacus	Fringillidae	HBW	M	0	NA			NA			NA			NA			NA			NA
Serinus_totta	Fringillidae	HBW	M	0	NA			NA			NA			NA			NA			NA
Serinus_tristriatus	Fringillidae	HBW	M	0	NA			NA			NA			NA			NA			NA
Setophaga_ruticilla	Parulidae	Hasselquist and Sherman (2001); Soma and Garamszegi (2011); Verner and Willson (1969); Smith (1980)	3% P; M; FP; M	0	1	Soma and Garamszegi (2011)	39.8% EPP	4	1 syllable/song repeated, 4 songs of simple repeated syllable	MacNally and Lemon (1985)	1.6	1.6	Read and Weary (1992)	4	4	MacDougall-Shackleton (1997);	0.91	0.9; 0.92	Read and Weary (1992); Weary and Lemon (1988)	5.28	5.3; 5.26	Read and Weary (1992); Weary and Lemon (1988)
Sialia_currucoides	Turdidae			NA	NA			NA			NA			2	2	MacDougall-Shackleton (1997);	NA			NA
Sialia_mexicana	Turdidae	HBW; BNA	M; M	0	1	Cornwallis et al (2010); HBW	45.1% EPB; 19% EPP	NA			NA			NA			NA			NA
Sialia_sialis	Turdidae	Verner and Willson (1969); Smith (1980)	FP; M	0	1	Stutchbury (1998); Cornwallis et al (2010)	24% EPF; 26% EPB	NA			NA			NA			NA			NA
Sigelus_silens	Muscicapidae	HBW	M	0	NA			NA			NA			NA			NA			NA
Sitta_carolinensis	Sittidae	Smith (1980)	M	0	NA			NA			1	1	Read and Weary (1992)	2	2	MacDougall-Shackleton (1997);	2	2	Read and Weary (1992)	NA
Sitta_europaea	Sittidae	HBW	M	0	NA			NA			NA			NA			NA			NA
Speculipastor_bicolor	unknown	HBW	M	0	NA			NA			NA			NA			NA			NA
Sphenoeacus_afer	Macrosphenidae	HBW	M	0	NA			NA			NA			NA			NA			NA
Spiza_americana	Cardinalidae	Verner and Willson (1969); Ford (1983); HBW	P; P; P	1	NA			2	Syllables per song = 2; Song repertoire = 1	Read and Weary (1992)	2	2	Read and Weary (1992)	1	1	MacDougall-Shackleton (1997);	1.5	1.5	Read and Weary (1992)	NA
Spizella_arborea	Passerellidae	HBW	M	0	NA			NA			NA			1	1	MacDougall-Shackleton (1997);	NA			NA
Spizella_atrogularis	Passerellidae	HBW	M	0	NA			NA			NA			2	2	MacDougall-Shackleton (1997);	NA			NA
Spizella_breweri	Passerellidae	HBW	M	0	NA			NA			NA			NA	L	MacDougall-Shackleton (1997);	NA			NA
Spizella_pallida	Passerellidae	HBW	M	0	NA			1	Syllables per song = 1; Song repertoire = 1	Read and Weary (1992)	1	1	Read and Weary (1992)	1	1	MacDougall-Shackleton (1997);	1.75	1.75	Read and Weary (1992)	6.25	6.25	Read and Weary (1992)
Spizella_passerina	Passerellidae	Ford (1983); Verner and Willson (1969); HBW	OppP; OppP; M	0	NA			1	1	Liu and Kroodsma (2006) via Moore, et al (2011)	1	1	Read and Weary (1992)	1	1	Liu and Kroodsma (2006) (Each male sparrow has one song type, with one type of syllable repeated many times.)	2.61	2.61 Dobson and Lemon (1975)	Dobson and Lemon (1975)	6.79	6.79	Dobson and Lemon (1975)
Spizella_pusilla	Passerellidae	HBW; BNA	2% P; M	0	1	Cornwallis et al (2010)	20.57% EPB	2	Syllables per song = 2; Song repertoire = 1	Garamszegi and Moller (2004)	2	2	Read and Weary (1992)	1	1	MacDougall-Shackleton (1997);	3	3	Garamszegi and Moller (2004)	NA
Spizocorys_conirostris	Alaudidae	HBW	M	0	NA			NA			NA			NA			NA			NA
Spizocorys_fringillaris	Alaudidae	HBW	M	0	NA			NA			NA			NA			NA			NA
Sporophila_minuta	unknown	HBW	M	0	NA			NA			NA			NA			NA			NA
Sporopipes_frontalis	Ploceidae	HBW	M	0	NA			NA			NA			NA			NA			NA
Sporopipes_squamifrons	Ploceidae	HBW	M	0	NA			NA			2	2	HBW	NA			NA			NA
Spreo_bicolor	Sturnidae	HBW	M	0	NA			NA			NA			NA			NA			NA
Spreo_fischeri	Sturnidae	HBW	M	0	NA			NA			NA			NA			NA			NA
Stenostira_scita	Stenostiridae	HBW	M	0	NA			NA			NA			NA			NA			NA
Sturnella_bellicosa	Icteridae			NA	NA			34.5	26-43	Irwin (1990)	NA			3	3	MacDougall-Shackleton (1997); Irwin (1990)	NA			NA
Sturnella_defilippii	Icteridae			NA	NA			NA			NA			2	2	MacDougall-Shackleton (1997); Irwin (1990)	NA			NA
Sturnella_loyca	Icteridae			NA	NA			NA			NA			8	8	MacDougall-Shackleton (1997); Irwin (1990)	NA			NA
Sturnella_magna	Icteridae	Jaramillo and Burke (1999); Verner and Willson (1969); Price (2009)	P; P; P	1	NA			389.5	297-482	Irwin (1990)	5	5	Read and Weary (1992)	70	70	MacDougall-Shackleton (1997); Irwin (1990)	1.28	1.28	Read and Weary (1992)	NA
Sturnella_neglecta	Icteridae	Jaramillo and Burke (1999); Verner and Willson (1969); Price (2009)	P; P; P	1	NA			86	71-101	Irwin (1990)	8	8	Read and Weary (1992)	8	8	MacDougall-Shackleton (1997); Irwin (1990)	1.75	1.5; 2	HBW; Read and Weary (1992)	8	8	Read and Weary (1992)
Sturnella_superciliaris	Icteridae			NA	NA			NA			NA			2	2	MacDougall-Shackleton (1997); Irwin (1990)	NA			NA
Sturnus_contra	Sturnidae	HBW	M	0	NA			NA			NA			NA			NA			NA
Sturnus_malabaricus	Sturnidae	HBW	M	0	NA			NA			NA			NA			NA			NA
Sturnus_pagodarum	Sturnidae	HBW	M	0	NA			NA			NA			NA			NA			NA
Sturnus_philippensis	Sturnidae	HBW	M	0	NA			NA			NA			NA			NA			NA
Sturnus_roseus	Sturnidae	HBW	M	0	NA			NA			NA			NA			NA			NA
Sturnus_sturninus	Sturnidae	HBW	M	0	NA			NA			NA			NA			NA			NA
Sturnus_unicolor	Sturnidae			NA	1	Cornwallis et al (2010)	36.49% EPB	NA			NA			NA			NA			NA
Sturnus_vulgaris	Sturnidae	Hasselquist and Sherman (2001); Soma and Garamszegi (2011)	44% P; FP	1	0	Cornwallis et al (2010); Soma and Garamszegi (2011); Hasselquist and Sherman (2001)	40.4% EPB; 9.1% EPP; 8% EPP	41.95	44; 39.9	Moore, et al (2011); Eens (1997)	9.6	15; 4.2	Read and Weary (1992); DeVoogd et al (1993)	40.13	49; 35; 40.13	MacDougall-Shackleton (1997); DeVoogd (1993); Garamszegi and Moller (2004)	24.77	24.77	Garamszegi and Moller (2004)	5	5	Garamszegi and Moller (2004)
Sylvia_atricapilla	Sylviidae	Read (1991)	P	1	NA			NA			25	25	DeVoogd et al (1993)	500	1000	DeVoogd et al (1993)	4.5	4; 5	HBW; Read and Weary (1992)	4.2	4.2	Read and Weary (1992)
Sylvia_boehmi	Sylviidae	HBW	M	0	NA			NA			NA			NA			3	3	HBW	3.5	3.5	HBW
Sylvia_borin	Sylviidae	HBW	M	0	NA			NA			20	20	Read and Weary (1992)	500	1000	DeVoogd et al (1993)	3.75	3.5; 4	Read and Weary (1992); HBW	1.55	1.55	Read and Weary (1992)
Sylvia_buryi	Sylviidae	HBW	M	0	NA			NA			NA			NA			NA			NA
Sylvia_cantillans	Sylviidae	HBW	M	0	NA			NA			NA			NA			3	3	HBW	NA
Sylvia_communis	Sylviidae	Soma and Garamszegi (2011)	P	1	NA			367.5	119; 616	Moore, et al (2011); Balsby and Dabelsteen (2001)	15	15	Read and Weary (1992)	3	3	HBW	4.125	2.5; 5.75	Read and Weary (1992); HBW	5	5	Read and Weary (1992)
Sylvia_conspicillata	Sylviidae	HBW	M	0	NA			NA			NA			NA			1.95	1.95	HBW	NA
Sylvia_curruca	Sylviidae	HBW	M	0	NA			68	68	Klit (1999) via Moore, et al (2011)	8	8	Read and Weary (1992)	NA			1.75	1.75	Read and Weary (1992)	9	9	Read and Weary (1992)
Sylvia_deserticola	Sylviidae			NA	NA			NA			NA			NA			3.45	3.45	HBW	NA
Sylvia_hortensis	Sylviidae	HBW	M	0	NA			NA			NA			NA			4	4	Read and Weary (1992)	6	6	Read and Weary (1992)
Sylvia_leucomelaena	Sylviidae	HBW	M	0	NA			NA			NA			NA			1.4	1.4	HBW	NA
Sylvia_melanocephala	Sylviidae	HBW	M	0	NA			NA			NA			NA			3.5	3.5	HBW	NA
Sylvia_melanothorax	Sylviidae	HBW	M	0	NA			NA			NA			NA			3	3	HBW	NA
Sylvia_mystacea	Sylviidae	HBW	M	0	NA			NA			NA			NA			6	6	HBW	NA
Sylvia_nana	Sylviidae			NA	NA			NA			NA			NA			1.5	1.5	HBW	NA
Sylvia_nisoria	Sylviidae			NA	NA			74	74	Moore, et al (2011)/Szekely et al (1996)	NA			NA			6	6	Read and Weary (1992)	11	11	Read and Weary (1992)
Sylvia_rueppelli	Sylviidae	HBW	M	0	NA			NA			NA			NA			1.8	1.8	HBW	NA
Sylvia_sarda	Sylviidae	HBW	M	0	NA			NA			NA			NA			2.85	2.85	HBW	NA
Sylvia_subcaerulea	Sylviidae	HBW	M	0	NA			NA			NA			NA			NA			NA
Sylvia_undata	Sylviidae	HBW	M	0	NA			NA			NA			NA			2.25	2.25	HBW	NA
Sylvietta_brachyura	Macrosphenidae	HBW	M	0	NA			NA			NA			NA			NA			NA
Sylvietta_denti	Macrosphenidae	HBW	M	0	NA			NA			NA			NA			3.5	3.5	HBW	NA
Sylvietta_rufescens	Macrosphenidae	HBW	M	0	NA			NA			NA			NA			NA			NA
Sylvietta_virens	Macrosphenidae	HBW	M	0	NA			NA			NA			NA			NA			NA
Sylvietta_whytii	Macrosphenidae	HBW	M	0	NA			NA			NA			NA			NA			NA
Synallaxis_brachyura	Furnariidae	HBW	M	0	NA			NA			NA			NA			0.3	0.3	HBW	1.5	1.5	HBW
Synallaxis_erythrothorax	Furnariidae	HBW	M	0	NA			NA			NA			NA			NA			NA
Synallaxis_zimmeri	Furnariidae	HBW	M	0	NA			NA			NA			NA			1	1	HBW	1.5	1.5	HBW
Tachycineta_albilinea	Hirundinidae	Griffith, Owens, Thuman 2002; HBW	M/P; M	0	1	Moore et al (1999) via Macedo et al (2008)	15% EPY, 26% EPB	NA			NA			NA			NA			NA
Tachycineta_bicolor	Hirundinidae	HBW; Hasselquist and Sherman (2001)	M; 2% P	0	1	Stutchbury (1998); Cornwallis et al (2010)	47% EPF; 79.94% EPB	2.6	2.6	Horn (1996)	2.5	2.5	Garamszegi and Moller (2004)	2.6	2.6	MacDougall-Shackleton (1997);	NA			NA
Tachycineta_thalassina	Hirundinidae	Ford (1983)	OppP	0	NA			NA			NA			NA			NA			NA
Taeniopygia_guttata	Estrildidae	HBW	M	0	0	Griffith, Owens, Thuman (2002); Cornwallis et al (2010)	2.4% EPP; 5.71% EPB	8	8	Zann (1990)	7.4	6.8; 8	Garamszegi and Moller (2004); DeVoogd et al (1993)	1	1	MacDougall-Shackleton (1997);	0.9	0.9	Garamszegi and Moller (2004)	NA
Tchagra_minutus	Malaconotidae	HBW	M	0	NA			NA			NA			NA			NA			NA
Telespiza_cantans	Fringillidae	Morin (1992); HBW	M	0	NA			NA			NA			NA			NA			NA
Telespiza_ultima	Fringillidae	HBW	M	0	NA			NA			NA			NA			NA			NA
Tephrodornis_pondicerianus	Vangidae	HBW	M	0	NA			NA			NA			NA			NA			NA
Terpsiphone_atrochalybeia	Monarchidae	HBW	M	0	NA			NA			NA			NA			NA			NA
Terpsiphone_bedfordi	Monarchidae	HBW	M	0	NA			NA			NA			NA			NA			NA
Terpsiphone_corvina	Monarchidae	HBW	M	0	NA			NA			NA			NA			NA			NA
Terpsiphone_paradisi	Monarchidae	HBW	M	0	NA			NA			NA			NA			NA			NA
Terpsiphone_rufiventer	Monarchidae	HBW	M	0	NA			NA			NA			NA			NA			NA
Terpsiphone_rufocinerea	Monarchidae	HBW	M	0	NA			NA			NA			NA			NA			NA
Terpsiphone_viridis	Monarchidae	HBW	M	0	NA			NA			NA			NA			NA			NA
Thraupis_episcopus	Thraupidae	HBW	M	0	NA			NA			NA			NA			NA			NA
Thripadectes_rufobrunneus	Furnariidae	HBW	M	0	NA			NA			NA			NA			NA			NA
Thryomanes_bewickii	Troglodytidae	Kroodsma (1977); Verner and Willson (1969)	M; M	0	NA			NA			4	4	Read and Weary (1992)	9.5	3; 16	MacDougall-Shackleton (1997); Read and Weary (1992)	2.05	1.71; 2.39	Read and Weary (1992); Dobson and Lemon (1975)	5.35	4.48; 6.22	Dobson and Lemon (1975); Read and Weary (1992)
Thryothorus_felix	Troglodytidae			NA	NA			NA			NA			5	5+	Dobson and Lemon (1975)	1.2	1.2	Dobson and Lemon (1975)	6.1	6.1	Dobson and Lemon (1975)
Thryothorus_leucotis	Troglodytidae			NA	NA			NA			NA			NA			NA			NA
Thryothorus_ludovicianus	Troglodytidae	Verner and Willson (1969); Griffith, Owens, Thuman (2002); HBW	M; M/P; M	0	0	Griffith, Owens, Thuman (2002); Cornwallis et al (2010)	0% EPP; 0% EPB	NA			2.5	2.5	Garamszegi and Moller (2004)	30	28; 30; 36	Garamszegi and Moller (2004); Read and Weary (1992); HBW	1.63	1.66; 1.6	Dobson and Lemon (1975); Garamszegi and Moller (2004)	3.6	3.6	Garamszegi and Moller (2004)
Thryothorus_rufalbus	Troglodytidae			NA	NA			NA			NA			14	14	MacDougall-Shackleton (1997);	NA			NA
Thryothorus_sinaloa	Troglodytidae			NA	NA			NA			NA			8	8	Dobson and Lemon (1975)	2.6	2.6	Dobson and Lemon (1975)	7.95	7.95	Dobson and Lemon (1975)
Tiaris_olivaceus	Thraupidae	HBW	M	0	NA			NA			NA			NA			NA			NA
Tmetothylacus_tenellus	unknown	HBW	M	0	NA			NA			NA			NA			NA			NA
Toxostoma_bendirei	Mimidae	HBW	M	0	NA			NA			NA			NA	L	MacDougall-Shackleton (1997);	NA			NA
Toxostoma_crissale	Mimidae	HBW	M	0	NA			NA			NA			NA			NA			NA
Toxostoma_curvirostre	Mimidae	HBW; Verner and Willson (1969)	M; M	0	NA			NA			NA			NA			NA			NA
Toxostoma_lecontei	Mimidae	HBW	M	0	NA			NA			NA			NA			NA			NA
Toxostoma_longirostre	Mimidae	HBW	M	0	NA			NA			NA			NA			NA			NA
Toxostoma_rufum	Mimidae	HBW	M	0	NA			2400	2400	Boughey and Thompson (1981)	500	1000	DeVoogd et al (1993)	1450	>2000; 1000; 1800; 1100	MacDougall-Shackleton (1997); DeVoogd et al (1993); Kroodsma and Parker (1977); Boughey and Thompson (1981)	0.6255	two birds: 0.662, 0.589	Boughey and Thompson (1981)	0.7965	two birds: 0.707, 0.886	Boughey and Thompson (1981)
Trochocercus_cyanomelas	Monarchidae	HBW	M	0	NA			NA			NA			NA			2	2	HBW	NA
Trochocercus_nitens	Monarchidae	HBW	M	0	NA			NA			NA			NA			NA			NA
Troglodytes_aedon	Troglodytidae	Hasselquist and Sherman (2001); Albrecht et al (2007); Ford (1983)	12% P; P; P	1	0	Griffith, Owens, Thuman (2002); Cornwallis et al (2010)	8.4% EPP; 34.1% EPB	28	28	dos Santos et al (2015)	6	6	Read and Weary (1992)	100	L; >100	MacDougall-Shackleton (1997); Garamszegi and Moller (2004)	1.7	1.7	Garamszegi and Moller (2004)	NA
Troglodytes_cobbi	Troglodytidae	HBW	M	0	NA			NA			NA			NA			NA			NA
Troglodytes_troglodytes	Troglodytidae	HBW; BNA; Verner and Willson (1969)	P; 3% P; P?	1	NA			NA			47	47	Read and Weary (1992)	13.75	21; 6.5	MacDougall-Shackleton (1997); DeVoogd (1993)	6.3	6.3	Read and Weary (1992)	5.6	5.6	Read and Weary (1992)
Turdoides_altirostris	Leiothrichidae	HBW	M	0	NA			NA			NA			NA			NA			NA
Turdoides_squamiceps	Leiothrichidae			NA	0	Griffith, Owens, Thuman (2002); Cornwallis et al (2010)	0% EPP; 0% EPB	NA			NA			NA			NA			NA
Turdus_albicollis	Turdidae			NA	1	HBW	36.4% EPB	NA			NA			NA			NA			NA
Turdus_cardis	Turdidae	HBW	P	1	NA			NA			NA			NA			NA			NA
Turdus_grayi	Turdidae			NA	1	Stutchbury 1998 (from Stuchbury et al 1998)	53% EPP	14.5	43363	Vargas-Castro et al (2015)	NA			NA			NA			NA
Turdus_helleri	Turdidae	HBW	M	0	NA			NA			NA			NA			NA			NA
Turdus_iliacus	Turdidae			NA	NA			685.2	685.2	Garamszegi et al (2005)	2	2	Read and Weary (1992)	1	1	MacDougall-Shackleton (1997);	0.9	0.9	Read and Weary (1992)	8.49	8.49	Read and Weary (1992)
Turdus_merula	Turdidae	HBW	M	0	1	Cornwallis et al (2010)	28.57% EPB	108	108	Moore, et al (2011)/Garamszegi et al (2005)	13	6; 20	Read and Weary (1992); DeVoogd et al (1993)	34	32; 34; 1000	MacDougall-Shackleton (1997); Read and Weary (1992); DeVoogd (1993)	2.4	2.4		2.55	1.6; 3.5	Garamszegi and Moller (2004); Todt (1970) via Guttinger, Wolffgram, and Thimm (1978)
Turdus_migratorius	Turdidae	Ford (1983); Verner and Willson (1969); HBW	OppP; OppP; M	0	1	Cornwallis et al (2010)	71.9% EPB	38	38	Moore et al (2011)/Dobson and Lemon (1979)	NA			256.5	13; 1000	MacDougall-Shackleton (1997); Garamszegi and Moller (2004); Read and Weary (1992)	1.93	1.93	Dobson and Lemon (1975)	2.28	2.28	Garamszegi and Moller (2004)
Turdus_philomelos	Turdidae			NA	NA			NA			9	9	Read and Weary (1992)	160	149; 171	MacDougall-Shackleton (1997); DeVoogd (1993)	0.6	0.6	Read and Weary (1992)	0.9	0.9	Read and Weary (1992)
Turdus_pilaris	Turdidae	HBW	M	0	1	HBW	Qualitative	NA			NA			27	27	MacDougall-Shackleton (1997);	NA			NA
Turdus_torquatus	Turdidae			NA	NA			NA			NA			2	2	MacDougall-Shackleton (1997);	NA			NA
Turdus_viscivorus	Turdidae			NA	NA			NA			3.5	3.5	Read and Weary (1992)	256	12; 1000	MacDougall-Shackleton (1997); Read and Weary (1992)	1	1	Read and Weary (1992)	1.1	0.6+; 1.6	Isaac and Marler (1963) via Guttinger, Wolffgramm, and Thimm (1978); Read and Weary (1992)
Tylas_eduardi	Vangidae	HBW	M	0	NA			NA			NA			NA			NA			NA
Tyrannus_tyrannus	Tyrannidae	D. Rowe and M. Murphy, unpublished data via Stutchbury et al (2007)		NA	1	Stutchbury et al (2007), from D. Rowe and M. Murphy, unpublished data	60% EPF	NA			NA			NA			NA			NA
Vanga_curvirostris	Vangidae	HBW	M	0	NA			NA			NA			NA			2	2	HBW	NA
Vermivora_chrysoptera	Parulidae			NA	1	Cornwallis et al (2010)	55.5% EPB	NA			NA			2	2	MacDougall-Shackleton (1997);	NA			NA
Vermivora_peregrina	Parulidae			NA	NA			4.5	Syllables per song = 4.5; Song repertoire = 1		4.5	4.5	Read and Weary (1992)	1	1	MacDougall-Shackleton (1997);	2.885	2.9; 2.87	Read and Weary (1992); Weary and Lemon (1988)	3.585	3.6; 3.57	Read and Weary (1992); Weary and Lemon (1988)
Vermivora_pinus	Parulidae			NA	NA			4	4	Gill and Murray (1972) via Moore, et al (2011)	2	2	Read and Weary (1992)	2	2	MacDougall-Shackleton (1997);	2.6	2.6	Read and Weary (1992)	NA
Vermivora_ruficapilla	Parulidae			NA	NA			2.7	2.7 sylls/song, 1 song	Weary and Lemon (1988)	2.7	2.7	Weary and Lemon (1988)	1	1	Weary and Lemon (1988)	1.93	1.93	Weary and Lemon (1988)	5.88	5.88	Weary and Lemon (1988)
Vestiaria_coccinea	Fringillidae	HBW	M	0	NA			NA			NA			NA			NA			NA
Vidua_chalybeata	Viduidae	Loffrado and Borgia (1986)	EA	1	NA			NA			NA			18	18+	MacDougall-Shackleton (1997);	NA			NA
Vidua_macroura	Viduidae	Loffrado and Borgia (1986)	EA	1	NA			NA			NA			NA			NA			NA
Vidua_paradisaea	Viduidae			NA	NA			33	Syllables per song = 33; Song repertoire = 1		33	33	DeVoogd et al (1993)	1	1	MacDougall-Shackleton (1997);	NA			NA
Vireo_altiloquus	Vireonidae			NA	NA			NA			NA			9	9	MacDougall-Shackleton (1997); Dobson and Lemon	0.51	0.51	Dobson and Lemon (1975)	1.57	1.57	Dobson and Lemon (1975)
Vireo_atricapilla	Vireonidae	HBW	M	0	NA			NA			NA			500	LL (very large, uncounted)	MacDougall-Shackleton (1997);	NA			NA
Vireo_bellii	Vireonidae	HBW	M	0	NA			NA			NA			NA			1.4	1.4	HBW	NA
Vireo_flavifrons	Vireonidae	Smith (1980)	M	0	NA			NA			1.5	1.5	Read and Weary (1992)	6	6	MacDougall-Shackleton (1997); Dobson and Lemon (1975)	0.35	0.35	Dobson and Lemon (1975)	2.45	2.45	Read and Weary (1992)
Vireo_flavoviridis	Vireonidae			NA	NA			NA			NA			21	21	Dobson and Lemon (1975)	0.17	0.17	Dobson and Lemon (1975)	1.29	1.29	Dobson and Lemon (1975)
Vireo_griseus	Vireonidae	HBW	M	0	NA			NA			4	4	Read and Weary (1992)	5.1	5; 5.2	MacDougall-Shackleton (1997); Read and Weary (1992)	1	1	Read and Weary (1992)	3	3	Read and Weary (1992)
Vireo_huttoni	Vireonidae			NA	NA			NA			NA			1	1	MacDougall-Shackleton (1997); Dobson and Lemon (1975)	0.29	.29 Dobson and Lemon (1975)	Dobson and Lemon (1975)	1.54	1.54	Dobson and Lemon (1975)
Vireo_olivaceus	Vireonidae	HBW	M	0	1	Griffith, Owens, Thuman (2002)	57.9% EPP	NA			2	2	Read and Weary (1992)	43	43	MacDougall-Shackleton (1997);	0.425	0.35; 0.5	Dobson and Lemon (1975)	1.71	1.42; 2	Garamszegi and Moller (2004); HBW
Vireo_philadelphicus	Vireonidae	HBW	M	0	NA			NA			NA			25	25	MacDougall-Shackleton (1997);	0.4	0.4	Dobson and Lemon (1975)	2.25	1.5; 2.25; 2.47	HBW; Read and Weary (1992); Dobson and Lemon (1975)
Vireo_solitarius	Vireonidae	Smith (1980)	M	0	0	Griffith, Owens, Thuman (2002); Cornwallis et al (2010)	2.7%; 6.3% EPB	NA			2	2	Read and Weary (1992)	17	15 (13 Eastern 17 Western); 20	MacDougall-Shackleton (1997); Dobson and Lemon (1975); HBW	0.34	0.35 East .37 West; 0.34; 0.3	Dobson and Lemon (1975); Garamszegi and Moller (2004); HBW	2.3	2.3; 2.09 (East)/2.51 (West)	Garamszegi and Moller (2004); Dobson and Lemon (1975)
Vireo_vicinior	Vireonidae			NA	NA			NA			NA			12	12	MacDougall-Shackleton (1997);	0.21	0.21	Dobson and Lemon (1975)	1.39	1.39	Dobson and Lemon (1975)
Volatinia_jacarina	Thraupidae	HBW	M	0	1	Carvalho et al (2006) and Macedo (unpubl) via Macedo et al (2008)	50% EPY, 63% EPB	NA			NA			NA			NA			NA
Wilsonia_canadensis	Parulidae			NA	1	BNA	Qualitative	17.43	17.43	Robinson and Creanza (in press) (2018)	12.1	12.1	Read and Weary (1992)	5	5	MacDougall-Shackleton (1997);	1.505	1.5; 1.51	Read and Weary (1992); Weary and Lemon (1988)	4.185	4.2; 4.17	Read and Weary (1992); Weary and Lemon (1988)
Wilsonia_citrina	Parulidae	HBW; Albrecht et al (2007); Hasselquist and Sherman (2001)	M; M; 0% P	0	1	Albrecht et al (2007); Cornwallis et al (2010)	27% EPP; 35.3% EPB	NA			4	4	Garamszegi and Moller (2004)	7	7	MacDougall-Shackleton (1997);	1.1	1.1	Garamszegi and Moller (2004)	6.7	6.7	Garamszegi and Moller (2004)
Wilsonia_pusilla	Parulidae	Ford (1983); Hasselquist and Sherman (2001)	FP; 0% P	0	1	Hasselquist and Sherman (2001)	32% EPP	NA			2	2	Garamszegi and Moller (2004)	3	3	MacDougall-Shackleton (1997);	1.2	1.2	Garamszegi and Moller (2004)	4	4	Garamszegi and Moller (2004)
Xanthocephalus_xanthocephalus	Icteridae	Jaramillo and Burke (1999); Verner and Willson (1969); Price (2009); HBW	P; P; P; P	1	NA			NA			3	3	Read and Weary (1992)	2	2	MacDougall-Shackleton (1997); Irwin (1990)	2.75	2.75	Read and Weary (1992)	46	46	Read and Weary (1992)
Xenops_minutus	Furnariidae	HBW	M	0	NA			NA			NA			NA			NA			NA
Yuhina_brunneiceps	Zosteropidae	HBW	M	0	1	HBW	40% EPP	NA			NA			NA			NA			NA
Zonotrichia_albicollis	Passerellidae	HBW	M	0	1	Cornwallis et al (2010)	31.3% EPB	5	5	Moore, et al (2011)/BNA	4.5	4; 5	Read and Weary (1992); BNA	1	1; 1+	MacDougall-Shackleton (1997); Dobson and Lemon (1975)	2.87	2.87	Dobson and Lemon (1975)	9.165	5.83; >=10-15	Garamszegi and Moller (2004); BNA
Zonotrichia_atricapilla	Passerellidae	HBW	M	0	NA			NA			NA			1	1	MacDougall-Shackleton (1997);	NA			NA
Zonotrichia_capensis	Passerellidae	Smith (1980); HBW	M; M	0	NA			NA			NA			1	1	MacDougall-Shackleton (1997);	NA			NA
Zonotrichia_leucophrys	Passerellidae	Petrinovich and Patterson (1978); Verner and Willson (1969); Hasselquist and Sherman (2001); HBW	FP; FP; 3% P; M	0	1	Cornwallis et al (2010)	25.7% EPB	4	4 syll/song, 1 song	Garamszegi and Moller (2004)	4	4	Read and Weary (1992)	1	1; 1+	MacDougall-Shackleton (1997); Dobson and Lemon (1975)	1.9	1.9	Dobson and Lemon (1975)	11	11	Garamszegi and Moller (2004)
Zonotrichia_querula	Passerellidae	HBW	M	0	NA			NA			NA			2	2	MacDougall-Shackleton (1997);	NA			NA
Zoothera_naevia	Turdidae			NA	NA			NA			NA			5	5	MacDougall-Shackleton (1997);	NA			NA
Zosterops_lateralis	Zosteropidae			NA	0	Robertson (1996) via Macedo et al (2008)	0% EPY, 0% EPB	60	60	Barnett and Briskie (2007)	NA			NA			NA			NA

## Sheet: References
References cited in Data tab
Addison, J. A., & Diamond, A. W. (2011). Population genetics and effective population size of the critically endangered Nihoa Millerbird (Acrocephalus familiaris kingi). The Auk, 128(2), 265–272.
Akçay, E., & Roughgarden, J. (2007). Extra-Pair Paternity in Birds: Review of the Genetic Benefits. Evolutionary Ecology Research, 9(5), 855.
Albrecht, T., Schnitzer, J., Kreisinger, J., Exnerová, A., Bryja, J., & Munclinger, P. (2007). Extrapair paternity and the opportunity for sexual selection in long-distant migratory passerines. Behavioral Ecology: Official Journal of the International Society for Behavioral Ecology, 18(2), 477–486.
Allan, S. E., & Suthers, R. A. (1994). Lateralization and motor stereotype of song production in the brown-headed cowbird. Developmental Neurobiology, 25(9), 1154–1166.
Amrhein, V., Korner, P., & Naguib, M. (2002). Nocturnal and diurnal singing activity in the nightingale: correlations with mating status and breeding cycle. Animal Behaviour, 64(6), 939–944.
Anderson, M. E., & Conner, R. N. (1985). Northern Cardinal Song in Three Forest Habitats in Eastern Texas. The Wilson Bulletin, 97(4), 436–449.
Arnold, K. E., & Owens, I. P. F. (2002). Extra-pair paternity and egg dumping in birds: life history, parental care and the risk of retaliation. Proceedings. Biological Sciences / The Royal Society, 269(1497), 1263–1269.
Austin, G. T. (1977). Production and Survival of the Verdin. The Wilson Bulletin, 89(4), 572–582.
Balsby, T. J. S., & Dabelsteen, T. (2001). The meaning of song repertoire size and song length to male whitethroats Sylvia communis. Behavioural Processes, 56(2), 75–84.
Barg, J. J., Aiama, D. M., Jones, J., Robertson, R. J., & Yasukawa, K. (2006). Within-territory Habitat Use And Microhabitat Selection By Male Cerulean Warblers (Dendroica Cerulea). The Auk, 123(3), 795–806.
Barnett, C. A., & Briskie, J. V. (2007a). Energetic state and the performance of dawn chorus in silvereyes (Zosterops lateralis). Behavioral Ecology and Sociobiology, 61(4), 579–587.
Barnett, C. A., & Briskie, J. V. (2007b). Energetic state and the performance of dawn chorus in silvereyes (Zosterops lateralis). Behavioral Ecology and Sociobiology, 61(4), 579–587.
Bell, B. D., Borowiec, M., Lontkowski, J., & Pledger, S. (2004). Short records of marsh warbler (Acrocephalus palustris) song provide indices that correlate with nesting success. Journal of Ornithology / DO-G, 145(1), 8–15.
Björklund, M. (1989). Microgeographic Variation in the Song of the Scarlet Rosefinch Carpodacus erythrinus. Ornis Scandinavica, 20(4), 255–264.
Blackmore, C. J., & Heinsohn, R. (2007). Reproductive success and helper effects in the cooperatively breeding grey-crowned babbler. Journal of Zoology, 273(3), 326–332.
Blackmore, C. J., & Heinsohn, R. (2008). Variable mating strategies and incest avoidance in cooperatively breeding grey-crowned babblers. Animal Behaviour, 75(1), 63–70.
Bollmann, K., & Reyer, H. U. (1999). Why does monogamy prevail in the Alpine Water Pipits Anthus spinoletta. In Proceedings of the International Ornithological Congress (Vol. 22, pp. 2666–2688).
Bonita C. Eliason. (1986). Female Site Fidelity and Polygyny in the Blackpoll Warbler (Dendroica striata). The Auk, 103(4), 782–790.
Borror, D. J. (1965). Song Variation in Maine Song Sparrows. The Wilson Bulletin, 77(1), 5–37.
Botero, C. A., Boogert, N. J., Vehrencamp, S. L., & Lovette, I. J. (2009). Climatic patterns predict the elaboration of song displays in mockingbirds. Current Biology: CB, 19(13), 1151–1155.
Boughey, M. J., & Thompson, N. S. (1981). Song variety in the brown thrasher (Toxostoma rufum). Ethology: Formerly Zeitschrift Fur Tierpsychologie, 56(1), 47–58.
Brackbill, H. (1970). Tufted Titmouse Breeding Behavior. The Auk, 87(3), 522–536.
Brenowitz, E. A. (1991). Evolution of the vocal control system in the avian brain. Seminars in Neuroscience, 3(5), 399–407.
Briefer, E., Aubin, T., & Rybak, F. (2009). Response to displaced neighbours in a territorial songbird with a large repertoire. Die Naturwissenschaften, 96(9), 1067–1077.
Briefer, E., Rybak, F., & Aubin, T. (2011). Microdialect And Group Signature In The Song Of The Skylark Alauda Arvensis. Bioacoustics, 20(3), 219–233.
Briskie, J. V. (1999). Song variation and the structure of local song dialects in the polygynandrous Smith’s Longspur. Canadian Journal of Zoology, 77(10), 1587–1594.
Briskie, J. V., Montgomerie, R., Põldmaa, T., & Boag, P. T. (1998). Paternity and paternal care in the polygynandrous Smith’s longspur. Behavioral Ecology and Sociobiology, 43(3), 181–190.
Byers, B. E. (1996). Geographic Variation of Song Form within and among Chestnut-Sided Warbler Populations. The Auk, 113(2), 288–299.
Capp, M. S., & Searcy, W. A. (1991). An experimental study of song type function in the bobolink (Dolichonyx oryzivorus). Behavioral Ecology and Sociobiology, 28(3), 179–186.
Cardoso, G. C., & Mota, P. G. (2007). Song diversification and complexity in canaries and seedeaters (Serinus spp.). Biological Journal of the Linnean Society. Linnean Society of London, 92(1), 183–194.
Carvalho, C. B. V., Macedo, R. H., & Graves, J. A. (2006). Breeding Strategies Of A Socially Monogamous Neotropical Passerine: Extra-pair Fertilizations, Behavior, And Morphology. The Condor, 108(3), 579–590.
Catchpole, C. K. (1980). Sexual Selection and the Evolution of Complex Songs Among European Warblers of the Genus Acr Ocephal Us. Behaviour, 74(1), 149–165.
Catchpole, C. K., & Komdeur, J. (1993). The song of the Seychelles warbler Acrocephalus sechellensis, an island endemic. The Ibis, 135(2), 190–195.
Catchpole, C. K., & McGregor, P. K. (1985). Sexual selection, song complexity and plumage dimorphism in European buntings of the genus Emberiza. Animal Behaviour, 33(4), 1378–1380.
Cicero, C., & Benowitz-Fredericks, M. (2000). Song Types And Variation In Insular Populations Of Lincoln’s Sparrow (Melospiza Lincolnii), And Comparisons With Other Melospiza. The Auk, 117(1), 52–64.
Clayton, N. S. (1987). Song learning in Bengalese finches: a comparison with zebra finches. Ethology: Formerly Zeitschrift Fur Tierpsychologie, 76(3), 247–255.
Collins, C. T., & Corey, K. A. (2005). Territory Acquisition By Island Scrub-jays: How To Become A Breeder. In Proceedings of the Sixth California Islands Symposium: Ventura, California, December 1-3, 2003 (p. 257). Institute for Wildlife Studies.
Cornwallis, C. K., West, S. A., Davis, K. E., & Griffin, A. S. (2010). Promiscuity and the evolutionary transition to complex societies. Nature, 466(7309), 969–972.
Davis, J., Fisler, G. F., & Davis, B. S. (1963). The Breeding Biology of the Western Flycatcher. The Condor, 65(5), 337–382.
Davis, L. I. (1961). Songs of North American Myiarchus. The Texas Journal of Science, 8, 327–344.
Delius, J. D. (1965). A population study of skylarks Alauda arvensis. The Ibis, 107(4), 466–492.
Devoogd, T. J., Krebs, J. R., Healy, S. D., & Purvis, A. (1993). Relations between song repertoire size and the volume of brain nuclei related to song: comparative evolutionary analyses amongst oscine birds. Proceedings. Biological Sciences / The Royal Society, 254(1340), 75–82.
Dobson, C. W., & Lemon, R. E. (1975). Re-examination of monotony threshold hypothesis in bird song. Nature, 257, 126.
dos Santos, E. B., Llambías, P. E., & Rendall, D. (2016). The structure and organization of song in Southern House Wrens (Troglodytes aedon chilensis). Journal of Ornithology / DO-G, 157(1), 289–301.
Dowling, D. K., & Mulder, R. A. (2006). Red plumage and its association with reproductive success in red-capped robins. Annales Zoologici Fennici, 43(4), 311–321.
Durrant, K. L., & Hughes, J. M. (2005). Differing rates of extra-group paternity between two populations of the Australian magpie (Gymnorhina tibicen). Behavioral Ecology and Sociobiology, 57(6), 536–545.
Eens, M. (1997). Understanding the Complex Song of the European Starling: An Integrated Ethological Approach. In P. J. B. Slater, J. S. Rosenblatt, C. T. Snowdon, & M. Milinski (Eds.), Advances in the Study of Behavior (Vol. 26, pp. 355–434). Academic Press.
Falls, J. B., & Kopachena, J. G. (1994). White-throated Sparrow: Zonotrichia Albicollis. American Ornithologists’ Union.
Feekes, F. (1982). Song mimesis within colonies of Cacicus c. cela (Icteridae, Aves). A colonial password? Ethology: Formerly Zeitschrift Fur Tierpsychologie, 58(2), 119–152.
Feßl, B., & Hoi, H. (2001). Do female Moustached Warblers Acrocephalus melanopogon choose complex song?--A mate choice experiment. na.
Ford, N. L. (1983). Variation in Mate Fidelity in Monogamous Birds. In R. F. Johnston (Ed.), Current Ornithology (pp. 329–356). Boston, MA: Springer US.
Forstmeier, W., & Balsby, T. J. S. (2002). Why Mated Dusky Warblers Sing So Much: Territory Guarding And Male Quality Announcement. Behaviour, 139(1), 89–111.
Forstmeier, W., & Kessler, A. (2001). Morphology and foraging behaviour of Siberian Phylloscopus warblers. Journal of Avian Biology, 32(2), 127–138.
Forstmeier, W., Kuijper, D. P. J., & Leisler, B. (2001). Polygyny in the dusky warbler, Phylloscopus fuscatus: the importance of female qualities. Animal Behaviour, 62(6), 1097–1108.
Freeman-Gallant, C. R. (1997). Extra-pair paternity in monogamous and polygynous Savannah sparrows,Passerculus sandwichensis. Animal Behaviour, 53(2), 397–404.
Galeotti, P., Saino, N., Sacchi, R., & Møller, A. P. (1997). Song correlates with social context, testosterone and body condition in male barn swallows. Animal Behaviour, 53(4), 687–700.
Garamszegi, L. Z., Balsby, T. J. S., Bell, B. D., Borowiec, M., Byers, B. E., Draganoiu, T., … Møller, A. P. (2005). Estimating the complexity of bird song by using capture-recapture approaches from community ecology. Behavioral Ecology and Sociobiology, 57(4), 305–317.
Garamszegi, L. Z., Boulinier, T., Møller, A. P., Török, J., Michl, G., & Nichols, J. D. (2002). The estimation of size and change in composition of avian song repertoires. Academic Press.
Garamszegi, L. Z., Eens, M., Erritzøe, J., & Møller, A. P. (2005). Sperm competition and sexually size dimorphic brains in birds. Proceedings. Biological Sciences / The Royal Society, 272(1559), 159–166.
Garamszegi, L. Z., & Møller, A. P. (2004). Extrapair paternity and the evolution of bird song. Behavioral Ecology: Official Journal of the International Society for Behavioral Ecology, 15(3), 508–519.
Garamszegi, L. Z., Török, J., Hegyi, G., Szöllõsi, E., Rosivall, B., & Eens, M. (2007). Age-Dependent Expression of Song in the Collared Flycatcher, Ficedula albicollis. Ethology: Formerly Zeitschrift Fur Tierpsychologie, 113(3), 246–256.
Gil, D., & Slater, P. J. B. (2000). Multiple song repertoire characteristics in the willow warbler (Phylloscopus trochilus): correlations with female choice and offspring viability. Behavioral Ecology and Sociobiology, 47(5), 319–326.
Gil, D., & Slater, P. J. B. (2000). Song Organisation And Singing Patterns Of The Willow Warbler, Phylloscopus Trochilus. Behaviour, 137(6), 759–782.
Gill, F. B., & Murray, B. G. (1972). Song Variation in Sympatric Blue-Winged and Golden-Winged Warblers. The Auk, 89(3), 625–643.
G. J. Gissing, T. J. Crease, & Middleton, A. L. A. (1998). Extrapair Paternity Associated with Renesting in the American Goldfinch. The Auk, 115(1), 230–234.
Grießmann, B., & Naguib, M. (2002). Song Sharing in Neighboring and Non-Neighboring Thrush Nightingales (Luscinia luscinia) and its Implications for Communication. Ethology: Formerly Zeitschrift Fur Tierpsychologie, 108(5), 377–387.
Griffith, S. C., Owens, I. P. F., & Thuman, K. A. (2002). Extra pair paternity in birds: a review of interspecific variation and adaptive function. Molecular Ecology, 11(11), 2195–2212.
Guttinger, H. R., & Clauss, G. (1982). Song Organization In Hybrids Between Goldfinch (Carduelis-carduelis) And Canary (Serinus-canaris) In Comparison To Their Parent Species. Journal Fur Ornithologie, 123(3), 269–286.
Güttinger, H. R., Wolffgramm, J., & Thimm, F. (1978). The Relationship Between Species Specific Song Programs and Individual Learning in Songbirds. Behaviour, 65(1), 241–261.
Haggerty, T. M. (1988). Aspects of the Breeding Biology and Productivity of Bachman’s Sparrow in Central Arkansas. The Wilson Bulletin, 100(2), 247–255.
Hamao, S. (2008). Syntactical complexity of songs in the Black-browed Reed Warbler Acrocephalus bistrigiceps. Ornithological Science, 7(2), 173–177.
Hans R. Güttinger. (1977). Variable and Constant Structures in Greenfinch Songs (Chloris chloris) in Different Locations. Behaviour, 60(3/4), 304–318.
Hasselquist, D., & Sherman, P. W. (2001). Social mating systems and extrapair fertilizations in passerine birds. Behavioral Ecology: Official Journal of the International Society for Behavioral Ecology, 12(4), 457–466.
Hofstad, E., Espmark, Y., Moksnes, A., Haugan, T., & Ingebrigtsen, M. (2002). The relationship between song performance and male quality in snow buntings (Plectrophenax nivalis). Canadian Journal of Zoology, 80(3), 524–531.
Hoi, H., & Hoi-Leitner, M. (1997). An alternative route to coloniality in the bearded tit: females pursue extra-pair fertilizations. Behavioral Ecology: Official Journal of the International Society for Behavioral Ecology, 8(2), 113–119.
Horn, A. G. (1996). Dawn song repertoires of tree swallows (Tachycineta bicolor). Canadian Journal of Zoology, 74(6), 1084–1091.
Hotker, H. (1988). Lifetime Reproductive Output of Male and Female Meadow Pipits Anthus pratensis. The Journal of Animal Ecology, 57(1), 109–117.
Irwin, R. E. (1990). Directional sexual selection cannot explain variation in song repertoire size in the New World blackbirds (Icterinae). Ethology: Formerly Zeitschrift Fur Tierpsychologie, 85(3), 212–224.
Isaac, D., & Marler, P. (1963). Ordering of sequences of singing behaviour of mistle thrushes in relationship to timing. Animal Behaviour, 11(1), 179–188.
Ivanitskii, V. V., & Marova, I. M. (2010). The problem of vocal memory in songbirds: complicated acoustic constructions in the song of Pallas’s warbler (Phylloscopus proregulus). Doklady Biological Sciences: Proceedings of the Academy of Sciences of the USSR, Biological Sciences Sections / Translated from Russian, 432, 201–204.
Jaramillo, A., & Burke, P. (1999). New World blackbirds: the icterids.
Järvi, T., Radesäter, T., & Jakobsson, S. (1980). The Song of the Willow Warbler Phylloscopus trochilus with Special Reference to Singing Behaviour in Agonistic Situations. Ornis Scandinavica, 11(3), 236–242.
Joyce L. Wildenthal. (1965). Structure in Primary Song of the Mockingbird (Mimus polyglottos). The Auk, 82(2), 161–189.
Keen, S., Meliza, C. D., Pilowsky, J., & Rubenstein, D. R. (2016). Song in a Social and Sexual Context: Vocalizations Signal Identity and Rank in Both Sexes of a Cooperative Breeder. Frontiers in Ecology and Evolution, 4, 20150034.
Klit, I. (1999). The Function Of Song Forms In The Lesser Whitethroat Sylvia Curruca. Bioacoustics, 10(1), 31–45.
Kroodsma, D. E. (1971). Song Variations and Singing Behavior in the Rufous-Sided Towhee, Pipilo erythrophthalmus oregonus. The Condor, 73(3), 303–308.
Kroodsma, D. E. (1975). Song Patterning in the Rock Wren. The Condor, 77(3), 294–303.
Kroodsma, D. E. (1977). Correlates of Song Organization Among North American Wrens. The American Naturalist, 111(981), 995–1008.
Kroodsma, D. E. (1984). Songs of the Alder Flycatcher (Empidonax alnorum) and Willow Flycatcher (Empidonax traillii) are innate. The Auk, 13–24.
Kroodsma, D. E. (1985a). Development and use of two song forms by the Eastern Phoebe. The Wilson Bulletin, 21–29.
Kroodsma, D. E. (1985b). Geographic variation in songs of the Bewick’s wren: a search for correlations with avifaunal complexity. Behavioral Ecology and Sociobiology, 16(2), 143–150.
Kroodsma, D. E., Baker, M. C., Baptista, L. F., & Petrinovich, L. (1985). Vocal “dialects” in Nuttall’s white-crowned sparrow. In Current ornithology (pp. 103–133). Springer.
Kroodsma, D. E., & Canady, R. A. (1985). Differences in repertoire size, singing behavior, and associated neuroanatomy among marsh wren populations have a genetic basis. The Auk, 439–446.
Kroodsma, D. E., Houlihan, P. W., Fallon, P. A., & Wells, J. A. (1997). Song development by grey catbirds. Animal Behaviour, 54(2), 457–464.
Kroodsma, D. E., & Parker, L. D. (1977). Vocal virtuosity in the brown thrasher. The Auk, 783–785.
Kroodsma, D. E., & Pickert, R. (1984). Repertoire size, auditory templates, and selective vocal learning in songbirds. Animal Behaviour, 32(2), 395–399.
Kroodsma, D. K., Byers, B. E., Halkin, S. L., & Hill, C. (1999). Geographic variation in black-capped Chickadee songs and singing behavior. The Auk; Waco, 116(2), 387–402.
Kuitunen, M., Jäntti, A., Suhonen, J., & Aho, T. (1996). Food availability and the male’s role in parental care in double-brooded Treecreepers Certhia familiaris. The Ibis, 138(4), 638–643.
Lack, D. (1940). Pair-Formation in Birds. The Condor, 42(6), 269–286.
Lampe, H. M., & Espmark, Y. O. (1987). Singing Activity and Song Pattern of the Redwing Turdus iliacus during the Breeding Season. Ornis Scandinavica, 18(3), 179–185.
Lang, A. L., & Barlow, J. C. (1997). Cultural Evolution in the Eurasian Tree Sparrow: Divergence between Introduced and Ancestral Populations. The Condor, 99(2), 413–423.
Leitner, S., & Catchpole, C. K. (2004). Syllable repertoire and the size of the song control system in captive canaries (Serinus canaria). Journal of Neurobiology, 60(1), 21–27.
Leitner, S., Voigt, C., & Gahr, M. (2001). Seasonal Changes in the Song Pattern of the Non-Domesticated Island Canary (Serinus Canaria) a Field Study. Behaviour, 138(7), 885–904.
Lemon, R. E., & Chatfield, C. (1973). Organization of song of rose-breasted grosbeaks. Animal Behaviour, 21(1), 28–44.
Lemon, R. E., Struger, J., & Lechowicz, M. J. (1983). Song Features as Species Discriminants in American Warblers (Parulidae). The Condor, 85(3), 308–322.
Lepson, J. K., & Freed, L. A. (1995). Variation in Male Plumage and Behavior of the Hawaii Akepa. The Auk, 112(2), 402–414.
Liu, W.-C., & Kroodsma, D. E. (2006). Song Learning By Chipping Sparrows: When, Where, And From Whom. The Condor, 108(3), 509–517.
Loffredo, C. A., & Borgia, G. (1986). Sexual Selection, Mating Systems, and the Evolution of Avian Acoustical Displays. The American Naturalist, 128(6), 773–794.
Lohr, B., Ashby, S., & Wakamiya, S. M. (2013). The function of song types and song components in Grasshopper Sparrows (Ammodramus savannarum). Behaviour, 150(9-10), 1085–1106.
Ludlow, S. M. (2009). Sexual Size Dimorphism and Bohemian Waxwings, Bombycilla garrulus. Canadian Field-Naturalist, 123(2), 165–167.
MacDougall-Shackleton, E. A., & Robertson, R. J. (1995). Mate Guarding Tactics Used by Great Crested Flycatchers. The Wilson Bulletin, 107(4), 757–761.
Macdougall-Shackleton, S. A. (1997). Sexual Selection and the Evolution of Song Repertoires. In V. Nolan, E. D. Ketterson, & C. F. Thompson (Eds.), Current Ornithology (pp. 81–124). Boston, MA: Springer US.
Macedo, R. H., Karubian, J., & Webster, M. S. (2008). Extrapair Paternity and Sexual Selection in Socially Monogamous Birds: Are Tropical Birds Different? The Auk, 125(4), 769–777.
MacNally, R. C., & Lemon, R. E. (1985). Repeat and serial singing modes in American redstarts (Setophaga ruticilla): a test of functional hypotheses. Ethology: Formerly Zeitschrift Fur Tierpsychologie, 69(3), 191–202.
Mamede, A. T., & Mota, P. G. (2012). Limited Inter-Annual Song Variation in the Serin ( Serinus serinus ). Ethology: Formerly Zeitschrift Fur Tierpsychologie, 118(12), 1157–1164.
Marler, P., & Peters, S. (1982). Structural Changes in Song Ontogeny in the Swamp Sparrow Melospiza georgiana. The Auk, 99(3), 446–458.
Marova, I. M., Ivanitskii, V. V., & Veprintseva, O. D. (2010). Individual, population, and geographic differentiation in advertising song of the Blyth’s reed warbler, Acrocephalus dumetorum (Sylvidae). Biology Bulletin, 37(8), 846–860.
Martens, J., & Kessler, P. (2000). Territorial song and song neighbourhoods in the Scarlet Rosefinch Carpodacus erythrinus. Journal of Avian Biology, 31(3), 399–411.
Martin, D. J. (1979). Songs of the Fox Sparrow. II. Intra- and Interpopulation Variation. The Condor, 81(2), 173–184.
Mattsson, B. J., & Cooper, R. J. (2009). Multiscale analysis of the effects of rainfall extremes on reproduction by an obligate riparian bird in urban and rural landscapes. The Auk, 126(1), 64–76.
Mennill, D. J. (2001). Song Characteristics And Singing Behavior Of The Mangrove Warbler (Dendroica Petechia Bryanti). Journal of Field Ornithology, 72(3), 327–337.
Mills, G. S., Silliman, J. R., Groschupf, K., & Speich, S. (1980). Life history of the Five-striped Sparrow. Living Bird, 18, 95–110.
Møller, A. P., Nielsen, J. T., & Garamszegi, L. Z. (2006). Song post exposure, song features, and predation risk. Behavioral Ecology: Official Journal of the International Society for Behavioral Ecology, 17(2), 155–163.
Moore, J. M., Székely, T., Büki, J., & Devoogd, T. J. (2011). Motor pathway convergence predicts syllable repertoire size in oscine birds. Proceedings of the National Academy of Sciences of the United States of America, 108(39), 16440–16445.
Morin, M. P. (1992). The breeding ecology of the Laysan finch (Drepanidinae: Telespiza cantans) on Laysan Island. Retrieved from https://elibrary.ru/item.asp?id=5866753
Mota, P. G., & Cardoso, G. C. (2001). Song organisation and patterns of variation in the serin (Serinus serinus). Acta Ethologica, 3(2), 141–150.
Mulvihill, R., Mackay, M., Master, T., & Terranova, F. (2002). Population biology of Louisiana Waterthrushes, seiurus motacilla, in undisturbed headwater riparian habitats in eastern and western Pennsylvania. In presented papers, 1997 Pennsylvania Natural History Conference, Powdermill Biological Station, Rector, PA. NatureServe Explorer: An online encyclopedia of life [web application].
Møller, A. P., & Briskie, J. V. (1995). Extra-pair paternity, sperm competition and the evolution of testis size in birds. Behavioral Ecology and Sociobiology, 36(5), 357–365.
Neto, J. M., & Gosler, A. G. (2005). Breeding biology of the Savi’s warbler Locustella luscinioides in Portugal. Ardea, 93(1), 89–100.
Odeen, A., & Björklund, M. (2003). Dynamics in the evolution of sexual traits: losses and gains, radiation and convergence in yellow wagtails (Motacilla flava). Molecular Ecology, 12(8), 2113–2130.
Opaev, A. S., & Ivanitskii, V. V. (2010). Advertising vocalization of the clamorous reed warbler (Acrocephalus stentoreus, Sylviidae). Biology Bulletin, 37(8), 768–779.
Osiejuk, T. S., Ratyńska, K., Cygan, J. P., & Dale, S. (2003). Song structure and repertoire variation in ortolan bunting (Emberiza hortulana L.) from isolated Norwegian population. Annales Zoologici Fennici, 40(1), 3–16.
Ota, N., & Soma, M. (2014). Age-dependent song changes in a closed-ended vocal learner: elevation of song performance after song crystallization. Journal of Avian Biology, 45(6), 566–573.
Otter, K., Ratcliffe, L., & Boag, P. T. (1994). Extra-Pair Paternity in the Black-Capped Chickadee. The Condor, 96(1), 218–222.
Owen R. Moore, Bridget J. M. Stutchbury, & Quinn, J. S. (1999). Extrapair Mating System of an Asynchronously Breeding Tropical Songbird: The Mangrove Swallow. The Auk, 116(4), 1039–1046.
Payne, R. B. (1981). Song learning and social interaction in indigo buntings. Animal Behaviour, 29(3), 688–697.
Payne, R. B., & Paul Budde. (1979). Song Differences and Map Distances in a Population of Acadian Flycatchers. The Wilson Bulletin, 91(1), 29–41.
Peneaux, C., & Griffin, A. S. (2015). Opportunistic Observations Of Travel Distances In Common Mynas (Acridotheres tristis). Canberra Bird, 40(3), 228.
Petren, K., Grant, B. R., & Grant, P. R. (1999). Low Extrapair Paternity in the Cactus Finch (Geospiza scandens). The Auk, 116(1), 252–256.
Prescott, D. R. C. (1986). Polygyny in the willow flycatcher. The Condor, 88(3), 385–386.
Price, J. J. (2009). Evolution and life-history correlates of female song in the New World blackbirds. Behavioral Ecology: Official Journal of the International Society for Behavioral Ecology, 20(5), 967–977.
Ralph, C. J., & Fancy, S. G. (1996). Aspects of the Life History and Foraging Ecology of the Endangered Akiapolaau. The Condor, 98(2), 312–321.
Read, A. F. (1991). Passerine Polygyny: A Role for Parasites? The American Naturalist, 138(2), 434–459.
Read, A. F., & Weary, D. M. (1992). The evolution of bird song: comparative analyses. Philosophical Transactions of the Royal Society of London. Series B, Biological Sciences. Retrieved from http://rstb.royalsocietypublishing.org/content/338/1284/165.short
Reyer, H.-U., Bollmann, K., Schläpfer, A. R., Schymainda, A., & Klecack, G. (1997). Ecological determinants of extrapair fertilizations and egg dumping in Alpine water pipits (Anthus spinoletta). Behavioral Ecology: Official Journal of the International Society for Behavioral Ecology, 8(5), 534–543.
Rich, T. (1980a). Nest Placement in Sage Thrashers, Sage Sparrows and Brewer’s Sparrows. The Wilson Bulletin, 92(3), 362–368.
Rich, T. (1980b). Territorial Behavior of the Sage Sparrow: Spatial and Random Aspects. The Wilson Bulletin, 92(4), 425–438.
Rios-Chelen, A. A., Graves, J. A., Torres, R., Serrano-Pinto, M., D’alba, L., & Macías García, C. (2008). Intra-specific brood parasitism revealed by DNA micro-satellite analyses in a sub-oscine bird, the vermilion flycatcher. Revista Chilena de Historia Natural , 81(1). Retrieved from http://www.redalyc.org/html/3699/369944285002/
Rising, J. (1996). A guide to the identification and natural history of the sparrows of the United States and Canada. A&C Black.
Rivera-Gutierrez, H. F., Pinxten, R., & Eens, M. (2011). Difficulties when assessing birdsong learning programmes under field conditions: a re-evaluation of song repertoire flexibility in the great tit. PloS One, 6(1), e16003.
Robertson, B. C. (1996). Vocal mate recognition in a monogamous, flock-forming bird, the silvereye, Zosterops lateralis. Animal Behaviour, 51(2), 303–311.
Rubenstein, D. R. (2007). Female extrapair mate choice in a cooperative breeder: trading sex for help and increasing offspring heterozygosity. Proceedings. Biological Sciences / The Royal Society, 274(1620), 1895–1903.
Russell C. Titus. (1998). Short-Range and Long-Range Songs: Use of Two Acoustically Distinct Song Classes by Dark-Eyed Juncos. The Auk, 115(2), 386–393.
Samson, F. B. (1978). Vocalizations of Cassin’s Finch in Northern Utah. The Condor, 80(2), 203–210.
Schwager, G., & Güttinger, H. R. (1984). Der Gesangsaufbau von Braunkehlchen(Saxicola rubetra) und Schwarzkehlchen(S. torquata) im Vergleich. Journal Für Ornithologie, 125(3), 261–278.
Shreeve, D. F. (2008). Behaviour Of The Aleutian Grey-crowned And Brown-capped Rosy Finches Leucosticte Tephrocotis. The Ibis, 122(2), 145–165.
Smith, S. M. (1980). Henpecked Males: The General Pattern in Monogamy? Journal of Field Ornithology, 51(1), 55–64.
Snow, D. W., & Snow, B. K. (1983). Territorial song of the Dunnock Prunella modularis. Bird Study: The Journal of the British Trust for Ornithology, 30(1), 51–56.
Soma, M., & Garamszegi, L. Z. (2011). Rethinking birdsong evolution: meta-analysis of the relationship between song complexity and reproductive success. Behavioral Ecology: Official Journal of the International Society for Behavioral Ecology, 22(2), 363–371.
Stiles, F. G., & Bret Whitney. (1983). Notes on the Behavior of the Costa Rican Sharpbill (Oxyruncus cristatus frater). The Auk, 100(1), 117–125.
Stutchbury, B. J. M. (1998a). Breeding synchrony best explains variation in extra-pair mating system among avian species. Behavioral Ecology and Sociobiology, 43(3), 221–222.
Stutchbury, B. J. M. (1998b). Female mate choice of extra-pair males: breeding synchrony is important. Behavioral Ecology and Sociobiology, 43(3), 213–215.
Stutchbury, B. J. M., Morton, E. S., & Woolfenden, B. (2007). Comparison of the mating systems and breeding behavior of a resident and a migratory tropical flycatcher. Journal of Field Ornithology, 78(1), 40–49.
Stutchbury, B. J. M., & Neudorf, D. L. (1998). Female Control, Breeding Synchrony, and the Evolution of Extra-Pair Mating Systems. Ornithological Monographs, (49), 103–121.
Szekely, T., Catchpole, C. K., Devoogd, A., Marchl, Z., & Devoogd, T. J. (1996). Evolutionary Changes in a Song Control Area of the Brain (HVC) are Associated with Evolutionary Changes in Song Repertoire among European Warblers (Sylviidae). Proceedings of the Royal Society B: Biological Sciences, 263(1370), 607–610.
Tarof, S. A., Ratcliffe, L. M., Kasumovic, M. M., & Boag, P. T. (2005). Are least flycatcher (Empidonax minimus) clusters hidden leks? Behavioral Ecology: Official Journal of the International Society for Behavioral Ecology, 16(1), 207–217.
Territorial Behavior of the Sage Sparrow: Spatial and Random Aspects | Searchable Ornithological Research Archive | The University of New Mexico. (n.d.). Retrieved June 22, 2018, from https://sora.unm.edu/node/129771
Thomas, R. J. (2002a). Seasonal changes in the nocturnal singing routines of common nightingales Luscinia megarhynchos. The Ibis, 144(2). Retrieved from http://onlinelibrary.wiley.com/doi/10.1046/j.1474-919X.2002.00070_7.x/full
Thomas, R. J. (2002b). Seasonal changes in the nocturnal singing routines of Common Nightingales Luscinia megarhynchos: Nocturnal singing routines of European Nightingales. The Ibis, 144(2), E105–E112.
Thompson, W. L. (1968). The Songs of Five Species of Passerina. Behaviour, 31(3), 261–287.
Tobias, J., & Seddon, N. (2000). Territoriality as a paternity guard in the European robin, Erithacus rubecula. Animal Behaviour, 60(2), 165–173.
Todd T. Tracy, & Baker, M. C. (1999). Geographic Variation in Syllables of House Finch Songs. The Auk, 116(3), 666–676.
Todt, D. (1970). [Singing and vocal correspondence of the blackbird]. Die Naturwissenschaften, 57(2), 61–66.
Townsend, A. K., Clark, A. B., & McGowan, K. J. (2010). Direct benefits and genetic costs of extrapair paternity for female American crows (Corvus brachyrhynchos). The American Naturalist, 175(1), E1–E9.
Trainer, J. M. (1988). Singing Organization during Aggressive Interactions among Male Yellow-Rumped Caciques. The Condor, 90(3), 681–688.
Vargas-Castro, L. E., Sánchez, N. V., & Barrantes, G. (2015). Song plasticity over time and vocal learning in clay-colored thrushes. Animal Cognition, 18(5), 1113–1123.
Verner, J., & Willson, M. F. (1969). Mating Systems, Sexual Dimorphism, and the Role of Male North American Passerine Birds in the Nesting Cycle. Ornithological Monographs, (9), 1–76.
Vleck, C. M., & Brown, J. L. (1999). Testosterone and social and reproductive behaviour in Aphelocoma jays. Animal Behaviour, 58(5), 943–951.
Wahlström, S. (1966). En akustisk jämförelse mellan sången hos tre olika Locustella-arter. Vår Fågelvärld, 25, 161–166.
Wallschläger, D. (1984). A bioacoustical contribution to the systematics of the Palearctic Motacillidae. II. Songs and call-notes of the genus Anthus. Mitteilungen Aus Dem Zoologischen Museum in Berlin, 60, 37–56.
Weary, D. M., & Lemon, R. E. (1988). Evidence against the continuity-versatility relationship in bird song. Animal Behaviour, 36(5), 1379–1383.
Webster, M. S., Chuang-Dobbs, H. C., & Holmes, R. T. (2001). Microsatellite identification of extrapair sires in a socially monogamous warbler. Behavioral Ecology: Official Journal of the International Society for Behavioral Ecology, 12(4), 439–446.
Webster, M. S., Varian, C. W., & Karubian, J. (2008). Plumage color and reproduction in the red-backed fairy-wren: Why be a dull breeder? Behavioral Ecology: Official Journal of the International Society for Behavioral Ecology, 19(3), 517–524.
Wiggins, D. A. (2006). Baird’s Sparrow (Ammodramus bairdii): a technical conservation assessment. USDA Forest Service, Rocky Mountain Region.
Zann, R. (1990). Song and call learning in wild zebra finches in south-east Australia. Animal Behaviour, 40(5), 811–828.
Zeng, S., Lu, K., Hua, F., Zhao, W., Zhang, X., & Zuo, M. (2005). Song complexity is associated with the volume of brain song--control nuclei in ten oscine species. Dong Wu Xue Bao. [Acta Zoologica Sinica], 51(1), 68–75.
Zimmerman, J. L. (1988). Breeding Season Habitat Selection by the Henslow’s Sparrow (Ammodramus henslowii) in Kansas. The Wilson Bulletin, 100(1), 17–24.
