# Supplementary material for: Polygyny is linked to accelerated birdsong evolution but not to larger song repertoires
Source: Nat Commun. 2019 Feb 21;10:884. doi: 10.1038/s41467-019-08621-3 (PMC6385279; doi:10.1038/s41467-019-08621-3)
Supplement: Supplementary file 5 — Supplementary Data 2 [file 41467_2019_8621_MOESM5_ESM.xlsx]

## Sheet: Sheet1
Mating parameter	Song characteristic	Family removed for jackknife	p-value	Number of species
Mating system	Syllable repertoire	None	0.285	98
Mating system	Syllable repertoire	Acrocephalidae	0.505	90
Mating system	Syllable repertoire	Alaudidae	0.25	96
Mating system	Syllable repertoire	Calcariidae	0.31	97
Mating system	Syllable repertoire	Cardinalidae	0.16	93
Mating system	Syllable repertoire	Certhiidae	0.305	97
Mating system	Syllable repertoire	Emberizidae	0.275	94
Mating system	Syllable repertoire	Estrildidae	0.295	97
Mating system	Syllable repertoire	Fringillidae	0.135	89
Mating system	Syllable repertoire	Hirundinidae	0.295	94
Mating system	Syllable repertoire	Icteridae	0.59	88
Mating system	Syllable repertoire	Locustellidae	0.405	95
Mating system	Syllable repertoire	Mimidae	0.06	94
Mating system	Syllable repertoire	Motacillidae	0.3	94
Mating system	Syllable repertoire	Muscicapidae	0.25	94
Mating system	Syllable repertoire	Paridae	0.335	93
Mating system	Syllable repertoire	Parulidae	0.37	93
Mating system	Syllable repertoire	Passerellidae	0.31	86
Mating system	Syllable repertoire	Passeridae	0.225	96
Mating system	Syllable repertoire	Petroicidae	0.265	97
Mating system	Syllable repertoire	Phylloscopidae	0.125	95
Mating system	Syllable repertoire	Sturnidae	0.26	96
Mating system	Syllable repertoire	Sylviidae	0.35	96
Mating system	Syllable repertoire	Troglodytidae	0.245	96
Mating system	Syllable repertoire	Turdidae	0.2	94
Mating system	Syllables per song	None	0.07	133
Mating system	Syllables per song	Acrocephalidae	0.085	128
Mating system	Syllables per song	Alaudidae	0.07	132
Mating system	Syllables per song	Calcariidae	0.055	130
Mating system	Syllables per song	Cardinalidae	0.07	127
Mating system	Syllables per song	Certhiidae	0.06	132
Mating system	Syllables per song	Cinclidae	0.055	131
Mating system	Syllables per song	Cisticolidae	0.04	132
Mating system	Syllables per song	Emberizidae	0.105	127
Mating system	Syllables per song	Estrildidae	0.04	132
Mating system	Syllables per song	Fringillidae	0.03	125
Mating system	Syllables per song	Hirundinidae	0.06	129
Mating system	Syllables per song	Icteridae	0.1	127
Mating system	Syllables per song	Locustellidae	0.075	131
Mating system	Syllables per song	Mimidae	0.01	129
Mating system	Syllables per song	Motacillidae	0.015	129
Mating system	Syllables per song	Muscicapidae	0.07	125
Mating system	Syllables per song	Pachycephalidae	0.06	132
Mating system	Syllables per song	Paridae	0.11	122
Mating system	Syllables per song	Parulidae	0.08	122
Mating system	Syllables per song	Passerellidae	0.115	119
Mating system	Syllables per song	Passeridae	0.035	131
Mating system	Syllables per song	Phylloscopidae	0.01	128
Mating system	Syllables per song	Ploceidae	0.03	131
Mating system	Syllables per song	Ptilonorhynchidae	0.075	132
Mating system	Syllables per song	Scotocercidae	0.065	132
Mating system	Syllables per song	Sittidae	0.065	132
Mating system	Syllables per song	Sturnidae	0.05	131
Mating system	Syllables per song	Sylviidae	0.075	129
Mating system	Syllables per song	Troglodytidae	0.185	124
Mating system	Syllables per song	Turdidae	0.09	130
Mating system	Syllables per song	Vireonidae	0.08	129
Mating system	Song repertoire	None	0.06	145
Mating system	Song repertoire	Acrocephalidae	0.16	140
Mating system	Song repertoire	Calcariidae	0.085	143
Mating system	Song repertoire	Cardinalidae	0.07	138
Mating system	Song repertoire	Certhiidae	0.075	144
Mating system	Song repertoire	Cisticolidae	0.05	144
Mating system	Song repertoire	Corvidae	0.035	143
Mating system	Song repertoire	Emberizidae	0.075	140
Mating system	Song repertoire	Estrildidae	0.085	144
Mating system	Song repertoire	Fringillidae	0.03	137
Mating system	Song repertoire	Hirundinidae	0.095	142
Mating system	Song repertoire	Icteridae	0.13	134
Mating system	Song repertoire	Locustellidae	0.075	143
Mating system	Song repertoire	Mimidae	0.02	141
Mating system	Song repertoire	Motacillidae	0.115	142
Mating system	Song repertoire	Muscicapidae	0.13	140
Mating system	Song repertoire	Pachycephalidae	0.07	144
Mating system	Song repertoire	Paradisaeidae	0.07	144
Mating system	Song repertoire	Paridae	0.115	132
Mating system	Song repertoire	Parulidae	0.105	133
Mating system	Song repertoire	Passerellidae	0.085	121
Mating system	Song repertoire	Passeridae	0.075	143
Mating system	Song repertoire	Phylloscopidae	0.03	141
Mating system	Song repertoire	Pycnonotidae	0.065	144
Mating system	Song repertoire	Rhipiduridae	0.075	144
Mating system	Song repertoire	Sittidae	0.085	144
Mating system	Song repertoire	Sturnidae	0.1	144
Mating system	Song repertoire	Sylviidae	0.065	142
Mating system	Song repertoire	Troglodytidae	0.175	137
Mating system	Song repertoire	Turdidae	0.065	139
Mating system	Song repertoire	Viduidae	0.095	144
Mating system	Song repertoire	Vireonidae	0.045	139
Mating system	Intersong interval	None	0.555	95
Mating system	Intersong interval	Acrocephalidae	0.06	91
Mating system	Intersong interval	Alaudidae	0.605	94
Mating system	Intersong interval	Cardinalidae	0.555	90
Mating system	Intersong interval	Cisticolidae	0.37	94
Mating system	Intersong interval	Emberizidae	0.76	90
Mating system	Intersong interval	Fringillidae	0.59	93
Mating system	Intersong interval	Hirundinidae	0.585	93
Mating system	Intersong interval	Icteridae	0.82	91
Mating system	Intersong interval	Locustellidae	0.61	94
Mating system	Intersong interval	Malaconotidae	0.59	94
Mating system	Intersong interval	Mimidae	0.8	92
Mating system	Intersong interval	Muscicapidae	0.845	89
Mating system	Intersong interval	Paridae	0.66	88
Mating system	Intersong interval	Parulidae	0.43	85
Mating system	Intersong interval	Passerellidae	0.515	84
Mating system	Intersong interval	Passeridae	0.55	94
Mating system	Intersong interval	Phylloscopidae	0.46	91
Mating system	Intersong interval	Pycnonotidae	0.605	92
Mating system	Intersong interval	Scotocercidae	0.535	94
Mating system	Intersong interval	Sturnidae	0.515	94
Mating system	Intersong interval	Sylviidae	0.61	89
Mating system	Intersong interval	Troglodytidae	0.445	89
Mating system	Intersong interval	Turdidae	0.655	90
Mating system	Intersong interval	Vireonidae	0.72	90
Mating system	Song duration	None	0.935	177
Mating system	Song duration	Acrocephalidae	0.9	173
Mating system	Song duration	Alaudidae	0.98	170
Mating system	Song duration	Calcariidae	0.915	175
Mating system	Song duration	Campephagidae	0.915	176
Mating system	Song duration	Cardinalidae	0.875	171
Mating system	Song duration	Certhiidae	0.89	176
Mating system	Song duration	Cisticolidae	0.84	172
Mating system	Song duration	Corvidae	0.92	176
Mating system	Song duration	Emberizidae	0.945	170
Mating system	Song duration	Estrildidae	0.905	176
Mating system	Song duration	Fringillidae	0.475	166
Mating system	Song duration	Furnariidae	0.915	176
Mating system	Song duration	Hirundinidae	0.885	174
Mating system	Song duration	Icteridae	0.46	167
Mating system	Song duration	Locustellidae	0.755	171
Mating system	Song duration	Macrosphenidae	0.91	176
Mating system	Song duration	Malaconotidae	0.93	176
Mating system	Song duration	Maluridae	0.86	175
Mating system	Song duration	Mimidae	0.895	173
Mating system	Song duration	Monarchidae	0.925	176
Mating system	Song duration	Motacillidae	0.86	173
Mating system	Song duration	Muscicapidae	0.98	169
Mating system	Song duration	Nicatoridae	0.9	176
Mating system	Song duration	Panuridae	0.88	176
Mating system	Song duration	Paradisaeidae	0.885	176
Mating system	Song duration	Paradoxornithidae	0.905	176
Mating system	Song duration	Paridae	0.965	167
Mating system	Song duration	Parulidae	0.98	167
Mating system	Song duration	Passerellidae	0.97	163
Mating system	Song duration	Passeridae	1	175
Mating system	Song duration	Phylloscopidae	0.935	173
Mating system	Song duration	Ploceidae	0.985	174
Mating system	Song duration	Ptilonorhynchidae	0.835	176
Mating system	Song duration	Pycnonotidae	0.93	176
Mating system	Song duration	Remizidae	0.91	176
Mating system	Song duration	Scotocercidae	0.875	176
Mating system	Song duration	Sittidae	0.885	176
Mating system	Song duration	Sturnidae	0.945	175
Mating system	Song duration	Sylviidae	0.975	162
Mating system	Song duration	Troglodytidae	0.875	169
Mating system	Song duration	Turdidae	0.94	172
Mating system	Song duration	unknown	0.875	176
Mating system	Song duration	Vangidae	0.94	176
Mating system	Song duration	Vireonidae	0.92	171
Mating system	Song rate	None	0.09	91
Mating system	Song rate	Acrocephalidae	0.04	87
Mating system	Song rate	Alaudidae	0.1	90
Mating system	Song rate	Cardinalidae	0.085	86
Mating system	Song rate	Cisticolidae	0.04	90
Mating system	Song rate	Emberizidae	0.125	86
Mating system	Song rate	Fringillidae	0.065	89
Mating system	Song rate	Hirundinidae	0.095	89
Mating system	Song rate	Icteridae	0.37	87
Mating system	Song rate	Locustellidae	0.06	90
Mating system	Song rate	Mimidae	0.085	88
Mating system	Song rate	Muscicapidae	0.13	86
Mating system	Song rate	Paridae	0.1	84
Mating system	Song rate	Parulidae	0.06	81
Mating system	Song rate	Passerellidae	0.075	80
Mating system	Song rate	Passeridae	0.06	90
Mating system	Song rate	Phylloscopidae	0.07	87
Mating system	Song rate	Pycnonotidae	0.085	90
Mating system	Song rate	Scotocercidae	0.055	90
Mating system	Song rate	Sturnidae	0.14	90
Mating system	Song rate	Sylviidae	0.1	85
Mating system	Song rate	Troglodytidae	0.06	85
Mating system	Song rate	Turdidae	0.115	86
Mating system	Song rate	Vireonidae	0.095	86
Mating system	Continuity	None	0.26	91
Mating system	Continuity	Acrocephalidae	0.605	87
Mating system	Continuity	Alaudidae	0.215	90
Mating system	Continuity	Cardinalidae	0.295	86
Mating system	Continuity	Cisticolidae	0.175	90
Mating system	Continuity	Emberizidae	0.185	86
Mating system	Continuity	Fringillidae	0.195	89
Mating system	Continuity	Hirundinidae	0.295	89
Mating system	Continuity	Icteridae	0.055	87
Mating system	Continuity	Locustellidae	0.18	90
Mating system	Continuity	Mimidae	0.15	88
Mating system	Continuity	Muscicapidae	0.13	86
Mating system	Continuity	Paridae	0.17	84
Mating system	Continuity	Parulidae	0.265	81
Mating system	Continuity	Passerellidae	0.295	80
Mating system	Continuity	Passeridae	0.245	90
Mating system	Continuity	Phylloscopidae	0.435	87
Mating system	Continuity	Pycnonotidae	0.24	90
Mating system	Continuity	Scotocercidae	0.225	90
Mating system	Continuity	Sturnidae	0.35	90
Mating system	Continuity	Sylviidae	0.345	85
Mating system	Continuity	Troglodytidae	0.365	85
Mating system	Continuity	Turdidae	0.235	86
Mating system	Continuity	Vireonidae	0.28	86
EPP	Syllable repertoire	None	0.005	60
EPP	Syllable repertoire	Acrocephalidae	0.01	54
EPP	Syllable repertoire	Calcariidae	0.005	58
EPP	Syllable repertoire	Cardinalidae	0.005	58
EPP	Syllable repertoire	Emberizidae	0.005	57
EPP	Syllable repertoire	Estrildidae	0.005	59
EPP	Syllable repertoire	Fringillidae	0.005	55
EPP	Syllable repertoire	Hirundinidae	0.005	56
EPP	Syllable repertoire	Icteridae	0.005	58
EPP	Syllable repertoire	Maluridae	0.015	59
EPP	Syllable repertoire	Mimidae	0.01	59
EPP	Syllable repertoire	Motacillidae	0.005	59
EPP	Syllable repertoire	Muscicapidae	0.005	57
EPP	Syllable repertoire	Paridae	0.005	56
EPP	Syllable repertoire	Parulidae	0.005	55
EPP	Syllable repertoire	Passerellidae	0.01	53
EPP	Syllable repertoire	Passeridae	0.005	59
EPP	Syllable repertoire	Petroicidae	0.005	59
EPP	Syllable repertoire	Phylloscopidae	0.01	58
EPP	Syllable repertoire	Prunellidae	0.01	59
EPP	Syllable repertoire	Sturnidae	0.005	58
EPP	Syllable repertoire	Troglodytidae	0.01	59
EPP	Syllable repertoire	Turdidae	0.005	56
EPP	Syllable repertoire	Zosteropidae	0.01	59
EPP	Syllables per song	None	0.045	67
EPP	Syllables per song	Acrocephalidae	0.045	62
EPP	Syllables per song	Calcariidae	0.035	64
EPP	Syllables per song	Cardinalidae	0.015	64
EPP	Syllables per song	Emberizidae	0.07	64
EPP	Syllables per song	Estrildidae	0.02	66
EPP	Syllables per song	Fringillidae	0.035	64
EPP	Syllables per song	Hirundinidae	0.035	63
EPP	Syllables per song	Icteridae	0.01	65
EPP	Syllables per song	Laniidae	0.02	66
EPP	Syllables per song	Maluridae	0.04	66
EPP	Syllables per song	Mimidae	0.045	66
EPP	Syllables per song	Motacillidae	0.03	66
EPP	Syllables per song	Muscicapidae	0.01	62
EPP	Syllables per song	Pachycephalidae	0.02	66
EPP	Syllables per song	Paridae	0.05	61
EPP	Syllables per song	Parulidae	0.025	60
EPP	Syllables per song	Passerellidae	0.04	59
EPP	Syllables per song	Passeridae	0.03	66
EPP	Syllables per song	Phylloscopidae	0.015	64
EPP	Syllables per song	Prunellidae	0.02	66
EPP	Syllables per song	Sturnidae	0.015	66
EPP	Syllables per song	Troglodytidae	0.005	65
EPP	Syllables per song	Turdidae	0.005	65
EPP	Syllables per song	Vireonidae	0.01	65
EPP	Song repertoire	None	0.565	72
EPP	Song repertoire	Acrocephalidae	0.995	67
EPP	Song repertoire	Artamidae	0.54	71
EPP	Song repertoire	Calcariidae	0.455	70
EPP	Song repertoire	Cardinalidae	0.46	69
EPP	Song repertoire	Corvidae	0.625	70
EPP	Song repertoire	Emberizidae	0.47	69
EPP	Song repertoire	Estrildidae	0.425	71
EPP	Song repertoire	Fringillidae	0.62	68
EPP	Song repertoire	Hirundinidae	0.515	69
EPP	Song repertoire	Icteridae	0.525	69
EPP	Song repertoire	Maluridae	0.605	71
EPP	Song repertoire	Mimidae	0.75	71
EPP	Song repertoire	Motacillidae	0.385	71
EPP	Song repertoire	Muscicapidae	0.295	69
EPP	Song repertoire	Pachycephalidae	0.545	71
EPP	Song repertoire	Paridae	0.66	66
EPP	Song repertoire	Parulidae	0.69	63
EPP	Song repertoire	Passerellidae	0.79	64
EPP	Song repertoire	Passeridae	0.575	71
EPP	Song repertoire	Phylloscopidae	0.47	70
EPP	Song repertoire	Prunellidae	0.48	71
EPP	Song repertoire	Sturnidae	0.62	71
EPP	Song repertoire	Thraupidae	0.47	71
EPP	Song repertoire	Troglodytidae	0.68	69
EPP	Song repertoire	Turdidae	0.48	68
EPP	Song repertoire	Vireonidae	0.56	70
EPP	Intersong interval	None	0.035	45
EPP	Intersong interval	Acrocephalidae	0.37	42
EPP	Intersong interval	Cardinalidae	0.055	42
EPP	Intersong interval	Emberizidae	0.025	42
EPP	Intersong interval	Fringillidae	0.06	43
EPP	Intersong interval	Hirundinidae	0.08	43
EPP	Intersong interval	Icteridae	0.055	44
EPP	Intersong interval	Mimidae	0.065	44
EPP	Intersong interval	Muscicapidae	0.07	41
EPP	Intersong interval	Paridae	0.03	41
EPP	Intersong interval	Parulidae	0.02	38
EPP	Intersong interval	Passerellidae	0.05	39
EPP	Intersong interval	Phylloscopidae	0.055	43
EPP	Intersong interval	Sturnidae	0.015	44
EPP	Intersong interval	Troglodytidae	0.025	44
EPP	Intersong interval	Turdidae	0.05	42
EPP	Intersong interval	Vireonidae	0.07	43
EPP	Song duration	None	0.375	64
EPP	Song duration	Acrocephalidae	0.535	60
EPP	Song duration	Calcariidae	0.34	62
EPP	Song duration	Cardinalidae	0.26	60
EPP	Song duration	Emberizidae	0.345	61
EPP	Song duration	Estrildidae	0.285	63
EPP	Song duration	Fringillidae	0.11	61
EPP	Song duration	Hirundinidae	0.365	61
EPP	Song duration	Icteridae	0.295	62
EPP	Song duration	Maluridae	0.34	63
EPP	Song duration	Mimidae	0.4	63
EPP	Song duration	Motacillidae	0.49	63
EPP	Song duration	Muscicapidae	0.355	59
EPP	Song duration	Nectariniidae	0.355	63
EPP	Song duration	Panuridae	0.385	63
EPP	Song duration	Paridae	0.41	59
EPP	Song duration	Parulidae	0.4	57
EPP	Song duration	Passerellidae	0.37	56
EPP	Song duration	Passeridae	0.41	63
EPP	Song duration	Phylloscopidae	0.305	62
EPP	Song duration	Prunellidae	0.39	63
EPP	Song duration	Sturnidae	0.55	63
EPP	Song duration	Troglodytidae	0.2	62
EPP	Song duration	Turdidae	0.385	61
EPP	Song duration	Vireonidae	0.19	62
EPP	Song rate	None	0.71	45
EPP	Song rate	Acrocephalidae	0.9	42
EPP	Song rate	Cardinalidae	0.665	42
EPP	Song rate	Emberizidae	0.91	42
EPP	Song rate	Fringillidae	0.685	43
EPP	Song rate	Hirundinidae	0.665	43
EPP	Song rate	Icteridae	0.63	44
EPP	Song rate	Mimidae	0.45	44
EPP	Song rate	Muscicapidae	0.73	41
EPP	Song rate	Paridae	0.82	41
EPP	Song rate	Parulidae	0.735	38
EPP	Song rate	Passerellidae	0.805	39
EPP	Song rate	Phylloscopidae	0.74	43
EPP	Song rate	Sturnidae	0.81	44
EPP	Song rate	Troglodytidae	0.535	44
EPP	Song rate	Turdidae	0.87	42
EPP	Song rate	Vireonidae	0.44	43
EPP	Continuity	None	0.04	45
EPP	Continuity	Acrocephalidae	0.245	42
EPP	Continuity	Cardinalidae	0.055	42
EPP	Continuity	Emberizidae	0.025	42
EPP	Continuity	Fringillidae	0.065	43
EPP	Continuity	Hirundinidae	0.07	43
EPP	Continuity	Icteridae	0.065	44
EPP	Continuity	Mimidae	0.07	44
EPP	Continuity	Muscicapidae	0.075	41
EPP	Continuity	Paridae	0.04	41
EPP	Continuity	Parulidae	0.04	38
EPP	Continuity	Passerellidae	0.075	39
EPP	Continuity	Phylloscopidae	0.075	43
EPP	Continuity	Sturnidae	0.08	44
EPP	Continuity	Troglodytidae	0.025	44
EPP	Continuity	Turdidae	0.055	42
EPP	Continuity	Vireonidae	0.03	43
