# Supplementary material for: Polygyny is linked to accelerated birdsong evolution but not to larger song repertoires
Source: Nat Commun. 2019 Feb 21;10:884. doi: 10.1038/s41467-019-08621-3 (PMC6385279; doi:10.1038/s41467-019-08621-3)
Supplement: Supplementary file 6 — Supplementary Data 3 [file 41467_2019_8621_MOESM6_ESM.xlsx]

## Sheet: Sheet1
Mating Parameter	Song Character	Test	Removed Family	# Runs	ER mean loglik	ARD mean loglik	p-value	ER mean loglik monogamy faster [low EPP faster]	ARD mean loglik monogamy faster [low EPP faster]	p-value monogamy faster [low EPP faster]	ER mean loglik Mating system faster [high EPP faster]	ARD mean loglik Mating system faster [high EPP faster]	P-value Mating system faster [high EPP faster]
Mating system	Syll rep	Full		870	-85.92	-82.07	0.00555	-85.92	-85.9	0.849134	-85.92	-82.06	0.005469
Mating system	Syll rep	Jack	Acrocephalidae	89	-78.1	-75.19	0.015826	-78.1	-78.07	0.821148	-78.1	-75.15	0.015247
Mating system	Syll rep	Jack	Alaudidae	88	-83.35	-79.35	0.004697	NA	NA	NA	-83.35	-79.35	0.004697
Mating system	Syll rep	Jack	Calcariidae	84	-85.24	-81.23	0.004584	NA	NA	NA	-85.24	-81.23	0.004584
Mating system	Syll rep	Jack	Cardinalidae	86	-83.29	-79.65	0.006994	-83.29	-83.21	0.67798	-83.29	-79.61	0.006677
Mating system	Syll rep	Jack	Certhiidae	91	-84.61	-80.39	0.0037	NA	NA	NA	-84.61	-80.39	0.0037
Mating system	Syll rep	Jack	Emberizidae	90	-84.07	-80.23	0.00557	NA	NA	NA	-84.07	-80.23	0.00557
Mating system	Syll rep	Jack	Estrildidae	88	-85.04	-80.8	0.003591	NA	NA	NA	-85.04	-80.8	0.003591
Mating system	Syll rep	Jack	Fringillidae	87	-79.58	-75.74	0.005606	-79.58	-79.56	0.858781	-79.58	-75.69	0.005336
Mating system	Syll rep	Jack	Hirundinidae	87	-82.13	-77.85	0.003403	NA	NA	NA	-82.13	-77.85	0.003403
Mating system	Syll rep	Jack	Icteridae	87	-76.68	-73.68	0.014304	-76.68	-76.34	0.412346	-76.68	-73.44	0.010993
Mating system	Syll rep	Jack	Locustellidae	89	-79.66	-77.23	0.027346	-79.66	-79.61	0.754612	-79.66	-77.17	0.025664
Mating system	Syll rep	Jack	Mimidae	87	-81.04	-76.77	0.003484	NA	NA	NA	-81.04	-76.77	0.003484
Mating system	Syll rep	Jack	Motacillidae	88	-81.86	-77.97	0.005282	NA	NA	NA	-81.86	-77.97	0.005282
Mating system	Syll rep	Jack	Muscicapidae	83	-82.09	-77.39	0.002165	NA	NA	NA	-82.09	-77.39	0.002165
Mating system	Syll rep	Jack	None	89	-85.92	-81.86	0.004379	NA	NA	NA	-85.92	-81.86	0.004379
Mating system	Syll rep	Jack	Paridae	85	-81.49	-77.72	0.005993	NA	NA	NA	-81.49	-77.72	0.005993
Mating system	Syll rep	Jack	Parulidae	89	-83.6	-80.07	0.007897	-83.6	-83.51	0.676196	-83.6	-80.03	0.00756
Mating system	Syll rep	Jack	Passerellidae	92	-74.34	-71.16	0.011725	NA	NA	NA	-74.34	-71.16	0.011725
Mating system	Syll rep	Jack	Passeridae	85	-84.66	-80.83	0.005671	NA	NA	NA	-84.66	-80.83	0.005671
Mating system	Syll rep	Jack	Petroicidae	91	-85.1	-81.05	0.004422	NA	NA	NA	-85.1	-81.05	0.004422
Mating system	Syll rep	Jack	Phylloscopidae	89	-80.9	-77.4	0.008093	NA	NA	NA	-80.9	-77.4	0.008093
Mating system	Syll rep	Jack	Sturnidae	85	-84.29	-79.87	0.002965	NA	NA	NA	-84.29	-79.87	0.002965
Mating system	Syll rep	Jack	Sylviidae	87	-83.63	-79.9	0.006281	-83.63	-83.51	0.623932	-83.63	-79.86	0.005995
Mating system	Syll rep	Jack	Troglodytidae	89	-84.07	-79.96	0.00414	-84.07	-84	0.706134	-84.07	-79.86	0.003738
Mating system	Syll rep	Jack	Turdidae	91	-82.74	-78.3	0.00291	NA	NA	NA	-82.74	-78.3	0.00291
Mating system	Syll rep	Max		425	-92.01	-88.49	0.007954	-92.01	-91.95	0.730008	-92.01	-88.47	0.00781
Mating system	Syll rep	Min		441	-82.4	-79.39	0.014038	-82.4	-82.38	0.818029	-82.4	-79.37	0.013716
Mating system	Syll/song	Full		875	-114.17	-113.85	0.424785	-114.17	-113.78	0.37771	-114.17	-114.09	0.691266
Mating system	Syll/song	Jack	Acrocephalidae	214	-104.87	-104.17	0.238105	-104.87	-104.16	0.233782	-104.87	-104.85	0.860461
Mating system	Syll/song	Jack	Alaudidae	215	-113.07	-112.75	0.417095	-113.07	-112.71	0.390694	-113.07	-112.83	0.48764
Mating system	Syll/song	Jack	Calcariidae	204	-112.28	-111.97	0.429303	-112.28	-111.91	0.389265	-112.28	-112.21	0.716662
Mating system	Syll/song	Jack	Cardinalidae	217	-111.34	-111.01	0.416107	-111.34	-110.95	0.379575	-111.34	-111.27	0.708892
Mating system	Syll/song	Jack	Certhiidae	211	-113.42	-113.11	0.432307	-113.42	-113.02	0.372119	-113.42	-113.37	0.744522
Mating system	Syll/song	Jack	Cinclidae	225	-112.34	-112.06	0.452096	-112.34	-111.97	0.391931	-112.34	-112.26	0.687558
Mating system	Syll/song	Jack	Cisticolidae	212	-113.1	-112.88	0.504372	-113.1	-112.82	0.455935	-113.1	-113.05	0.754163
Mating system	Syll/song	Jack	Emberizidae	217	-111.03	-110.59	0.344191	-111.03	-110.55	0.323038	-111.03	-110.99	0.765982
Mating system	Syll/song	Jack	Estrildidae	211	-113.56	-113.14	0.3596	-113.56	-113.1	0.339772	-113.56	-113.29	0.465987
Mating system	Syll/song	Jack	Fringillidae	216	-108.57	-108.27	0.436177	-108.57	-108.21	0.392325	-108.57	-108.51	0.718665
Mating system	Syll/song	Jack	Hirundinidae	218	-111.14	-110.79	0.407194	-111.14	-110.74	0.373528	-111.14	-111.1	0.781208
Mating system	Syll/song	Jack	Icteridae	208	-111.84	-111.62	0.509455	-111.84	-111.55	0.443693	-111.84	-111.74	0.652829
Mating system	Syll/song	Jack	Locustellidae	214	-109.37	-108.72	0.251048	-109.37	-108.75	0.262787	-109.37	-107.78	0.073919
Mating system	Syll/song	Jack	Mimidae	188	-73.59	-68.29	0.001136	NA	NA	NA	-73.59	-68.29	0.001136
Mating system	Syll/song	Jack	Motacillidae	220	-112.07	-111.68	0.374696	-112.07	-111.63	0.347228	-112.07	-111.91	0.574307
Mating system	Syll/song	Jack	Muscicapidae	217	-110.2	-109.89	0.429538	-110.2	-109.9	0.438615	-110.2	-109.87	0.416736
Mating system	Syll/song	Jack	None	214	-114.17	-113.79	0.387633	-114.17	-113.79	0.388707	-114.17	-113.79	0.383524
Mating system	Syll/song	Jack	Pachycephalidae	207	-113.29	-112.92	0.390609	-113.29	-112.95	0.413134	-113.29	-112.8	0.320648
Mating system	Syll/song	Jack	Paridae	220	-109.34	-108.88	0.339494	-109.34	-108.9	0.348591	-109.34	-108.77	0.286777
Mating system	Syll/song	Jack	Parulidae	213	-112.22	-111.71	0.309379	-112.22	-111.66	0.289357	-112.22	-112.19	0.797191
Mating system	Syll/song	Jack	Passerellidae	219	-109.85	-109.41	0.347921	-109.85	-109.4	0.339589	-109.85	-109.5	0.400593
Mating system	Syll/song	Jack	Passeridae	221	-111.9	-111.59	0.437508	-111.9	-111.53	0.393601	-111.9	-111.83	0.708166
Mating system	Syll/song	Jack	Phylloscopidae	216	-110.69	-110.42	0.462441	-110.69	-110.33	0.400948	-110.69	-110.61	0.693327
Mating system	Syll/song	Jack	Ploceidae	211	-112.77	-112.39	0.380312	-112.77	-112.34	0.349686	-112.77	-112.55	0.499051
Mating system	Syll/song	Jack	Ptilonorhynchidae	215	-112.95	-112.67	0.455387	-112.95	-112.66	0.441636	-112.95	-112.72	0.492397
Mating system	Syll/song	Jack	Scotocercidae	211	-113.54	-113.23	0.433625	-113.54	-113.16	0.386207	-113.54	-113.49	0.763864
Mating system	Syll/song	Jack	Sittidae	206	-113.04	-112.71	0.419665	-113.04	-112.63	0.36493	-113.04	-112.98	0.726768
Mating system	Syll/song	Jack	Sturnidae	214	-112.61	-112.31	0.43783	-112.61	-112.29	0.425864	-112.61	-112.35	0.475516
Mating system	Syll/song	Jack	Sylviidae	217	-111.93	-111.59	0.407533	-111.93	-111.57	0.391731	-111.93	-111.65	0.449367
Mating system	Syll/song	Jack	Troglodytidae	204	-103.17	-101.02	0.038409	-103.17	-101.06	0.040237	-103.17	-98.38	0.001972
Mating system	Syll/song	Jack	Turdidae	221	-112.3	-111.89	0.368392	-112.3	-111.84	0.336399	-112.3	-112.11	0.542198
Mating system	Syll/song	Jack	Vireonidae	219	-112.19	-111.88	0.432916	-112.19	-111.82	0.392362	-112.19	-112.14	0.76026
Mating system	Syll/song	Max		855	-126.68	-125.69	0.158682	-126.68	-125.69	0.158151	-126.68	-126.12	0.289106
Mating system	Syll/song	Min		815	-88.79	-86.69	0.040558	-88.79	-88.63	0.572617	-88.79	-86.66	0.038971
Mating system	Song rep	Full		935	-150.69	-149.64	0.147821	-150.69	-150.67	0.83801	-150.69	-149.63	0.145905
Mating system	Song rep	Jack	Acrocephalidae	232	-142.65	-141.85	0.203882	-142.65	-142.65	0.927062	-142.65	-141.84	0.202911
Mating system	Song rep	Jack	Calcariidae	236	-148.51	-147.47	0.149236	-148.51	-148.5	0.916204	-148.51	-147.46	0.148378
Mating system	Song rep	Jack	Cardinalidae	234	-141.91	-140.43	0.084741	NA	NA	NA	-141.91	-140.43	0.084741
Mating system	Song rep	Jack	Certhiidae	238	-149.17	-148.07	0.139225	-149.17	-149.16	0.916974	-149.17	-148.07	0.138398
Mating system	Song rep	Jack	Cisticolidae	235	-148.82	-147.89	0.17292	-148.82	-148.8	0.826927	-148.82	-147.88	0.171134
Mating system	Song rep	Jack	Corvidae	238	-148.64	-147.64	0.158114	-148.64	-148.61	0.797265	-148.64	-147.63	0.156421
Mating system	Song rep	Jack	Emberizidae	234	-147.53	-146.49	0.148579	NA	NA	NA	-147.53	-146.49	0.148579
Mating system	Song rep	Jack	Estrildidae	234	-149.23	-148.15	0.140572	-149.23	-149.23	0.985874	-149.23	-148.14	0.139723
Mating system	Song rep	Jack	Fringillidae	232	-136.66	-134.94	0.063418	-136.66	-136.65	0.890754	-136.66	-134.93	0.062852
Mating system	Song rep	Jack	Hirundinidae	241	-146.64	-145.53	0.136804	NA	NA	NA	-146.64	-145.53	0.136804
Mating system	Song rep	Jack	Icteridae	227	-137.29	-136.93	0.394	-137.29	-137.23	0.728458	-137.29	-136.91	0.382274
Mating system	Song rep	Jack	Locustellidae	234	-146.82	-146.1	0.229099	-146.82	-146.76	0.72559	-146.82	-146.09	0.226353
Mating system	Song rep	Jack	Mimidae	237	-146.86	-145.92	0.17043	NA	NA	NA	-146.86	-145.92	0.17043
Mating system	Song rep	Jack	Motacillidae	231	-148.41	-147.46	0.169313	-148.41	-148.37	0.785242	-148.41	-147.45	0.166642
Mating system	Song rep	Jack	Muscicapidae	235	-144.67	-143.89	0.212454	-144.67	-144.63	0.791913	-144.67	-143.87	0.205872
Mating system	Song rep	Jack	None	224	-150.69	-149.65	0.149441	-150.69	-150.68	0.88249	-150.69	-149.64	0.147639
Mating system	Song rep	Jack	Pachycephalidae	230	-149.61	-148.51	0.139626	-149.61	-149.51	0.663051	-149.61	-148.51	0.138051
Mating system	Song rep	Jack	Paradisaeidae	233	-149.56	-148.43	0.133853	-149.56	-149.55	0.887278	-149.56	-148.43	0.133026
Mating system	Song rep	Jack	Paridae	237	-141.1	-140.25	0.193767	-141.1	-141.08	0.862815	-141.1	-140.23	0.189115
Mating system	Song rep	Jack	Parulidae	236	-143.21	-142.32	0.181197	-143.21	-143.08	0.603168	-143.21	-142.31	0.179622
Mating system	Song rep	Jack	Passerellidae	239	-137.17	-136.34	0.199185	-137.17	-137.16	0.897497	-137.17	-136.34	0.198253
Mating system	Song rep	Jack	Passeridae	231	-148.87	-147.87	0.155987	NA	NA	NA	-148.87	-147.87	0.155987
Mating system	Song rep	Jack	Phylloscopidae	239	-144.65	-143.76	0.18186	-144.65	-144.64	0.872565	-144.65	-143.75	0.180054
Mating system	Song rep	Jack	Pycnonotidae	230	-149.64	-148.57	0.143315	-149.64	-149.64	0.939757	-149.64	-148.57	0.142446
Mating system	Song rep	Jack	Rhipiduridae	237	-149.69	-148.65	0.150313	-149.69	-149.69	0.9435	-149.69	-148.65	0.148592
Mating system	Song rep	Jack	Sittidae	237	-149.43	-148.32	0.135953	-149.43	-149.41	0.863891	-149.43	-148.3	0.133502
Mating system	Song rep	Jack	Sturnidae	239	-149.67	-148.53	0.131837	-149.67	-149.63	0.800536	-149.67	-148.52	0.130263
Mating system	Song rep	Jack	Sylviidae	233	-144.84	-144.13	0.233358	-144.84	-144.83	0.859117	-144.84	-144.12	0.2304
Mating system	Song rep	Jack	Troglodytidae	228	-143.16	-141.99	0.125856	-143.16	-143.13	0.799697	-143.16	-141.98	0.124239
Mating system	Song rep	Jack	Turdidae	241	-145.17	-144.2	0.162943	-145.17	-145.15	0.85534	-145.17	-144.19	0.161223
Mating system	Song rep	Jack	Viduidae	241	-149.4	-148.27	0.133513	-149.4	-149.4	0.992837	-149.4	-148.27	0.132707
Mating system	Song rep	Jack	Vireonidae	230	-140.12	-138.5	0.072615	-140.12	-140.02	0.659839	-140.12	-138.5	0.07203
Mating system	Song rep	Max		478	-165.15	-163.99	0.127196	-165.15	-165.13	0.810241	-165.15	-163.99	0.126419
Mating system	Song rep	Min		439	-122.07	-120.62	0.088521	-122.07	-121.73	0.409786	-122.07	-120.62	0.088243
Mating system	Interval	Full		781	-53.67	-53.43	0.488077	-53.67	-53.61	0.721347	-53.67	-53.39	0.451493
Mating system	Interval	Jack	Acrocephalidae	75	-47.24	-46.99	0.480549	-47.24	-47.08	0.57657	-47.24	-46.93	0.437765
Mating system	Interval	Jack	Alaudidae	77	-52.71	-52.52	0.538056	-52.71	-52.66	0.743684	-52.71	-52.47	0.484799
Mating system	Interval	Jack	Cardinalidae	80	-53.57	-53.39	0.549571	-53.57	-53.52	0.73457	-53.57	-53.36	0.510123
Mating system	Interval	Jack	Cisticolidae	81	-53.15	-52.89	0.470237	-53.15	-53.09	0.726359	-53.15	-52.84	0.431188
Mating system	Interval	Jack	Emberizidae	73	-43.02	-42.12	0.181178	-43.02	-43.01	0.883676	-43.02	-42.11	0.178212
Mating system	Interval	Jack	Fringillidae	79	-52.71	-52.46	0.478462	-52.71	-52.68	0.798732	-52.71	-52.42	0.439892
Mating system	Interval	Jack	Hirundinidae	80	-51.91	-51.72	0.536839	-51.91	-51.82	0.656064	-51.91	-51.69	0.505937
Mating system	Interval	Jack	Icteridae	77	-50.82	-50.58	0.493439	-50.82	-50.61	0.518543	-50.82	-50.58	0.490271
Mating system	Interval	Jack	Locustellidae	79	-52.48	-52.24	0.489559	-52.48	-52.42	0.721323	-52.48	-52.2	0.451672
Mating system	Interval	Jack	Malaconotidae	86	-53.11	-52.87	0.487731	-53.11	-53.06	0.741848	-53.11	-52.82	0.443462
Mating system	Interval	Jack	Mimidae	72	-50.02	-49.8	0.511155	-50.02	-49.93	0.678928	-50.02	-49.77	0.481905
Mating system	Interval	Jack	Muscicapidae	81	-48.31	-47.87	0.34483	-48.31	-47.82	0.322119	-48.31	-48.22	0.663817
Mating system	Interval	Jack	None	81	-53.67	-53.51	0.566908	-53.67	-53.53	0.594858	-53.67	-53.51	0.56231
Mating system	Interval	Jack	Paridae	76	-42.42	-41.23	0.122997	NA	NA	NA	-42.42	-41.23	0.122997
Mating system	Interval	Jack	Parulidae	84	-55.24	-55.11	0.622903	-55.24	-55.12	0.636068	-55.24	-55.11	0.611449
Mating system	Interval	Jack	Passerellidae	80	-51.92	-51.77	0.578372	-51.92	-51.86	0.716803	-51.92	-51.72	0.519316
Mating system	Interval	Jack	Passeridae	86	-53.11	-52.89	0.507582	-53.11	-52.99	0.622908	-53.11	-52.88	0.493919
Mating system	Interval	Jack	Phylloscopidae	80	-52.53	-52.3	0.504891	-52.53	-52.42	0.642613	-52.53	-52.28	0.480576
Mating system	Interval	Jack	Pycnonotidae	77	-52.04	-51.84	0.522789	-52.04	-51.92	0.623718	-52.04	-51.82	0.504405
Mating system	Interval	Jack	Scotocercidae	79	-52.53	-52.35	0.551675	-52.53	-52.44	0.664511	-52.53	-52.32	0.519687
Mating system	Interval	Jack	Sturnidae	81	-52.86	-52.65	0.520494	-52.86	-52.73	0.617408	-52.86	-52.63	0.500852
Mating system	Interval	Jack	Sylviidae	74	-52.16	-51.94	0.505129	-52.16	-52.08	0.700351	-52.16	-51.91	0.486106
Mating system	Interval	Jack	Troglodytidae	80	-51.78	-51.54	0.493679	-51.78	-51.71	0.703451	-51.78	-51.5	0.453277
Mating system	Interval	Jack	Turdidae	90	-53.72	-53.5	0.510227	-53.72	-53.64	0.686997	-53.72	-53.42	0.439233
Mating system	Interval	Jack	Vireonidae	80	-53.21	-53.03	0.551277	-53.21	-53.09	0.624948	-53.21	-53.02	0.535444
Mating system	Interval	Max		379	-49.1	-49	0.645887	-49.1	-49.01	0.66411	-49.1	-48.98	0.623006
Mating system	Interval	Min		421	-81.98	-78.36	0.007138	-81.98	-81.37	0.267297	-81.98	-78.25	0.006255
Mating system	Duration	Full		783	-124.6	-121.02	0.007464	-124.6	-120.85	0.006143	-124.6	-124.36	0.48949
Mating system	Duration	Jack	Acrocephalidae	76	-117.88	-113.34	0.002588	-117.88	-113.34	0.002588	NA	NA	NA
Mating system	Duration	Jack	Alaudidae	71	-122.93	-119.23	0.00651	-122.93	-119.07	0.005486	-122.93	-122.72	0.520106
Mating system	Duration	Jack	Calcariidae	74	-123.79	-120.42	0.009468	-123.79	-120.23	0.007652	-123.79	-123.75	0.794773
Mating system	Duration	Jack	Campephagidae	69	-123.77	-120.46	0.01004	-123.77	-120.35	0.008904	-123.77	-122.81	0.166316
Mating system	Duration	Jack	Cardinalidae	77	-123.35	-119.8	0.007777	-123.35	-119.56	0.005947	-123.35	-122.66	0.240384
Mating system	Duration	Jack	Certhiidae	68	-123.99	-120.15	0.005632	-123.99	-120.02	0.004859	-123.99	-123.04	0.169715
Mating system	Duration	Jack	Cisticolidae	74	-121.05	-117.63	0.008886	-121.05	-117.49	0.007629	-121.05	-120.86	0.535013
Mating system	Duration	Jack	Corvidae	75	-123.79	-120.15	0.006995	-123.79	-120.02	0.006067	-123.79	-123.22	0.287445
Mating system	Duration	Jack	Emberizidae	71	-122.17	-118	0.003864	-122.17	-117.94	0.00362	-122.17	-122.15	0.851745
Mating system	Duration	Jack	Estrildidae	75	-121.96	-118.88	0.013099	-121.96	-118.8	0.011964	-121.96	-121.81	0.587129
Mating system	Duration	Jack	Fringillidae	75	-90.3	-88.43	0.053495	-90.3	-88.15	0.038098	-90.3	-89.27	0.153043
Mating system	Duration	Jack	Furnariidae	77	-123.32	-120.35	0.014683	-123.32	-120.15	0.011815	-123.32	-123.11	0.515962
Mating system	Duration	Jack	Hirundinidae	79	-123	-118.9	0.004175	-123	-118.79	0.003714	-123	-123	0.91013
Mating system	Duration	Jack	Icteridae	87	-124.43	-122.73	0.06561	-124.43	-122.46	0.047425	-124.43	-124.14	0.450092
Mating system	Duration	Jack	Locustellidae	78	-120.12	-116.47	0.006929	-120.12	-116.43	0.006641	-120.12	-119.4	0.231673
Mating system	Duration	Jack	Macrosphenidae	74	-123.94	-120.42	0.007966	-123.94	-120.29	0.006927	-123.94	-123.38	0.292382
Mating system	Duration	Jack	Malaconotidae	80	-123.93	-120.08	0.005543	-123.93	-119.94	0.004724	-123.93	-123.79	0.598667
Mating system	Duration	Jack	Maluridae	72	-123.35	-120.14	0.0113	-123.35	-120.14	0.0113	NA	NA	NA
Mating system	Duration	Jack	Mimidae	75	-110.56	-107.59	0.014832	-110.56	-107.4	0.011944	-110.56	-110.27	0.447549
Mating system	Duration	Jack	Monarchidae	79	-123.81	-120.21	0.007271	-123.81	-120.04	0.006029	-123.81	-123.37	0.346114
Mating system	Duration	Jack	Motacillidae	83	-119.89	-116.11	0.005993	-119.89	-115.92	0.004856	-119.89	-119.86	0.824362
Mating system	Duration	Jack	Muscicapidae	77	-121.53	-117.54	0.004738	-121.53	-117.44	0.004229	-121.53	-121.4	0.607775
Mating system	Duration	Jack	Nicatoridae	79	-123.93	-120.59	0.009744	-123.93	-120.57	0.00957	-123.93	-121.84	0.040889
Mating system	Duration	Jack	None	79	-124.6	-121.26	0.009787	-124.6	-121.12	0.008287	-124.6	-124.05	0.293564
Mating system	Duration	Jack	Panuridae	79	-124.01	-119.94	0.004317	-124.01	-119.74	0.003459	-124.01	-123.72	0.439097
Mating system	Duration	Jack	Paradisaeidae	80	-122.89	-119.24	0.006908	-122.89	-119.07	0.005709	-122.89	-122.5	0.37933
Mating system	Duration	Jack	Paradoxornithidae	81	-124.25	-120.51	0.006231	-124.25	-120.27	0.004784	-124.25	-124.13	0.633423
Mating system	Duration	Jack	Paridae	73	-121.28	-117.51	0.006037	-121.28	-117.41	0.005437	-121.28	-120.86	0.360346
Mating system	Duration	Jack	Parulidae	77	-124.65	-121.19	0.008583	-124.65	-121.1	0.007756	-124.65	-124.59	0.743512
Mating system	Duration	Jack	Passerellidae	78	-122.65	-118.94	0.006456	-122.65	-118.86	0.005942	-122.65	-121.78	0.186989
Mating system	Duration	Jack	Passeridae	76	-121.88	-118.21	0.006785	-121.88	-118.17	0.006461	-121.88	-121.51	0.39198
Mating system	Duration	Jack	Phylloscopidae	72	-122.17	-118.08	0.004247	-122.17	-117.96	0.003736	-122.17	-122.15	0.852921
Mating system	Duration	Jack	Ploceidae	77	-113.08	-107.81	0.001178	-113.08	-107.81	0.001178	NA	NA	NA
Mating system	Duration	Jack	Ptilonorhynchidae	77	-123.63	-120.39	0.010871	-123.63	-120.31	0.009973	-123.63	-123.27	0.391811
Mating system	Duration	Jack	Pycnonotidae	78	-123.91	-120.04	0.005388	-123.91	-120.04	0.005388	NA	NA	NA
Mating system	Duration	Jack	Remizidae	77	-123.91	-120.34	0.007593	-123.91	-120.15	0.006161	-123.91	-123.77	0.602894
Mating system	Duration	Jack	Scotocercidae	82	-124.08	-120.33	0.006149	-124.08	-120.14	0.005	-124.08	-123.97	0.633227
Mating system	Duration	Jack	Sittidae	74	-123.94	-119.72	0.003688	-123.94	-119.66	0.003461	-123.94	-123.93	0.929176
Mating system	Duration	Jack	Sturnidae	76	-122.64	-119.07	0.007537	-122.64	-118.78	0.005479	-122.64	-122.41	0.504956
Mating system	Duration	Jack	Sylviidae	72	-122.95	-119.4	0.007703	-122.95	-119.09	0.005447	-122.95	-122.83	0.622634
Mating system	Duration	Jack	Troglodytidae	73	-120.97	-117.31	0.006815	-120.97	-117.26	0.006485	-120.97	-120.52	0.340704
Mating system	Duration	Jack	Turdidae	76	-123.91	-120.24	0.006741	-123.91	-120.1	0.005765	-123.91	-123.66	0.481963
Mating system	Duration	Jack	unknown	84	-124.04	-120.09	0.004957	-124.04	-119.95	0.004265	-124.04	-123.77	0.459838
Mating system	Duration	Jack	Vangidae	77	-123.78	-120.43	0.009672	-123.78	-120.3	0.00836	-123.78	-123.64	0.602622
Mating system	Duration	Jack	Vireonidae	71	-121.71	-118.52	0.011562	-121.71	-118.34	0.009409	-121.71	-120.94	0.215372
Mating system	Duration	Max		419	-137.12	-133.46	0.006835	-137.12	-133.24	0.005335	-137.12	-136.84	0.451551
Mating system	Duration	Min		384	-98.3	-95.74	0.023681	-98.3	-95.68	0.022059	-98.3	-97.83	0.333029
Mating system	Rate	Full		692	-36.71	-34.26	0.026599	-36.71	-36.62	0.669291	-36.71	-34.22	0.025448
Mating system	Rate	Jack	Acrocephalidae	66	-25.1	-23.79	0.10612	-25.1	-25.09	0.944609	-25.1	-23.77	0.103474
Mating system	Rate	Jack	Alaudidae	70	-35.72	-33.68	0.043387	-35.72	-35.72	0.990217	-35.72	-33.65	0.041896
Mating system	Rate	Jack	Cardinalidae	77	-37.3	-35.21	0.04117	-37.3	-37.06	0.491602	-37.3	-35.14	0.037693
Mating system	Rate	Jack	Cisticolidae	68	-35.77	-33.43	0.030298	-35.77	-35.71	0.722675	-35.77	-33.36	0.027958
Mating system	Rate	Jack	Emberizidae	70	-28.47	-23.44	0.001511	NA	NA	NA	-28.47	-23.44	0.001511
Mating system	Rate	Jack	Fringillidae	68	-36.06	-33.63	0.027576	-36.06	-36.04	0.842248	-36.06	-33.59	0.026452
Mating system	Rate	Jack	Hirundinidae	81	-35.98	-33.59	0.028848	-35.98	-35.86	0.617192	-35.98	-33.56	0.027916
Mating system	Rate	Jack	Icteridae	66	-34.38	-32.25	0.038935	-34.38	-34.34	0.764572	-34.38	-32.12	0.033248
Mating system	Rate	Jack	Locustellidae	72	-33.93	-31.68	0.034007	-33.93	-33.93	0.986798	-33.93	-31.65	0.032772
Mating system	Rate	Jack	Mimidae	63	-31.73	-29.31	0.027798	NA	NA	NA	-31.73	-29.31	0.027798
Mating system	Rate	Jack	Muscicapidae	69	-33.34	-32.01	0.102808	-33.34	-32.94	0.371619	-33.34	-31.68	0.068482
Mating system	Rate	Jack	None	69	-36.71	-34.28	0.02724	-36.71	-36.71	0.901069	-36.71	-34.24	0.026136
Mating system	Rate	Jack	Paridae	68	-32.83	-29.1	0.00634	NA	NA	NA	-32.83	-29.1	0.00634
Mating system	Rate	Jack	Parulidae	66	-39.8	-38.1	0.064958	-39.8	-39.8	0.910029	-39.8	-37.99	0.056919
Mating system	Rate	Jack	Passerellidae	68	-36.85	-35.02	0.055746	-36.85	-36.82	0.819585	-36.85	-34.96	0.052212
Mating system	Rate	Jack	Passeridae	68	-36.32	-33.63	0.020537	NA	NA	NA	-36.32	-33.63	0.020537
Mating system	Rate	Jack	Phylloscopidae	81	-36.92	-33.84	0.01316	NA	NA	NA	-36.92	-33.84	0.01316
Mating system	Rate	Jack	Pycnonotidae	61	-36.45	-33.92	0.024471	-36.45	-36.45	0.991206	-36.45	-33.88	0.023309
Mating system	Rate	Jack	Scotocercidae	69	-36.28	-33.7	0.023068	NA	NA	NA	-36.28	-33.7	0.023068
Mating system	Rate	Jack	Sturnidae	60	-34.18	-32.49	0.065795	-34.18	-34.08	0.653474	-34.18	-32.43	0.061566
Mating system	Rate	Jack	Sylviidae	71	-36.92	-34.46	0.026379	NA	NA	NA	-36.92	-34.46	0.026379
Mating system	Rate	Jack	Troglodytidae	66	-35.33	-33.2	0.039017	-35.33	-35.32	0.88742	-35.33	-33.1	0.034656
Mating system	Rate	Jack	Turdidae	69	-37.55	-35.27	0.032545	NA	NA	NA	-37.55	-35.27	0.032545
Mating system	Rate	Jack	Vireonidae	66	-36.37	-34.15	0.035089	NA	NA	NA	-36.37	-34.15	0.035089
Mating system	Rate	Max		427	-61.59	-61.4	0.535319	-61.59	-61.37	0.506112	-61.59	-61.46	0.600551
Mating system	Rate	Min		431	-62.24	-61.84	0.372797	-62.24	-61.8	0.350523	-62.24	-62.11	0.613551
Mating system	Continuity	Full		14	-13.28	-12.92	0.398535	-13.28	-13.05	0.502993	-13.28	-12.82	0.339893
Mating system	Continuity	Jack	Acrocephalidae	66	-13.67	-13.07	0.275897	-13.67	-13.56	0.636232	-13.67	-12.99	0.243669
Mating system	Continuity	Jack	Cardinalidae	65	-15.18	-14.86	0.427434	-15.18	-15.04	0.598532	-15.18	-14.74	0.34812
Mating system	Continuity	Jack	Fringillidae	64	-13.05	-12.6	0.343618	-13.05	-12.87	0.558109	-13.05	-12.5	0.298358
Mating system	Continuity	Jack	Icteridae	64	-11.78	-11.45	0.420887	-11.78	-11.59	0.536688	-11.78	-11.39	0.380588
Mating system	Continuity	Jack	None	63	-13.28	-12.97	0.429056	-13.28	-13.19	0.676962	-13.28	-12.85	0.356189
Mating system	Continuity	Jack	Paridae	67	-6.34	-4.92	0.09184	-6.34	-6.33	0.91849	-6.34	-4.8	0.079741
Mating system	Continuity	Jack	Passerellidae	62	-14.49	-14.18	0.428951	-14.49	-14.35	0.591502	-14.49	-14.04	0.341783
Mating system	Continuity	Jack	Troglodytidae	64	-14.22	-13.91	0.430007	-14.22	-14.11	0.636965	-14.22	-13.79	0.352943
Mating system	Continuity	Jack	Turdidae	67	-15.36	-15.1	0.469812	-15.36	-15.2	0.562032	-15.36	-14.98	0.381323
Mating system	Continuity	Max		99	-12.92	-12.54	0.38408	-12.92	-12.68	0.491804	-12.92	-12.48	0.350953
Mating system	Continuity	Min		323	-16.13	-15.86	0.465277	-16.13	-15.96	0.5566	-16.13	-15.79	0.409482
EPP	Syll rep	Full		795	-42.87	-41.64	0.115557	-42.87	-41.38	0.083984	-42.87	-42.08	0.20607
EPP	Syll rep	Jack	Acrocephalidae	78	-39.21	-37.79	0.091415	-39.21	-37.64	0.075646	-39.21	-37.99	0.117355
EPP	Syll rep	Jack	Calcariidae	81	-42.18	-40.89	0.108335	-42.18	-40.58	0.073541	-42.18	-41.37	0.202657
EPP	Syll rep	Jack	Cardinalidae	82	-42.4	-41.11	0.108843	-42.4	-40.96	0.090203	-42.4	-41.4	0.158053
EPP	Syll rep	Jack	Emberizidae	86	-41.91	-40.68	0.116464	-41.91	-40.35	0.077071	-41.91	-41.27	0.255895
EPP	Syll rep	Jack	Estrildidae	77	-42.21	-40.77	0.090107	-42.21	-40.42	0.058361	-42.21	-41.33	0.184783
EPP	Syll rep	Jack	Fringillidae	75	-38.04	-36.4	0.069698	-38.04	-36.01	0.043745	-38.04	-37.27	0.215346
EPP	Syll rep	Jack	Hirundinidae	80	-39.34	-38.01	0.102531	-39.34	-37.88	0.08699	-39.34	-38.25	0.140142
EPP	Syll rep	Jack	Icteridae	78	-42.48	-41	0.085345	-42.48	-40.8	0.066236	-42.48	-41.39	0.139972
EPP	Syll rep	Jack	Maluridae	74	-41.36	-39.84	0.081029	-41.36	-39.81	0.078076	-41.36	-39.89	0.086145
EPP	Syll rep	Jack	Mimidae	80	-41.59	-40.32	0.11064	-41.59	-40.04	0.078248	-41.59	-40.72	0.185452
EPP	Syll rep	Jack	Motacillidae	76	-42.13	-40.71	0.091725	-42.13	-40.27	0.053422	-42.13	-41.47	0.249957
EPP	Syll rep	Jack	Muscicapidae	83	-42.82	-41.74	0.142276	-42.82	-41.64	0.124919	-42.82	-41.91	0.177863
EPP	Syll rep	Jack	None	75	-42.87	-41.82	0.14685	-42.87	-41.58	0.10739	-42.87	-42.21	0.24857
EPP	Syll rep	Jack	Paridae	79	-39.87	-38.42	0.088228	-39.87	-38.12	0.061084	-39.87	-38.94	0.171514
EPP	Syll rep	Jack	Parulidae	73	-41.94	-41.03	0.177068	-41.94	-40.57	0.098449	-41.94	-41.42	0.310137
EPP	Syll rep	Jack	Passerellidae	68	-30.01	-29.65	0.399707	-30.01	-29.92	0.679222	-30.01	-29.57	0.349627
EPP	Syll rep	Jack	Passeridae	74	-42.15	-40.77	0.096415	-42.15	-40.8	0.099693	-42.15	-40.72	0.090668
EPP	Syll rep	Jack	Petroicidae	81	-42.44	-41.1	0.100789	-42.44	-40.8	0.070244	-42.44	-41.71	0.227405
EPP	Syll rep	Jack	Phylloscopidae	75	-42.21	-41.01	0.122484	-42.21	-40.87	0.10279	-42.21	-41.22	0.160382
EPP	Syll rep	Jack	Prunellidae	72	-41.96	-40.32	0.070396	-41.96	-40.23	0.063073	-41.96	-40.55	0.094065
EPP	Syll rep	Jack	Sturnidae	78	-42.12	-40.76	0.099056	-42.12	-40.6	0.080674	-42.12	-41.13	0.159722
EPP	Syll rep	Jack	Troglodytidae	81	-42.27	-40.6	0.067527	-42.27	-40.32	0.048571	-42.27	-41.33	0.171186
EPP	Syll rep	Jack	Turdidae	82	-39.33	-37.5	0.055315	-39.33	-37.14	0.036025	-39.33	-38.24	0.138098
EPP	Syll rep	Jack	Zosteropidae	78	-42.29	-41.09	0.120831	-42.29	-40.68	0.072388	-42.29	-41.78	0.312887
EPP	Syll rep	Max		401	-45.57	-44.61	0.165614	-45.57	-44.46	0.136432	-45.57	-44.9	0.245922
EPP	Syll rep	Min		379	-41.96	-40.76	0.120783	-41.96	-40.6	0.099399	-41.96	-41	0.166958
EPP	Syll/song	Full		685	-33.62	-33.03	0.276375	-33.62	-32.95	0.246737	-33.62	-33.44	0.545797
EPP	Syll/song	Jack	Acrocephalidae	163	-28.53	-28.19	0.415152	-28.53	-28.2	0.419142	-28.53	-28.18	0.408604
EPP	Syll/song	Jack	Calcariidae	185	-33.42	-32.88	0.30055	-33.42	-32.81	0.267757	-33.42	-33.34	0.692661
EPP	Syll/song	Jack	Cardinalidae	162	-32.7	-32.13	0.285415	-32.7	-32.07	0.263207	-32.7	-32.34	0.394698
EPP	Syll/song	Jack	Emberizidae	165	-31.19	-30.81	0.384161	-31.19	-30.76	0.355918	-31.19	-30.96	0.497259
EPP	Syll/song	Jack	Estrildidae	153	-33.26	-32.58	0.243344	-33.26	-32.5	0.217761	-33.26	-33.05	0.516618
EPP	Syll/song	Jack	Fringillidae	164	-31.5	-30.89	0.269607	-31.5	-30.85	0.254828	-31.5	-31.16	0.406733
EPP	Syll/song	Jack	Hirundinidae	161	-31.36	-30.69	0.249497	-31.36	-30.65	0.233185	-31.36	-30.97	0.376344
EPP	Syll/song	Jack	Icteridae	175	-33.21	-32.61	0.273133	-33.21	-32.57	0.255282	-33.21	-32.91	0.43312
EPP	Syll/song	Jack	Laniidae	171	-32.77	-32.17	0.273949	-32.77	-32.12	0.255369	-32.77	-32.45	0.426834
EPP	Syll/song	Jack	Maluridae	171	-32.81	-32.19	0.264773	-32.81	-32.15	0.249672	-32.81	-32.73	0.685883
EPP	Syll/song	Jack	Mimidae	177	-29.5	-29.09	0.370544	-29.5	-29.14	0.396887	-29.5	-29.05	0.346319
EPP	Syll/song	Jack	Motacillidae	180	-33.29	-32.66	0.262849	-33.29	-32.61	0.245557	-33.29	-33.11	0.556645
EPP	Syll/song	Jack	Muscicapidae	171	-33.26	-32.76	0.316675	-33.26	-32.7	0.290194	-33.26	-33.06	0.52211
EPP	Syll/song	Jack	None	169	-33.62	-33.02	0.272527	-33.62	-32.94	0.244951	-33.62	-33.44	0.552895
EPP	Syll/song	Jack	Pachycephalidae	185	-33.22	-32.69	0.302376	-33.22	-32.63	0.278695	-33.22	-32.99	0.503158
EPP	Syll/song	Jack	Paridae	161	-32.02	-31.55	0.329552	-32.02	-31.49	0.302492	-32.02	-31.84	0.544964
EPP	Syll/song	Jack	Parulidae	154	-30.82	-29.91	0.177417	-30.82	-29.8	0.154473	-30.82	-30.69	0.620828
EPP	Syll/song	Jack	Passerellidae	162	-33.17	-32.7	0.332141	-33.17	-32.62	0.297687	-33.17	-33.06	0.638608
EPP	Syll/song	Jack	Passeridae	157	-32.41	-31.88	0.304276	-32.41	-31.83	0.282771	-32.41	-32.13	0.454359
EPP	Syll/song	Jack	Phylloscopidae	167	-30.17	-29.58	0.277123	-30.17	-29.52	0.255966	-30.17	-29.94	0.497272
EPP	Syll/song	Jack	Prunellidae	169	-33.05	-32.38	0.245694	-33.05	-32.32	0.226926	-33.05	-32.8	0.475051
EPP	Syll/song	Jack	Sturnidae	169	-33.19	-32.6	0.279007	-33.19	-32.56	0.262486	-33.19	-32.87	0.423429
EPP	Syll/song	Jack	Troglodytidae	171	-32.69	-32.03	0.250906	-32.69	-31.98	0.233135	-32.69	-32.53	0.573561
EPP	Syll/song	Jack	Turdidae	176	-32.85	-32.29	0.289863	-32.85	-32.21	0.25745	-32.85	-32.69	0.565034
EPP	Syll/song	Jack	Vireonidae	170	-32.8	-32.12	0.241641	-32.8	-32.02	0.209682	-32.8	-32.57	0.496489
EPP	Syll/song	Max		714	-35.43	-34.56	0.186925	-35.43	-34.45	0.162352	-35.43	-35.22	0.517658
EPP	Syll/song	Min		704	-33.54	-33.28	0.477414	-33.54	-33.31	0.505374	-33.54	-33.25	0.448499
EPP	Song rep	Full		913	-74.49	-74.11	0.379201	-74.49	-74.29	0.525482	-74.49	-74.09	0.368607
EPP	Song rep	Jack	Acrocephalidae	235	-68.88	-68.34	0.297957	-68.88	-68.59	0.447046	-68.88	-68.32	0.288797
EPP	Song rep	Jack	Artamidae	222	-73.55	-73.16	0.374938	-73.55	-73.33	0.505213	-73.55	-73.14	0.364276
EPP	Song rep	Jack	Calcariidae	231	-72.65	-72.29	0.392248	-72.65	-72.4	0.476458	-72.65	-72.28	0.386886
EPP	Song rep	Jack	Cardinalidae	228	-65.96	-65.76	0.520238	-65.96	-65.9	0.714089	-65.96	-65.72	0.486622
EPP	Song rep	Jack	Corvidae	232	-72.52	-72.08	0.347853	-72.52	-72.43	0.673207	-72.52	-72.05	0.332165
EPP	Song rep	Jack	Emberizidae	229	-72.34	-71.97	0.38662	-72.34	-72.18	0.560905	-72.34	-71.95	0.371779
EPP	Song rep	Jack	Estrildidae	227	-73.31	-72.94	0.385838	-73.31	-73.04	0.459234	-73.31	-72.92	0.377266
EPP	Song rep	Jack	Fringillidae	223	-69.03	-68.64	0.377848	-69.03	-68.75	0.457466	-69.03	-68.62	0.370008
EPP	Song rep	Jack	Hirundinidae	226	-70.1	-69.82	0.45512	-70.1	-69.97	0.616941	-70.1	-69.8	0.443294
EPP	Song rep	Jack	Icteridae	226	-73.21	-72.7	0.313114	-73.21	-72.87	0.410368	-73.21	-72.69	0.307036
EPP	Song rep	Jack	Maluridae	224	-72.86	-72.51	0.403145	-72.86	-72.63	0.501576	-72.86	-72.5	0.394668
EPP	Song rep	Jack	Mimidae	218	-73.11	-72.67	0.345879	-73.11	-72.96	0.580293	-73.11	-72.65	0.332843
EPP	Song rep	Jack	Motacillidae	231	-73.39	-73.01	0.382252	-73.39	-73.13	0.470985	-73.39	-72.99	0.37437
EPP	Song rep	Jack	Muscicapidae	220	-69	-68.71	0.449687	-69	-68.69	0.436008	-69	-68.72	0.454511
EPP	Song rep	Jack	None	228	-74.49	-74.1	0.372105	-74.49	-74.25	0.487406	-74.49	-74.08	0.363185
EPP	Song rep	Jack	Pachycephalidae	233	-73.58	-73.19	0.37795	-73.58	-73.37	0.509833	-73.58	-73.18	0.368769
EPP	Song rep	Jack	Paridae	238	-69.02	-68.67	0.408317	-69.02	-68.9	0.6244	-69.02	-68.65	0.393968
EPP	Song rep	Jack	Parulidae	230	-70.63	-70.04	0.274989	-70.63	-70.3	0.411864	-70.63	-70.03	0.27126
EPP	Song rep	Jack	Passerellidae	231	-68.99	-68.39	0.276323	-68.99	-68.73	0.476456	-68.99	-68.38	0.269558
EPP	Song rep	Jack	Passeridae	225	-73.35	-72.92	0.350224	-73.35	-72.97	0.383018	-73.35	-72.91	0.3464
EPP	Song rep	Jack	Phylloscopidae	217	-71.77	-71.18	0.279711	-71.77	-71.53	0.490268	-71.77	-71.16	0.270813
EPP	Song rep	Jack	Prunellidae	223	-73.63	-73.28	0.400944	-73.63	-73.39	0.489273	-73.63	-73.26	0.388955
EPP	Song rep	Jack	Sturnidae	232	-73.69	-73.37	0.425501	-73.69	-73.55	0.596899	-73.69	-73.36	0.41225
EPP	Song rep	Jack	Thraupidae	218	-73.39	-73.04	0.401013	-73.39	-73.22	0.556889	-73.39	-73.02	0.386526
EPP	Song rep	Jack	Troglodytidae	231	-71.16	-70.65	0.310899	-71.16	-70.88	0.455522	-71.16	-70.63	0.304386
EPP	Song rep	Jack	Turdidae	229	-70.8	-70.37	0.356217	-70.8	-70.69	0.641045	-70.8	-70.34	0.341376
EPP	Song rep	Jack	Vireonidae	222	-72.77	-72.47	0.434999	-72.77	-72.59	0.551043	-72.77	-72.45	0.420425
EPP	Song rep	Max		456	-83.54	-82.79	0.220202	-83.54	-83.41	0.602436	-83.54	-82.77	0.212163
EPP	Song rep	Min		434	-60.14	-59.94	0.532077	-60.14	-59.9	0.48806	-60.14	-60.03	0.64367
EPP	Interval	Full		602	-14.21	-13.8	0.364994	-14.21	-13.81	0.374152	-14.21	-13.76	0.344858
EPP	Interval	Jack	Acrocephalidae	53	-8.77	-7.91	0.187692	NA	NA	NA	-8.77	-7.91	0.187692
EPP	Interval	Jack	Cardinalidae	56	-14.54	-14.2	0.409316	-14.54	-14.24	0.444291	-14.54	-14	0.300512
EPP	Interval	Jack	Emberizidae	50	-14.35	-13.94	0.366941	-14.35	-14.03	0.421256	-14.35	-13.79	0.291816
EPP	Interval	Jack	Fringillidae	59	-13.82	-13.53	0.450694	-13.82	-13.61	0.521368	-13.82	-13.32	0.319064
EPP	Interval	Jack	Hirundinidae	61	-11.63	-11.32	0.430149	-11.63	-11.38	0.471341	-11.63	-11.22	0.365258
EPP	Interval	Jack	Icteridae	67	-13.79	-13.41	0.385993	-13.79	-13.42	0.387096	-13.79	-13.41	0.383228
EPP	Interval	Jack	Mimidae	59	-13.2	-12.61	0.274458	-13.2	-12.79	0.360523	-13.2	-12.28	0.174646
EPP	Interval	Jack	Muscicapidae	49	-6.64	-5.24	0.09426	-6.64	-5.06	0.075698	-6.64	-6.3	0.412719
EPP	Interval	Jack	None	69	-14.21	-13.84	0.391665	-14.21	-13.88	0.419987	-14.21	-13.73	0.328886
EPP	Interval	Jack	Paridae	71	-11.46	-10.99	0.332092	-11.46	-10.99	0.331917	-11.46	-10.99	0.332805
EPP	Interval	Jack	Parulidae	66	-17.25	-16.96	0.443566	-17.25	-17.03	0.500852	-17.25	-16.85	0.369111
EPP	Interval	Jack	Passerellidae	63	-15.77	-15.47	0.443218	-15.77	-15.49	0.456615	-15.77	-15.44	0.418171
EPP	Interval	Jack	Phylloscopidae	58	-13.46	-13.13	0.421318	-13.46	-13.14	0.423556	-13.46	-13.13	0.417417
EPP	Interval	Jack	Sturnidae	53	-13.92	-13.43	0.322684	-13.92	-13.54	0.384772	-13.92	-13.09	0.19719
EPP	Interval	Jack	Troglodytidae	59	-13.99	-13.64	0.403168	-13.99	-13.62	0.391506	-13.99	-13.7	0.448839
EPP	Interval	Jack	Turdidae	67	-14.52	-14.18	0.408551	-14.52	-14.24	0.456959	-14.52	-14.1	0.358554
EPP	Interval	Jack	Vireonidae	66	-13.56	-13.13	0.356206	-13.56	-13.13	0.355705	-13.56	-13.14	0.358472
EPP	Interval	Max		282	-11.27	-10.93	0.40783	-11.27	-11.22	0.744679	-11.27	-10.89	0.381094
EPP	Interval	Min		393	-33.55	-31.06	0.025536	-33.55	-30.86	0.020268	-33.55	-32.35	0.120452
EPP	Duration	Full		580	-31.21	-30.22	0.159041	-31.21	-29.37	0.055043	-31.21	-30.72	0.323179
EPP	Duration	Jack	Acrocephalidae	52	-26.39	-25.31	0.143334	-26.39	-23.98	0.028402	-26.39	-25.76	0.262686
EPP	Duration	Jack	Calcariidae	50	-31.31	-30.44	0.187911	-31.31	-30.08	0.116995	-31.31	-30.72	0.280284
EPP	Duration	Jack	Cardinalidae	54	-31.29	-29.62	0.068249	-31.29	-27.69	0.007338	-31.29	-30.85	0.352081
EPP	Duration	Jack	Emberizidae	69	-31.54	-30.65	0.182004	-31.54	-29.96	0.075724	-31.54	-30.89	0.254847
EPP	Duration	Jack	Estrildidae	49	-30.55	-29.5	0.14791	-30.55	-28.9	0.069044	-30.55	-30.09	0.334805
EPP	Duration	Jack	Fringillidae	50	-14.97	-13.46	0.082315	-14.97	-13.18	0.058018	-14.97	-14.77	0.526547
EPP	Duration	Jack	Hirundinidae	65	-30.49	-29.42	0.142407	-30.49	-28.73	0.060256	-30.49	-30.01	0.324652
EPP	Duration	Jack	Icteridae	55	-30.67	-30.15	0.309501	-30.67	-30.17	0.320238	-30.67	-30.14	0.304447
EPP	Duration	Jack	Maluridae	55	-30.45	-29.41	0.148318	-30.45	-28.46	0.045907	-30.45	-29.99	0.337816
EPP	Duration	Jack	Mimidae	60	-30.87	-30.24	0.262879	-30.87	-29.96	0.179622	-30.87	-30.45	0.360812
EPP	Duration	Jack	Motacillidae	57	-30.18	-28.8	0.096934	-30.18	-27.54	0.021634	-30.18	-29.66	0.305333
EPP	Duration	Jack	Muscicapidae	65	-29.5	-28.36	0.130269	-29.5	-27.6	0.050882	-29.5	-28.87	0.259008
EPP	Duration	Jack	Nectariniidae	57	-30.85	-29.7	0.130264	-30.85	-28.15	0.020215	-30.85	-30.36	0.32463
EPP	Duration	Jack	None	57	-31.21	-29.76	0.088728	-31.21	-27.92	0.01034	-31.21	-30.68	0.303606
EPP	Duration	Jack	Panuridae	56	-30.82	-29.49	0.103243	-30.82	-28.62	0.036188	-30.82	-30.19	0.262271
EPP	Duration	Jack	Paridae	54	-29.64	-28.05	0.074366	-29.64	-27.25	0.02876	-29.64	-28.74	0.178947
EPP	Duration	Jack	Parulidae	68	-33.17	-32.21	0.166896	-33.17	-31.53	0.070885	-33.17	-32.6	0.288912
EPP	Duration	Jack	Passerellidae	57	-32.44	-31.14	0.106979	-32.44	-29.69	0.018887	-32.44	-31.99	0.343136
EPP	Duration	Jack	Passeridae	58	-28.19	-26.75	0.089917	-28.19	-25.66	0.024492	-28.19	-27.58	0.269048
EPP	Duration	Jack	Phylloscopidae	60	-30.86	-30.11	0.222895	-30.86	-29.5	0.099997	-30.86	-30.47	0.377341
EPP	Duration	Jack	Prunellidae	46	-30.87	-29.72	0.128122	-30.87	-28.88	0.046023	-30.87	-30.62	0.480355
EPP	Duration	Jack	Sturnidae	51	-28.81	-27.73	0.140428	-28.81	-26.92	0.051854	-28.81	-28.03	0.210917
EPP	Duration	Jack	Troglodytidae	61	-30.68	-29.49	0.121826	-30.68	-28.78	0.050803	-30.68	-30.22	0.336103
EPP	Duration	Jack	Turdidae	58	-31	-29.89	0.137109	-31	-28.8	0.036219	-31	-30.46	0.30219
EPP	Duration	Jack	Vireonidae	58	-29.8	-27.84	0.047729	-29.8	-26.42	0.009344	-29.8	-29.16	0.259351
EPP	Duration	Max		339	-35.22	-33.63	0.075137	-35.22	-32.2	0.014005	-35.22	-34.11	0.137431
EPP	Duration	Min		276	-24.66	-23.58	0.141516	-24.66	-23.24	0.092615	-24.66	-24.28	0.383291
EPP	Rate	Full		45	-3.35	-3.2	0.578514	-3.35	-3.23	0.614434	-3.35	-3.17	0.545186
EPP	Rate	Jack	Acrocephalidae	39	-2.6	-2.24	0.391745	-2.6	-2.52	0.686191	-2.6	-2.16	0.348013
EPP	Rate	Jack	Cardinalidae	44	-4.36	-4.24	0.634021	-4.36	-4.26	0.667488	-4.36	-4.22	0.606651
EPP	Rate	Jack	Emberizidae	43	-4.31	-4.14	0.562463	-4.31	-4.16	0.595024	-4.31	-4.12	0.541081
EPP	Rate	Jack	Fringillidae	47	-3.46	-3.35	0.634721	-3.46	-3.35	0.635897	-3.46	-3.35	0.633926
EPP	Rate	Jack	Hirundinidae	60	-2.95	-2.83	0.625699	-2.95	-2.82	0.610409	-2.95	-2.84	0.635642
EPP	Rate	Jack	Icteridae	41	-3.22	-3.03	0.538838	-3.22	-3.11	0.641815	-3.22	-2.96	0.472116
EPP	Rate	Jack	Mimidae	43	-2.72	-2.54	0.54298	-2.72	-2.57	0.58458	-2.72	-2.53	0.537921
EPP	Rate	Jack	Muscicapidae	29	5	5.78	0.211384	5	5.78	0.211384	NA	NA	NA
EPP	Rate	Jack	None	42	-3.35	-3.21	0.591298	-3.35	-3.18	0.555613	-3.35	-3.23	0.624529
EPP	Rate	Jack	Paridae	38	-1.78	-1.55	0.497922	-1.78	-1.51	0.463385	-1.78	-1.6	0.553185
EPP	Rate	Jack	Parulidae	51	-7.88	-7.68	0.527204	-7.88	-7.79	0.684103	-7.88	-7.63	0.484639
EPP	Rate	Jack	Passerellidae	53	-5.72	-5.53	0.538698	-5.72	-5.56	0.579678	-5.72	-5.5	0.510742
EPP	Rate	Jack	Phylloscopidae	52	-3.72	-3.48	0.492314	-3.72	-3.54	0.552066	-3.72	-3.42	0.439064
EPP	Rate	Jack	Sturnidae	46	-0.88	-0.46	0.360082	NA	NA	NA	-0.88	-0.46	0.360082
EPP	Rate	Jack	Troglodytidae	45	-3.31	-3.14	0.561597	-3.31	-3.13	0.547462	-3.31	-3.16	0.580284
EPP	Rate	Jack	Turdidae	42	-4.09	-3.93	0.572159	-4.09	-4.01	0.69024	-4.09	-3.9	0.531814
EPP	Rate	Jack	Vireonidae	48	-2.61	-2.44	0.558166	-2.61	-2.41	0.524174	-2.61	-2.47	0.60023
EPP	Rate	Max		281	-28.51	-26.68	0.055598	-28.51	-28.35	0.564729	-28.51	-26.67	0.054807
EPP	Rate	Min		219	-30.36	-27.58	0.01844	-30.36	-30.31	0.738141	-30.36	-27.56	0.017919
EPP	Continuity	Full		426	5.12	5.49	0.389843	5.12	5.31	0.531237	5.12	5.49	0.388256
EPP	Continuity	Jack	Acrocephalidae	30	5.84	6.28	0.346489	NA	NA	NA	5.84	6.28	0.346489
EPP	Continuity	Jack	Icteridae	22	7.24	7.59	0.404301	7.24	7.59	0.405839	7.24	7.59	0.404148
EPP	Continuity	Jack	None	53	5.12	5.4	0.450551	5.12	5.34	0.499813	5.12	5.4	0.44968
EPP	Continuity	Max		97	7.36	7.69	0.421155	7.36	7.55	0.541101	7.36	7.69	0.416964
EPP	Continuity	Min		211	-0.26	0.3	0.290741	-0.26	-0.11	0.587986	-0.26	0.31	0.287331
