# Supplementary material for: Polygyny is linked to accelerated birdsong evolution but not to larger song repertoires
Source: Nat Commun. 2019 Feb 21;10:884. doi: 10.1038/s41467-019-08621-3 (PMC6385279; doi:10.1038/s41467-019-08621-3)
Supplement: Supplementary file 8 — Supplementary Data 5 [file 41467_2019_8621_MOESM8_ESM.txt]

#NEXUS
[R-package APE, Sun Jun 17 04:37:42 2018]
BEGIN TAXA;
	DIMENSIONS NTAX = 899;
	TAXLABELS
		Sayornis_nigricans
		Sayornis_phoebe
		Empidonax_minimus
		Empidonax_traillii
		Empidonax_alnorum
		Empidonax_flaviventris
		Empidonax_difficilis
		Empidonax_virescens
		Contopus_sordidulus
		Pyrocephalus_rubinus
		Myiarchus_cinerascens
		Myiarchus_crinitus
		Tyrannus_tyrannus
		Elaenia_chiriquensis
		Oxyruncus_cristatus
		Gymnopithys_leucaspis
		Cercomacra_tyrannina
		Conopophaga_lineata
		Xenops_minutus
		Thripadectes_rufobrunneus
		Automolus_rubiginosus
		Automolus_ochrolaemus
		Furnarius_rufus
		Cinclodes_albidiventris
		Cinclodes_comechingonus
		Cinclodes_albiventris
		Cinclodes_fuscus
		Cinclodes_antarcticus
		Leptasthenura_yanacensis
		Leptasthenura_striolata
		Cranioleuca_erythrops
		Synallaxis_erythrothorax
		Synallaxis_brachyura
		Synallaxis_zimmeri
		Pseudoseisura_lophotes
		Pseudoseisura_cristata
		Phacellodomus_maculipectus
		Phacellodomus_striaticollis
		Sclerurus_guatemalensis
		Sclerurus_caudacutus
		Scenopoeetes_dentirostris
		Prionodura_newtoniana
		Ailuroedus_crassirostris
		Ailuroedus_melanotis
		Chlamydera_nuchalis
		Chlamydera_cerviniventris
		Chlamydera_lauterbachi
		Chlamydera_guttata
		Chlamydera_maculata
		Ptilonorhynchus_violaceus
		Malurus_leucopterus
		Malurus_melanocephalus
		Malurus_lamberti
		Malurus_amabilis
		Malurus_alboscapulatus
		Malurus_elegans
		Malurus_cyanocephalus
		Malurus_splendens
		Malurus_cyaneus
		Malurus_pulcherrimus
		Malurus_coronatus
		Pardalotus_punctatus
		Pardalotus_striatus
		Pardalotus_quadragintus
		Manorina_melanocephala
		Sericornis_frontalis
		Pycnoptilus_floccosus
		Acanthornis_magna
		Gerygone_igata
		Pomatostomus_temporalis
		Orthonyx_spaldingii
		Notiomystis_cincta
		Pachycephala_pectoralis
		Pyrrhocorax_graculus
		Perisoreus_infaustus
		Perisoreus_canadensis
		Cyanocitta_cristata
		Aphelocoma_ultramarina
		Aphelocoma_coerulescens
		Aphelocoma_insularis
		Aphelocoma_californica
		Calocitta_formosa
		Corvus_brachyrhynchos
		Corvus_corone
		Corvus_monedula
		Corvus_rhipidurus
		Pica_hudsonia
		Pica_nuttalli
		Pica_pica
		Lanius_dorsalis
		Lanius_gubernator
		Lanius_excubitor
		Lanius_sphenocercus
		Lanius_ludovicianus
		Lanius_vittatus
		Lanius_somalicus
		Lanius_tigrinus
		Lanius_collurio
		Lanius_schach
		Lanius_bucephalus
		Lanius_collaris
		Lanius_minor
		Lanius_senator
		Lanius_nubicus
		Manucodia_keraudrenii
		Manucodia_chalybatus
		Parotia_wahnesi
		Parotia_carolae
		Pteridophora_alberti
		Ptiloris_magnificus
		Lophorina_superba
		Cicinnurus_magnificus
		Paradisaea_minor
		Epimachus_meyeri
		Epimachus_fastuosus
		Epimachus_albertisi
		Chasiempis_sandwichensis
		Arses_telescophthalmus
		Grallina_cyanoleuca
		Terpsiphone_rufocinerea
		Terpsiphone_corvina
		Terpsiphone_rufiventer
		Terpsiphone_atrochalybeia
		Terpsiphone_paradisi
		Terpsiphone_viridis
		Terpsiphone_bedfordi
		Hypothymis_azurea
		Trochocercus_cyanomelas
		Trochocercus_nitens
		Rhipidura_leucophrys
		Dicrurus_ludwigii
		Dicrurus_adsimilis
		Dicrurus_forficatus
		Vireo_altiloquus
		Vireo_flavoviridis
		Vireo_olivaceus
		Vireo_philadelphicus
		Vireo_vicinior
		Vireo_flavifrons
		Vireo_solitarius
		Vireo_huttoni
		Vireo_atricapilla
		Vireo_griseus
		Vireo_bellii
		Cyclarhis_gujanensis
		Psophodes_olivaceus
		Mohoua_ochrocephala
		Mohoua_albicilla
		Mohoua_novaeseelandiae
		Lalage_tricolor
		Coracina_azurea
		Campephaga_quiscalina
		Campephaga_phoenicea
		Coracina_cinerea
		Prionops_retzii
		Tephrodornis_pondicerianus
		Calicalicus_madagascariensis
		Vanga_curvirostris
		Euryceros_prevostii
		Tylas_eduardi
		Platysteira_castanea
		Platysteira_chalybea
		Platysteira_concreta
		Platysteira_cyanea
		Platysteira_peltata
		Batis_occulta
		Malaconotus_blanchoti
		Tchagra_minutus
		Dryoscopus_cubla
		Laniarius_erythrogaster
		Gymnorhina_tibicen
		Chaetops_frenatus
		Chaetops_aurantius
		Eopsaltria_australis
		Melanodryas_cucullata
		Petroica_macrocephala
		Petroica_australis
		Petroica_goodenovii
		Drymodes_brunneopygia
		Anthoscopus_caroli
		Anthoscopus_minutus
		Remiz_pendulinus
		Auriparus_flaviceps
		Parus_cyanus
		Parus_caeruleus
		Parus_major
		Parus_palustris
		Parus_niger
		Parus_albiventris
		Parus_cinerascens
		Parus_rufonuchalis
		Parus_leucomelas
		Parus_ater
		Parus_atricapillus
		Parus_sclateri
		Parus_carolinensis
		Parus_cinctus
		Parus_hudsonicus
		Parus_rufescens
		Parus_montanus
		Parus_lugubris
		Baeolophus_wollweberi
		Baeolophus_inornatus
		Baeolophus_bicolor
		Baeolophus_atricristatus
		Parus_cristatus
		Pseudopodoces_humilis
		Culicicapa_ceylonensis
		Elminia_albicauda
		Elminia_albiventris
		Elminia_albonotata
		Elminia_nigromitrata
		Stenostira_scita
		Cephalopyrus_flammiceps
		Panurus_biarmicus
		Certhilauda_erythrochlamys
		Certhilauda_subcoronata
		Certhilauda_chuana
		Certhilauda_albescens
		Certhilauda_barlowi
		Certhilauda_burra
		Mirafra_sabota
		Mirafra_africanoides
		Mirafra_hypermetra
		Mirafra_africana
		Mirafra_poecilosterna
		Mirafra_gilletti
		Mirafra_hova
		Eremophila_alpestris
		Heteromirafra_ruddi
		Calandrella_somalica
		Calandrella_cinerea
		Alauda_arvensis
		Alauda_razae
		Galerida_magnirostris
		Galerida_cristata
		Galerida_modesta
		Galerida_theklae
		Lullula_arborea
		Eremalauda_starki
		Spizocorys_fringillaris
		Spizocorys_conirostris
		Melanocorypha_calandra
		Eremopterix_verticalis
		Eremopterix_leucopareia
		Eremopterix_australis
		Eremopterix_leucotis
		Eremopterix_nigriceps
		Ammomanes_deserti
		Nicator_gularis
		Nicator_chloris
		Delichon_urbicum
		Hirundo_semirufa
		Hirundo_ariel
		Petrochelidon_fulva
		Petrochelidon_pyrrhonota
		Hirundo_rustica
		Progne_subis
		Riparia_riparia
		Tachycineta_albilinea
		Tachycineta_bicolor
		Tachycineta_thalassina
		Psaltriparus_minimus
		Cettia_cetti
		Cettia_fortipes
		Phylloscopus_fuscatus
		Phylloscopus_trochilus
		Phylloscopus_collybita
		Phylloscopus_sindianus
		Phylloscopus_humei
		Phylloscopus_sibilatrix
		Phylloscopus_bonelli
		Phylloscopus_ruficapilla
		Phylloscopus_umbrovirens
		Phylloscopus_nitidus
		Pholidornis_rushiae
		Acrocephalus_palustris
		Bradypterus_graueri
		Cincloramphus_cruralis
		Bradypterus_sylvaticus
		Bradypterus_cinnamomeus
		Bradypterus_barratti
		Bradypterus_lopezi
		Bradypterus_baboecala
		Locustella_naevia
		Locustella_luscinioides
		Locustella_fluviatilis
		Acrocephalus_luscinius
		Scotocerca_inquieta
		Hippolais_icterina
		Hippolais_polyglotta
		Chloropeta_natalensis
		Acrocephalus_dumetorum
		Acrocephalus_orinus
		Acrocephalus_baeticatus
		Acrocephalus_scirpaceus
		Acrocephalus_paludicola
		Acrocephalus_bistrigiceps
		Acrocephalus_melanopogon
		Acrocephalus_schoenobaenus
		Acrocephalus_sechellensis
		Acrocephalus_arundinaceus
		Acrocephalus_stentoreus
		Acrocephalus_aequinoctialis
		Acrocephalus_familiaris
		Hyliota_australis
		Hyliota_flavigaster
		Hyliota_violacea
		Hypergerus_atriceps
		Cisticola_exilis
		Cisticola_juncidis
		Cisticola_robustus
		Cisticola_brunnescens
		Cisticola_anonymus
		Cisticola_ayresii
		Cisticola_tinniens
		Cisticola_cinereolus
		Eremomela_icteropygialis
		Apalis_thoracica
		Camaroptera_brachyura
		Camaroptera_superciliaris
		Prinia_gracilis
		Turdoides_altirostris
		Turdoides_squamiceps
		Garrulax_morrisonianus
		Yuhina_brunneiceps
		Zosterops_lateralis
		Sylvia_cantillans
		Sylvia_melanocephala
		Sylvia_mystacea
		Sylvia_melanothorax
		Sylvia_rueppelli
		Sylvia_undata
		Sylvia_deserticola
		Sylvia_sarda
		Sylvia_communis
		Sylvia_conspicillata
		Sylvia_nana
		Sylvia_subcaerulea
		Sylvia_boehmi
		Sylvia_curruca
		Sylvia_leucomelaena
		Sylvia_hortensis
		Sylvia_buryi
		Sylvia_nisoria
		Sylvia_borin
		Sylvia_atricapilla
		Paradoxornis_webbianus
		Chamaea_fasciata
		Andropadus_importunus
		Bleda_syndactylus
		Bleda_notatus
		Chlorocichla_flaviventris
		Andropadus_nigriceps
		Andropadus_milanjensis
		Phyllastrephus_debilis
		Phyllastrephus_icterinus
		Phyllastrephus_cabanisi
		Phyllastrephus_fischeri
		Phyllastrephus_terrestris
		Phyllastrephus_flavostriatus
		Andropadus_gracilis
		Criniger_calurus
		Pycnonotus_sinensis
		Pycnonotus_capensis
		Pycnonotus_nigricans
		Pycnonotus_barbatus
		Pycnonotus_xanthopygos
		Hypsipetes_olivaceus
		Ixos_amaurotis
		Alophoixus_finschii
		Sylvietta_denti
		Sylvietta_rufescens
		Sylvietta_whytii
		Sylvietta_brachyura
		Sylvietta_virens
		Bradypterus_victorini
		Sphenoeacus_afer
		Melocichla_mentalis
		Regulus_regulus
		Regulus_ignicapilla
		Phainopepla_nitens
		Bombycilla_garrulus
		Bombycilla_cedrorum
		Salpinctes_obsoletus
		Catherpes_mexicanus
		Campylorhynchus_nuchalis
		Campylorhynchus_griseus
		Campylorhynchus_brunneicapillus
		Thryothorus_felix
		Thryothorus_sinaloa
		Thryothorus_rufalbus
		Thryothorus_leucotis
		Thryothorus_ludovicianus
		Thryomanes_bewickii
		Troglodytes_cobbi
		Troglodytes_aedon
		Troglodytes_troglodytes
		Cistothorus_palustris
		Cistothorus_platensis
		Cistothorus_meridae
		Polioptila_dumicola
		Certhia_brachydactyla
		Certhia_familiaris
		Sitta_europaea
		Sitta_carolinensis
		Scissirostrum_dubium
		Aplonis_opaca
		Aplonis_dichroa
		Gracula_religiosa
		Mino_anais
		Cinnyricinclus_leucogaster
		Creatophora_cinerea
		Leucopsar_rothschildi
		Sturnus_malabaricus
		Sturnus_pagodarum
		Acridotheres_cristatellus
		Acridotheres_fuscus
		Acridotheres_ginginianus
		Acridotheres_tristis
		Sturnus_philippensis
		Sturnus_sturninus
		Sturnus_contra
		Sturnus_roseus
		Sturnus_unicolor
		Sturnus_vulgaris
		Onychognathus_nabouroup
		Onychognathus_walleri
		Onychognathus_salvadorii
		Onychognathus_tristramii
		Onychognathus_albirostris
		Onychognathus_morio
		Onychognathus_tenuirostris
		Lamprotornis_corruscus
		Lamprotornis_purpureiceps
		Lamprotornis_australis
		Lamprotornis_mevesii
		Cosmopsarus_unicolor
		Lamprotornis_purpuroptera
		Lamprotornis_caudatus
		Lamprotornis_superbus
		Lamprotornis_pulcher
		Spreo_bicolor
		Spreo_fischeri
		Lamprotornis_splendidus
		Cosmopsarus_regius
		Lamprotornis_chalybaeus
		Lamprotornis_nitens
		Saroglossa_spiloptera
		Speculipastor_bicolor
		Mimus_patagonicus
		Mimus_thenca
		Mimus_polyglottos
		Mimus_gilvus
		Mimus_longicaudatus
		Mimus_gundlachii
		Mimus_parvulus
		Oreoscoptes_montanus
		Toxostoma_bendirei
		Toxostoma_lecontei
		Toxostoma_crissale
		Toxostoma_rufum
		Toxostoma_longirostre
		Toxostoma_curvirostre
		Dumetella_carolinensis
		Buphagus_africanus
		Buphagus_erythrorhynchus
		Cinclus_schulzi
		Cinclus_mexicanus
		Cinclus_pallasii
		Cinclus_cinclus
		Turdus_viscivorus
		Turdus_helleri
		Turdus_iliacus
		Turdus_cardis
		Turdus_pilaris
		Turdus_torquatus
		Turdus_migratorius
		Turdus_albicollis
		Turdus_grayi
		Turdus_merula
		Turdus_philomelos
		Zoothera_naevia
		Catharus_ustulatus
		Catharus_fuscescens
		Catharus_minimus
		Catharus_guttatus
		Hylocichla_mustelina
		Sialia_sialis
		Sialia_currucoides
		Sialia_mexicana
		Myadestes_palmeri
		Melaenornis_edolioides
		Melaenornis_pammelaina
		Sigelus_silens
		Empidornis_semipartitus
		Myioparus_plumbeus
		Myioparus_griseigularis
		Bradornis_infuscatus
		Bradornis_pallidus
		Bradornis_mariquensis
		Bradornis_microrhynchus
		Namibornis_herero
		Muscicapa_caerulescens
		Muscicapa_sethsmithi
		Muscicapa_adusta
		Muscicapa_striata
		Muscicapa_cassini
		Muscicapa_epulata
		Muscicapa_comitata
		Muscicapa_infuscata
		Ficedula_parva
		Ficedula_hypoleuca
		Ficedula_albicollis
		Ficedula_semitorquata
		Ficedula_zanthopygia
		Phoenicurus_ochruros
		Phoenicurus_phoenicurus
		Myrmecocichla_aethiops
		Oenanthe_oenanthe
		Saxicola_torquatus
		Saxicola_rubetra
		Luscinia_svecica
		Dioptrornis_fischeri
		Luscinia_megarhynchos
		Luscinia_luscinia
		Erithacus_rubecula
		Tmetothylacus_tenellus
		Motacilla_clara
		Motacilla_capensis
		Motacilla_aguimp
		Motacilla_cinerea
		Motacilla_madaraspatensis
		Motacilla_grandis
		Motacilla_flava
		Motacilla_citreola
		Motacilla_alba
		Anthus_vaalensis
		Anthus_hoeschi
		Anthus_crenatus
		Anthus_novaeseelandiae
		Anthus_similis
		Anthus_leucophrys
		Anthus_lineiventris
		Anthus_campestris
		Anthus_trivialis
		Anthus_spinoletta
		Anthus_petrosus
		Anthus_melindae
		Anthus_pratensis
		Anthus_chloris
		Anthus_lutescens
		Dendronanthus_indicus
		Macronyx_croceus
		Macronyx_capensis
		Macronyx_fuellebornii
		Macronyx_ameliae
		Macronyx_aurantiigula
		Macronyx_sharpei
		Coccothraustes_coccothraustes
		Mycerobas_carnipes
		Carduelis_spinoides
		Carduelis_chloris
		Rhodopechys_obsoletus
		Rhodopechys_sanguineus
		Loxia_curvirostra
		Loxia_scotica
		Loxia_leucoptera
		Carduelis_hornemanni
		Carduelis_flammea
		Carduelis_citrinella
		Carduelis_carduelis
		Serinus_syriacus
		Serinus_canaria
		Serinus_serinus
		Serinus_alario
		Serinus_flavivertex
		Serinus_canicollis
		Serinus_pusillus
		Serinus_mennelli
		Serinus_burtoni
		Serinus_gularis
		Serinus_flaviventris
		Serinus_nigriceps
		Serinus_sulphuratus
		Serinus_albogularis
		Serinus_totta
		Serinus_striolatus
		Serinus_leucopterus
		Serinus_tristriatus
		Serinus_scotops
		Serinus_atrogularis
		Serinus_citrinipectus
		Serinus_mozambicus
		Carduelis_spinus
		Carduelis_pinus
		Carduelis_tristis
		Carduelis_lawrencei
		Carduelis_psaltria
		Carduelis_flavirostris
		Carduelis_cannabina
		Carpodacus_synoicus
		Carpodacus_roseus
		Carpodacus_rubicilla
		Carpodacus_purpureus
		Carpodacus_cassinii
		Carpodacus_erythrinus
		Carpodacus_mexicanus
		Callacanthis_burtoni
		Carpodacus_puniceus
		Leucosticte_atrata
		Leucosticte_australis
		Leucosticte_tephrocotis
		Paroreomyza_montana
		Loxioides_bailleui
		Telespiza_cantans
		Telespiza_ultima
		Hemignathus_virens
		Hemignathus_munroi
		Vestiaria_coccinea
		Himatione_sanguinea
		Pseudonestor_xanthophrys
		Loxops_coccineus
		Oreomystis_mana
		Eremopsaltria_mongolicus
		Bucanetes_githagineus
		Pinicola_enucleator
		Pyrrhula_pyrrhula
		Fringilla_teydea
		Fringilla_coelebs
		Fringilla_montifringilla
		Calcarius_mccownii
		Calcarius_ornatus
		Calcarius_pictus
		Calcarius_lapponicus
		Plectrophenax_nivalis
		Cacicus_solitarius
		Cacicus_chrysopterus
		Cacicus_cela
		Cacicus_uropygialis
		Clypicterus_oseryi
		Cacicus_haemorrhous
		Psarocolius_bifasciatus
		Psarocolius_viridis
		Psarocolius_guatimozinus
		Psarocolius_atrovirens
		Psarocolius_angustifrons
		Psarocolius_wagleri
		Icterus_pustulatus
		Icterus_bullockii
		Icterus_galbula
		Icterus_gularis
		Agelaioides_badius
		Chrysomus_icterocephalus
		Agelasticus_thilius
		Amblyramphus_holosericeus
		Curaeus_curaeus
		Dives_dives
		Nesopsar_nigerrimus
		Agelaius_assimilis
		Agelaius_phoeniceus
		Agelaius_tricolor
		Agelaius_xanthomus
		Agelaius_humeralis
		Molothrus_aeneus
		Molothrus_ater
		Molothrus_rufoaxillaris
		Euphagus_carolinus
		Euphagus_cyanocephalus
		Quiscalus_lugubris
		Quiscalus_mexicanus
		Quiscalus_major
		Quiscalus_quiscula
		Sturnella_defilippii
		Sturnella_bellicosa
		Sturnella_magna
		Sturnella_neglecta
		Sturnella_superciliaris
		Sturnella_loyca
		Dolichonyx_oryzivorus
		Xanthocephalus_xanthocephalus
		Emberiza_impetuani
		Emberiza_tahapisi
		Emberiza_striolata
		Emberiza_capensis
		Emberiza_cabanisi
		Emberiza_flaviventris
		Emberiza_elegans
		Emberiza_schoeniclus
		Emberiza_cia
		Emberiza_cioides
		Emberiza_cirlus
		Emberiza_citrinella
		Emberiza_hortulana
		Miliaria_calandra
		Melophus_lathami
		Aimophila_aestivalis
		Aimophila_botterii
		Aimophila_mystacalis
		Aimophila_humeralis
		Aimophila_carpalis
		Arremonops_rufivirgatus
		Ammodramus_savannarum
		Spizella_arborea
		Passerella_iliaca
		Junco_hyemalis
		Junco_phaeonotus
		Zonotrichia_querula
		Zonotrichia_albicollis
		Zonotrichia_atricapilla
		Zonotrichia_leucophrys
		Zonotrichia_capensis
		Pipilo_chlorurus
		Pipilo_erythrophthalmus
		Pipilo_maculatus
		Pipilo_aberti
		Pipilo_fuscus
		Pezopetes_capitalis
		Melospiza_lincolnii
		Melospiza_georgiana
		Melospiza_melodia
		Ammodramus_henslowii
		Ammodramus_bairdii
		Passerculus_sandwichensis
		Pooecetes_gramineus
		Amphispiza_belli
		Ammodramus_caudacutus
		Ammodramus_maritimus
		Ammodramus_leconteii
		Amphispiza_bilineata
		Aimophila_quinquestriata
		Spizella_atrogularis
		Spizella_pusilla
		Spizella_breweri
		Spizella_pallida
		Spizella_passerina
		Chondestes_grammacus
		Calamospiza_melanocorys
		Seiurus_aurocapilla
		Vermivora_ruficapilla
		Vermivora_peregrina
		Vermivora_pinus
		Vermivora_chrysoptera
		Limnothlypis_swainsonii
		Protonotaria_citrea
		Oporornis_formosus
		Oporornis_tolmiei
		Oporornis_philadelphia
		Geothlypis_trichas
		Seiurus_noveboracensis
		Seiurus_motacilla
		Mniotilta_varia
		Dendroica_magnolia
		Dendroica_fusca
		Dendroica_striata
		Dendroica_castanea
		Dendroica_pensylvanica
		Dendroica_petechia
		Dendroica_tigrina
		Dendroica_cerulea
		Parula_americana
		Dendroica_discolor
		Dendroica_nigrescens
		Dendroica_townsendi
		Dendroica_virens
		Dendroica_adelaidae
		Dendroica_dominica
		Dendroica_coronata
		Dendroica_palmarum
		Setophaga_ruticilla
		Dendroica_caerulescens
		Wilsonia_citrina
		Wilsonia_canadensis
		Wilsonia_pusilla
		Myioborus_pictus
		Icteria_virens
		Piranga_olivacea
		Piranga_ludoviciana
		Piranga_rubra
		Cardinalis_cardinalis
		Spiza_americana
		Passerina_cyanea
		Passerina_leclancherii
		Passerina_ciris
		Passerina_versicolor
		Passerina_caerulea
		Passerina_amoena
		Pheucticus_ludovicianus
		Pheucticus_melanocephalus
		Sporophila_minuta
		Volatinia_jacarina
		Ramphocelus_costaricensis
		Nesospiza_acunhae
		Thraupis_episcopus
		Geospiza_conirostris
		Geospiza_scandens
		Geospiza_difficilis
		Geospiza_fuliginosa
		Geospiza_magnirostris
		Geospiza_fortis
		Tiaris_olivaceus
		Petronia_xanthocollis
		Petronia_petronia
		Montifringilla_nivalis
		Passer_griseus
		Passer_rutilans
		Passer_domesticus
		Passer_montanus
		Malimbus_nitens
		Malimbus_rubricollis
		Malimbus_ibadanensis
		Malimbus_coronatus
		Malimbus_racheliae
		Malimbus_erythrogaster
		Malimbus_scutatus
		Malimbus_malimbicus
		Malimbus_cassini
		Ploceus_pelzelni
		Ploceus_megarhynchus
		Ploceus_jacksoni
		Ploceus_melanogaster
		Ploceus_nigerrimus
		Ploceus_luteolus
		Ploceus_spekei
		Ploceus_olivaceiceps
		Ploceus_velatus
		Ploceus_capensis
		Ploceus_ocularis
		Ploceus_superciliosus
		Ploceus_bicolor
		Ploceus_xanthopterus
		Ploceus_princeps
		Ploceus_xanthops
		Ploceus_angolensis
		Ploceus_galbula
		Ploceus_cucullatus
		Ploceus_nigricollis
		Ploceus_grandis
		Ploceus_baglafecht
		Ploceus_preussi
		Ploceus_taeniopterus
		Ploceus_melanocephalus
		Ploceus_intermedius
		Ploceus_tricolor
		Ploceus_heuglini
		Ploceus_philippinus
		Ploceus_vitellinus
		Ploceus_benghalensis
		Ploceus_bertrandi
		Ploceus_alienus
		Ploceus_sanctithomae
		Quelea_cardinalis
		Quelea_quelea
		Foudia_rubra
		Foudia_madagascariensis
		Foudia_sechellarum
		Foudia_flavicans
		Foudia_eminentissima
		Euplectes_aureus
		Euplectes_gierowii
		Euplectes_franciscanus
		Euplectes_hordeaceus
		Euplectes_orix
		Euplectes_nigroventris
		Euplectes_ardens
		Euplectes_capensis
		Euplectes_hartlaubi
		Euplectes_jacksoni
		Euplectes_progne
		Euplectes_albonotatus
		Euplectes_axillaris
		Euplectes_macroura
		Euplectes_afer
		Bubalornis_albirostris
		Pseudonigrita_arnaudi
		Sporopipes_frontalis
		Sporopipes_squamifrons
		Philetairus_socius
		Plocepasser_mahali
		Plocepasser_donaldsoni
		Histurgops_ruficaudus
		Amblyospiza_albifrons
		Anaplectes_rubriceps
		Dinemellia_dinemelli
		Poephila_acuticauda
		Taeniopygia_guttata
		Lonchura_striata
		Padda_oryzivora
		Lagonosticta_senegala
		Vidua_macroura
		Vidua_paradisaea
		Vidua_chalybeata
		Prunella_collaris
		Prunella_modularis
		Nectarinia_dussumieri
		Nectarinia_coccinigaster
		Nectarinia_osea
		Promerops_gurneyi
		Promerops_cafer
	;
END;
BEGIN TREES;
	TRANSLATE
		1	Sayornis_nigricans,
		2	Sayornis_phoebe,
		3	Empidonax_minimus,
		4	Empidonax_traillii,
		5	Empidonax_alnorum,
		6	Empidonax_flaviventris,
		7	Empidonax_difficilis,
		8	Empidonax_virescens,
		9	Contopus_sordidulus,
		10	Pyrocephalus_rubinus,
		11	Myiarchus_cinerascens,
		12	Myiarchus_crinitus,
		13	Tyrannus_tyrannus,
		14	Elaenia_chiriquensis,
		15	Oxyruncus_cristatus,
		16	Gymnopithys_leucaspis,
		17	Cercomacra_tyrannina,
		18	Conopophaga_lineata,
		19	Xenops_minutus,
		20	Thripadectes_rufobrunneus,
		21	Automolus_rubiginosus,
		22	Automolus_ochrolaemus,
		23	Furnarius_rufus,
		24	Cinclodes_albidiventris,
		25	Cinclodes_comechingonus,
		26	Cinclodes_albiventris,
		27	Cinclodes_fuscus,
		28	Cinclodes_antarcticus,
		29	Leptasthenura_yanacensis,
		30	Leptasthenura_striolata,
		31	Cranioleuca_erythrops,
		32	Synallaxis_erythrothorax,
		33	Synallaxis_brachyura,
		34	Synallaxis_zimmeri,
		35	Pseudoseisura_lophotes,
		36	Pseudoseisura_cristata,
		37	Phacellodomus_maculipectus,
		38	Phacellodomus_striaticollis,
		39	Sclerurus_guatemalensis,
		40	Sclerurus_caudacutus,
		41	Scenopoeetes_dentirostris,
		42	Prionodura_newtoniana,
		43	Ailuroedus_crassirostris,
		44	Ailuroedus_melanotis,
		45	Chlamydera_nuchalis,
		46	Chlamydera_cerviniventris,
		47	Chlamydera_lauterbachi,
		48	Chlamydera_guttata,
		49	Chlamydera_maculata,
		50	Ptilonorhynchus_violaceus,
		51	Malurus_leucopterus,
		52	Malurus_melanocephalus,
		53	Malurus_lamberti,
		54	Malurus_amabilis,
		55	Malurus_alboscapulatus,
		56	Malurus_elegans,
		57	Malurus_cyanocephalus,
		58	Malurus_splendens,
		59	Malurus_cyaneus,
		60	Malurus_pulcherrimus,
		61	Malurus_coronatus,
		62	Pardalotus_punctatus,
		63	Pardalotus_striatus,
		64	Pardalotus_quadragintus,
		65	Manorina_melanocephala,
		66	Sericornis_frontalis,
		67	Pycnoptilus_floccosus,
		68	Acanthornis_magna,
		69	Gerygone_igata,
		70	Pomatostomus_temporalis,
		71	Orthonyx_spaldingii,
		72	Notiomystis_cincta,
		73	Pachycephala_pectoralis,
		74	Pyrrhocorax_graculus,
		75	Perisoreus_infaustus,
		76	Perisoreus_canadensis,
		77	Cyanocitta_cristata,
		78	Aphelocoma_ultramarina,
		79	Aphelocoma_coerulescens,
		80	Aphelocoma_insularis,
		81	Aphelocoma_californica,
		82	Calocitta_formosa,
		83	Corvus_brachyrhynchos,
		84	Corvus_corone,
		85	Corvus_monedula,
		86	Corvus_rhipidurus,
		87	Pica_hudsonia,
		88	Pica_nuttalli,
		89	Pica_pica,
		90	Lanius_dorsalis,
		91	Lanius_gubernator,
		92	Lanius_excubitor,
		93	Lanius_sphenocercus,
		94	Lanius_ludovicianus,
		95	Lanius_vittatus,
		96	Lanius_somalicus,
		97	Lanius_tigrinus,
		98	Lanius_collurio,
		99	Lanius_schach,
		100	Lanius_bucephalus,
		101	Lanius_collaris,
		102	Lanius_minor,
		103	Lanius_senator,
		104	Lanius_nubicus,
		105	Manucodia_keraudrenii,
		106	Manucodia_chalybatus,
		107	Parotia_wahnesi,
		108	Parotia_carolae,
		109	Pteridophora_alberti,
		110	Ptiloris_magnificus,
		111	Lophorina_superba,
		112	Cicinnurus_magnificus,
		113	Paradisaea_minor,
		114	Epimachus_meyeri,
		115	Epimachus_fastuosus,
		116	Epimachus_albertisi,
		117	Chasiempis_sandwichensis,
		118	Arses_telescophthalmus,
		119	Grallina_cyanoleuca,
		120	Terpsiphone_rufocinerea,
		121	Terpsiphone_corvina,
		122	Terpsiphone_rufiventer,
		123	Terpsiphone_atrochalybeia,
		124	Terpsiphone_paradisi,
		125	Terpsiphone_viridis,
		126	Terpsiphone_bedfordi,
		127	Hypothymis_azurea,
		128	Trochocercus_cyanomelas,
		129	Trochocercus_nitens,
		130	Rhipidura_leucophrys,
		131	Dicrurus_ludwigii,
		132	Dicrurus_adsimilis,
		133	Dicrurus_forficatus,
		134	Vireo_altiloquus,
		135	Vireo_flavoviridis,
		136	Vireo_olivaceus,
		137	Vireo_philadelphicus,
		138	Vireo_vicinior,
		139	Vireo_flavifrons,
		140	Vireo_solitarius,
		141	Vireo_huttoni,
		142	Vireo_atricapilla,
		143	Vireo_griseus,
		144	Vireo_bellii,
		145	Cyclarhis_gujanensis,
		146	Psophodes_olivaceus,
		147	Mohoua_ochrocephala,
		148	Mohoua_albicilla,
		149	Mohoua_novaeseelandiae,
		150	Lalage_tricolor,
		151	Coracina_azurea,
		152	Campephaga_quiscalina,
		153	Campephaga_phoenicea,
		154	Coracina_cinerea,
		155	Prionops_retzii,
		156	Tephrodornis_pondicerianus,
		157	Calicalicus_madagascariensis,
		158	Vanga_curvirostris,
		159	Euryceros_prevostii,
		160	Tylas_eduardi,
		161	Platysteira_castanea,
		162	Platysteira_chalybea,
		163	Platysteira_concreta,
		164	Platysteira_cyanea,
		165	Platysteira_peltata,
		166	Batis_occulta,
		167	Malaconotus_blanchoti,
		168	Tchagra_minutus,
		169	Dryoscopus_cubla,
		170	Laniarius_erythrogaster,
		171	Gymnorhina_tibicen,
		172	Chaetops_frenatus,
		173	Chaetops_aurantius,
		174	Eopsaltria_australis,
		175	Melanodryas_cucullata,
		176	Petroica_macrocephala,
		177	Petroica_australis,
		178	Petroica_goodenovii,
		179	Drymodes_brunneopygia,
		180	Anthoscopus_caroli,
		181	Anthoscopus_minutus,
		182	Remiz_pendulinus,
		183	Auriparus_flaviceps,
		184	Parus_cyanus,
		185	Parus_caeruleus,
		186	Parus_major,
		187	Parus_palustris,
		188	Parus_niger,
		189	Parus_albiventris,
		190	Parus_cinerascens,
		191	Parus_rufonuchalis,
		192	Parus_leucomelas,
		193	Parus_ater,
		194	Parus_atricapillus,
		195	Parus_sclateri,
		196	Parus_carolinensis,
		197	Parus_cinctus,
		198	Parus_hudsonicus,
		199	Parus_rufescens,
		200	Parus_montanus,
		201	Parus_lugubris,
		202	Baeolophus_wollweberi,
		203	Baeolophus_inornatus,
		204	Baeolophus_bicolor,
		205	Baeolophus_atricristatus,
		206	Parus_cristatus,
		207	Pseudopodoces_humilis,
		208	Culicicapa_ceylonensis,
		209	Elminia_albicauda,
		210	Elminia_albiventris,
		211	Elminia_albonotata,
		212	Elminia_nigromitrata,
		213	Stenostira_scita,
		214	Cephalopyrus_flammiceps,
		215	Panurus_biarmicus,
		216	Certhilauda_erythrochlamys,
		217	Certhilauda_subcoronata,
		218	Certhilauda_chuana,
		219	Certhilauda_albescens,
		220	Certhilauda_barlowi,
		221	Certhilauda_burra,
		222	Mirafra_sabota,
		223	Mirafra_africanoides,
		224	Mirafra_hypermetra,
		225	Mirafra_africana,
		226	Mirafra_poecilosterna,
		227	Mirafra_gilletti,
		228	Mirafra_hova,
		229	Eremophila_alpestris,
		230	Heteromirafra_ruddi,
		231	Calandrella_somalica,
		232	Calandrella_cinerea,
		233	Alauda_arvensis,
		234	Alauda_razae,
		235	Galerida_magnirostris,
		236	Galerida_cristata,
		237	Galerida_modesta,
		238	Galerida_theklae,
		239	Lullula_arborea,
		240	Eremalauda_starki,
		241	Spizocorys_fringillaris,
		242	Spizocorys_conirostris,
		243	Melanocorypha_calandra,
		244	Eremopterix_verticalis,
		245	Eremopterix_leucopareia,
		246	Eremopterix_australis,
		247	Eremopterix_leucotis,
		248	Eremopterix_nigriceps,
		249	Ammomanes_deserti,
		250	Nicator_gularis,
		251	Nicator_chloris,
		252	Delichon_urbicum,
		253	Hirundo_semirufa,
		254	Hirundo_ariel,
		255	Petrochelidon_fulva,
		256	Petrochelidon_pyrrhonota,
		257	Hirundo_rustica,
		258	Progne_subis,
		259	Riparia_riparia,
		260	Tachycineta_albilinea,
		261	Tachycineta_bicolor,
		262	Tachycineta_thalassina,
		263	Psaltriparus_minimus,
		264	Cettia_cetti,
		265	Cettia_fortipes,
		266	Phylloscopus_fuscatus,
		267	Phylloscopus_trochilus,
		268	Phylloscopus_collybita,
		269	Phylloscopus_sindianus,
		270	Phylloscopus_humei,
		271	Phylloscopus_sibilatrix,
		272	Phylloscopus_bonelli,
		273	Phylloscopus_ruficapilla,
		274	Phylloscopus_umbrovirens,
		275	Phylloscopus_nitidus,
		276	Pholidornis_rushiae,
		277	Acrocephalus_palustris,
		278	Bradypterus_graueri,
		279	Cincloramphus_cruralis,
		280	Bradypterus_sylvaticus,
		281	Bradypterus_cinnamomeus,
		282	Bradypterus_barratti,
		283	Bradypterus_lopezi,
		284	Bradypterus_baboecala,
		285	Locustella_naevia,
		286	Locustella_luscinioides,
		287	Locustella_fluviatilis,
		288	Acrocephalus_luscinius,
		289	Scotocerca_inquieta,
		290	Hippolais_icterina,
		291	Hippolais_polyglotta,
		292	Chloropeta_natalensis,
		293	Acrocephalus_dumetorum,
		294	Acrocephalus_orinus,
		295	Acrocephalus_baeticatus,
		296	Acrocephalus_scirpaceus,
		297	Acrocephalus_paludicola,
		298	Acrocephalus_bistrigiceps,
		299	Acrocephalus_melanopogon,
		300	Acrocephalus_schoenobaenus,
		301	Acrocephalus_sechellensis,
		302	Acrocephalus_arundinaceus,
		303	Acrocephalus_stentoreus,
		304	Acrocephalus_aequinoctialis,
		305	Acrocephalus_familiaris,
		306	Hyliota_australis,
		307	Hyliota_flavigaster,
		308	Hyliota_violacea,
		309	Hypergerus_atriceps,
		310	Cisticola_exilis,
		311	Cisticola_juncidis,
		312	Cisticola_robustus,
		313	Cisticola_brunnescens,
		314	Cisticola_anonymus,
		315	Cisticola_ayresii,
		316	Cisticola_tinniens,
		317	Cisticola_cinereolus,
		318	Eremomela_icteropygialis,
		319	Apalis_thoracica,
		320	Camaroptera_brachyura,
		321	Camaroptera_superciliaris,
		322	Prinia_gracilis,
		323	Turdoides_altirostris,
		324	Turdoides_squamiceps,
		325	Garrulax_morrisonianus,
		326	Yuhina_brunneiceps,
		327	Zosterops_lateralis,
		328	Sylvia_cantillans,
		329	Sylvia_melanocephala,
		330	Sylvia_mystacea,
		331	Sylvia_melanothorax,
		332	Sylvia_rueppelli,
		333	Sylvia_undata,
		334	Sylvia_deserticola,
		335	Sylvia_sarda,
		336	Sylvia_communis,
		337	Sylvia_conspicillata,
		338	Sylvia_nana,
		339	Sylvia_subcaerulea,
		340	Sylvia_boehmi,
		341	Sylvia_curruca,
		342	Sylvia_leucomelaena,
		343	Sylvia_hortensis,
		344	Sylvia_buryi,
		345	Sylvia_nisoria,
		346	Sylvia_borin,
		347	Sylvia_atricapilla,
		348	Paradoxornis_webbianus,
		349	Chamaea_fasciata,
		350	Andropadus_importunus,
		351	Bleda_syndactylus,
		352	Bleda_notatus,
		353	Chlorocichla_flaviventris,
		354	Andropadus_nigriceps,
		355	Andropadus_milanjensis,
		356	Phyllastrephus_debilis,
		357	Phyllastrephus_icterinus,
		358	Phyllastrephus_cabanisi,
		359	Phyllastrephus_fischeri,
		360	Phyllastrephus_terrestris,
		361	Phyllastrephus_flavostriatus,
		362	Andropadus_gracilis,
		363	Criniger_calurus,
		364	Pycnonotus_sinensis,
		365	Pycnonotus_capensis,
		366	Pycnonotus_nigricans,
		367	Pycnonotus_barbatus,
		368	Pycnonotus_xanthopygos,
		369	Hypsipetes_olivaceus,
		370	Ixos_amaurotis,
		371	Alophoixus_finschii,
		372	Sylvietta_denti,
		373	Sylvietta_rufescens,
		374	Sylvietta_whytii,
		375	Sylvietta_brachyura,
		376	Sylvietta_virens,
		377	Bradypterus_victorini,
		378	Sphenoeacus_afer,
		379	Melocichla_mentalis,
		380	Regulus_regulus,
		381	Regulus_ignicapilla,
		382	Phainopepla_nitens,
		383	Bombycilla_garrulus,
		384	Bombycilla_cedrorum,
		385	Salpinctes_obsoletus,
		386	Catherpes_mexicanus,
		387	Campylorhynchus_nuchalis,
		388	Campylorhynchus_griseus,
		389	Campylorhynchus_brunneicapillus,
		390	Thryothorus_felix,
		391	Thryothorus_sinaloa,
		392	Thryothorus_rufalbus,
		393	Thryothorus_leucotis,
		394	Thryothorus_ludovicianus,
		395	Thryomanes_bewickii,
		396	Troglodytes_cobbi,
		397	Troglodytes_aedon,
		398	Troglodytes_troglodytes,
		399	Cistothorus_palustris,
		400	Cistothorus_platensis,
		401	Cistothorus_meridae,
		402	Polioptila_dumicola,
		403	Certhia_brachydactyla,
		404	Certhia_familiaris,
		405	Sitta_europaea,
		406	Sitta_carolinensis,
		407	Scissirostrum_dubium,
		408	Aplonis_opaca,
		409	Aplonis_dichroa,
		410	Gracula_religiosa,
		411	Mino_anais,
		412	Cinnyricinclus_leucogaster,
		413	Creatophora_cinerea,
		414	Leucopsar_rothschildi,
		415	Sturnus_malabaricus,
		416	Sturnus_pagodarum,
		417	Acridotheres_cristatellus,
		418	Acridotheres_fuscus,
		419	Acridotheres_ginginianus,
		420	Acridotheres_tristis,
		421	Sturnus_philippensis,
		422	Sturnus_sturninus,
		423	Sturnus_contra,
		424	Sturnus_roseus,
		425	Sturnus_unicolor,
		426	Sturnus_vulgaris,
		427	Onychognathus_nabouroup,
		428	Onychognathus_walleri,
		429	Onychognathus_salvadorii,
		430	Onychognathus_tristramii,
		431	Onychognathus_albirostris,
		432	Onychognathus_morio,
		433	Onychognathus_tenuirostris,
		434	Lamprotornis_corruscus,
		435	Lamprotornis_purpureiceps,
		436	Lamprotornis_australis,
		437	Lamprotornis_mevesii,
		438	Cosmopsarus_unicolor,
		439	Lamprotornis_purpuroptera,
		440	Lamprotornis_caudatus,
		441	Lamprotornis_superbus,
		442	Lamprotornis_pulcher,
		443	Spreo_bicolor,
		444	Spreo_fischeri,
		445	Lamprotornis_splendidus,
		446	Cosmopsarus_regius,
		447	Lamprotornis_chalybaeus,
		448	Lamprotornis_nitens,
		449	Saroglossa_spiloptera,
		450	Speculipastor_bicolor,
		451	Mimus_patagonicus,
		452	Mimus_thenca,
		453	Mimus_polyglottos,
		454	Mimus_gilvus,
		455	Mimus_longicaudatus,
		456	Mimus_gundlachii,
		457	Mimus_parvulus,
		458	Oreoscoptes_montanus,
		459	Toxostoma_bendirei,
		460	Toxostoma_lecontei,
		461	Toxostoma_crissale,
		462	Toxostoma_rufum,
		463	Toxostoma_longirostre,
		464	Toxostoma_curvirostre,
		465	Dumetella_carolinensis,
		466	Buphagus_africanus,
		467	Buphagus_erythrorhynchus,
		468	Cinclus_schulzi,
		469	Cinclus_mexicanus,
		470	Cinclus_pallasii,
		471	Cinclus_cinclus,
		472	Turdus_viscivorus,
		473	Turdus_helleri,
		474	Turdus_iliacus,
		475	Turdus_cardis,
		476	Turdus_pilaris,
		477	Turdus_torquatus,
		478	Turdus_migratorius,
		479	Turdus_albicollis,
		480	Turdus_grayi,
		481	Turdus_merula,
		482	Turdus_philomelos,
		483	Zoothera_naevia,
		484	Catharus_ustulatus,
		485	Catharus_fuscescens,
		486	Catharus_minimus,
		487	Catharus_guttatus,
		488	Hylocichla_mustelina,
		489	Sialia_sialis,
		490	Sialia_currucoides,
		491	Sialia_mexicana,
		492	Myadestes_palmeri,
		493	Melaenornis_edolioides,
		494	Melaenornis_pammelaina,
		495	Sigelus_silens,
		496	Empidornis_semipartitus,
		497	Myioparus_plumbeus,
		498	Myioparus_griseigularis,
		499	Bradornis_infuscatus,
		500	Bradornis_pallidus,
		501	Bradornis_mariquensis,
		502	Bradornis_microrhynchus,
		503	Namibornis_herero,
		504	Muscicapa_caerulescens,
		505	Muscicapa_sethsmithi,
		506	Muscicapa_adusta,
		507	Muscicapa_striata,
		508	Muscicapa_cassini,
		509	Muscicapa_epulata,
		510	Muscicapa_comitata,
		511	Muscicapa_infuscata,
		512	Ficedula_parva,
		513	Ficedula_hypoleuca,
		514	Ficedula_albicollis,
		515	Ficedula_semitorquata,
		516	Ficedula_zanthopygia,
		517	Phoenicurus_ochruros,
		518	Phoenicurus_phoenicurus,
		519	Myrmecocichla_aethiops,
		520	Oenanthe_oenanthe,
		521	Saxicola_torquatus,
		522	Saxicola_rubetra,
		523	Luscinia_svecica,
		524	Dioptrornis_fischeri,
		525	Luscinia_megarhynchos,
		526	Luscinia_luscinia,
		527	Erithacus_rubecula,
		528	Tmetothylacus_tenellus,
		529	Motacilla_clara,
		530	Motacilla_capensis,
		531	Motacilla_aguimp,
		532	Motacilla_cinerea,
		533	Motacilla_madaraspatensis,
		534	Motacilla_grandis,
		535	Motacilla_flava,
		536	Motacilla_citreola,
		537	Motacilla_alba,
		538	Anthus_vaalensis,
		539	Anthus_hoeschi,
		540	Anthus_crenatus,
		541	Anthus_novaeseelandiae,
		542	Anthus_similis,
		543	Anthus_leucophrys,
		544	Anthus_lineiventris,
		545	Anthus_campestris,
		546	Anthus_trivialis,
		547	Anthus_spinoletta,
		548	Anthus_petrosus,
		549	Anthus_melindae,
		550	Anthus_pratensis,
		551	Anthus_chloris,
		552	Anthus_lutescens,
		553	Dendronanthus_indicus,
		554	Macronyx_croceus,
		555	Macronyx_capensis,
		556	Macronyx_fuellebornii,
		557	Macronyx_ameliae,
		558	Macronyx_aurantiigula,
		559	Macronyx_sharpei,
		560	Coccothraustes_coccothraustes,
		561	Mycerobas_carnipes,
		562	Carduelis_spinoides,
		563	Carduelis_chloris,
		564	Rhodopechys_obsoletus,
		565	Rhodopechys_sanguineus,
		566	Loxia_curvirostra,
		567	Loxia_scotica,
		568	Loxia_leucoptera,
		569	Carduelis_hornemanni,
		570	Carduelis_flammea,
		571	Carduelis_citrinella,
		572	Carduelis_carduelis,
		573	Serinus_syriacus,
		574	Serinus_canaria,
		575	Serinus_serinus,
		576	Serinus_alario,
		577	Serinus_flavivertex,
		578	Serinus_canicollis,
		579	Serinus_pusillus,
		580	Serinus_mennelli,
		581	Serinus_burtoni,
		582	Serinus_gularis,
		583	Serinus_flaviventris,
		584	Serinus_nigriceps,
		585	Serinus_sulphuratus,
		586	Serinus_albogularis,
		587	Serinus_totta,
		588	Serinus_striolatus,
		589	Serinus_leucopterus,
		590	Serinus_tristriatus,
		591	Serinus_scotops,
		592	Serinus_atrogularis,
		593	Serinus_citrinipectus,
		594	Serinus_mozambicus,
		595	Carduelis_spinus,
		596	Carduelis_pinus,
		597	Carduelis_tristis,
		598	Carduelis_lawrencei,
		599	Carduelis_psaltria,
		600	Carduelis_flavirostris,
		601	Carduelis_cannabina,
		602	Carpodacus_synoicus,
		603	Carpodacus_roseus,
		604	Carpodacus_rubicilla,
		605	Carpodacus_purpureus,
		606	Carpodacus_cassinii,
		607	Carpodacus_erythrinus,
		608	Carpodacus_mexicanus,
		609	Callacanthis_burtoni,
		610	Carpodacus_puniceus,
		611	Leucosticte_atrata,
		612	Leucosticte_australis,
		613	Leucosticte_tephrocotis,
		614	Paroreomyza_montana,
		615	Loxioides_bailleui,
		616	Telespiza_cantans,
		617	Telespiza_ultima,
		618	Hemignathus_virens,
		619	Hemignathus_munroi,
		620	Vestiaria_coccinea,
		621	Himatione_sanguinea,
		622	Pseudonestor_xanthophrys,
		623	Loxops_coccineus,
		624	Oreomystis_mana,
		625	Eremopsaltria_mongolicus,
		626	Bucanetes_githagineus,
		627	Pinicola_enucleator,
		628	Pyrrhula_pyrrhula,
		629	Fringilla_teydea,
		630	Fringilla_coelebs,
		631	Fringilla_montifringilla,
		632	Calcarius_mccownii,
		633	Calcarius_ornatus,
		634	Calcarius_pictus,
		635	Calcarius_lapponicus,
		636	Plectrophenax_nivalis,
		637	Cacicus_solitarius,
		638	Cacicus_chrysopterus,
		639	Cacicus_cela,
		640	Cacicus_uropygialis,
		641	Clypicterus_oseryi,
		642	Cacicus_haemorrhous,
		643	Psarocolius_bifasciatus,
		644	Psarocolius_viridis,
		645	Psarocolius_guatimozinus,
		646	Psarocolius_atrovirens,
		647	Psarocolius_angustifrons,
		648	Psarocolius_wagleri,
		649	Icterus_pustulatus,
		650	Icterus_bullockii,
		651	Icterus_galbula,
		652	Icterus_gularis,
		653	Agelaioides_badius,
		654	Chrysomus_icterocephalus,
		655	Agelasticus_thilius,
		656	Amblyramphus_holosericeus,
		657	Curaeus_curaeus,
		658	Dives_dives,
		659	Nesopsar_nigerrimus,
		660	Agelaius_assimilis,
		661	Agelaius_phoeniceus,
		662	Agelaius_tricolor,
		663	Agelaius_xanthomus,
		664	Agelaius_humeralis,
		665	Molothrus_aeneus,
		666	Molothrus_ater,
		667	Molothrus_rufoaxillaris,
		668	Euphagus_carolinus,
		669	Euphagus_cyanocephalus,
		670	Quiscalus_lugubris,
		671	Quiscalus_mexicanus,
		672	Quiscalus_major,
		673	Quiscalus_quiscula,
		674	Sturnella_defilippii,
		675	Sturnella_bellicosa,
		676	Sturnella_magna,
		677	Sturnella_neglecta,
		678	Sturnella_superciliaris,
		679	Sturnella_loyca,
		680	Dolichonyx_oryzivorus,
		681	Xanthocephalus_xanthocephalus,
		682	Emberiza_impetuani,
		683	Emberiza_tahapisi,
		684	Emberiza_striolata,
		685	Emberiza_capensis,
		686	Emberiza_cabanisi,
		687	Emberiza_flaviventris,
		688	Emberiza_elegans,
		689	Emberiza_schoeniclus,
		690	Emberiza_cia,
		691	Emberiza_cioides,
		692	Emberiza_cirlus,
		693	Emberiza_citrinella,
		694	Emberiza_hortulana,
		695	Miliaria_calandra,
		696	Melophus_lathami,
		697	Aimophila_aestivalis,
		698	Aimophila_botterii,
		699	Aimophila_mystacalis,
		700	Aimophila_humeralis,
		701	Aimophila_carpalis,
		702	Arremonops_rufivirgatus,
		703	Ammodramus_savannarum,
		704	Spizella_arborea,
		705	Passerella_iliaca,
		706	Junco_hyemalis,
		707	Junco_phaeonotus,
		708	Zonotrichia_querula,
		709	Zonotrichia_albicollis,
		710	Zonotrichia_atricapilla,
		711	Zonotrichia_leucophrys,
		712	Zonotrichia_capensis,
		713	Pipilo_chlorurus,
		714	Pipilo_erythrophthalmus,
		715	Pipilo_maculatus,
		716	Pipilo_aberti,
		717	Pipilo_fuscus,
		718	Pezopetes_capitalis,
		719	Melospiza_lincolnii,
		720	Melospiza_georgiana,
		721	Melospiza_melodia,
		722	Ammodramus_henslowii,
		723	Ammodramus_bairdii,
		724	Passerculus_sandwichensis,
		725	Pooecetes_gramineus,
		726	Amphispiza_belli,
		727	Ammodramus_caudacutus,
		728	Ammodramus_maritimus,
		729	Ammodramus_leconteii,
		730	Amphispiza_bilineata,
		731	Aimophila_quinquestriata,
		732	Spizella_atrogularis,
		733	Spizella_pusilla,
		734	Spizella_breweri,
		735	Spizella_pallida,
		736	Spizella_passerina,
		737	Chondestes_grammacus,
		738	Calamospiza_melanocorys,
		739	Seiurus_aurocapilla,
		740	Vermivora_ruficapilla,
		741	Vermivora_peregrina,
		742	Vermivora_pinus,
		743	Vermivora_chrysoptera,
		744	Limnothlypis_swainsonii,
		745	Protonotaria_citrea,
		746	Oporornis_formosus,
		747	Oporornis_tolmiei,
		748	Oporornis_philadelphia,
		749	Geothlypis_trichas,
		750	Seiurus_noveboracensis,
		751	Seiurus_motacilla,
		752	Mniotilta_varia,
		753	Dendroica_magnolia,
		754	Dendroica_fusca,
		755	Dendroica_striata,
		756	Dendroica_castanea,
		757	Dendroica_pensylvanica,
		758	Dendroica_petechia,
		759	Dendroica_tigrina,
		760	Dendroica_cerulea,
		761	Parula_americana,
		762	Dendroica_discolor,
		763	Dendroica_nigrescens,
		764	Dendroica_townsendi,
		765	Dendroica_virens,
		766	Dendroica_adelaidae,
		767	Dendroica_dominica,
		768	Dendroica_coronata,
		769	Dendroica_palmarum,
		770	Setophaga_ruticilla,
		771	Dendroica_caerulescens,
		772	Wilsonia_citrina,
		773	Wilsonia_canadensis,
		774	Wilsonia_pusilla,
		775	Myioborus_pictus,
		776	Icteria_virens,
		777	Piranga_olivacea,
		778	Piranga_ludoviciana,
		779	Piranga_rubra,
		780	Cardinalis_cardinalis,
		781	Spiza_americana,
		782	Passerina_cyanea,
		783	Passerina_leclancherii,
		784	Passerina_ciris,
		785	Passerina_versicolor,
		786	Passerina_caerulea,
		787	Passerina_amoena,
		788	Pheucticus_ludovicianus,
		789	Pheucticus_melanocephalus,
		790	Sporophila_minuta,
		791	Volatinia_jacarina,
		792	Ramphocelus_costaricensis,
		793	Nesospiza_acunhae,
		794	Thraupis_episcopus,
		795	Geospiza_conirostris,
		796	Geospiza_scandens,
		797	Geospiza_difficilis,
		798	Geospiza_fuliginosa,
		799	Geospiza_magnirostris,
		800	Geospiza_fortis,
		801	Tiaris_olivaceus,
		802	Petronia_xanthocollis,
		803	Petronia_petronia,
		804	Montifringilla_nivalis,
		805	Passer_griseus,
		806	Passer_rutilans,
		807	Passer_domesticus,
		808	Passer_montanus,
		809	Malimbus_nitens,
		810	Malimbus_rubricollis,
		811	Malimbus_ibadanensis,
		812	Malimbus_coronatus,
		813	Malimbus_racheliae,
		814	Malimbus_erythrogaster,
		815	Malimbus_scutatus,
		816	Malimbus_malimbicus,
		817	Malimbus_cassini,
		818	Ploceus_pelzelni,
		819	Ploceus_megarhynchus,
		820	Ploceus_jacksoni,
		821	Ploceus_melanogaster,
		822	Ploceus_nigerrimus,
		823	Ploceus_luteolus,
		824	Ploceus_spekei,
		825	Ploceus_olivaceiceps,
		826	Ploceus_velatus,
		827	Ploceus_capensis,
		828	Ploceus_ocularis,
		829	Ploceus_superciliosus,
		830	Ploceus_bicolor,
		831	Ploceus_xanthopterus,
		832	Ploceus_princeps,
		833	Ploceus_xanthops,
		834	Ploceus_angolensis,
		835	Ploceus_galbula,
		836	Ploceus_cucullatus,
		837	Ploceus_nigricollis,
		838	Ploceus_grandis,
		839	Ploceus_baglafecht,
		840	Ploceus_preussi,
		841	Ploceus_taeniopterus,
		842	Ploceus_melanocephalus,
		843	Ploceus_intermedius,
		844	Ploceus_tricolor,
		845	Ploceus_heuglini,
		846	Ploceus_philippinus,
		847	Ploceus_vitellinus,
		848	Ploceus_benghalensis,
		849	Ploceus_bertrandi,
		850	Ploceus_alienus,
		851	Ploceus_sanctithomae,
		852	Quelea_cardinalis,
		853	Quelea_quelea,
		854	Foudia_rubra,
		855	Foudia_madagascariensis,
		856	Foudia_sechellarum,
		857	Foudia_flavicans,
		858	Foudia_eminentissima,
		859	Euplectes_aureus,
		860	Euplectes_gierowii,
		861	Euplectes_franciscanus,
		862	Euplectes_hordeaceus,
		863	Euplectes_orix,
		864	Euplectes_nigroventris,
		865	Euplectes_ardens,
		866	Euplectes_capensis,
		867	Euplectes_hartlaubi,
		868	Euplectes_jacksoni,
		869	Euplectes_progne,
		870	Euplectes_albonotatus,
		871	Euplectes_axillaris,
		872	Euplectes_macroura,
		873	Euplectes_afer,
		874	Bubalornis_albirostris,
		875	Pseudonigrita_arnaudi,
		876	Sporopipes_frontalis,
		877	Sporopipes_squamifrons,
		878	Philetairus_socius,
		879	Plocepasser_mahali,
		880	Plocepasser_donaldsoni,
		881	Histurgops_ruficaudus,
		882	Amblyospiza_albifrons,
		883	Anaplectes_rubriceps,
		884	Dinemellia_dinemelli,
		885	Poephila_acuticauda,
		886	Taeniopygia_guttata,
		887	Lonchura_striata,
		888	Padda_oryzivora,
		889	Lagonosticta_senegala,
		890	Vidua_macroura,
		891	Vidua_paradisaea,
		892	Vidua_chalybeata,
		893	Prunella_collaris,
		894	Prunella_modularis,
		895	Nectarinia_dussumieri,
		896	Nectarinia_coccinigaster,
		897	Nectarinia_osea,
		898	Promerops_gurneyi,
		899	Promerops_cafer
	;
	TREE * UNTITLED = [&R] ((((((((((((((((((((((((((531:1000,((533:1000,532:1000):781,((536:1000,535:1000):909,537:1000):729):607):493,534:1000):559,(529:1000,530:1000):827):1000,(553:1000,528:1000):566):355,(((((540:1000,549:1000):60,(551:1000,552:1000):160):8,((((550:1000,(547:1000,548:1000):927):676,544:1000):110,543:1000):32,(538:1000,546:1000):127):15):66,((541:1000,(545:1000,542:1000):273):274…
END;
