# Supplementary material for: Polygyny is linked to accelerated birdsong evolution but not to larger song repertoires
Source: Nat Commun. 2019 Feb 21;10:884. doi: 10.1038/s41467-019-08621-3 (PMC6385279; doi:10.1038/s41467-019-08621-3)
Supplement: Supplementary file 9 — Supplementary Software 1 [file 41467_2019_8621_MOESM9_ESM.zip]

Archive with 266 entries (259 files):
- Final Revision Code/
- Final Revision Code/Original Code/
- Final Revision Code/Original Code/BayesTraitsV2
- Final Revision Code/Original Code/Supplement_matezillabuild.R
- Final Revision Code/Original Code/.DS_Store
- __MACOSX/
- __MACOSX/Final Revision Code/
- __MACOSX/Final Revision Code/Original Code/
- __MACOSX/Final Revision Code/Original Code/._.DS_Store
- Final Revision Code/Original Code/Supplement_plotbrowniejacks.R
- Final Revision Code/Original Code/Supplement_compilebrownieresults.R
- Final Revision Code/Original Code/Supplement_scatterboxes.R
- Final Revision Code/Original Code/Supplement_jackknifingbrownie.R
- Final Revision Code/Original Code/SupplementalData_R.csv
- Final Revision Code/Original Code/BirdzillaHackett8_NoteThisIsAPlaceholderFileWith10Trees.tre
- __MACOSX/Final Revision Code/Original Code/._BirdzillaHackett8_NoteThisIsAPlaceholderFileWith10Trees.tre
- Final Revision Code/Original Code/Supplement_MateSongFunc.R
- Final Revision Code/Original Code/RunMe.R
- Final Revision Code/Original Code/Supplement_findQrates.R
- Final Revision Code/Original Code/Supplement_btwfunction.R
- Final Revision Code/Original Code/matezillatreeHack.nex
- Final Revision Code/Original Code/BirdzillaHackett8.tre
- __MACOSX/Final Revision Code/Original Code/._BirdzillaHackett8.tre
- Final Revision Code/Original Code/Supplement_pglsResiduals.R
- Final Revision Code/Original Code/Supplement_subsetbirddata.R
- Final Revision Code/Original Code/Supplement_signalfunc.R
- Final Revision Code/Original Code/Supplement_BayesPlots.R
- Final Revision Code/Original Code/Supplement_jackknifingphylanova.R
- Final Revision Code/Original Code/Supplement_browniefunction.R
- Final Revision Code/Original Code/Supplement_plotheattree.R
- Final Revision Code/.DS_Store
- __MACOSX/Final Revision Code/._.DS_Store
- Final Revision Code/MacOnly BayesTraits Code/
- Final Revision Code/MacOnly BayesTraits Code/samplematezillaHack76.nex
- Final Revision Code/MacOnly BayesTraits Code/samplematezillaHack62.nex
- Final Revision Code/MacOnly BayesTraits Code/samplematezillaHack89.nex
- Final Revision Code/MacOnly BayesTraits Code/BayesTraitsV2
- Final Revision Code/MacOnly BayesTraits Code/samplematezillaHack5.nex
- Final Revision Code/MacOnly BayesTraits Code/samplematezillaHack4.nex
- Final Revision Code/MacOnly BayesTraits Code/samplematezillaHack88.nex
- Final Revision Code/MacOnly BayesTraits Code/samplematezillaHack63.nex
- Final Revision Code/MacOnly BayesTraits Code/samplematezillaHack77.nex
- Final Revision Code/MacOnly BayesTraits Code/samplematezillaHack49.nex
- Final Revision Code/MacOnly BayesTraits Code/samplematezillaHack61.nex
- Final Revision Code/MacOnly BayesTraits Code/samplematezillaHack75.nex
- Final Revision Code/MacOnly BayesTraits Code/Supplement2_btwfunction_GeneTree.R
- Final Revision Code/MacOnly BayesTraits Code/samplematezillaHack6.nex
- Final Revision Code/MacOnly BayesTraits Code/samplematezillaHack7.nex
- Final Revision Code/MacOnly BayesTraits Code/samplematezillaHack74.nex
- Final Revision Code/MacOnly BayesTraits Code/samplematezillaHack60.nex
- Final Revision Code/MacOnly BayesTraits Code/samplematezillaHack48.nex
- Final Revision Code/MacOnly BayesTraits Code/samplematezillaHack64.nex
- Final Revision Code/MacOnly BayesTraits Code/samplematezillaHack70.nex
- Final Revision Code/MacOnly BayesTraits Code/samplematezillaHack58.nex
- Final Revision Code/MacOnly BayesTraits Code/Supplement2_btwfunction_newtree.R
- Final Revision Code/MacOnly BayesTraits Code/samplematezillaHack3.nex
- Final Revision Code/MacOnly BayesTraits Code/samplematezillaHack100.nex
- Final Revision Code/MacOnly BayesTraits Code/samplematezillaHack2.nex
- Final Revision Code/MacOnly BayesTraits Code/Supplement2_BayesPlotsGeneTree.R
- Final Revision Code/MacOnly BayesTraits Code/samplematezillaHack59.nex
- Final Revision Code/MacOnly BayesTraits Code/samplematezillaHack71.nex
- Final Revision Code/MacOnly BayesTraits Code/samplematezillaHack65.nex
- Final Revision Code/MacOnly BayesTraits Code/samplematezillaHack73.nex
- Final Revision Code/MacOnly BayesTraits Code/samplematezillaHack67.nex
- Final Revision Code/MacOnly BayesTraits Code/Supplement2_subsetbirddata_newtree.R
- Final Revision Code/MacOnly BayesTraits Code/samplematezillaHack98.nex
- Final Revision Code/MacOnly BayesTraits Code/samplematezillaHack1.nex
- Final Revision Code/MacOnly BayesTraits Code/samplematezillaHack99.nex
- Final Revision Code/MacOnly BayesTraits Code/samplematezillaHack66.nex
- Final Revision Code/MacOnly BayesTraits Code/samplematezillaHack72.nex
- Final Revision Code/MacOnly BayesTraits Code/samplematezillaHack29.nex
- Final Revision Code/MacOnly BayesTraits Code/samplematezillaHack15.nex
- Final Revision Code/MacOnly BayesTraits Code/samplematezillaHack14.nex
- Final Revision Code/MacOnly BayesTraits Code/samplematezillaHack28.nex
- Final Revision Code/MacOnly BayesTraits Code/samplematezillaHack16.nex
- Final Revision Code/MacOnly BayesTraits Code/SupplementalData_R.csv
- Final Revision Code/MacOnly BayesTraits Code/matezillaGeneTreeHack.nex
- Final Revision Code/MacOnly BayesTraits Code/samplematezillaHack17.nex
- Final Revision Code/MacOnly BayesTraits Code/samplematezillaHack13.nex
- Final Revision Code/MacOnly BayesTraits Code/Supplement2_BayesPlotsmultiphyAveraged.R
- Final Revision Code/MacOnly BayesTraits Code/samplematezillaHack12.nex
- Final Revision Code/MacOnly BayesTraits Code/samplematezillaHack10.nex
- Final Revision Code/MacOnly BayesTraits Code/samplematezillaHack38.nex
- Final Revision Code/MacOnly BayesTraits Code/samplematezillaHack39.nex
- Final Revision Code/MacOnly BayesTraits Code/samplematezillaHack11.nex
- Final Revision Code/MacOnly BayesTraits Code/samplematezillaHack34.nex
- Final Revision Code/MacOnly BayesTraits Code/samplematezillaHack20.nex
- Final Revision Code/MacOnly BayesTraits Code/Supplement2_genetreebtwcycle.R
- Final Revision Code/MacOnly BayesTraits Code/samplematezillaHack21.nex
- Final Revision Code/MacOnly BayesTraits Code/samplematezillaHack35.nex
- Final Revision Code/MacOnly BayesTraits Code/samplematezillaHack23.nex
- Final Revision Code/MacOnly BayesTraits Code/samplematezillaHack37.nex
- Final Revision Code/MacOnly BayesTraits Code/samplematezillaHack36.nex
- Final Revision Code/MacOnly BayesTraits Code/samplematezillaHack22.nex
- Final Revision Code/MacOnly BayesTraits Code/samplematezillaHack26.nex
- Final Revision Code/MacOnly BayesTraits Code/samplematezillaHack32.nex
- Final Revision Code/MacOnly BayesTraits Code/matezillatreeHack.nex
- Final Revision Code/MacOnly BayesTraits Code/Supplement2_RunMe.R
- Final Revision Code/MacOnly BayesTraits Code/samplematezillaHack33.nex
- Final Revision Code/MacOnly BayesTraits Code/samplematezillaHack27.nex
- Final Revision Code/MacOnly BayesTraits Code/samplematezillaHack31.nex
- Final Revision Code/MacOnly BayesTraits Code/samplematezillaHack25.nex
- Final Revision Code/MacOnly BayesTraits Code/samplematezillaHack19.nex
- Final Revision Code/MacOnly BayesTraits Code/samplematezillaHack18.nex
- Final Revision Code/MacOnly BayesTraits Code/samplematezillaHack24.nex
- Final Revision Code/MacOnly BayesTraits Code/samplematezillaHack30.nex
- Final Revision Code/MacOnly BayesTraits Code/samplematezillaHack57.nex
- Final Revision Code/MacOnly BayesTraits Code/samplematezillaHack43.nex
- Final Revision Code/MacOnly BayesTraits Code/samplematezillaHack94.nex
- Final Revision Code/MacOnly BayesTraits Code/samplematezillaHack80.nex
- Final Revision Code/MacOnly BayesTraits Code/samplematezillaHack81.nex
- Final Revision Code/MacOnly BayesTraits Code/samplematezillaHack95.nex
- Final Revision Code/MacOnly BayesTraits Code/samplematezillaHack42.nex
- Final Revision Code/MacOnly BayesTraits Code/samplematezillaHack56.nex
- Final Revision Code/MacOnly BayesTraits Code/samplematezillaHack68.nex
- Final Revision Code/MacOnly BayesTraits Code/samplematezillaHack40.nex
- Final Revision Code/MacOnly BayesTraits Code/samplematezillaHack54.nex
- Final Revision Code/MacOnly BayesTraits Code/samplematezillaHack83.nex
- Final Revision Code/MacOnly BayesTraits Code/samplematezillaHack97.nex
- Final Revision Code/MacOnly BayesTraits Code/Supplement2_BayesPlots.R
- Final Revision Code/MacOnly BayesTraits Code/samplematezillaHack96.nex
- Final Revision Code/MacOnly BayesTraits Code/samplematezillaHack82.nex
- Final Revision Code/MacOnly BayesTraits Code/samplematezillaHack55.nex
- Final Revision Code/MacOnly BayesTraits Code/samplematezillaHack41.nex
- Final Revision Code/MacOnly BayesTraits Code/samplematezillaHack69.nex
- Final Revision Code/MacOnly BayesTraits Code/samplematezillaHack45.nex
- Final Revision Code/MacOnly BayesTraits Code/samplematezillaHack51.nex
- Final Revision Code/MacOnly BayesTraits Code/samplematezillaHack79.nex
- Final Revision Code/MacOnly BayesTraits Code/samplematezillaHack86.nex
- Final Revision Code/MacOnly BayesTraits Code/samplematezillaHack92.nex
- Final Revision Code/MacOnly BayesTraits Code/samplematezillaHack93.nex
- Final Revision Code/MacOnly BayesTraits Code/samplematezillaHack87.nex
- Final Revision Code/MacOnly BayesTraits Code/samplematezillaHack78.nex
- Final Revision Code/MacOnly BayesTraits Code/samplematezillaHack50.nex
- Final Revision Code/MacOnly BayesTraits Code/samplematezillaHack44.nex
- Final Revision Code/MacOnly BayesTraits Code/samplematezillaHack52.nex
- Final Revision Code/MacOnly BayesTraits Code/samplematezillaHack46.nex
- Final Revision Code/MacOnly BayesTraits Code/samplematezillaHack91.nex
- Final Revision Code/MacOnly BayesTraits Code/RunMe_MacOnly.R
- Final Revision Code/MacOnly BayesTraits Code/samplematezillaHack85.nex
- Final Revision Code/MacOnly BayesTraits Code/samplematezillaHack9.nex
- Final Revision Code/MacOnly BayesTraits Code/samplematezillaHack8.nex
- Final Revision Code/MacOnly BayesTraits Code/samplematezillaHack84.nex
- Final Revision Code/MacOnly BayesTraits Code/samplematezillaHack90.nex
- Final Revision Code/MacOnly BayesTraits Code/samplematezillaHack47.nex
- Final Revision Code/MacOnly BayesTraits Code/samplematezillaHack53.nex
- Final Revision Code/WindowsMac Code/
- Final Revision Code/WindowsMac Code/samplematezillaHack76.nex
- Final Revision Code/WindowsMac Code/samplematezillaHack62.nex
- Final Revision Code/WindowsMac Code/samplematezillaHack89.nex
- Final Revision Code/WindowsMac Code/samplematezillaHack5.nex
- Final Revision Code/WindowsMac Code/samplematezillaHack4.nex
- Final Revision Code/WindowsMac Code/samplematezillaHack88.nex
- Final Revision Code/WindowsMac Code/samplematezillaHack63.nex
- Final Revision Code/WindowsMac Code/samplematezillaHack77.nex
- Final Revision Code/WindowsMac Code/samplematezillaHack49.nex
- Final Revision Code/WindowsMac Code/samplematezillaHack61.nex
- Final Revision Code/WindowsMac Code/samplematezillaHack75.nex
- Final Revision Code/WindowsMac Code/DataGLMMformatted_ratecontR.csv
- Final Revision Code/WindowsMac Code/samplematezillaHack6.nex
- Final Revision Code/WindowsMac Code/samplematezillaHack7.nex
- Final Revision Code/WindowsMac Code/samplematezillaHack74.nex
- Final Revision Code/WindowsMac Code/samplematezillaHack60.nex
- Final Revision Code/WindowsMac Code/samplematezillaHack48.nex
- Final Revision Code/WindowsMac Code/samplematezillaHack64.nex
- Final Revision Code/WindowsMac Code/samplematezillaHack70.nex
- Final Revision Code/WindowsMac Code/samplematezillaHack58.nex
- Final Revision Code/WindowsMac Code/samplematezillaHack3.nex
- Final Revision Code/WindowsMac Code/samplematezillaHack100.nex
- Final Revision Code/WindowsMac Code/samplematezillaHack2.nex
- Final Revision Code/WindowsMac Code/samplematezillaHack59.nex
- Final Revision Code/WindowsMac Code/samplematezillaHack71.nex
- Final Revision Code/WindowsMac Code/samplematezillaHack65.nex
- Final Revision Code/WindowsMac Code/samplematezillaHack73.nex
- Final Revision Code/WindowsMac Code/samplematezillaHack67.nex
- Final Revision Code/WindowsMac Code/samplematezillaHack98.nex
- Final Revision Code/WindowsMac Code/Supplement2_MultiTreephylANOVAbrownieonepdf.R
- Final Revision Code/WindowsMac Code/Supplement2_MateSongFuncNewTreeV2onepdf.R
- Final Revision Code/WindowsMac Code/samplematezillaHack1.nex
- Final Revision Code/WindowsMac Code/GLMM_subsetbirddataEfficient.R
- Final Revision Code/WindowsMac Code/samplematezillaHack99.nex
- Final Revision Code/WindowsMac Code/samplematezillaHack66.nex
- Final Revision Code/WindowsMac Code/samplematezillaHack72.nex
- Final Revision Code/WindowsMac Code/samplematezillaHack29.nex
- Final Revision Code/WindowsMac Code/samplematezillaHack15.nex
- Final Revision Code/WindowsMac Code/Supplement_browniefunctionNewTree.R
- Final Revision Code/WindowsMac Code/Supplement2_MateSongFuncNewTree.R
- Final Revision Code/WindowsMac Code/samplematezillaHack14.nex
- Final Revision Code/WindowsMac Code/samplematezillaHack28.nex
- Final Revision Code/WindowsMac Code/samplematezillaHack16.nex
- Final Revision Code/WindowsMac Code/SupplementalData_R.csv
- Final Revision Code/WindowsMac Code/EPPpolyBoxplotfunc.R
- Final Revision Code/WindowsMac Code/samplematezillaHack17.nex
- Final Revision Code/WindowsMac Code/samplematezillaHack13.nex
- Final Revision Code/WindowsMac Code/Supplement2_MateSongFuncNewGENETreeOnePDFplot.R
- Final Revision Code/WindowsMac Code/GLMM_subsetbirddataEfficientFlex.R
- Final Revision Code/WindowsMac Code/GENEonlyConsensusTreeHack.nex
- Final Revision Code/WindowsMac Code/samplematezillaHack12.nex
- Final Revision Code/WindowsMac Code/samplematezillaHack10.nex
- Final Revision Code/WindowsMac Code/samplematezillaHack38.nex
- Final Revision Code/WindowsMac Code/samplematezillaHack39.nex
- Final Revision Code/WindowsMac Code/samplematezillaHack11.nex
- Final Revision Code/WindowsMac Code/samplematezillaHack34.nex
- Final Revision Code/WindowsMac Code/samplematezillaHack20.nex
- Final Revision Code/WindowsMac Code/Supplement2_pglsresults.R
- Final Revision Code/WindowsMac Code/Supplement_findQratesNewTree.R
- Final Revision Code/WindowsMac Code/Supplement2_EPPpolyGLMM.R
- Final Revision Code/WindowsMac Code/samplematezillaHack21.nex
- Final Revision Code/WindowsMac Code/samplematezillaHack35.nex
- Final Revision Code/WindowsMac Code/samplematezillaHack23.nex
- Final Revision Code/WindowsMac Code/samplematezillaHack37.nex
- Final Revision Code/WindowsMac Code/samplematezillaHack36.nex
- Final Revision Code/WindowsMac Code/samplematezillaHack22.nex
- Final Revision Code/WindowsMac Code/samplematezillaHack26.nex
- Final Revision Code/WindowsMac Code/samplematezillaHack32.nex
- Final Revision Code/WindowsMac Code/matezillatreeHack.nex
- Final Revision Code/WindowsMac Code/samplematezillaHack33.nex
- Final Revision Code/WindowsMac Code/samplematezillaHack27.nex
- Final Revision Code/WindowsMac Code/samplematezillaHack31.nex
- Final Revision Code/WindowsMac Code/samplematezillaHack25.nex
- Final Revision Code/WindowsMac Code/samplematezillaHack19.nex
- Final Revision Code/WindowsMac Code/Supplement_subsetbirddataNewTree.R
- Final Revision Code/WindowsMac Code/samplematezillaHack18.nex
- Final Revision Code/WindowsMac Code/samplematezillaHack24.nex
- Final Revision Code/WindowsMac Code/samplematezillaHack30.nex
- Final Revision Code/WindowsMac Code/samplematezillaHack57.nex
- Final Revision Code/WindowsMac Code/samplematezillaHack43.nex
- Final Revision Code/WindowsMac Code/samplematezillaHack94.nex
- Final Revision Code/WindowsMac Code/samplematezillaHack80.nex
- Final Revision Code/WindowsMac Code/Supplement2_browniefunctionNewTree.R
- Final Revision Code/WindowsMac Code/RunMePC.R
- Final Revision Code/WindowsMac Code/samplematezillaHack81.nex
- Final Revision Code/WindowsMac Code/samplematezillaHack95.nex
- Final Revision Code/WindowsMac Code/samplematezillaHack42.nex
- Final Revision Code/WindowsMac Code/samplematezillaHack56.nex
- Final Revision Code/WindowsMac Code/samplematezillaHack68.nex
- Final Revision Code/WindowsMac Code/samplematezillaHack40.nex
- Final Revision Code/WindowsMac Code/samplematezillaHack54.nex
- Final Revision Code/WindowsMac Code/samplematezillaHack83.nex
- Final Revision Code/WindowsMac Code/samplematezillaHack97.nex
- Final Revision Code/WindowsMac Code/Supplement_subsetbirddata.R
- Final Revision Code/WindowsMac Code/samplematezillaHack96.nex
- Final Revision Code/WindowsMac Code/samplematezillaHack82.nex
- Final Revision Code/WindowsMac Code/samplematezillaHack55.nex
- Final Revision Code/WindowsMac Code/samplematezillaHack41.nex
- Final Revision Code/WindowsMac Code/samplematezillaHack69.nex
- Final Revision Code/WindowsMac Code/samplematezillaHack45.nex
- Final Revision Code/WindowsMac Code/samplematezillaHack51.nex
- Final Revision Code/WindowsMac Code/samplematezillaHack79.nex
- Final Revision Code/WindowsMac Code/samplematezillaHack86.nex
- Final Revision Code/WindowsMac Code/samplematezillaHack92.nex
- Final Revision Code/WindowsMac Code/samplematezillaHack93.nex
- Final Revision Code/WindowsMac Code/samplematezillaHack87.nex
- Final Revision Code/WindowsMac Code/samplematezillaHack78.nex
- Final Revision Code/WindowsMac Code/samplematezillaHack50.nex
- Final Revision Code/WindowsMac Code/samplematezillaHack44.nex
- Final Revision Code/WindowsMac Code/samplematezillaHack52.nex
- Final Revision Code/WindowsMac Code/samplematezillaHack46.nex
- Final Revision Code/WindowsMac Code/samplematezillaHack91.nex
- Final Revision Code/WindowsMac Code/samplematezillaHack85.nex
- Final Revision Code/WindowsMac Code/samplematezillaHack9.nex
- Final Revision Code/WindowsMac Code/samplematezillaHack8.nex
- Final Revision Code/WindowsMac Code/samplematezillaHack84.nex
- Final Revision Code/WindowsMac Code/samplematezillaHack90.nex
- Final Revision Code/WindowsMac Code/samplematezillaHack47.nex
- Final Revision Code/WindowsMac Code/samplematezillaHack53.nex
