# Supplementary material for: Polygyny is linked to accelerated birdsong evolution but not to larger song repertoires
Source: Nat Commun. 2019 Feb 21;10:884. doi: 10.1038/s41467-019-08621-3 (PMC6385279; doi:10.1038/s41467-019-08621-3)
Supplement: Supplementary file 9 — Supplementary Software 1 [file 41467_2019_8621_MOESM9_ESM.zip › Final Revision Code/Original Code/Supplement_matezillabuild.R]

########
#Coded by Kate T. Snyder
#Last Modified 6-22-2018
#Built using RStudio Version 1.1.453
#R Version 3.4.2
#
#mnormt_1.5-5    plyr_1.8.4   geiger_2.0.6   btw_0.1
#phytools_0.6-44   R.utils_2.6.0   nortest_1.0-4
#maps_3.3.0        ape_5.1      nlme_3.1-137   nortest_1.0-4
#BayesTraitsV2
########

##matezillabuild - Generate the consensus tree. Warning: this function takes a long time, on the order of days.
##


matezillabuild <- function() {
require(maps)
require(ape)
require(phytools)
require(base)
require(mnormt)
require(geiger)


startReadingTrees <- Sys.time()
startReadingTrees
#thousandtrees = read.nexus(file="BirdzillaEricson8.tre")
thousandtrees = read.tree(file="BirdzillaHackett8.tre")
endReadingTrees <- Sys.time()
endReadingTrees
timeReadingTrees <- endReadingTrees-startReadingTrees
timeReadingTrees #~26 minutes

alldatadfos <- as.data.frame(read.csv("SupplementalData_R.csv"))

datanames <- alldatadfos$BirdtreeFormat


matezillamultitree <- list()
for (i in 1:1000) {
 dropformatezilla <- set.seed(10)
 havedatavec <- thousandtrees[[i]]$tip.label %in% as.character(alldatadfos$BirdtreeFormat)
 dropformatezilla <- which(havedatavec == FALSE)
 matezillamultitree[[i]] <- drop.tip(thousandtrees[[i]],tip=dropformatezilla)
}
print(paste("done trimming trees", Sys.time()))
write.nexus(matezillamultitree,file=paste(Sys.Date(),"matezillamultiphy.nex",sep=""))


startconsense <- Sys.time()
startconsense
matezillaconsensus <- consensus.edges(matezillamultitree)
endconsense <- Sys.time()
endconsense
endconsense-startconsense
matezilladicho <- multi2di(matezillaconsensus)
matezilladicho$edge.length[matezilladicho$edge.length == 0] <- 0.0000000000001
write.nexus(matezilladicho,file=paste(Sys.Date(),"matezillatreeHack.nex",sep=""))
}


matchLabels<-function(tr1,tr2){
  foo<-function(x,y) if(length(obj<-which(y==x))>0) obj else NA
  M<-cbind(1:Ntip(tr1),sapply(tr1$tip.label,foo,y=tr2$tip.label))
  colnames(M)<-c("tr1","tr2")
  M
}

consensus.edges<-function(trees,method=c("mean.edge","least.squares"),...){
  if(hasArg(consensus.tree)) tree<-list(...)$consensus.tree
  else tree<-consensus(trees,p=0.5)
  if(hasArg(if.absent)) if.absent<-list(...)$if.absent
  else if.absent<-"zero"
  N<-length(trees)
  if(method[1]=="mean.edge"){
    print(paste("checkpoint 1",Sys.time()))
    M<-lapply(trees,function(x,y) rbind(matchLabels(y,x),matchNodes(y,x)),y=tree)
    print(paste("checkpoint 2 after lapply",Sys.time()))
    nodes<-M[[1]][,1]
    edge.length<-vector(mode="numeric",length=length(nodes))
    for(i in 2:length(nodes)){
      ii<-which(tree$edge[,2]==nodes[i])
      n.absent<-0
      for(j in 1:N){
        edge.length[ii]<-edge.length[ii] +
          if(!is.na(M[[j]][i,2])) trees[[j]]$edge.length[which(trees[[j]]$edge[,2]==M[[j]][i,2])]/N
        else 0
        if(is.na(M[[j]][i,2])) n.absent<-n.absent+1
      }
      if(if.absent=="ignore") edge.length[ii]<-edge.length[ii]*N/(N-n.absent)
    }
    print(paste("checkpoint 3 after nested for loops",Sys.time()))
    tree$edge.length<-edge.length
  } else if(method[1]=="least.squares"){
    D<-Reduce('+',lapply(trees,function(x,t) cophenetic(x)[t,t],t=tree$tip.label))/N
    tree<-nnls.tree(D,tree=tree,rooted=is.rooted(tree))
  }
  tree
}


# testtrees <- lapply(thousandtrees,trimtree)
# 
# havedatavec <- thousandtrees[[1]]$tip.label %in% as.character(alldatadf$�..BirdtreeFormat)
# dropformatezilla <- which(havedatavec == FALSE)
# checkname <- name.check(birdzillatreetest,alldatadf,alldatadf$�..BirdtreeFormat)
# tree1 <- lapply(thousandtrees,drop.tip(thousandtrees, tip = dropformatezilla)
# tree2 <- drop.tip(passeriformestree, tip = dropformatezilla)
