# Supplementary material for: Polygyny is linked to accelerated birdsong evolution but not to larger song repertoires
Source: Nat Commun. 2019 Feb 21;10:884. doi: 10.1038/s41467-019-08621-3 (PMC6385279; doi:10.1038/s41467-019-08621-3)
Supplement: Supplementary file 9 — Supplementary Software 1 [file 41467_2019_8621_MOESM9_ESM.zip › Final Revision Code/Original Code/Supplement_scatterboxes.R]

########
#Coded by Kate T. Snyder
#Last Modified 6-22-2018
#Built using RStudio Version 1.1.453
#R Version 3.4.2
#
#mnormt_1.5-5    plyr_1.8.4   geiger_2.0.6   btw_0.1
#phytools_0.6-44   R.utils_2.6.0   nortest_1.0-4
#maps_3.3.0        ape_5.1      nlme_3.1-137   nortest_1.0-4
#BayesTraitsV2
########

#Plots merged boxplot/scatterplot for each song characteristic for each mating classification

scatterboxes <- function(MateParam=c("Polygyny","EPP")) {
  require(phytools)
  source(file = "Supplement_subsetbirddata.R")
  if (MateParam == "Polygyny") {
    pdf(file=paste(Sys.Date(),"PolygynyScatterbox.pdf",sep=""),width = 8, height = 5)
  } else if (MateParam == "EPP") {
    pdf(file=paste(Sys.Date(),"EPPScatterbox.pdf",sep=""),width = 8, height = 5)
  }
  layout(mat=matrix(1:8,nrow=2,ncol=4, byrow=TRUE))
  SongParams <- c("Syllrep","Syllsong","Song","Duration","Interval","Rate","Continuity")
  SongNames <- c("Syllable repertoire","Syllables per song","Song repertoire","Song duration","Intersong interval","Song rate","Continuity")
  for (m in 1:length(SongParams)) {
    SongParam <- SongParams[m]
    subset <- subsetbirddata(MateParam,SongParam, newdata = FALSE)
    songcol <- subset$songcol
    matecol <- subset$matecol
    subsetdf <- subset$df
    songdatavec <- subset$songcontvec
    matingdatavec <- subset$matevec
    tree <- subset$bothtree
    set.seed(10)
    phylanovaresults <- phylANOVA(tree,matingdatavec,songdatavec,nsim=10000)
    df <- dfwilcox <- subset$df[,c(subset$matecol,subset$songcol)]
    datalist <- list()
    if (MateParam == "none") {
      subset <- subsetbirddata("none",SongParam)
      df <- subset$df[,c("Family","Final.polygyny",subset$songcol)]
      families <- unique(df$Family)
      datalist <- list() 
      datalistnames <- set.seed(10)
      for (i in 1:length(families)) {
        onefamdf <- df[which(df$Family==families[i]),]
        tempfamdata <- onefamdf[,subset$songcol]
        if (length(tempfamdata) > 2) {
          datalist[[i]] <- tempfamdata
          datalistnames[i] <- as.character(families[i]) 
        } #end if length(tempfamdata) > 2
      } #end for i in 1:length(families) 
      names(datalist) <- datalistnames
      datalist <- datalist[-which(sapply(datalist, is.null))]
      offset <- offset[-which(sapply(datalist, is.null))]
    } else if (MateParam == "Polygyny") { #end if MateParam == "none"; this section plots distributions of given song parameter by mating system
      
      datalist <- list() 
      datalistnames <- set.seed(10)
      df$Final.polygyny[which(df$Final.polygyny == 0)] <- "Monogamy"
      df$Final.polygyny[which(df$Final.polygyny == 1)] <- "Polygyny"
      factors <- c("Monogamy","Polygyny") 
      for (i in 1:2) {
        onefactordf <- df[which(df$Final.polygyny == factors[i]),]
        tempfactordata <- onefactordf[,subset$songcol]
        datalist[[i]] <- tempfactordata
        datalistnames[i] <- as.character(factors[i]) 
      } #end for i in 1:length(factors) 
      names(datalist) <- datalistnames
    } else if (MateParam == "EPP") { #end else if MateParam == "Polygyny")
      datalist <- list() 
      datalistnames <- set.seed(10)
      df$Final.EPP[which(df$Final.EPP == 0)] <- "Low EPP"
      df$Final.EPP[which(df$Final.EPP == 1)] <- "High EPP"
      factors <- c("Low EPP","High EPP") 
      for (i in 1:2) {
        onefactordf <- df[which(df$Final.EPP == factors[i]),]
        tempfactordata <- onefactordf[,subset$songcol]
        datalist[[i]] <- tempfactordata
        datalistnames[i] <- as.character(factors[i]) 
      } #end for i in 1:length(factors) 
      names(datalist) <- datalistnames
    } #end else if MateParam == "EPP"
    wilcoxresults <- wilcox.test(datalist[[1]],datalist[[2]])
    labels <- c(paste(datalistnames[1]," \nN =",length(datalist[[1]])), paste(datalistnames[2]," \nN =",length(datalist[[2]])))
    main <- paste("Wilcoxon rank-sum p =",round(wilcoxresults$p.value,6)," \nphylANOVA p =", phylanovaresults$Pf)
    ScatterBox(data = datalist, main = main, ylab = SongNames[m], labels = labels)
  } # end for m in 1:length(SongParams)
  dev.off()
} # end function scatterboxes


ScatterBox <- function(data,main="",sub="",xlab="",ylab="",labels=FALSE,col1=NA,col2=rgb(0,0,0,.7),log=""){
  #make data a list, create empty plot, get quantiles and get offset
  if(is.list(data)==FALSE){
    data <- list(data)
  }
  offset <- 1:length(data)-1
  plot(1,type='n',xlim=c(0,length(data)),ylim=c(min(unlist(data)),max(unlist(data))),xaxt='n',
       xlab=xlab, ylab=ylab, main=main, sub=sub,log="y",cex.main = 1)
  axis(1, at=.5+offset, labels = labels, las = 1, cex.axis = 0.8)
  quan <- sapply(data, quantile, c(.25,.5,.75),type=8)
  #box
  rect(.25+offset,quan[1,],.5+offset,quan[3,],col = col1)
  #mean
  segments(.25+offset,quan[2,],.5+offset,quan[2,], lwd=2)
  
  
  #Scatter colors
  if(length(col2)!=length(data)){
    col2 <- rep(col2,length(data))
  }
  
  #get data for whiskers, scatter, and outliers
  up <- vector("numeric",length(data))
  down <- vector("numeric",length(data))
  index <- vector("list",length(data))
  jity <- vector("list",length(data))
  for(i in seq_along(data)){
    up[i] <- min(max(data[[i]]), quan[3,i] + 1.5*(quan[3,i]-quan[1,i]))
    down[i] <- max(min(data[[i]]), quan[1,i] - 1.5*(quan[3,i]-quan[1,i]))
    index <- which(data[[i]] > up[i] | data[[i]] < down[i])
    jity <- jitter(rep(.625,length(data[[i]])),8)+offset[i]
    type <- rep(20,length(data[[i]]))
    points(jity, data[[i]], pch=type, cex = 0.2, col="black")
  }
  
  #whiskerlength and block
  segments(.5+offset,c(quan[3,],quan[1,]),.5+offset,c(up,down),lty = 2)
  segments(.5+offset,c(up,down),.375+offset,c(up,down),lwd = 1)
}
