# Supplementary material for: Polygyny is linked to accelerated birdsong evolution but not to larger song repertoires
Source: Nat Commun. 2019 Feb 21;10:884. doi: 10.1038/s41467-019-08621-3 (PMC6385279; doi:10.1038/s41467-019-08621-3)
Supplement: Supplementary file 9 — Supplementary Software 1 [file 41467_2019_8621_MOESM9_ESM.zip › Final Revision Code/Original Code/Supplement_jackknifingbrownie.R]

########
#Coded by Kate T. Snyder
#Last Modified 6-22-2018
#Built using RStudio Version 1.1.453
#R Version 3.4.2
#
#mnormt_1.5-5    plyr_1.8.4   geiger_2.0.6   btw_0.1
#phytools_0.6-44   R.utils_2.6.0   nortest_1.0-4
#maps_3.3.0        ape_5.1      nlme_3.1-137   nortest_1.0-4
#BayesTraitsV2
########

#Jackknifing brownie

jackbrowniefunction <- function(MateParam=c("Polygyny","EPP","OC"),SongParam=c("Song","Syllsong","Syllrep","Interval","Duration","Continuity","Rate"), islog = TRUE, matemodel = "ARD", matensim = 100, allcsvs = FALSE) {
  require(ape)
  require(phytools)
  require(base)
  require(mnormt)
  require(R.utils)
  source(file = "Supplement_subsetbirddata.R")
  source(file = "Supplement_findQrates.R")
output <- list()
output$start <- Sys.time()
print(Sys.time())

subset <- subsetbirddata(MateParam = MateParam,SongParam = SongParam)
songdf <- subset$df
bothtree <- subset$ditree
 songdatavec <- subset$songcontvec
 matingdatavec <- subset$matevec
songcol <- subset$songcol
matecol <- subset$matecol

##Jackknife test removing each family
familyvecNoNone <- unique(songdf$Family)
familyvec <- c("None",as.character(familyvecNoNone))
brownielist <- list()

  Qoutput <- findQrates(MateParam = MateParam, SongParam = "none")
  qrates <- Qoutput$qrates
  
  for (k in 1:length(familyvec)) {
    jackedsongdf <- songdf  #have to do this so songdf doesn't get whittled down every time the for loop loops
    jackedsongdf <- jackedsongdf[which(jackedsongdf$Family != familyvec[k]),]

    notjackedvec <- bothtree$tip.label %in% as.character(jackedsongdf$BirdtreeFormat)
    dropforjack <- which(notjackedvec == FALSE)

    jacktree <- drop.tip(bothtree,tip = dropforjack)

    matevec <- as.character(jackedsongdf[,matecol])
    names(matevec) <- jackedsongdf$BirdtreeFormat
    songcontvec <- jackedsongdf[,songcol]
    names(songcontvec) <- jackedsongdf$BirdtreeFormat
    
    set.seed(10)
    print(paste("Beginning simmap for brownie",MateParam,SongParam)) 
    starttimebrownie <- Sys.time()
    
    simmappy <- make.simmap(jacktree,matevec,nsim=matensim, Q=qrates, message = FALSE) 
    simmapsdone <- Sys.time()
    simmaptime <- simmapsdone - starttimebrownie
    print(paste("Simmaps generated. That step took this much time: ", simmaptime, ".  Starting for loop with ", matensim, " loops.", MateParam, SongParam, familyvec[k]))
    
    browniedata <- data.frame(MatePar=character(matensim),SongPar=character(matensim),Pval=numeric(matensim),ERRate=numeric(matensim),ERloglik=numeric(matensim),ERace=numeric(matensim),ARDRate0=numeric(matensim),ARDRate1=numeric(matensim),ARDloglik=numeric(matensim),ARDace=numeric(matensim),k2=numeric(matensim),convergence=character(matensim),simmapnumber=integer(matensim),jackedfam=character(matensim), stringsAsFactors = FALSE)
    
    
    for (i in 1:matensim) {
      simmapfor <- simmappy[[i]]
      brownieliteresults <- set.seed(10)
      
      tryCatch(
        expr = {
          withTimeout(expr={
            
            brownieliteresults <- brownie.lite(simmapfor,songcontvec,maxit=75000)
            browniedata[i,3] <- brownieliteresults$P.chisq
            browniedata[i,4] <- brownieliteresults$sig2.single
            browniedata[i,5] <- brownieliteresults$logL1
            browniedata[i,6] <- brownieliteresults$a.single
            browniedata[i,7] <- brownieliteresults$sig2.multiple[1]
            browniedata[i,8] <- brownieliteresults$sig2.multiple[2]
            browniedata[i,9] <- brownieliteresults$logL.multiple
            browniedata[i,10] <- brownieliteresults$a.multiple
            browniedata[i,11] <- brownieliteresults$k2
            browniedata[i,12] <- as.character(brownieliteresults$convergence)
            browniedata[i,13] <- i}, timeout = 16, cpu=Inf, onTimeout = "error")
        },
        TimeoutException = function(ex) {browniedata[i,3:13]<-c(NA,NA,NA,NA,NA,NA,NA,NA,NA,"timeout",i);
        print(paste("timeout",i));
        })
      
      browniedata[i,1] <- MateParam
      browniedata[i,2] <- SongParam
      browniedata[i,14] <- paste(familyvec[k])
      
      if (i %in% seq(0,2000,by=45)) {
        print(paste("End brownie loop iteration",i,Sys.time()))
      }
    }  #end for loop 1:matensim
    if (allcsvs == TRUE) {
      write.csv(file = paste(Sys.Date(),"BrownieJack",MateParam,SongParam,familyvec[k],".csv",sep=""), browniedata)
    }
     brownielist[[k]] <- browniedata

  } #end for loop going thru each family

  outputty <- list()
  outputty$brownielist <- brownielist
  outputty$familyvec <- familyvec
  return(outputty)

} #end jackfunction 
