# Supplementary material for: Polygyny is linked to accelerated birdsong evolution but not to larger song repertoires
Source: Nat Commun. 2019 Feb 21;10:884. doi: 10.1038/s41467-019-08621-3 (PMC6385279; doi:10.1038/s41467-019-08621-3)
Supplement: Supplementary file 9 — Supplementary Software 1 [file 41467_2019_8621_MOESM9_ESM.zip › Final Revision Code/Original Code/SupplementalData_R.csv]

BirdtreeFormat	Family	Final.polygyny	Final.EPP	Syllable.rep.min	Syllable.rep.final	Syllable.rep.max	Syll.song.min	Syll.song.final	Syll.song.max	Song.rep.min	Song.rep.final	Song.rep.max	Duration.min	Duration.final	Duration.max	Interval.min	Interval.final	Interval.max	Song.rate.min	Song.rate	Song.rate.max	Continuity.min	Continuity	Continuity.max
Acanthornis_magna	Acanthizidae	0	NA	NA	NA	NA	NA	NA	NA	NA	NA	NA	NA	NA	NA	NA	NA	NA	NA	NA	NA	NA	NA	NA
Acridotheres_cristatellus	Sturnidae	0	NA	NA	NA	NA	NA	NA	NA	NA	NA	NA	NA	NA	NA	NA	NA	NA	NA	NA	NA	NA	NA	NA
Acridotheres_fuscus	Sturnidae	0	NA	NA	NA	NA	NA	NA	NA	NA	NA	NA	NA	NA	NA	NA	NA	NA	NA	NA	NA	NA	NA	NA
Acridotheres_ginginianus	Sturnidae	0	NA	NA	NA	NA	NA	NA	NA	NA	NA	NA	NA	NA	NA	NA	NA	NA	NA	NA	NA	NA	NA	NA
Acridotheres_tristis	Sturnidae	0	NA	NA	NA	NA	NA	NA	NA	NA	NA	NA	NA	NA	NA	NA	NA	NA	NA	NA	NA	NA	NA	NA
Acrocephalus_aequinoctialis	Acrocephalidae	0	NA	NA	NA	NA	NA	NA	NA	NA	NA	NA	NA	NA	NA	NA	NA	NA	NA	NA	NA	NA	NA	NA
Acrocephalus_arundinaceus	Acrocephalidae	1	1	15	22.5	30	5	5	5	100	500	1000	3.2	7.35	11.5	1.5	1.75	2	12.76595745	6.593406593	4.444444444	0.680851064	0.807692308	0.851851852
Acrocephalus_baeticatus	Acrocephalidae	NA	NA	NA	NA	NA	NA	NA	NA	NA	NA	NA	NA	NA	NA	NA	NA	NA	NA	NA	NA	NA	NA	NA
Acrocephalus_bistrigiceps	Acrocephalidae	1	0	55	55	55	10	10	10	300	400	500	NA	NA	NA	NA	NA	NA	NA	NA	NA	NA	NA	NA
Acrocephalus_dumetorum	Acrocephalidae	NA	NA	NA	NA	NA	3.48	3.48	3.48	55.3	55.3	55.3	0.75	0.75	0.75	0.25	0.25	0.25	60	60	60	0.75	0.75	0.75
Acrocephalus_familiaris	Acrocephalidae	0	NA	NA	NA	NA	NA	NA	NA	NA	NA	NA	NA	NA	NA	NA	NA	NA	NA	NA	NA	NA	NA	NA
Acrocephalus_luscinius	Acrocephalidae	0	NA	NA	NA	NA	NA	NA	NA	NA	NA	NA	NA	NA	NA	NA	NA	NA	NA	NA	NA	NA	NA	NA
Acrocephalus_melanopogon	Acrocephalidae	0	NA	70	102	134	NA	NA	NA	NA	NA	NA	NA	NA	NA	NA	NA	NA	NA	NA	NA	NA	NA	NA
Acrocephalus_orinus	Acrocephalidae	0	NA	NA	NA	NA	NA	NA	NA	NA	NA	NA	NA	NA	NA	NA	NA	NA	NA	NA	NA	NA	NA	NA
Acrocephalus_paludicola	Acrocephalidae	NA	1	15	15	15	20	20	20	100	100	100	2.18	2.18	2.18	NA	NA	NA	NA	NA	NA	NA	NA	NA
Acrocephalus_palustris	Acrocephalidae	1	0	90	241	411	90	90	90	100	100	100	5	5	5	0.01	0.25	0.8	11.9760479	11.42857143	10.34482759	0.998003992	0.952380952	0.862068966
Acrocephalus_schoenobaenus	Acrocephalidae	1	0	45	55	68	5	6.35	7.7	100	100	100	19.5	19.5	19.5	1.31	1.31	1.31	2.883229217	2.883229217	2.883229217	0.937049495	0.937049495	0.937049495
Acrocephalus_scirpaceus	Acrocephalidae	0	NA	80	80	80	80	80	80	100	500	1000	20	260	500	0.01	0.25	0.8	2.99850075	0.23054755	0.119808307	0.99950025	0.999039385	0.998402556
Acrocephalus_sechellensis	Acrocephalidae	0	1	32	32	32	NA	NA	NA	NA	NA	NA	NA	NA	NA	NA	NA	NA	NA	NA	NA	NA	NA	NA
Acrocephalus_stentoreus	Acrocephalidae	0	NA	15	15	15	NA	NA	NA	NA	NA	NA	NA	NA	NA	NA	NA	NA	NA	NA	NA	NA	NA	NA
Agelaioides_badius	Icteridae	0	NA	NA	NA	NA	NA	NA	NA	NA	NA	NA	NA	NA	NA	NA	NA	NA	NA	NA	NA	NA	NA	NA
Agelaius_assimilis	Icteridae	0	NA	NA	NA	NA	NA	NA	NA	NA	NA	NA	NA	NA	NA	NA	NA	NA	NA	NA	NA	NA	NA	NA
Agelaius_humeralis	Icteridae	0	NA	NA	NA	NA	NA	NA	NA	NA	NA	NA	NA	NA	NA	NA	NA	NA	NA	NA	NA	NA	NA	NA
Agelaius_phoeniceus	Icteridae	1	1	18.5	18.5	18.5	3	3	3	4	5	6	1.25	1.25	1.25	14	14	14	3.93442623	3.93442623	3.93442623	0.081967213	0.081967213	0.081967213
Agelaius_tricolor	Icteridae	1	NA	NA	NA	NA	NA	NA	NA	NA	NA	NA	1.25	1.25	1.25	NA	NA	NA	NA	NA	NA	NA	NA	NA
Agelaius_xanthomus	Icteridae	0	NA	NA	NA	NA	NA	NA	NA	NA	NA	NA	NA	NA	NA	NA	NA	NA	NA	NA	NA	NA	NA	NA
Agelasticus_thilius	Icteridae	0	NA	17.9	17.9	17.9	NA	NA	NA	6	6	6	NA	NA	NA	NA	NA	NA	NA	NA	NA	NA	NA	NA
Ailuroedus_crassirostris	Ptilonorhynchidae	0	NA	NA	NA	NA	NA	NA	NA	NA	NA	NA	NA	NA	NA	NA	NA	NA	NA	NA	NA	NA	NA	NA
Ailuroedus_melanotis	Ptilonorhynchidae	0	NA	NA	NA	NA	NA	NA	NA	NA	NA	NA	NA	NA	NA	NA	NA	NA	NA	NA	NA	NA	NA	NA
Aimophila_aestivalis	Passerellidae	0	NA	NA	NA	NA	2	2	2	20	20	20	0.55	0.55	0.55	10	10	10	5.687203791	5.687203791	5.687203791	0.052132701	0.052132701	0.052132701
Aimophila_botterii	Passerellidae	0	NA	NA	NA	NA	NA	NA	NA	NA	NA	NA	NA	NA	NA	NA	NA	NA	NA	NA	NA	NA	NA	NA
Aimophila_carpalis	Passerellidae	0	NA	NA	NA	NA	NA	NA	NA	NA	NA	NA	NA	NA	NA	NA	NA	NA	NA	NA	NA	NA	NA	NA
Aimophila_humeralis	Passerellidae	NA	NA	NA	NA	NA	NA	NA	NA	NA	NA	NA	1.75	1.75	1.75	NA	NA	NA	NA	NA	NA	NA	NA	NA
Aimophila_mystacalis	Passerellidae	0	NA	NA	NA	NA	NA	NA	NA	NA	NA	NA	NA	NA	NA	NA	NA	NA	NA	NA	NA	NA	NA	NA
Aimophila_quinquestriata	Passerellidae	0	NA	NA	NA	NA	NA	NA	NA	75	75	75	NA	NA	NA	NA	NA	NA	NA	NA	NA	NA	NA	NA
Alauda_arvensis	Alaudidae	0	NA	341	341	341	15	15	15	NA	NA	NA	NA	NA	NA	NA	NA	NA	NA	NA	NA	NA	NA	NA
Alauda_razae	Alaudidae	0	NA	NA	NA	NA	NA	NA	NA	NA	NA	NA	NA	NA	NA	NA	NA	NA	NA	NA	NA	NA	NA	NA
Alophoixus_finschii	Pycnonotidae	0	NA	NA	NA	NA	NA	NA	NA	NA	NA	NA	NA	NA	NA	NA	NA	NA	NA	NA	NA	NA	NA	NA
Amblyospiza_albifrons	Ploceidae	1	NA	NA	NA	NA	NA	NA	NA	NA	NA	NA	NA	NA	NA	NA	NA	NA	NA	NA	NA	NA	NA	NA
Amblyramphus_holosericeus	Icteridae	NA	NA	NA	NA	NA	NA	NA	NA	NA	NA	NA	NA	NA	NA	NA	NA	NA	NA	NA	NA	NA	NA	NA
Ammodramus_bairdii	Passerellidae	0	NA	NA	NA	NA	NA	NA	NA	1	1	1	NA	NA	NA	NA	NA	NA	NA	NA	NA	NA	NA	NA
Ammodramus_caudacutus	Passerellidae	NA	NA	NA	NA	NA	NA	NA	NA	1	1	1	NA	NA	NA	NA	NA	NA	NA	NA	NA	NA	NA	NA
Ammodramus_henslowii	Passerellidae	0	NA	NA	NA	NA	NA	NA	NA	NA	NA	NA	NA	NA	NA	NA	NA	NA	NA	NA	NA	NA	NA	NA
Ammodramus_leconteii	Passerellidae	0	NA	NA	NA	NA	NA	NA	NA	NA	NA	NA	NA	NA	NA	NA	NA	NA	NA	NA	NA	NA	NA	NA
Ammodramus_maritimus	Passerellidae	0	1	NA	NA	NA	3	3	3	4	4	4	1	1	1	4.4	4.4	4.4	11.11111111	11.11111111	11.11111111	0.185185185	0.185185185	0.185185185
Ammodramus_savannarum	Passerellidae	0	NA	NA	NA	NA	NA	NA	NA	NA	NA	NA	NA	NA	NA	NA	NA	NA	NA	NA	NA	NA	NA	NA
Ammomanes_deserti	Alaudidae	0	NA	NA	NA	NA	NA	NA	NA	NA	NA	NA	NA	NA	NA	NA	NA	NA	NA	NA	NA	NA	NA	NA
Amphispiza_belli	Passerellidae	0	NA	NA	NA	NA	NA	NA	NA	1	1	1	NA	NA	NA	NA	NA	NA	NA	NA	NA	NA	NA	NA
Amphispiza_bilineata	Passerellidae	0	NA	NA	NA	NA	NA	NA	NA	9	9	9	1.02	1.02	1.02	0.98	0.98	0.98	30	30	30	0.51	0.51	0.51
Anaplectes_rubriceps	Ploceidae	1	NA	NA	NA	NA	NA	NA	NA	NA	NA	NA	NA	NA	NA	NA	NA	NA	NA	NA	NA	NA	NA	NA
Andropadus_gracilis	Pycnonotidae	0	NA	NA	NA	NA	NA	NA	NA	NA	NA	NA	NA	NA	NA	NA	NA	NA	NA	NA	NA	NA	NA	NA
Andropadus_importunus	Pycnonotidae	0	NA	NA	NA	NA	NA	NA	NA	NA	NA	NA	NA	NA	NA	NA	NA	NA	NA	NA	NA	NA	NA	NA
Andropadus_milanjensis	Pycnonotidae	0	NA	NA	NA	NA	NA	NA	NA	NA	NA	NA	NA	NA	NA	NA	NA	NA	NA	NA	NA	NA	NA	NA
Andropadus_nigriceps	Pycnonotidae	0	NA	NA	NA	NA	NA	NA	NA	NA	NA	NA	NA	NA	NA	10	10	10	NA	NA	NA	NA	NA	NA
Anthoscopus_caroli	Remizidae	0	NA	NA	NA	NA	NA	NA	NA	NA	NA	NA	2.5	2.5	2.5	NA	NA	NA	NA	NA	NA	NA	NA	NA
Anthoscopus_minutus	Remizidae	0	NA	NA	NA	NA	NA	NA	NA	NA	NA	NA	NA	NA	NA	NA	NA	NA	NA	NA	NA	NA	NA	NA
Anthus_campestris	Motacillidae	0	NA	1	1	1	3	3	3	1	1	1	0.4	0.4	0.4	NA	NA	NA	NA	NA	NA	NA	NA	NA
Anthus_chloris	Motacillidae	0	NA	NA	NA	NA	NA	NA	NA	NA	NA	NA	NA	NA	NA	NA	NA	NA	NA	NA	NA	NA	NA	NA
Anthus_crenatus	Motacillidae	0	NA	NA	NA	NA	NA	NA	NA	NA	NA	NA	NA	NA	NA	NA	NA	NA	NA	NA	NA	NA	NA	NA
Anthus_hoeschi	Motacillidae	0	NA	NA	NA	NA	NA	NA	NA	NA	NA	NA	NA	NA	NA	NA	NA	NA	NA	NA	NA	NA	NA	NA
Anthus_leucophrys	Motacillidae	0	NA	NA	NA	NA	NA	NA	NA	NA	NA	NA	NA	NA	NA	NA	NA	NA	NA	NA	NA	NA	NA	NA
Anthus_lineiventris	Motacillidae	0	NA	NA	NA	NA	NA	NA	NA	NA	NA	NA	NA	NA	NA	NA	NA	NA	NA	NA	NA	NA	NA	NA
Anthus_lutescens	Motacillidae	0	NA	NA	NA	NA	NA	NA	NA	NA	NA	NA	NA	NA	NA	NA	NA	NA	NA	NA	NA	NA	NA	NA
Anthus_melindae	Motacillidae	0	NA	NA	NA	NA	NA	NA	NA	NA	NA	NA	NA	NA	NA	NA	NA	NA	NA	NA	NA	NA	NA	NA
Anthus_novaeseelandiae	Motacillidae	0	NA	NA	NA	NA	NA	NA	NA	NA	NA	NA	NA	NA	NA	NA	NA	NA	NA	NA	NA	NA	NA	NA
Anthus_petrosus	Motacillidae	0	NA	NA	NA	NA	NA	NA	NA	NA	NA	NA	18	18	18	NA	NA	NA	NA	NA	NA	NA	NA	NA
Anthus_pratensis	Motacillidae	0	NA	NA	NA	NA	NA	NA	NA	1	1	1	NA	NA	NA	NA	NA	NA	NA	NA	NA	NA	NA	NA
Anthus_similis	Motacillidae	0	NA	NA	NA	NA	NA	NA	NA	NA	NA	NA	NA	NA	NA	NA	NA	NA	NA	NA	NA	NA	NA	NA
Anthus_spinoletta	Motacillidae	0	0	5.1	5.1	5.1	3.2	5.1	7	1	1	1	10.5	10.57	10.64	NA	NA	NA	NA	NA	NA	NA	NA	NA
Anthus_trivialis	Motacillidae	0	NA	11	11	11	6	6	6	NA	NA	NA	8	8	8	NA	NA	NA	NA	NA	NA	NA	NA	NA
Anthus_vaalensis	Motacillidae	0	NA	NA	NA	NA	NA	NA	NA	NA	NA	NA	NA	NA	NA	NA	NA	NA	NA	NA	NA	NA	NA	NA
Apalis_thoracica	Cisticolidae	0	NA	NA	NA	NA	NA	NA	NA	NA	NA	NA	15	15	15	NA	NA	NA	NA	NA	NA	NA	NA	NA
Aphelocoma_californica	Corvidae	0	NA	NA	NA	NA	NA	NA	NA	NA	NA	NA	NA	NA	NA	NA	NA	NA	NA	NA	NA	NA	NA	NA
Aphelocoma_coerulescens	Corvidae	0	0	NA	NA	NA	NA	NA	NA	NA	NA	NA	NA	NA	NA	NA	NA	NA	NA	NA	NA	NA	NA	NA
Aphelocoma_insularis	Corvidae	0	NA	NA	NA	NA	NA	NA	NA	NA	NA	NA	10	10	10	NA	NA	NA	NA	NA	NA	NA	NA	NA
Aphelocoma_ultramarina	Corvidae	NA	0	NA	NA	NA	NA	NA	NA	NA	NA	NA	NA	NA	NA	NA	NA	NA	NA	NA	NA	NA	NA	NA
Aplonis_dichroa	Sturnidae	0	NA	NA	NA	NA	NA	NA	NA	NA	NA	NA	NA	NA	NA	NA	NA	NA	NA	NA	NA	NA	NA	NA
Aplonis_opaca	Sturnidae	0	NA	NA	NA	NA	NA	NA	NA	NA	NA	NA	NA	NA	NA	NA	NA	NA	NA	NA	NA	NA	NA	NA
Arremonops_rufivirgatus	Passerellidae	NA	NA	NA	NA	NA	NA	NA	NA	1	1	1	NA	NA	NA	NA	NA	NA	NA	NA	NA	NA	NA	NA
Arses_telescophthalmus	Monarchidae	0	NA	NA	NA	NA	NA	NA	NA	NA	NA	NA	NA	NA	NA	NA	NA	NA	NA	NA	NA	NA	NA	NA
Auriparus_flaviceps	Remizidae	0	NA	NA	NA	NA	NA	NA	NA	NA	NA	NA	NA	NA	NA	NA	NA	NA	NA	NA	NA	NA	NA	NA
Automolus_ochrolaemus	Furnariidae	0	NA	NA	NA	NA	NA	NA	NA	NA	NA	NA	3	3	3	NA	NA	NA	NA	NA	NA	NA	NA	NA
Automolus_rubiginosus	Furnariidae	0	NA	NA	NA	NA	NA	NA	NA	NA	NA	NA	NA	NA	NA	NA	NA	NA	NA	NA	NA	NA	NA	NA
Baeolophus_atricristatus	Paridae	0	NA	NA	NA	NA	1	1	1	9	9	9	1.27	1.27	1.27	3.75	3.75	3.75	11.95219124	11.95219124	11.95219124	0.252988048	0.252988048	0.252988048
Baeolophus_bicolor	Paridae	0	1	NA	NA	NA	1.5	1.5	1.5	12	12.85	13.7	1.4	1.4	1.4	1	1	1	25	25	25	0.583333333	0.583333333	0.583333333
Baeolophus_inornatus	Paridae	0	NA	NA	NA	NA	1.5	1.5	1.5	11	11	11	2.5	2.5	2.5	1	1	1	17.14285714	17.14285714	17.14285714	0.714285714	0.714285714	0.714285714
Baeolophus_wollweberi	Paridae	0	NA	NA	NA	NA	NA	NA	NA	2	2	2	NA	NA	NA	NA	NA	NA	NA	NA	NA	NA	NA	NA
Batis_occulta	Platysteiridae	0	NA	NA	NA	NA	NA	NA	NA	NA	NA	NA	NA	NA	NA	NA	NA	NA	NA	NA	NA	NA	NA	NA
Bleda_notatus	Pycnonotidae	0	NA	NA	NA	NA	NA	NA	NA	NA	NA	NA	NA	NA	NA	NA	NA	NA	NA	NA	NA	NA	NA	NA
Bleda_syndactylus	Pycnonotidae	0	NA	NA	NA	NA	NA	NA	NA	NA	NA	NA	NA	NA	NA	NA	NA	NA	NA	NA	NA	NA	NA	NA
Bombycilla_cedrorum	Bombycillidae	0	NA	NA	NA	NA	NA	NA	NA	NA	NA	NA	NA	NA	NA	NA	NA	NA	NA	NA	NA	NA	NA	NA
Bombycilla_garrulus	Bombycillidae	0	NA	NA	NA	NA	NA	NA	NA	NA	NA	NA	NA	NA	NA	NA	NA	NA	NA	NA	NA	NA	NA	NA
Bradornis_infuscatus	Muscicapidae	0	NA	NA	NA	NA	NA	NA	NA	NA	NA	NA	3.5	3.5	3.5	NA	NA	NA	NA	NA	NA	NA	NA	NA
Bradornis_mariquensis	Muscicapidae	0	NA	NA	NA	NA	2	2	2	NA	NA	NA	NA	NA	NA	NA	NA	NA	NA	NA	NA	NA	NA	NA
Bradornis_microrhynchus	Muscicapidae	0	NA	NA	NA	NA	NA	NA	NA	NA	NA	NA	NA	NA	NA	NA	NA	NA	NA	NA	NA	NA	NA	NA
Bradornis_pallidus	Muscicapidae	0	NA	NA	NA	NA	NA	NA	NA	NA	NA	NA	NA	NA	NA	NA	NA	NA	NA	NA	NA	NA	NA	NA
Bradypterus_baboecala	Locustellidae	0	NA	NA	NA	NA	NA	NA	NA	NA	NA	NA	10	10	10	NA	NA	NA	NA	NA	NA	NA	NA	NA
Bradypterus_barratti	Locustellidae	0	NA	NA	NA	NA	NA	NA	NA	NA	NA	NA	NA	NA	NA	NA	NA	NA	NA	NA	NA	NA	NA	NA
Bradypterus_cinnamomeus	Locustellidae	0	NA	NA	NA	NA	NA	NA	NA	NA	NA	NA	2	2	2	NA	NA	NA	NA	NA	NA	NA	NA	NA
Bradypterus_graueri	Locustellidae	0	NA	NA	NA	NA	NA	NA	NA	NA	NA	NA	1.5	1.5	1.5	NA	NA	NA	NA	NA	NA	NA	NA	NA
Bradypterus_lopezi	Locustellidae	0	NA	NA	NA	NA	NA	NA	NA	NA	NA	NA	NA	NA	NA	NA	NA	NA	NA	NA	NA	NA	NA	NA
Bradypterus_sylvaticus	Locustellidae	0	NA	NA	NA	NA	NA	NA	NA	NA	NA	NA	6	6	6	NA	NA	NA	NA	NA	NA	NA	NA	NA
Bradypterus_victorini	Macrosphenidae	0	NA	NA	NA	NA	NA	NA	NA	NA	NA	NA	NA	NA	NA	NA	NA	NA	NA	NA	NA	NA	NA	NA
Bubalornis_albirostris	Ploceidae	1	NA	NA	NA	NA	NA	NA	NA	NA	NA	NA	NA	NA	NA	NA	NA	NA	NA	NA	NA	NA	NA	NA
Bucanetes_githagineus	Fringillidae	0	NA	NA	NA	NA	NA	NA	NA	NA	NA	NA	NA	NA	NA	NA	NA	NA	NA	NA	NA	NA	NA	NA
Buphagus_africanus	Buphagidae	0	NA	NA	NA	NA	NA	NA	NA	NA	NA	NA	NA	NA	NA	NA	NA	NA	NA	NA	NA	NA	NA	NA
Buphagus_erythrorhynchus	Buphagidae	0	NA	NA	NA	NA	NA	NA	NA	NA	NA	NA	NA	NA	NA	NA	NA	NA	NA	NA	NA	NA	NA	NA
Cacicus_cela	Icteridae	1	NA	26	26	26	NA	NA	NA	6.5	253.25	500	NA	NA	NA	NA	NA	NA	NA	NA	NA	NA	NA	NA
Cacicus_chrysopterus	Icteridae	0	NA	NA	NA	NA	NA	NA	NA	NA	NA	NA	NA	NA	NA	NA	NA	NA	NA	NA	NA	NA	NA	NA
Cacicus_haemorrhous	Icteridae	1	NA	NA	NA	NA	NA	NA	NA	NA	NA	NA	NA	NA	NA	NA	NA	NA	NA	NA	NA	NA	NA	NA
Cacicus_solitarius	Icteridae	0	NA	NA	NA	NA	NA	NA	NA	NA	NA	NA	NA	NA	NA	NA	NA	NA	NA	NA	NA	NA	NA	NA
Cacicus_uropygialis	Icteridae	0	NA	11.3	11.3	11.3	NA	NA	NA	12	12	12	NA	NA	NA	NA	NA	NA	NA	NA	NA	NA	NA	NA
Calamospiza_melanocorys	Passerellidae	1	NA	NA	NA	NA	NA	NA	NA	NA	NA	NA	NA	NA	NA	NA	NA	NA	NA	NA	NA	NA	NA	NA
Calandrella_cinerea	Alaudidae	0	NA	NA	NA	NA	NA	NA	NA	NA	NA	NA	NA	NA	NA	NA	NA	NA	NA	NA	NA	NA	NA	NA
Calandrella_somalica	Alaudidae	0	NA	NA	NA	NA	NA	NA	NA	NA	NA	NA	NA	NA	NA	NA	NA	NA	NA	NA	NA	NA	NA	NA
Calcarius_lapponicus	Calcariidae	0	NA	NA	NA	NA	16	16	16	1	1	1	2.25	2.25	2.25	NA	NA	NA	NA	NA	NA	NA	NA	NA
Calcarius_mccownii	Calcariidae	0	NA	NA	NA	NA	NA	NA	NA	NA	NA	NA	NA	NA	NA	NA	NA	NA	NA	NA	NA	NA	NA	NA
Calcarius_ornatus	Calcariidae	0	1	NA	NA	NA	7.5	7.5	7.5	NA	NA	NA	2.25	2.375	2.5	NA	NA	NA	NA	NA	NA	NA	NA	NA
Calcarius_pictus	Calcariidae	NA	0	10.1	10.1	10.1	10.1	10.1	10.1	1	1	1	1.63	1.63	1.63	NA	NA	NA	NA	NA	NA	NA	NA	NA
Calicalicus_madagascariensis	Vangidae	0	NA	NA	NA	NA	NA	NA	NA	NA	NA	NA	NA	NA	NA	NA	NA	NA	NA	NA	NA	NA	NA	NA
Callacanthis_burtoni	Fringillidae	0	NA	NA	NA	NA	NA	NA	NA	NA	NA	NA	NA	NA	NA	NA	NA	NA	NA	NA	NA	NA	NA	NA
Calocitta_formosa	Corvidae	NA	0	NA	NA	NA	NA	NA	NA	NA	NA	NA	NA	NA	NA	NA	NA	NA	NA	NA	NA	NA	NA	NA
Camaroptera_brachyura	Cisticolidae	0	NA	NA	NA	NA	NA	NA	NA	NA	NA	NA	2.1	2.1	2.1	NA	NA	NA	NA	NA	NA	NA	NA	NA
Camaroptera_superciliaris	Cisticolidae	0	NA	NA	NA	NA	NA	NA	NA	NA	NA	NA	NA	NA	NA	NA	NA	NA	NA	NA	NA	NA	NA	NA
Campephaga_phoenicea	Campephagidae	0	NA	NA	NA	NA	NA	NA	NA	NA	NA	NA	7.5	7.5	7.5	NA	NA	NA	NA	NA	NA	NA	NA	NA
Campephaga_quiscalina	Campephagidae	0	NA	NA	NA	NA	NA	NA	NA	NA	NA	NA	NA	NA	NA	NA	NA	NA	NA	NA	NA	NA	NA	NA
Campylorhynchus_brunneicapillus	Troglodytidae	0	NA	NA	NA	NA	1	1	1	NA	NA	NA	2.9	2.9	2.9	7.8	7.8	7.8	5.607476636	5.607476636	5.607476636	0.271028037	0.271028037	0.271028037
Campylorhynchus_griseus	Troglodytidae	NA	0	NA	NA	NA	NA	NA	NA	NA	NA	NA	NA	NA	NA	NA	NA	NA	NA	NA	NA	NA	NA	NA
Campylorhynchus_nuchalis	Troglodytidae	NA	0	NA	NA	NA	NA	NA	NA	5	5	5	NA	NA	NA	NA	NA	NA	NA	NA	NA	NA	NA	NA
Cardinalis_cardinalis	Cardinalidae	0	1	14	14	14	1	1.75	2.5	9	13.835	18.67	1.8	1.8	1.8	6.9	6.9	6.9	6.896551724	6.896551724	6.896551724	0.206896552	0.206896552	0.206896552
Carduelis_cannabina	Fringillidae	0	NA	NA	NA	NA	NA	NA	NA	NA	NA	NA	NA	NA	NA	NA	NA	NA	NA	NA	NA	NA	NA	NA
Carduelis_carduelis	Fringillidae	0	NA	60	60	60	NA	NA	NA	NA	NA	NA	NA	NA	NA	NA	NA	NA	NA	NA	NA	NA	NA	NA
Carduelis_chloris	Fringillidae	0	NA	32.5	32.5	32.5	3	3	3	22	261	500	100	500	1000	NA	NA	NA	NA	NA	NA	NA	NA	NA
Carduelis_citrinella	Fringillidae	0	NA	NA	NA	NA	NA	NA	NA	NA	NA	NA	NA	NA	NA	NA	NA	NA	NA	NA	NA	NA	NA	NA
Carduelis_flammea	Fringillidae	0	NA	NA	NA	NA	NA	NA	NA	16	16	16	100	100	100	NA	NA	NA	NA	NA	NA	NA	NA	NA
Carduelis_flavirostris	Fringillidae	0	NA	NA	NA	NA	NA	NA	NA	NA	NA	NA	NA	NA	NA	NA	NA	NA	NA	NA	NA	NA	NA	NA
Carduelis_hornemanni	Fringillidae	0	NA	NA	NA	NA	NA	NA	NA	NA	NA	NA	NA	NA	NA	NA	NA	NA	NA	NA	NA	NA	NA	NA
Carduelis_lawrencei	Fringillidae	0	NA	NA	NA	NA	NA	NA	NA	NA	NA	NA	NA	NA	NA	NA	NA	NA	NA	NA	NA	NA	NA	NA
Carduelis_pinus	Fringillidae	0	NA	NA	NA	NA	NA	NA	NA	NA	NA	NA	NA	NA	NA	NA	NA	NA	NA	NA	NA	NA	NA	NA
Carduelis_psaltria	Fringillidae	0	NA	NA	NA	NA	NA	NA	NA	NA	NA	NA	NA	NA	NA	NA	NA	NA	NA	NA	NA	NA	NA	NA
Carduelis_spinoides	Fringillidae	0	NA	NA	NA	NA	NA	NA	NA	NA	NA	NA	NA	NA	NA	NA	NA	NA	NA	NA	NA	NA	NA	NA
Carduelis_spinus	Fringillidae	0	NA	NA	NA	NA	15	15	15	NA	NA	NA	100	500	1000	NA	NA	NA	NA	NA	NA	NA	NA	NA
Carduelis_tristis	Fringillidae	0	1	33	33	33	NA	NA	NA	100	100	100	100	300	500	NA	NA	NA	NA	NA	NA	NA	NA	NA
Carpodacus_cassinii	Fringillidae	0	NA	27	27	27	NA	NA	NA	86	86	86	NA	NA	NA	NA	NA	NA	NA	NA	NA	NA	NA	NA
Carpodacus_erythrinus	Fringillidae	0	1	5.3	5.3	5.3	4.5	4.9	5.3	1	1	1	NA	NA	NA	NA	NA	NA	NA	NA	NA	NA	NA	NA
Carpodacus_mexicanus	Fringillidae	0	1	38.8	41.3	43.23	1	1.3	15.5	4	4.25	4.5	1.9	1.9	1.9	4.9	4.9	4.9	8.823529412	8.823529412	8.823529412	0.279411765	0.279411765	0.279411765
Carpodacus_puniceus	Fringillidae	0	NA	NA	NA	NA	NA	NA	NA	NA	NA	NA	NA	NA	NA	NA	NA	NA	NA	NA	NA	NA	NA	NA
Carpodacus_purpureus	Fringillidae	0	NA	NA	NA	NA	15	15	15	NA	NA	NA	2	2	2	NA	NA	NA	NA	NA	NA	NA	NA	NA
Carpodacus_roseus	Fringillidae	0	NA	NA	NA	NA	NA	NA	NA	NA	NA	NA	NA	NA	NA	NA	NA	NA	NA	NA	NA	NA	NA	NA
Carpodacus_rubicilla	Fringillidae	0	NA	NA	NA	NA	NA	NA	NA	NA	NA	NA	NA	NA	NA	NA	NA	NA	NA	NA	NA	NA	NA	NA
Carpodacus_synoicus	Fringillidae	0	NA	NA	NA	NA	NA	NA	NA	NA	NA	NA	NA	NA	NA	NA	NA	NA	NA	NA	NA	NA	NA	NA
Catharus_fuscescens	Turdidae	0	NA	12	12	12	3	3	3	2	2	2	1.84	1.84	1.84	4.56	5.645	6.73	9.375	8.016032064	7.001166861	0.2875	0.245824983	0.21470245
Catharus_guttatus	Turdidae	NA	NA	NA	NA	NA	4	4	4	13	13	13	1.59	1.59	1.59	3.71	5.345	6.98	11.32075472	8.651766402	7.001166861	0.3	0.22927181	0.185530922
Catharus_minimus	Turdidae	0	NA	NA	NA	NA	NA	NA	NA	3	3	3	2.14	2.14	2.14	6.43	6.43	6.43	7.001166861	7.001166861	7.001166861	0.249708285	0.249708285	0.249708285
Catharus_ustulatus	Turdidae	NA	NA	NA	NA	NA	6	6	6	5	5	5	2	2	2	5	5	5	8.571428571	8.571428571	8.571428571	0.285714286	0.285714286	0.285714286
Catherpes_mexicanus	Troglodytidae	0	NA	NA	NA	NA	3	3	3	3	3	3	4.6	4.6	4.6	NA	NA	NA	NA	NA	NA	NA	NA	NA
Cephalopyrus_flammiceps	unknown	0	NA	NA	NA	NA	NA	NA	NA	NA	NA	NA	NA	NA	NA	NA	NA	NA	NA	NA	NA	NA	NA	NA
Cercomacra_tyrannina	Thamnophilidae	NA	0	NA	NA	NA	NA	NA	NA	NA	NA	NA	NA	NA	NA	NA	NA	NA	NA	NA	NA	NA	NA	NA
Certhia_brachydactyla	Certhiidae	NA	NA	NA	NA	NA	NA	NA	NA	1	1.5	2	1.3	1.3	1.3	NA	NA	NA	NA	NA	NA	NA	NA	NA
Certhia_familiaris	Certhiidae	0	NA	5	5	5	5	5	5	1	1	1	1.2	2.1	3	NA	NA	NA	NA	NA	NA	NA	NA	NA
Certhilauda_albescens	Alaudidae	0	NA	NA	NA	NA	NA	NA	NA	NA	NA	NA	1.25	1.25	1.25	NA	NA	NA	NA	NA	NA	NA	NA	NA
Certhilauda_barlowi	Alaudidae	0	NA	NA	NA	NA	NA	NA	NA	NA	NA	NA	1.75	1.75	1.75	NA	NA	NA	NA	NA	NA	NA	NA	NA
Certhilauda_burra	Alaudidae	0	NA	NA	NA	NA	NA	NA	NA	NA	NA	NA	1.25	1.25	1.25	NA	NA	NA	NA	NA	NA	NA	NA	NA
Certhilauda_chuana	Alaudidae	0	NA	NA	NA	NA	NA	NA	NA	NA	NA	NA	NA	NA	NA	NA	NA	NA	NA	NA	NA	NA	NA	NA
Certhilauda_erythrochlamys	Alaudidae	0	NA	NA	NA	NA	NA	NA	NA	NA	NA	NA	2.25	2.25	2.25	NA	NA	NA	NA	NA	NA	NA	NA	NA
Certhilauda_subcoronata	Alaudidae	0	NA	NA	NA	NA	NA	NA	NA	NA	NA	NA	NA	NA	NA	NA	NA	NA	NA	NA	NA	NA	NA	NA
Cettia_cetti	Scotocercidae	0	NA	NA	NA	NA	4	4	4	NA	NA	NA	2	2	2	17.5	17.5	17.5	3.076923077	3.076923077	3.076923077	0.102564103	0.102564103	0.102564103
Cettia_fortipes	Scotocercidae	0	NA	NA	NA	NA	NA	NA	NA	NA	NA	NA	NA	NA	NA	NA	NA	NA	NA	NA	NA	NA	NA	NA
Chaetops_aurantius	Chaetopidae	0	NA	NA	NA	NA	NA	NA	NA	NA	NA	NA	NA	NA	NA	NA	NA	NA	NA	NA	NA	NA	NA	NA
Chaetops_frenatus	Chaetopidae	0	NA	NA	NA	NA	NA	NA	NA	NA	NA	NA	NA	NA	NA	NA	NA	NA	NA	NA	NA	NA	NA	NA
Chamaea_fasciata	Paradoxornithidae	0	NA	NA	NA	NA	NA	NA	NA	NA	NA	NA	3.5	3.5	3.5	NA	NA	NA	NA	NA	NA	NA	NA	NA
Chasiempis_sandwichensis	Monarchidae	0	NA	NA	NA	NA	NA	NA	NA	NA	NA	NA	NA	NA	NA	NA	NA	NA	NA	NA	NA	NA	NA	NA
Chlamydera_cerviniventris	Ptilonorhynchidae	1	NA	NA	NA	NA	NA	NA	NA	NA	NA	NA	NA	NA	NA	NA	NA	NA	NA	NA	NA	NA	NA	NA
Chlamydera_guttata	Ptilonorhynchidae	1	NA	NA	NA	NA	NA	NA	NA	NA	NA	NA	NA	NA	NA	NA	NA	NA	NA	NA	NA	NA	NA	NA
Chlamydera_lauterbachi	Ptilonorhynchidae	1	NA	NA	NA	NA	NA	NA	NA	NA	NA	NA	NA	NA	NA	NA	NA	NA	NA	NA	NA	NA	NA	NA
Chlamydera_maculata	Ptilonorhynchidae	1	NA	NA	NA	NA	NA	NA	NA	NA	NA	NA	NA	NA	NA	NA	NA	NA	NA	NA	NA	NA	NA	NA
Chlamydera_nuchalis	Ptilonorhynchidae	1	NA	NA	NA	NA	NA	NA	NA	NA	NA	NA	NA	NA	NA	NA	NA	NA	NA	NA	NA	NA	NA	NA
Chlorocichla_flaviventris	Pycnonotidae	0	NA	NA	NA	NA	NA	NA	NA	NA	NA	NA	NA	NA	NA	NA	NA	NA	NA	NA	NA	NA	NA	NA
Chloropeta_natalensis	Acrocephalidae	0	NA	NA	NA	NA	NA	NA	NA	NA	NA	NA	NA	NA	NA	NA	NA	NA	NA	NA	NA	NA	NA	NA
Chondestes_grammacus	Passerellidae	0	NA	NA	NA	NA	NA	NA	NA	NA	NA	NA	NA	NA	NA	NA	NA	NA	NA	NA	NA	NA	NA	NA
Chrysomus_icterocephalus	Icteridae	1	NA	NA	NA	NA	NA	NA	NA	NA	NA	NA	NA	NA	NA	NA	NA	NA	NA	NA	NA	NA	NA	NA
Cicinnurus_magnificus	Paradisaeidae	1	NA	NA	NA	NA	NA	NA	NA	NA	NA	NA	NA	NA	NA	NA	NA	NA	NA	NA	NA	NA	NA	NA
Cinclodes_albidiventris	Furnariidae	0	NA	NA	NA	NA	NA	NA	NA	NA	NA	NA	2	2	2	NA	NA	NA	NA	NA	NA	NA	NA	NA
Cinclodes_albiventris	Furnariidae	0	NA	NA	NA	NA	NA	NA	NA	NA	NA	NA	3.5	3.5	3.5	NA	NA	NA	NA	NA	NA	NA	NA	NA
Cinclodes_antarcticus	Furnariidae	0	NA	NA	NA	NA	NA	NA	NA	NA	NA	NA	NA	NA	NA	NA	NA	NA	NA	NA	NA	NA	NA	NA
Cinclodes_comechingonus	Furnariidae	0	NA	NA	NA	NA	NA	NA	NA	NA	NA	NA	NA	NA	NA	NA	NA	NA	NA	NA	NA	NA	NA	NA
Cinclodes_fuscus	Furnariidae	0	NA	NA	NA	NA	NA	NA	NA	NA	NA	NA	2	2	2	NA	NA	NA	NA	NA	NA	NA	NA	NA
Cincloramphus_cruralis	Locustellidae	1	NA	NA	NA	NA	NA	NA	NA	NA	NA	NA	NA	NA	NA	NA	NA	NA	NA	NA	NA	NA	NA	NA
Cinclus_cinclus	Cinclidae	1	NA	NA	NA	NA	12	12	12	NA	NA	NA	NA	NA	NA	NA	NA	NA	NA	NA	NA	NA	NA	NA
Cinclus_mexicanus	Cinclidae	0	NA	NA	NA	NA	2	2	2	NA	NA	NA	NA	NA	NA	NA	NA	NA	NA	NA	NA	NA	NA	NA
Cinclus_pallasii	Cinclidae	0	NA	NA	NA	NA	NA	NA	NA	NA	NA	NA	NA	NA	NA	NA	NA	NA	NA	NA	NA	NA	NA	NA
Cinclus_schulzi	Cinclidae	0	NA	NA	NA	NA	NA	NA	NA	NA	NA	NA	NA	NA	NA	NA	NA	NA	NA	NA	NA	NA	NA	NA
Cinnyricinclus_leucogaster	Sturnidae	0	NA	NA	NA	NA	NA	NA	NA	NA	NA	NA	NA	NA	NA	NA	NA	NA	NA	NA	NA	NA	NA	NA
Cisticola_anonymus	Cisticolidae	NA	NA	NA	NA	NA	NA	NA	NA	NA	NA	NA	1.25	1.25	1.25	NA	NA	NA	NA	NA	NA	NA	NA	NA
Cisticola_ayresii	Cisticolidae	0	NA	NA	NA	NA	NA	NA	NA	NA	NA	NA	NA	NA	NA	NA	NA	NA	NA	NA	NA	NA	NA	NA
Cisticola_brunnescens	Cisticolidae	0	NA	NA	NA	NA	NA	NA	NA	NA	NA	NA	NA	NA	NA	NA	NA	NA	NA	NA	NA	NA	NA	NA
Cisticola_cinereolus	Cisticolidae	NA	NA	NA	NA	NA	NA	NA	NA	NA	NA	NA	1.75	1.75	1.75	NA	NA	NA	NA	NA	NA	NA	NA	NA
Cisticola_exilis	Cisticolidae	NA	NA	NA	NA	NA	NA	NA	NA	NA	NA	NA	NA	NA	NA	1.5	1.5	1.5	NA	NA	NA	NA	NA	NA
Cisticola_juncidis	Cisticolidae	1	NA	NA	NA	NA	2	2	2	1	1	1	0.8	1	1.2	1.6	1.6	1.6	25	23.07692308	21.42857143	0.333333333	0.384615385	0.428571429
Cisticola_robustus	Cisticolidae	0	NA	NA	NA	NA	NA	NA	NA	NA	NA	NA	0.75	0.75	0.75	NA	NA	NA	NA	NA	NA	NA	NA	NA
Cisticola_tinniens	Cisticolidae	0	NA	NA	NA	NA	NA	NA	NA	NA	NA	NA	0.9	0.9	0.9	NA	NA	NA	NA	NA	NA	NA	NA	NA
Cistothorus_meridae	Troglodytidae	NA	NA	NA	NA	NA	NA	NA	NA	22.5	22.5	22.5	NA	NA	NA	NA	NA	NA	NA	NA	NA	NA	NA	NA
Cistothorus_palustris	Troglodytidae	1	NA	NA	NA	NA	3	3	3	54	106.5	159	NA	NA	NA	NA	NA	NA	NA	NA	NA	NA	NA	NA
Cistothorus_platensis	Troglodytidae	1	NA	NA	NA	NA	66	66	66	110	110	110	1.5	1.5	1.5	2.1	2.1	2.1	16.66666667	16.66666667	16.66666667	0.416666667	0.416666667	0.416666667
Clypicterus_oseryi	Icteridae	1	NA	NA	NA	NA	NA	NA	NA	NA	NA	NA	NA	NA	NA	NA	NA	NA	NA	NA	NA	NA	NA	NA
Coccothraustes_coccothraustes	Fringillidae	0	NA	NA	NA	NA	6	6	6	NA	NA	NA	NA	NA	NA	NA	NA	NA	NA	NA	NA	NA	NA	NA
Conopophaga_lineata	Conopophaga	NA	NA	NA	NA	NA	NA	NA	NA	NA	NA	NA	2.75	2.75	2.75	NA	NA	NA	NA	NA	NA	NA	NA	NA
Contopus_sordidulus	Tyrannidae	0	NA	NA	NA	NA	NA	NA	NA	NA	NA	NA	NA	NA	NA	NA	NA	NA	NA	NA	NA	NA	NA	NA
Coracina_azurea	Campephagidae	0	NA	NA	NA	NA	NA	NA	NA	NA	NA	NA	NA	NA	NA	NA	NA	NA	NA	NA	NA	NA	NA	NA
Coracina_cinerea	Campephagidae	0	NA	NA	NA	NA	NA	NA	NA	NA	NA	NA	NA	NA	NA	NA	NA	NA	NA	NA	NA	NA	NA	NA
Corvus_brachyrhynchos	Corvidae	0	1	NA	NA	NA	NA	NA	NA	17	17	17	NA	NA	NA	NA	NA	NA	NA	NA	NA	NA	NA	NA
Corvus_corone	Corvidae	0	0	NA	NA	NA	NA	NA	NA	NA	NA	NA	NA	NA	NA	NA	NA	NA	NA	NA	NA	NA	NA	NA
Corvus_monedula	Corvidae	0	0	NA	NA	NA	NA	NA	NA	NA	NA	NA	NA	NA	NA	NA	NA	NA	NA	NA	NA	NA	NA	NA
Corvus_rhipidurus	Corvidae	0	NA	NA	NA	NA	NA	NA	NA	NA	NA	NA	NA	NA	NA	NA	NA	NA	NA	NA	NA	NA	NA	NA
Cosmopsarus_regius	Sturnidae	0	NA	NA	NA	NA	NA	NA	NA	NA	NA	NA	NA	NA	NA	NA	NA	NA	NA	NA	NA	NA	NA	NA
Cosmopsarus_unicolor	Sturnidae	0	NA	NA	NA	NA	NA	NA	NA	NA	NA	NA	NA	NA	NA	NA	NA	NA	NA	NA	NA	NA	NA	NA
Cranioleuca_erythrops	Furnariidae	0	NA	NA	NA	NA	NA	NA	NA	NA	NA	NA	NA	NA	NA	NA	NA	NA	NA	NA	NA	NA	NA	NA
Creatophora_cinerea	Sturnidae	0	NA	NA	NA	NA	NA	NA	NA	NA	NA	NA	20	20	20	NA	NA	NA	NA	NA	NA	NA	NA	NA
Criniger_calurus	Pycnonotidae	0	NA	NA	NA	NA	NA	NA	NA	NA	NA	NA	NA	NA	NA	NA	NA	NA	NA	NA	NA	NA	NA	NA
Culicicapa_ceylonensis	Stenostiridae	0	NA	NA	NA	NA	NA	NA	NA	NA	NA	NA	NA	NA	NA	NA	NA	NA	NA	NA	NA	NA	NA	NA
Curaeus_curaeus	Icteridae	NA	NA	NA	NA	NA	NA	NA	NA	NA	NA	NA	NA	NA	NA	NA	NA	NA	NA	NA	NA	NA	NA	NA
Cyanocitta_cristata	Corvidae	0	NA	NA	NA	NA	NA	NA	NA	NA	NA	NA	NA	NA	NA	NA	NA	NA	NA	NA	NA	NA	NA	NA
Cyclarhis_gujanensis	Vireonidae	NA	NA	NA	NA	NA	NA	NA	NA	2	2	2	NA	NA	NA	NA	NA	NA	NA	NA	NA	NA	NA	NA
Delichon_urbicum	Hirundinidae	0	1	NA	NA	NA	4	4	4	NA	NA	NA	NA	NA	NA	NA	NA	NA	NA	NA	NA	NA	NA	NA
Dendroica_adelaidae	Parulidae	NA	NA	NA	NA	NA	NA	NA	NA	NA	NA	NA	NA	NA	NA	NA	NA	NA	NA	NA	NA	NA	NA	NA
Dendroica_caerulescens	Parulidae	0	1	NA	NA	NA	NA	NA	NA	NA	NA	NA	NA	NA	NA	NA	NA	NA	NA	NA	NA	NA	NA	NA
Dendroica_castanea	Parulidae	NA	NA	NA	NA	NA	2	2	2	2	2	2	1	0.98	1	5	5	5	10	10.03344482	10	0.166666667	0.163879599	0.166666667
Dendroica_cerulea	Parulidae	1	1	NA	NA	NA	NA	NA	NA	NA	NA	NA	NA	NA	NA	NA	NA	NA	NA	NA	NA	NA	NA	NA
Dendroica_coronata	Parulidae	NA	NA	NA	NA	NA	1.9	1.9	1.9	2	2	2	1.49	1.495	1.5	11.1	11.105	11.11	4.765687053	4.761904762	4.758128469	0.118347895	0.118650794	0.118953212
Dendroica_discolor	Parulidae	1	NA	NA	NA	NA	6	6	6	3	6	9	NA	NA	NA	NA	NA	NA	NA	NA	NA	NA	NA	NA
Dendroica_dominica	Parulidae	NA	NA	NA	NA	NA	NA	NA	NA	2	2	2	NA	NA	NA	NA	NA	NA	NA	NA	NA	NA	NA	NA
Dendroica_fusca	Parulidae	0	NA	NA	NA	NA	3.2	3.2	3.2	2	2	2	1.49	1.495	1.5	4.35	4.375	4.4	10.2739726	10.22146508	10.16949153	0.255136986	0.254684838	0.254237288
Dendroica_magnolia	Parulidae	NA	NA	NA	NA	NA	NA	NA	NA	2	2	2	NA	0.94	NA	8.33	8.33	8.33	6.472491909	6.472491909	6.472491909	0.101402373	0.101402373	0.101402373
Dendroica_nigrescens	Parulidae	NA	NA	NA	NA	NA	4	4	4	2	2	2	1.4	1.4	1.4	NA	NA	NA	NA	NA	NA	NA	NA	NA
Dendroica_palmarum	Parulidae	0	NA	NA	NA	NA	NA	NA	NA	NA	NA	NA	NA	NA	NA	NA	NA	NA	NA	NA	NA	NA	NA	NA
Dendroica_pensylvanica	Parulidae	NA	1	5.4	10.75	16.1	3.5	3.5	3.5	5	5	5	1.27	1.285	1.3	7.1	7.12	7.14	7.168458781	7.138607971	7.109004739	0.151732378	0.152885187	0.154028436
Dendroica_petechia	Parulidae	0	1	8.3	8.3	8.3	3.7	3.7	3.7	4	12	13	1.26	1.28	1.3	7.1	7.12	7.14	7.177033493	7.142857143	7.109004739	0.150717703	0.152380952	0.154028436
Dendroica_striata	Parulidae	1	NA	NA	NA	NA	NA	NA	NA	NA	NA	NA	NA	NA	NA	NA	NA	NA	NA	NA	NA	NA	NA	NA
Dendroica_tigrina	Parulidae	NA	NA	NA	NA	NA	1.2	1.2	1.2	3	3	3	1	1.01	1.02	5.88	5.89	5.9	8.720930233	8.695652174	8.670520231	0.145348837	0.146376812	0.147398844
Dendroica_townsendi	Parulidae	NA	NA	NA	NA	NA	3	3	3	NA	NA	NA	1.4	1.4	1.4	NA	NA	NA	NA	NA	NA	NA	NA	NA
Dendroica_virens	Parulidae	0	NA	NA	NA	NA	2.4	2.4	2.4	2	2	2	1.5	1.51	1.52	8.3	8.315	8.33	6.12244898	6.106870229	6.091370558	0.153061224	0.153689567	0.154314721
Dendronanthus_indicus	Motacillidae	0	NA	NA	NA	NA	NA	NA	NA	NA	NA	NA	NA	NA	NA	NA	NA	NA	NA	NA	NA	NA	NA	NA
Dicrurus_adsimilis	Dicruridae	0	NA	NA	NA	NA	NA	NA	NA	NA	NA	NA	NA	NA	NA	NA	NA	NA	NA	NA	NA	NA	NA	NA
Dicrurus_forficatus	Dicruridae	0	NA	NA	NA	NA	NA	NA	NA	NA	NA	NA	NA	NA	NA	NA	NA	NA	NA	NA	NA	NA	NA	NA
Dicrurus_ludwigii	Dicruridae	0	NA	NA	NA	NA	NA	NA	NA	NA	NA	NA	NA	NA	NA	NA	NA	NA	NA	NA	NA	NA	NA	NA
Dinemellia_dinemelli	Ploceidae	0	NA	NA	NA	NA	NA	NA	NA	NA	NA	NA	NA	NA	NA	NA	NA	NA	NA	NA	NA	NA	NA	NA
Dioptrornis_fischeri	Muscicapidae	0	NA	NA	NA	NA	NA	NA	NA	NA	NA	NA	NA	NA	NA	NA	NA	NA	NA	NA	NA	NA	NA	NA
Dives_dives	Icteridae	0	NA	NA	NA	NA	NA	NA	NA	NA	NA	NA	NA	NA	NA	NA	NA	NA	NA	NA	NA	NA	NA	NA
Dolichonyx_oryzivorus	Icteridae	1	1	NA	NA	NA	9	9.5	10	10	10	10	3.5	4.625	5.75	NA	NA	NA	NA	NA	NA	NA	NA	NA
Drymodes_brunneopygia	Petroicidae	0	NA	NA	NA	NA	NA	NA	NA	NA	NA	NA	NA	NA	NA	NA	NA	NA	NA	NA	NA	NA	NA	NA
Dryoscopus_cubla	Malaconotidae	0	NA	NA	NA	NA	NA	NA	NA	NA	NA	NA	NA	NA	NA	NA	NA	NA	NA	NA	NA	NA	NA	NA
Dumetella_carolinensis	Mimidae	0	NA	328	328	328	100	500	1000	100	500	1000	0.27	0.27	0.27	0.19	0.19	0.19	130.4347826	130.4347826	130.4347826	0.586956522	0.586956522	0.586956522
Elaenia_chiriquensis	Tyrannidae	NA	1	NA	NA	NA	NA	NA	NA	NA	NA	NA	NA	NA	NA	NA	NA	NA	NA	NA	NA	NA	NA	NA
Elminia_albicauda	Stenostiridae	0	NA	NA	NA	NA	NA	NA	NA	NA	NA	NA	NA	NA	NA	NA	NA	NA	NA	NA	NA	NA	NA	NA
Elminia_albiventris	Stenostiridae	0	NA	NA	NA	NA	NA	NA	NA	NA	NA	NA	NA	NA	NA	NA	NA	NA	NA	NA	NA	NA	NA	NA
Elminia_albonotata	Stenostiridae	0	NA	NA	NA	NA	NA	NA	NA	NA	NA	NA	NA	NA	NA	NA	NA	NA	NA	NA	NA	NA	NA	NA
Elminia_nigromitrata	Stenostiridae	0	NA	NA	NA	NA	NA	NA	NA	NA	NA	NA	NA	NA	NA	NA	NA	NA	NA	NA	NA	NA	NA	NA
Emberiza_cabanisi	Emberizidae	0	NA	NA	NA	NA	NA	NA	NA	NA	NA	NA	NA	NA	NA	NA	NA	NA	NA	NA	NA	NA	NA	NA
Emberiza_capensis	Emberizidae	0	NA	NA	NA	NA	NA	NA	NA	NA	NA	NA	NA	NA	NA	NA	NA	NA	NA	NA	NA	NA	NA	NA
Emberiza_cia	Emberizidae	NA	NA	NA	NA	NA	NA	NA	NA	NA	NA	NA	1.5	1.5	1.5	6	6	6	8	8	8	0.2	0.2	0.2
Emberiza_cioides	Emberizidae	0	NA	NA	NA	NA	NA	NA	NA	NA	NA	NA	NA	NA	NA	NA	NA	NA	NA	NA	NA	NA	NA	NA
Emberiza_cirlus	Emberizidae	0	NA	NA	NA	NA	2	2	2	3	3.25	3.5	0.43	0.43	0.43	0.32	0.32	0.32	80	80	80	0.573333333	0.573333333	0.573333333
Emberiza_citrinella	Emberizidae	0	1	4.1	4.5	5	3	3	3	2.05	2.24	2.5	2.1	2.1	2.1	7.01	7.01	7.01	6.586169045	6.586169045	6.586169045	0.230515917	0.230515917	0.230515917
Emberiza_elegans	Emberizidae	NA	NA	109	109	109	NA	NA	NA	NA	NA	NA	NA	NA	NA	NA	NA	NA	NA	NA	NA	NA	NA	NA
Emberiza_flaviventris	Emberizidae	0	NA	NA	NA	NA	NA	NA	NA	NA	NA	NA	NA	NA	NA	NA	NA	NA	NA	NA	NA	NA	NA	NA
Emberiza_hortulana	Emberizidae	0	NA	4.2	4.2	4.2	2	2.5	3	2.5	2.75	3	1.5	1.5	1.5	9	9	9	5.714285714	5.714285714	5.714285714	0.142857143	0.142857143	0.142857143
Emberiza_impetuani	Emberizidae	0	NA	NA	NA	NA	NA	NA	NA	NA	NA	NA	3	3	3	NA	NA	NA	NA	NA	NA	NA	NA	NA
Emberiza_schoeniclus	Emberizidae	0	1	6.3	18.15	30	3	3	3	15	17.5	20	1.98	1.98	1.98	4.02	4.02	4.02	10	10	10	0.33	0.33	0.33
Emberiza_striolata	Emberizidae	0	NA	NA	NA	NA	2.5	2.5	2.5	NA	NA	NA	1.75	1.75	1.75	NA	NA	NA	NA	NA	NA	NA	NA	NA
Emberiza_tahapisi	Emberizidae	0	NA	NA	NA	NA	NA	NA	NA	NA	NA	NA	NA	NA	NA	NA	NA	NA	NA	NA	NA	NA	NA	NA
Empidonax_alnorum	Tyrannidae	NA	NA	NA	NA	NA	NA	NA	NA	1	1	1	NA	NA	NA	NA	NA	NA	NA	NA	NA	NA	NA	NA
Empidonax_difficilis	Tyrannidae	NA	NA	NA	NA	NA	3	3	3	3	3	3	2	2	2	7	7	7	6.666666667	6.666666667	6.666666667	0.222222222	0.222222222	0.222222222
Empidonax_flaviventris	Tyrannidae	NA	NA	NA	NA	NA	3	3	3	NA	NA	NA	NA	NA	NA	NA	NA	NA	NA	NA	NA	NA	NA	NA
Empidonax_minimus	Tyrannidae	0	1	NA	NA	NA	NA	NA	NA	NA	NA	NA	NA	NA	NA	NA	NA	NA	NA	NA	NA	NA	NA	NA
Empidonax_traillii	Tyrannidae	1	1	NA	NA	NA	2	2	2	3	3	3	0.96	0.96	0.96	NA	NA	NA	NA	NA	NA	NA	NA	NA
Empidonax_virescens	Tyrannidae	0	1	NA	NA	NA	3	3	3	3	3	3	NA	NA	NA	NA	NA	NA	NA	NA	NA	NA	NA	NA
Empidornis_semipartitus	Muscicapidae	0	NA	NA	NA	NA	NA	NA	NA	NA	NA	NA	NA	NA	NA	NA	NA	NA	NA	NA	NA	NA	NA	NA
Eopsaltria_australis	Petroicidae	0	NA	NA	NA	NA	NA	NA	NA	NA	NA	NA	NA	NA	NA	NA	NA	NA	NA	NA	NA	NA	NA	NA
Epimachus_albertisi	Paradisaeidae	1	NA	NA	NA	NA	NA	NA	NA	2	2	2	NA	NA	NA	NA	NA	NA	NA	NA	NA	NA	NA	NA
Epimachus_fastuosus	Paradisaeidae	1	NA	NA	NA	NA	NA	NA	NA	NA	NA	NA	NA	NA	NA	NA	NA	NA	NA	NA	NA	NA	NA	NA
Epimachus_meyeri	Paradisaeidae	1	NA	NA	NA	NA	NA	NA	NA	NA	NA	NA	NA	NA	NA	NA	NA	NA	NA	NA	NA	NA	NA	NA
Eremalauda_starki	Alaudidae	0	NA	NA	NA	NA	NA	NA	NA	NA	NA	NA	NA	NA	NA	NA	NA	NA	NA	NA	NA	NA	NA	NA
Eremomela_icteropygialis	Cisticolidae	0	NA	NA	NA	NA	NA	NA	NA	NA	NA	NA	NA	NA	NA	NA	NA	NA	NA	NA	NA	NA	NA	NA
Eremophila_alpestris	Alaudidae	NA	NA	NA	NA	NA	NA	NA	NA	2	2	2	NA	NA	NA	NA	NA	NA	NA	NA	NA	NA	NA	NA
Eremopsaltria_mongolicus	Fringillidae	0	NA	NA	NA	NA	NA	NA	NA	NA	NA	NA	NA	NA	NA	NA	NA	NA	NA	NA	NA	NA	NA	NA
Eremopterix_australis	Alaudidae	0	NA	NA	NA	NA	NA	NA	NA	NA	NA	NA	NA	NA	NA	NA	NA	NA	NA	NA	NA	NA	NA	NA
Eremopterix_leucopareia	Alaudidae	0	NA	NA	NA	NA	NA	NA	NA	NA	NA	NA	NA	NA	NA	NA	NA	NA	NA	NA	NA	NA	NA	NA
Eremopterix_leucotis	Alaudidae	0	NA	NA	NA	NA	NA	NA	NA	NA	NA	NA	NA	NA	NA	NA	NA	NA	NA	NA	NA	NA	NA	NA
Eremopterix_nigriceps	Alaudidae	0	NA	NA	NA	NA	NA	NA	NA	NA	NA	NA	NA	NA	NA	NA	NA	NA	NA	NA	NA	NA	NA	NA
Eremopterix_verticalis	Alaudidae	0	NA	NA	NA	NA	NA	NA	NA	NA	NA	NA	NA	NA	NA	NA	NA	NA	NA	NA	NA	NA	NA	NA
Erithacus_rubecula	Muscicapidae	0	1	NA	NA	NA	4	4	4	100	500	1000	2.18	2.18	2.18	3.27	3.27	3.27	11.00917431	11.00917431	11.00917431	0.4	0.4	0.4
Euphagus_carolinus	Icteridae	NA	NA	NA	NA	NA	NA	NA	NA	2	2	2	NA	NA	NA	NA	NA	NA	NA	NA	NA	NA	NA	NA
Euphagus_cyanocephalus	Icteridae	1	NA	5	5	5	NA	NA	NA	4	4	4	NA	NA	NA	NA	NA	NA	NA	NA	NA	NA	NA	NA
Euplectes_afer	Ploceidae	1	NA	NA	NA	NA	NA	NA	NA	NA	NA	NA	NA	NA	NA	NA	NA	NA	NA	NA	NA	NA	NA	NA
Euplectes_albonotatus	Ploceidae	1	NA	NA	NA	NA	NA	NA	NA	NA	NA	NA	NA	NA	NA	NA	NA	NA	NA	NA	NA	NA	NA	NA
Euplectes_ardens	Ploceidae	1	NA	NA	NA	NA	NA	NA	NA	NA	NA	NA	NA	NA	NA	NA	NA	NA	NA	NA	NA	NA	NA	NA
Euplectes_aureus	Ploceidae	1	NA	NA	NA	NA	NA	NA	NA	NA	NA	NA	NA	NA	NA	NA	NA	NA	NA	NA	NA	NA	NA	NA
Euplectes_axillaris	Ploceidae	1	NA	NA	NA	NA	NA	NA	NA	NA	NA	NA	NA	NA	NA	NA	NA	NA	NA	NA	NA	NA	NA	NA
Euplectes_capensis	Ploceidae	1	NA	NA	NA	NA	NA	NA	NA	NA	NA	NA	NA	NA	NA	NA	NA	NA	NA	NA	NA	NA	NA	NA
Euplectes_franciscanus	Ploceidae	1	NA	NA	NA	NA	NA	NA	NA	NA	NA	NA	NA	NA	NA	NA	NA	NA	NA	NA	NA	NA	NA	NA
Euplectes_gierowii	Ploceidae	1	NA	NA	NA	NA	NA	NA	NA	NA	NA	NA	NA	NA	NA	NA	NA	NA	NA	NA	NA	NA	NA	NA
Euplectes_hartlaubi	Ploceidae	1	NA	NA	NA	NA	NA	NA	NA	NA	NA	NA	NA	NA	NA	NA	NA	NA	NA	NA	NA	NA	NA	NA
Euplectes_hordeaceus	Ploceidae	1	NA	NA	NA	NA	NA	NA	NA	NA	NA	NA	NA	NA	NA	NA	NA	NA	NA	NA	NA	NA	NA	NA
Euplectes_jacksoni	Ploceidae	1	NA	NA	NA	NA	NA	NA	NA	NA	NA	NA	NA	NA	NA	NA	NA	NA	NA	NA	NA	NA	NA	NA
Euplectes_macroura	Ploceidae	1	NA	NA	NA	NA	NA	NA	NA	NA	NA	NA	NA	NA	NA	NA	NA	NA	NA	NA	NA	NA	NA	NA
Euplectes_nigroventris	Ploceidae	1	NA	NA	NA	NA	NA	NA	NA	NA	NA	NA	NA	NA	NA	NA	NA	NA	NA	NA	NA	NA	NA	NA
Euplectes_orix	Ploceidae	1	1	NA	NA	NA	NA	NA	NA	NA	NA	NA	NA	NA	NA	NA	NA	NA	NA	NA	NA	NA	NA	NA
Euplectes_progne	Ploceidae	1	NA	NA	NA	NA	NA	NA	NA	NA	NA	NA	NA	NA	NA	NA	NA	NA	NA	NA	NA	NA	NA	NA
Euryceros_prevostii	Vangidae	0	NA	NA	NA	NA	NA	NA	NA	NA	NA	NA	NA	NA	NA	NA	NA	NA	NA	NA	NA	NA	NA	NA
Ficedula_albicollis	Muscicapidae	1	1	26.9	31.4	31.4	6.95	7.675	8.4	100	500	1000	2.95	2.95	2.95	18.88	18.88	18.88	2.748511223	2.748511223	2.748511223	0.135135135	0.135135135	0.135135135
Ficedula_hypoleuca	Muscicapidae	1	1	27	28.4	29.8	4.66	6.83	9	100	100	100	2	2	2	6.11	6.11	6.11	7.398273736	7.398273736	7.398273736	0.246609125	0.246609125	0.246609125
Ficedula_parva	Muscicapidae	0	NA	NA	NA	NA	NA	NA	NA	NA	NA	NA	NA	NA	NA	NA	NA	NA	NA	NA	NA	NA	NA	NA
Ficedula_semitorquata	Muscicapidae	NA	NA	NA	NA	NA	NA	NA	NA	NA	NA	NA	2.5	2.5	2.5	NA	NA	NA	NA	NA	NA	NA	NA	NA
Ficedula_zanthopygia	Muscicapidae	NA	1	NA	NA	NA	NA	NA	NA	NA	NA	NA	NA	NA	NA	NA	NA	NA	NA	NA	NA	NA	NA	NA
Foudia_eminentissima	Ploceidae	0	NA	NA	NA	NA	NA	NA	NA	NA	NA	NA	NA	NA	NA	NA	NA	NA	NA	NA	NA	NA	NA	NA
Foudia_flavicans	Ploceidae	0	NA	NA	NA	NA	NA	NA	NA	NA	NA	NA	NA	NA	NA	NA	NA	NA	NA	NA	NA	NA	NA	NA
Foudia_madagascariensis	Ploceidae	0	NA	NA	NA	NA	NA	NA	NA	NA	NA	NA	NA	NA	NA	NA	NA	NA	NA	NA	NA	NA	NA	NA
Foudia_rubra	Ploceidae	0	NA	NA	NA	NA	NA	NA	NA	NA	NA	NA	NA	NA	NA	NA	NA	NA	NA	NA	NA	NA	NA	NA
Foudia_sechellarum	Ploceidae	0	NA	NA	NA	NA	NA	NA	NA	NA	NA	NA	NA	NA	NA	NA	NA	NA	NA	NA	NA	NA	NA	NA
Fringilla_coelebs	Fringillidae	0	1	17.8	17.9	18	5	5	5	2.5	2.75	3	2.1	2.1	2.1	8.09	8.09	8.09	5.888125613	5.888125613	5.888125613	0.206084396	0.206084397	0.206084396
Fringilla_montifringilla	Fringillidae	0	NA	NA	NA	NA	NA	NA	NA	NA	NA	NA	NA	NA	NA	NA	NA	NA	NA	NA	NA	NA	NA	NA
Fringilla_teydea	Fringillidae	0	NA	NA	NA	NA	NA	NA	NA	NA	NA	NA	NA	NA	NA	NA	NA	NA	NA	NA	NA	NA	NA	NA
Furnarius_rufus	Furnariidae	0	NA	NA	NA	NA	NA	NA	NA	NA	NA	NA	NA	NA	NA	NA	NA	NA	NA	NA	NA	NA	NA	NA
Galerida_cristata	Alaudidae	0	NA	55	55	55	NA	NA	NA	NA	NA	NA	NA	NA	NA	NA	NA	NA	NA	NA	NA	NA	NA	NA
Galerida_magnirostris	Alaudidae	0	NA	NA	NA	NA	NA	NA	NA	NA	NA	NA	NA	NA	NA	NA	NA	NA	NA	NA	NA	NA	NA	NA
Galerida_modesta	Alaudidae	0	NA	NA	NA	NA	NA	NA	NA	NA	NA	NA	NA	NA	NA	NA	NA	NA	NA	NA	NA	NA	NA	NA
Galerida_theklae	Alaudidae	0	NA	NA	NA	NA	NA	NA	NA	NA	NA	NA	NA	NA	NA	NA	NA	NA	NA	NA	NA	NA	NA	NA
Garrulax_morrisonianus	Leiothrichidae	0	NA	NA	NA	NA	NA	NA	NA	NA	NA	NA	NA	NA	NA	NA	NA	NA	NA	NA	NA	NA	NA	NA
Geospiza_conirostris	Thraupidae	NA	NA	NA	NA	NA	NA	NA	NA	1	1	1	NA	NA	NA	NA	NA	NA	NA	NA	NA	NA	NA	NA
Geospiza_difficilis	Thraupidae	NA	NA	NA	NA	NA	NA	NA	NA	1	1	1	NA	NA	NA	NA	NA	NA	NA	NA	NA	NA	NA	NA
Geospiza_fortis	Thraupidae	NA	NA	NA	NA	NA	NA	NA	NA	1	1	1	NA	NA	NA	NA	NA	NA	NA	NA	NA	NA	NA	NA
Geospiza_fuliginosa	Thraupidae	NA	NA	NA	NA	NA	NA	NA	NA	1	1	1	NA	NA	NA	NA	NA	NA	NA	NA	NA	NA	NA	NA
Geospiza_magnirostris	Thraupidae	NA	NA	NA	NA	NA	NA	NA	NA	1	1	1	NA	NA	NA	NA	NA	NA	NA	NA	NA	NA	NA	NA
Geospiza_scandens	Thraupidae	NA	0	NA	NA	NA	NA	NA	NA	1	1	1	NA	NA	NA	NA	NA	NA	NA	NA	NA	NA	NA	NA
Geothlypis_trichas	Parulidae	0	1	5	5	5	4.9	4.9	4.9	1	1	1	1.86	1.88	1.9	5.56	5.58	5.6	8.086253369	8.042895442	8	0.250673854	0.252010724	0.253333333
Gerygone_igata	Acanthizidae	NA	NA	NA	NA	NA	NA	NA	NA	NA	NA	NA	12	12	12	NA	NA	NA	NA	NA	NA	NA	NA	NA
Gracula_religiosa	Sturnidae	0	NA	NA	NA	NA	NA	NA	NA	NA	NA	NA	NA	NA	NA	NA	NA	NA	NA	NA	NA	NA	NA	NA
Grallina_cyanoleuca	Monarchidae	NA	0	NA	NA	NA	NA	NA	NA	NA	NA	NA	NA	NA	NA	NA	NA	NA	NA	NA	NA	NA	NA	NA
Gymnopithys_leucaspis	Formicariidae	0	NA	NA	NA	NA	NA	NA	NA	NA	NA	NA	3.7	3.7	3.7	NA	NA	NA	NA	NA	NA	NA	NA	NA
Gymnorhina_tibicen	Artamidae	NA	1	NA	NA	NA	NA	NA	NA	14	14	14	NA	NA	NA	NA	NA	NA	NA	NA	NA	NA	NA	NA
Hemignathus_munroi	Fringillidae	0	NA	NA	NA	NA	NA	NA	NA	NA	NA	NA	NA	NA	NA	NA	NA	NA	NA	NA	NA	NA	NA	NA
Hemignathus_virens	Fringillidae	0	NA	NA	NA	NA	NA	NA	NA	NA	NA	NA	NA	NA	NA	NA	NA	NA	NA	NA	NA	NA	NA	NA
Heteromirafra_ruddi	Alaudidae	0	NA	NA	NA	NA	NA	NA	NA	NA	NA	NA	NA	NA	NA	NA	NA	NA	NA	NA	NA	NA	NA	NA
Himatione_sanguinea	Fringillidae	0	NA	NA	NA	NA	NA	NA	NA	NA	NA	NA	NA	NA	NA	NA	NA	NA	NA	NA	NA	NA	NA	NA
Hippolais_icterina	Acrocephalidae	NA	NA	NA	NA	NA	1.5	1.5	1.5	NA	NA	NA	NA	NA	NA	NA	NA	NA	NA	NA	NA	NA	NA	NA
Hippolais_polyglotta	Acrocephalidae	NA	NA	NA	NA	NA	12	12	12	NA	NA	NA	NA	NA	NA	NA	NA	NA	NA	NA	NA	NA	NA	NA
Hirundo_ariel	Hirundinidae	0	1	NA	NA	NA	NA	NA	NA	NA	NA	NA	NA	NA	NA	NA	NA	NA	NA	NA	NA	NA	NA	NA
Hirundo_rustica	Hirundinidae	0	1	20	20.1	20.2	12	16.9	19.8	12	56	100	4.01	5.005	6	0.05	3.025	6	14.77832512	7.471980075	5	0.987684729	0.623287671	0.5
Hirundo_semirufa	Hirundinidae	0	NA	NA	NA	NA	NA	NA	NA	NA	NA	NA	NA	NA	NA	NA	NA	NA	NA	NA	NA	NA	NA	NA
Histurgops_ruficaudus	Ploceidae	0	NA	NA	NA	NA	NA	NA	NA	NA	NA	NA	NA	NA	NA	NA	NA	NA	NA	NA	NA	NA	NA	NA
Hyliota_australis	Hyliotidae	0	NA	NA	NA	NA	NA	NA	NA	NA	NA	NA	NA	NA	NA	NA	NA	NA	NA	NA	NA	NA	NA	NA
Hyliota_flavigaster	Hyliotidae	0	NA	NA	NA	NA	NA	NA	NA	NA	NA	NA	NA	NA	NA	NA	NA	NA	NA	NA	NA	NA	NA	NA
Hyliota_violacea	Hyliotidae	0	NA	NA	NA	NA	NA	NA	NA	NA	NA	NA	NA	NA	NA	NA	NA	NA	NA	NA	NA	NA	NA	NA
Hylocichla_mustelina	Turdidae	0	1	16	16	16	4	4	4	18	18	18	1.56	1.56	1.56	3	3.02	3.04	13.15789474	13.10043668	13.04347826	0.342105263	0.340611354	0.339130435
Hypergerus_atriceps	Cisticolidae	0	NA	NA	NA	NA	NA	NA	NA	NA	NA	NA	NA	NA	NA	NA	NA	NA	NA	NA	NA	NA	NA	NA
Hypothymis_azurea	Monarchidae	0	NA	NA	NA	NA	NA	NA	NA	NA	NA	NA	NA	NA	NA	NA	NA	NA	NA	NA	NA	NA	NA	NA
Hypsipetes_olivaceus	Pycnonotidae	0	NA	NA	NA	NA	NA	NA	NA	NA	NA	NA	NA	NA	NA	NA	NA	NA	NA	NA	NA	NA	NA	NA
Icteria_virens	Icteriidae	0	NA	NA	NA	NA	NA	NA	NA	NA	NA	NA	NA	NA	NA	NA	NA	NA	NA	NA	NA	NA	NA	NA
Icterus_bullockii	Icteridae	0	NA	NA	NA	NA	NA	NA	NA	NA	NA	NA	NA	NA	NA	NA	NA	NA	NA	NA	NA	NA	NA	NA
Icterus_galbula	Icteridae	0	NA	8.5	8.5	8.5	10.7	10.7	10.7	6.5	6.5	6.5	1.4	1.4	1.4	10.59	10.59	10.59	5.004170142	5.004170142	5.004170142	0.11676397	0.11676397	0.11676397
Icterus_gularis	Icteridae	0	NA	NA	NA	NA	NA	NA	NA	NA	NA	NA	NA	NA	NA	NA	NA	NA	NA	NA	NA	NA	NA	NA
Icterus_pustulatus	Icteridae	0	NA	NA	NA	NA	NA	NA	NA	NA	NA	NA	NA	NA	NA	NA	NA	NA	NA	NA	NA	NA	NA	NA
Ixos_amaurotis	Pycnonotidae	0	NA	NA	NA	NA	NA	NA	NA	NA	NA	NA	NA	NA	NA	NA	NA	NA	NA	NA	NA	NA	NA	NA
Junco_hyemalis	Passerellidae	0	1	1.2	1.8	2.4	1	1.05	1.1	5	5	5	1.4	1.4	1.4	4.5	4.5	4.5	10.16949153	10.16949153	10.16949153	0.237288136	0.237288136	0.237288136
Junco_phaeonotus	Passerellidae	NA	NA	NA	NA	NA	NA	NA	NA	2	2	2	1.63	1.63	1.63	5.46	5.46	5.46	8.462623413	8.462623413	8.462623413	0.229901269	0.229901269	0.229901269
Lagonosticta_senegala	Estrildidae	NA	NA	NA	NA	NA	NA	NA	NA	1	1	1	NA	NA	NA	NA	NA	NA	NA	NA	NA	NA	NA	NA
Lalage_tricolor	Campephagidae	0	NA	NA	NA	NA	NA	NA	NA	NA	NA	NA	NA	NA	NA	NA	NA	NA	NA	NA	NA	NA	NA	NA
Lamprotornis_australis	Sturnidae	0	NA	NA	NA	NA	NA	NA	NA	NA	NA	NA	NA	NA	NA	NA	NA	NA	NA	NA	NA	NA	NA	NA
Lamprotornis_caudatus	Sturnidae	0	NA	NA	NA	NA	NA	NA	NA	NA	NA	NA	NA	NA	NA	NA	NA	NA	NA	NA	NA	NA	NA	NA
Lamprotornis_chalybaeus	Sturnidae	0	NA	NA	NA	NA	NA	NA	NA	NA	NA	NA	NA	NA	NA	NA	NA	NA	NA	NA	NA	NA	NA	NA
Lamprotornis_corruscus	Sturnidae	0	NA	NA	NA	NA	NA	NA	NA	NA	NA	NA	NA	NA	NA	NA	NA	NA	NA	NA	NA	NA	NA	NA
Lamprotornis_mevesii	Sturnidae	0	NA	NA	NA	NA	NA	NA	NA	NA	NA	NA	NA	NA	NA	NA	NA	NA	NA	NA	NA	NA	NA	NA
Lamprotornis_nitens	Sturnidae	0	NA	NA	NA	NA	NA	NA	NA	NA	NA	NA	NA	NA	NA	NA	NA	NA	NA	NA	NA	NA	NA	NA
Lamprotornis_pulcher	Sturnidae	0	NA	NA	NA	NA	NA	NA	NA	NA	NA	NA	NA	NA	NA	NA	NA	NA	NA	NA	NA	NA	NA	NA
Lamprotornis_purpureiceps	Sturnidae	0	NA	NA	NA	NA	NA	NA	NA	NA	NA	NA	NA	NA	NA	NA	NA	NA	NA	NA	NA	NA	NA	NA
Lamprotornis_purpuroptera	Sturnidae	0	NA	NA	NA	NA	7	7	7	NA	NA	NA	NA	NA	NA	NA	NA	NA	NA	NA	NA	NA	NA	NA
Lamprotornis_splendidus	Sturnidae	0	NA	NA	NA	NA	NA	NA	NA	NA	NA	NA	NA	NA	NA	NA	NA	NA	NA	NA	NA	NA	NA	NA
Lamprotornis_superbus	Sturnidae	0	1	39	39	39	NA	NA	NA	NA	NA	NA	NA	NA	NA	NA	NA	NA	NA	NA	NA	NA	NA	NA
Laniarius_erythrogaster	Malaconotidae	0	NA	NA	NA	NA	NA	NA	NA	NA	NA	NA	4	4	4	NA	NA	NA	NA	NA	NA	NA	NA	NA
Lanius_bucephalus	Laniidae	0	1	NA	NA	NA	NA	NA	NA	NA	NA	NA	NA	NA	NA	NA	NA	NA	NA	NA	NA	NA	NA	NA
Lanius_collaris	Laniidae	0	NA	NA	NA	NA	NA	NA	NA	NA	NA	NA	NA	NA	NA	NA	NA	NA	NA	NA	NA	NA	NA	NA
Lanius_collurio	Laniidae	NA	0	NA	NA	NA	12	12	12	NA	NA	NA	NA	NA	NA	NA	NA	NA	NA	NA	NA	NA	NA	NA
Lanius_dorsalis	Laniidae	0	NA	NA	NA	NA	NA	NA	NA	NA	NA	NA	NA	NA	NA	NA	NA	NA	NA	NA	NA	NA	NA	NA
Lanius_excubitor	Laniidae	0	NA	NA	NA	NA	NA	NA	NA	NA	NA	NA	NA	NA	NA	NA	NA	NA	NA	NA	NA	NA	NA	NA
Lanius_gubernator	Laniidae	NA	NA	NA	NA	NA	NA	NA	NA	NA	NA	NA	NA	NA	NA	NA	NA	NA	NA	NA	NA	NA	NA	NA
Lanius_ludovicianus	Laniidae	0	1	NA	NA	NA	NA	NA	NA	NA	NA	NA	NA	NA	NA	NA	NA	NA	NA	NA	NA	NA	NA	NA
Lanius_minor	Laniidae	0	NA	NA	NA	NA	NA	NA	NA	NA	NA	NA	NA	NA	NA	NA	NA	NA	NA	NA	NA	NA	NA	NA
Lanius_nubicus	Laniidae	0	NA	NA	NA	NA	NA	NA	NA	NA	NA	NA	NA	NA	NA	NA	NA	NA	NA	NA	NA	NA	NA	NA
Lanius_schach	Laniidae	0	NA	NA	NA	NA	NA	NA	NA	NA	NA	NA	NA	NA	NA	NA	NA	NA	NA	NA	NA	NA	NA	NA
Lanius_senator	Laniidae	0	NA	NA	NA	NA	NA	NA	NA	NA	NA	NA	NA	NA	NA	NA	NA	NA	NA	NA	NA	NA	NA	NA
Lanius_somalicus	Laniidae	0	NA	NA	NA	NA	NA	NA	NA	NA	NA	NA	NA	NA	NA	NA	NA	NA	NA	NA	NA	NA	NA	NA
Lanius_sphenocercus	Laniidae	0	NA	NA	NA	NA	NA	NA	NA	NA	NA	NA	NA	NA	NA	NA	NA	NA	NA	NA	NA	NA	NA	NA
Lanius_tigrinus	Laniidae	0	NA	NA	NA	NA	NA	NA	NA	NA	NA	NA	NA	NA	NA	NA	NA	NA	NA	NA	NA	NA	NA	NA
Lanius_vittatus	Laniidae	0	NA	NA	NA	NA	NA	NA	NA	NA	NA	NA	NA	NA	NA	NA	NA	NA	NA	NA	NA	NA	NA	NA
Leptasthenura_striolata	Furnariidae	0	NA	NA	NA	NA	NA	NA	NA	NA	NA	NA	NA	NA	NA	NA	NA	NA	NA	NA	NA	NA	NA	NA
Leptasthenura_yanacensis	Furnariidae	0	NA	NA	NA	NA	NA	NA	NA	NA	NA	NA	4	4	4	NA	NA	NA	NA	NA	NA	NA	NA	NA
Leucopsar_rothschildi	Sturnidae	0	NA	NA	NA	NA	NA	NA	NA	NA	NA	NA	NA	NA	NA	NA	NA	NA	NA	NA	NA	NA	NA	NA
Leucosticte_atrata	Fringillidae	0	NA	NA	NA	NA	NA	NA	NA	NA	NA	NA	NA	NA	NA	NA	NA	NA	NA	NA	NA	NA	NA	NA
Leucosticte_australis	Fringillidae	0	NA	NA	NA	NA	NA	NA	NA	NA	NA	NA	NA	NA	NA	NA	NA	NA	NA	NA	NA	NA	NA	NA
Leucosticte_tephrocotis	Fringillidae	0	NA	NA	NA	NA	NA	NA	NA	NA	NA	NA	NA	NA	NA	NA	NA	NA	NA	NA	NA	NA	NA	NA
Limnothlypis_swainsonii	Parulidae	0	NA	NA	NA	NA	NA	NA	NA	1	1	1	NA	NA	NA	NA	NA	NA	NA	NA	NA	NA	NA	NA
Locustella_fluviatilis	Locustellidae	0	NA	2	2.5	3	NA	NA	NA	NA	NA	NA	NA	NA	NA	NA	NA	NA	NA	NA	NA	NA	NA	NA
Locustella_luscinioides	Locustellidae	0	NA	1	1.25	1.5	1	1	1	1	1	1	46	46	46	NA	NA	NA	NA	NA	NA	NA	NA	NA
Locustella_naevia	Locustellidae	0	NA	1	1.25	1.5	1	1	1	1	1	1	51	51	51	1.5	1.5	1.5	1.142857143	1.142857143	1.142857143	0.971428571	0.971428571	0.971428571
Lonchura_striata	Estrildidae	NA	NA	11	11	11	11	11	11	1	1	1	NA	NA	NA	NA	NA	NA	NA	NA	NA	NA	NA	NA
Lophorina_superba	Paradisaeidae	1	NA	NA	NA	NA	NA	NA	NA	NA	NA	NA	NA	NA	NA	NA	NA	NA	NA	NA	NA	NA	NA	NA
Loxia_curvirostra	Fringillidae	0	0	NA	NA	NA	NA	NA	NA	NA	NA	NA	NA	NA	NA	NA	NA	NA	NA	NA	NA	NA	NA	NA
Loxia_leucoptera	Fringillidae	0	NA	NA	NA	NA	NA	NA	NA	NA	NA	NA	5	5	5	NA	NA	NA	NA	NA	NA	NA	NA	NA
Loxia_scotica	Fringillidae	0	NA	NA	NA	NA	NA	NA	NA	NA	NA	NA	NA	NA	NA	NA	NA	NA	NA	NA	NA	NA	NA	NA
Loxioides_bailleui	Fringillidae	NA	0	NA	NA	NA	NA	NA	NA	NA	NA	NA	NA	NA	NA	NA	NA	NA	NA	NA	NA	NA	NA	NA
Loxops_coccineus	Fringillidae	0	NA	NA	NA	NA	NA	NA	NA	NA	NA	NA	NA	NA	NA	NA	NA	NA	NA	NA	NA	NA	NA	NA
Lullula_arborea	Alaudidae	0	NA	NA	NA	NA	NA	NA	NA	NA	NA	NA	NA	NA	NA	NA	NA	NA	NA	NA	NA	NA	NA	NA
Luscinia_luscinia	Muscicapidae	NA	NA	49	49	49	NA	NA	NA	NA	NA	NA	NA	NA	NA	NA	NA	NA	NA	NA	NA	NA	NA	NA
Luscinia_megarhynchos	Muscicapidae	0	NA	1160	1160	1160	7.5	7.5	7.5	220	220	220	3.12	3.12	3.12	3.78	3.78	3.78	8.695652174	8.695652174	8.695652174	0.452173913	0.452173913	0.452173913
Luscinia_svecica	Muscicapidae	1	1	NA	NA	NA	5	11.5	18	NA	NA	NA	5	10	15	NA	NA	NA	NA	NA	NA	NA	NA	NA
Macronyx_ameliae	Motacillidae	0	NA	NA	NA	NA	NA	NA	NA	NA	NA	NA	NA	NA	NA	NA	NA	NA	NA	NA	NA	NA	NA	NA
Macronyx_aurantiigula	Motacillidae	0	NA	NA	NA	NA	NA	NA	NA	NA	NA	NA	NA	NA	NA	NA	NA	NA	NA	NA	NA	NA	NA	NA
Macronyx_capensis	Motacillidae	0	NA	NA	NA	NA	NA	NA	NA	NA	NA	NA	NA	NA	NA	NA	NA	NA	NA	NA	NA	NA	NA	NA
Macronyx_croceus	Motacillidae	0	NA	NA	NA	NA	NA	NA	NA	NA	NA	NA	NA	NA	NA	NA	NA	NA	NA	NA	NA	NA	NA	NA
Macronyx_fuellebornii	Motacillidae	0	NA	NA	NA	NA	NA	NA	NA	NA	NA	NA	NA	NA	NA	NA	NA	NA	NA	NA	NA	NA	NA	NA
Macronyx_sharpei	Motacillidae	0	NA	NA	NA	NA	NA	NA	NA	NA	NA	NA	NA	NA	NA	NA	NA	NA	NA	NA	NA	NA	NA	NA
Malaconotus_blanchoti	Malaconotidae	0	NA	NA	NA	NA	NA	NA	NA	NA	NA	NA	NA	NA	NA	3	3	3	NA	NA	NA	NA	NA	NA
Malimbus_cassini	Ploceidae	0	NA	NA	NA	NA	NA	NA	NA	NA	NA	NA	NA	NA	NA	NA	NA	NA	NA	NA	NA	NA	NA	NA
Malimbus_coronatus	Ploceidae	0	NA	NA	NA	NA	NA	NA	NA	NA	NA	NA	NA	NA	NA	NA	NA	NA	NA	NA	NA	NA	NA	NA
Malimbus_erythrogaster	Ploceidae	0	NA	NA	NA	NA	NA	NA	NA	NA	NA	NA	NA	NA	NA	NA	NA	NA	NA	NA	NA	NA	NA	NA
Malimbus_ibadanensis	Ploceidae	0	NA	NA	NA	NA	NA	NA	NA	NA	NA	NA	NA	NA	NA	NA	NA	NA	NA	NA	NA	NA	NA	NA
Malimbus_malimbicus	Ploceidae	0	NA	NA	NA	NA	NA	NA	NA	NA	NA	NA	2.5	2.5	2.5	NA	NA	NA	NA	NA	NA	NA	NA	NA
Malimbus_nitens	Ploceidae	0	NA	NA	NA	NA	NA	NA	NA	NA	NA	NA	NA	NA	NA	NA	NA	NA	NA	NA	NA	NA	NA	NA
Malimbus_racheliae	Ploceidae	0	NA	NA	NA	NA	NA	NA	NA	NA	NA	NA	NA	NA	NA	NA	NA	NA	NA	NA	NA	NA	NA	NA
Malimbus_rubricollis	Ploceidae	0	NA	NA	NA	NA	NA	NA	NA	NA	NA	NA	NA	NA	NA	NA	NA	NA	NA	NA	NA	NA	NA	NA
Malimbus_scutatus	Ploceidae	0	NA	NA	NA	NA	NA	NA	NA	NA	NA	NA	NA	NA	NA	NA	NA	NA	NA	NA	NA	NA	NA	NA
Malurus_alboscapulatus	Maluridae	0	NA	NA	NA	NA	NA	NA	NA	NA	NA	NA	3.5	3.5	3.5	NA	NA	NA	NA	NA	NA	NA	NA	NA
Malurus_amabilis	Maluridae	0	NA	NA	NA	NA	NA	NA	NA	NA	NA	NA	NA	NA	NA	NA	NA	NA	NA	NA	NA	NA	NA	NA
Malurus_coronatus	Maluridae	0	0	NA	NA	NA	NA	NA	NA	NA	NA	NA	NA	NA	NA	NA	NA	NA	NA	NA	NA	NA	NA	NA
Malurus_cyaneus	Maluridae	NA	1	3	3	3	3	3	3	1	1	1	2.9	2.9	2.9	NA	NA	NA	NA	NA	NA	NA	NA	NA
Malurus_cyanocephalus	Maluridae	0	NA	NA	NA	NA	NA	NA	NA	NA	NA	NA	NA	NA	NA	NA	NA	NA	NA	NA	NA	NA	NA	NA
Malurus_elegans	Maluridae	0	NA	NA	NA	NA	NA	NA	NA	NA	NA	NA	NA	NA	NA	NA	NA	NA	NA	NA	NA	NA	NA	NA
Malurus_lamberti	Maluridae	0	NA	NA	NA	NA	NA	NA	NA	NA	NA	NA	NA	NA	NA	NA	NA	NA	NA	NA	NA	NA	NA	NA
Malurus_leucopterus	Maluridae	0	NA	NA	NA	NA	NA	NA	NA	NA	NA	NA	4	4	4	NA	NA	NA	NA	NA	NA	NA	NA	NA
Malurus_melanocephalus	Maluridae	NA	1	NA	NA	NA	NA	NA	NA	NA	NA	NA	NA	NA	NA	NA	NA	NA	NA	NA	NA	NA	NA	NA
Malurus_pulcherrimus	Maluridae	0	NA	NA	NA	NA	NA	NA	NA	NA	NA	NA	NA	NA	NA	NA	NA	NA	NA	NA	NA	NA	NA	NA
Malurus_splendens	Maluridae	0	1	NA	NA	NA	NA	NA	NA	NA	NA	NA	NA	NA	NA	NA	NA	NA	NA	NA	NA	NA	NA	NA
Manorina_melanocephala	Meliphagidae	NA	0	NA	NA	NA	NA	NA	NA	NA	NA	NA	NA	NA	NA	NA	NA	NA	NA	NA	NA	NA	NA	NA
Manucodia_chalybatus	Paradisaeidae	0	NA	NA	NA	NA	NA	NA	NA	NA	NA	NA	NA	NA	NA	NA	NA	NA	NA	NA	NA	NA	NA	NA
Manucodia_keraudrenii	Paradisaeidae	0	NA	NA	NA	NA	NA	NA	NA	NA	NA	NA	30	30	30	NA	NA	NA	NA	NA	NA	NA	NA	NA
Melaenornis_edolioides	Muscicapidae	0	NA	NA	NA	NA	NA	NA	NA	NA	NA	NA	NA	NA	NA	NA	NA	NA	NA	NA	NA	NA	NA	NA
Melaenornis_pammelaina	Muscicapidae	0	NA	NA	NA	NA	NA	NA	NA	NA	NA	NA	NA	NA	NA	1	1	1	NA	NA	NA	NA	NA	NA
Melanocorypha_calandra	Alaudidae	0	NA	NA	NA	NA	NA	NA	NA	NA	NA	NA	NA	NA	NA	NA	NA	NA	NA	NA	NA	NA	NA	NA
Melanodryas_cucullata	Petroicidae	0	NA	NA	NA	NA	NA	NA	NA	NA	NA	NA	NA	NA	NA	NA	NA	NA	NA	NA	NA	NA	NA	NA
Melocichla_mentalis	Macrosphenidae	0	NA	NA	NA	NA	NA	NA	NA	NA	NA	NA	NA	NA	NA	NA	NA	NA	NA	NA	NA	NA	NA	NA
Melophus_lathami	Emberizidae	0	NA	NA	NA	NA	NA	NA	NA	NA	NA	NA	NA	NA	NA	NA	NA	NA	NA	NA	NA	NA	NA	NA
Melospiza_georgiana	Passerellidae	1	1	3	3	3	3.5	3.5	3.5	2.2	3	3.5	2	2	2	NA	NA	NA	NA	NA	NA	NA	NA	NA
Melospiza_lincolnii	Passerellidae	0	NA	20.4	20.4	20.4	NA	NA	NA	2	2	2	NA	NA	NA	NA	NA	NA	NA	NA	NA	NA	NA	NA
Melospiza_melodia	Passerellidae	0	0	38	38	38	5	5	5	9	12	15	2.62	2.62	2.62	6.07	7.625	9.18	6.904487917	5.856515373	5.084745763	0.301495972	0.255734505	0.222033898
Miliaria_calandra	Emberizidae	1	0	9	9	9	20	20	20	2	2.25	2.5	1.6	1.6	1.6	10.89	10.89	10.89	4.803843074	4.803843074	4.803843074	0.128102482	0.128102482	0.128102482
Mimus_gilvus	Mimidae	0	NA	100	500	1000	2.96	2.96	2.96	100	500	1000	NA	NA	NA	NA	NA	NA	NA	NA	NA	NA	NA	NA
Mimus_gundlachii	Mimidae	0	NA	NA	NA	NA	NA	NA	NA	NA	NA	NA	NA	NA	NA	NA	NA	NA	NA	NA	NA	NA	NA	NA
Mimus_longicaudatus	Mimidae	0	NA	NA	NA	NA	NA	NA	NA	NA	NA	NA	NA	NA	NA	NA	NA	NA	NA	NA	NA	NA	NA	NA
Mimus_parvulus	Mimidae	1	NA	NA	NA	NA	NA	NA	NA	NA	NA	NA	NA	NA	NA	NA	NA	NA	NA	NA	NA	NA	NA	NA
Mimus_patagonicus	Mimidae	0	NA	NA	NA	NA	NA	NA	NA	NA	NA	NA	NA	NA	NA	NA	NA	NA	NA	NA	NA	NA	NA	NA
Mimus_polyglottos	Mimidae	0	0	216	216	216	20	190	500	190	345	500	3.06	3.06	3.06	1.1	1.1	1.1	14.42307692	14.42307692	14.42307692	0.735576923	0.735576923	0.735576923
Mimus_thenca	Mimidae	0	NA	NA	NA	NA	NA	NA	NA	NA	NA	NA	NA	NA	NA	NA	NA	NA	NA	NA	NA	NA	NA	NA
Mino_anais	Sturnidae	0	NA	NA	NA	NA	NA	NA	NA	NA	NA	NA	NA	NA	NA	NA	NA	NA	NA	NA	NA	NA	NA	NA
Mirafra_africana	Alaudidae	0	NA	NA	NA	NA	NA	NA	NA	NA	NA	NA	0.6	0.6	0.6	1	1	1	37.5	37.5	37.5	0.375	0.375	0.375
Mirafra_africanoides	Alaudidae	0	NA	NA	NA	NA	NA	NA	NA	NA	NA	NA	3.5	3.5	3.5	NA	NA	NA	NA	NA	NA	NA	NA	NA
Mirafra_gilletti	Alaudidae	0	NA	NA	NA	NA	NA	NA	NA	NA	NA	NA	NA	NA	NA	NA	NA	NA	NA	NA	NA	NA	NA	NA
Mirafra_hova	Alaudidae	0	NA	NA	NA	NA	NA	NA	NA	NA	NA	NA	NA	NA	NA	NA	NA	NA	NA	NA	NA	NA	NA	NA
Mirafra_hypermetra	Alaudidae	0	NA	NA	NA	NA	NA	NA	NA	NA	NA	NA	3	3	3	NA	NA	NA	NA	NA	NA	NA	NA	NA
Mirafra_poecilosterna	Alaudidae	0	NA	NA	NA	NA	NA	NA	NA	NA	NA	NA	NA	NA	NA	NA	NA	NA	NA	NA	NA	NA	NA	NA
Mirafra_sabota	Alaudidae	0	NA	NA	NA	NA	NA	NA	NA	NA	NA	NA	NA	NA	NA	NA	NA	NA	NA	NA	NA	NA	NA	NA
Mniotilta_varia	Parulidae	NA	NA	NA	NA	NA	3.6	3.6	3.6	2	2	2	2	2.01	2.02	6.25	6.275	6.3	7.272727273	7.242003621	7.211538462	0.242424242	0.242607121	0.242788462
Mohoua_albicilla	Mohouidae	0	NA	NA	NA	NA	NA	NA	NA	NA	NA	NA	NA	NA	NA	NA	NA	NA	NA	NA	NA	NA	NA	NA
Mohoua_novaeseelandiae	Mohouidae	0	NA	NA	NA	NA	NA	NA	NA	NA	NA	NA	NA	NA	NA	NA	NA	NA	NA	NA	NA	NA	NA	NA
Mohoua_ochrocephala	Mohouidae	0	NA	NA	NA	NA	NA	NA	NA	NA	NA	NA	NA	NA	NA	NA	NA	NA	NA	NA	NA	NA	NA	NA
Molothrus_aeneus	Icteridae	1	NA	NA	NA	NA	NA	NA	NA	NA	NA	NA	NA	NA	NA	NA	NA	NA	NA	NA	NA	NA	NA	NA
Molothrus_ater	Icteridae	NA	1	15	15	15	NA	NA	NA	4	4	4	NA	NA	NA	NA	NA	NA	NA	NA	NA	NA	NA	NA
Molothrus_rufoaxillaris	Icteridae	0	NA	NA	NA	NA	NA	NA	NA	NA	NA	NA	NA	NA	NA	NA	NA	NA	NA	NA	NA	NA	NA	NA
Montifringilla_nivalis	Passeridae	0	NA	NA	NA	NA	NA	NA	NA	NA	NA	NA	NA	NA	NA	NA	NA	NA	NA	NA	NA	NA	NA	NA
Motacilla_aguimp	Motacillidae	0	NA	NA	NA	NA	NA	NA	NA	NA	NA	NA	NA	NA	NA	NA	NA	NA	NA	NA	NA	NA	NA	NA
Motacilla_alba	Motacillidae	0	NA	NA	NA	NA	9	9	9	NA	NA	NA	NA	NA	NA	NA	NA	NA	NA	NA	NA	NA	NA	NA
Motacilla_capensis	Motacillidae	0	NA	NA	NA	NA	NA	NA	NA	NA	NA	NA	NA	NA	NA	NA	NA	NA	NA	NA	NA	NA	NA	NA
Motacilla_cinerea	Motacillidae	0	NA	NA	NA	NA	NA	NA	NA	NA	NA	NA	NA	NA	NA	NA	NA	NA	NA	NA	NA	NA	NA	NA
Motacilla_citreola	Motacillidae	0	NA	NA	NA	NA	NA	NA	NA	NA	NA	NA	NA	NA	NA	NA	NA	NA	NA	NA	NA	NA	NA	NA
Motacilla_clara	Motacillidae	0	NA	NA	NA	NA	NA	NA	NA	NA	NA	NA	NA	NA	NA	NA	NA	NA	NA	NA	NA	NA	NA	NA
Motacilla_flava	Motacillidae	0	NA	2	2	2	NA	NA	NA	NA	NA	NA	NA	NA	NA	NA	NA	NA	NA	NA	NA	NA	NA	NA
Motacilla_grandis	Motacillidae	0	NA	NA	NA	NA	NA	NA	NA	NA	NA	NA	NA	NA	NA	NA	NA	NA	NA	NA	NA	NA	NA	NA
Motacilla_madaraspatensis	Motacillidae	0	NA	NA	NA	NA	NA	NA	NA	NA	NA	NA	NA	NA	NA	NA	NA	NA	NA	NA	NA	NA	NA	NA
Muscicapa_adusta	Muscicapidae	0	NA	NA	NA	NA	NA	NA	NA	NA	NA	NA	NA	NA	NA	NA	NA	NA	NA	NA	NA	NA	NA	NA
Muscicapa_caerulescens	Muscicapidae	0	NA	NA	NA	NA	NA	NA	NA	NA	NA	NA	NA	NA	NA	NA	NA	NA	NA	NA	NA	NA	NA	NA
Muscicapa_cassini	Muscicapidae	0	NA	NA	NA	NA	NA	NA	NA	NA	NA	NA	3.5	3.5	3.5	NA	NA	NA	NA	NA	NA	NA	NA	NA
Muscicapa_comitata	Muscicapidae	0	NA	NA	NA	NA	NA	NA	NA	NA	NA	NA	NA	NA	NA	NA	NA	NA	NA	NA	NA	NA	NA	NA
Muscicapa_epulata	Muscicapidae	0	NA	NA	NA	NA	NA	NA	NA	NA	NA	NA	NA	NA	NA	NA	NA	NA	NA	NA	NA	NA	NA	NA
Muscicapa_infuscata	Muscicapidae	0	NA	NA	NA	NA	NA	NA	NA	NA	NA	NA	NA	NA	NA	NA	NA	NA	NA	NA	NA	NA	NA	NA
Muscicapa_sethsmithi	Muscicapidae	0	NA	NA	NA	NA	NA	NA	NA	NA	NA	NA	NA	NA	NA	NA	NA	NA	NA	NA	NA	NA	NA	NA
Muscicapa_striata	Muscicapidae	0	NA	NA	NA	NA	NA	NA	NA	NA	NA	NA	NA	NA	NA	NA	NA	NA	NA	NA	NA	NA	NA	NA
Myadestes_palmeri	Turdidae	0	NA	NA	NA	NA	NA	NA	NA	NA	NA	NA	NA	NA	NA	NA	NA	NA	NA	NA	NA	NA	NA	NA
Mycerobas_carnipes	Fringillidae	0	NA	NA	NA	NA	NA	NA	NA	NA	NA	NA	NA	NA	NA	NA	NA	NA	NA	NA	NA	NA	NA	NA
Myiarchus_cinerascens	Tyrannidae	NA	NA	NA	NA	NA	2	2	2	2	2	2	4	4	4	NA	NA	NA	NA	NA	NA	NA	NA	NA
Myiarchus_crinitus	Tyrannidae	0	NA	NA	NA	NA	2	2	2	2	2	2	3.5	3.5	3.5	NA	NA	NA	NA	NA	NA	NA	NA	NA
Myioborus_pictus	Parulidae	0	NA	NA	NA	NA	NA	NA	NA	NA	NA	NA	NA	NA	NA	NA	NA	NA	NA	NA	NA	NA	NA	NA
Myioparus_griseigularis	Muscicapidae	0	NA	NA	NA	NA	NA	NA	NA	NA	NA	NA	NA	NA	NA	NA	NA	NA	NA	NA	NA	NA	NA	NA
Myioparus_plumbeus	Muscicapidae	0	NA	NA	NA	NA	NA	NA	NA	NA	NA	NA	NA	NA	NA	NA	NA	NA	NA	NA	NA	NA	NA	NA
Myrmecocichla_aethiops	Muscicapidae	0	NA	NA	NA	NA	NA	NA	NA	NA	NA	NA	NA	NA	NA	NA	NA	NA	NA	NA	NA	NA	NA	NA
Namibornis_herero	Muscicapidae	0	NA	NA	NA	NA	NA	NA	NA	NA	NA	NA	NA	NA	NA	NA	NA	NA	NA	NA	NA	NA	NA	NA
Nectarinia_coccinigaster	Nectariniidae	NA	NA	NA	NA	NA	NA	NA	NA	1	1	1	NA	NA	NA	NA	NA	NA	NA	NA	NA	NA	NA	NA
Nectarinia_dussumieri	Nectariniidae	NA	NA	NA	NA	NA	NA	NA	NA	NA	NA	NA	60	60	60	NA	NA	NA	NA	NA	NA	NA	NA	NA
Nectarinia_osea	Nectariniidae	NA	1	NA	NA	NA	NA	NA	NA	NA	NA	NA	1.6	1.6	1.6	NA	NA	NA	NA	NA	NA	NA	NA	NA
Nesopsar_nigerrimus	Icteridae	0	NA	NA	NA	NA	NA	NA	NA	NA	NA	NA	NA	NA	NA	NA	NA	NA	NA	NA	NA	NA	NA	NA
Nesospiza_acunhae	Thraupidae	0	NA	NA	NA	NA	NA	NA	NA	NA	NA	NA	NA	NA	NA	NA	NA	NA	NA	NA	NA	NA	NA	NA
Nicator_chloris	Nicatoridae	0	NA	NA	NA	NA	NA	NA	NA	NA	NA	NA	NA	NA	NA	NA	NA	NA	NA	NA	NA	NA	NA	NA
Nicator_gularis	Nicatoridae	0	NA	NA	NA	NA	NA	NA	NA	NA	NA	NA	3	3	3	NA	NA	NA	NA	NA	NA	NA	NA	NA
Notiomystis_cincta	Notiomystidae	NA	1	NA	NA	NA	NA	NA	NA	NA	NA	NA	NA	NA	NA	NA	NA	NA	NA	NA	NA	NA	NA	NA
Oenanthe_oenanthe	Muscicapidae	0	1	46	46	46	18	18	18	NA	NA	NA	1.25	1.25	1.25	6	6	6	8.275862069	8.275862069	8.275862069	0.172413793	0.172413793	0.172413793
Onychognathus_albirostris	Sturnidae	0	NA	NA	NA	NA	NA	NA	NA	NA	NA	NA	NA	NA	NA	NA	NA	NA	NA	NA	NA	NA	NA	NA
Onychognathus_morio	Sturnidae	0	NA	NA	NA	NA	NA	NA	NA	NA	NA	NA	NA	NA	NA	NA	NA	NA	NA	NA	NA	NA	NA	NA
Onychognathus_nabouroup	Sturnidae	0	NA	NA	NA	NA	NA	NA	NA	NA	NA	NA	NA	NA	NA	NA	NA	NA	NA	NA	NA	NA	NA	NA
Onychognathus_salvadorii	Sturnidae	0	NA	NA	NA	NA	NA	NA	NA	NA	NA	NA	NA	NA	NA	NA	NA	NA	NA	NA	NA	NA	NA	NA
Onychognathus_tenuirostris	Sturnidae	0	NA	NA	NA	NA	NA	NA	NA	NA	NA	NA	NA	NA	NA	NA	NA	NA	NA	NA	NA	NA	NA	NA
Onychognathus_tristramii	Sturnidae	0	NA	NA	NA	NA	NA	NA	NA	NA	NA	NA	NA	NA	NA	NA	NA	NA	NA	NA	NA	NA	NA	NA
Onychognathus_walleri	Sturnidae	0	NA	NA	NA	NA	NA	NA	NA	NA	NA	NA	NA	NA	NA	NA	NA	NA	NA	NA	NA	NA	NA	NA
Oporornis_formosus	Parulidae	NA	1	NA	NA	NA	NA	NA	NA	1	1	1	NA	NA	NA	NA	NA	NA	NA	NA	NA	NA	NA	NA
Oporornis_philadelphia	Parulidae	NA	NA	NA	NA	NA	2.4	2.4	2.4	1	1.5	2	1.25	1.275	1.3	7.1	7.12	7.14	7.185628743	7.147111376	7.109004739	0.149700599	0.151876117	0.154028436
Oporornis_tolmiei	Parulidae	NA	NA	NA	NA	NA	NA	NA	NA	1	1	1	NA	NA	NA	NA	NA	NA	NA	NA	NA	NA	NA	NA
Oreomystis_mana	Fringillidae	0	NA	NA	NA	NA	NA	NA	NA	NA	NA	NA	NA	NA	NA	NA	NA	NA	NA	NA	NA	NA	NA	NA
Oreoscoptes_montanus	Mimidae	0	NA	NA	NA	NA	NA	NA	NA	NA	NA	NA	166	166	166	NA	NA	NA	NA	NA	NA	NA	NA	NA
Orthonyx_spaldingii	Orthonychidae	0	NA	NA	NA	NA	NA	NA	NA	NA	NA	NA	NA	NA	NA	NA	NA	NA	NA	NA	NA	NA	NA	NA
Oxyruncus_cristatus	Tityridae	NA	NA	NA	NA	NA	NA	NA	NA	1	1	1	NA	NA	NA	NA	NA	NA	NA	NA	NA	NA	NA	NA
Pachycephala_pectoralis	Pachycephalidae	0	1	NA	NA	NA	3.84	3.84	3.84	10.1	10.1	10.1	NA	NA	NA	NA	NA	NA	NA	NA	NA	NA	NA	NA
Padda_oryzivora	Estrildidae	NA	NA	5	5	5	NA	NA	NA	NA	NA	NA	NA	NA	NA	NA	NA	NA	NA	NA	NA	NA	NA	NA
Panurus_biarmicus	Panuridae	0	1	NA	NA	NA	NA	NA	NA	NA	NA	NA	2	2	2	NA	NA	NA	NA	NA	NA	NA	NA	NA
Paradisaea_minor	Paradisaeidae	1	NA	NA	NA	NA	NA	NA	NA	NA	NA	NA	NA	NA	NA	NA	NA	NA	NA	NA	NA	NA	NA	NA
Paradoxornis_webbianus	Paradoxornithidae	0	1	NA	NA	NA	NA	NA	NA	NA	NA	NA	NA	NA	NA	NA	NA	NA	NA	NA	NA	NA	NA	NA
Pardalotus_punctatus	Pardalotidae	0	NA	NA	NA	NA	NA	NA	NA	NA	NA	NA	NA	NA	NA	NA	NA	NA	NA	NA	NA	NA	NA	NA
Pardalotus_quadragintus	Pardalotidae	0	NA	NA	NA	NA	NA	NA	NA	NA	NA	NA	NA	NA	NA	NA	NA	NA	NA	NA	NA	NA	NA	NA
Pardalotus_striatus	Pardalotidae	0	NA	NA	NA	NA	NA	NA	NA	NA	NA	NA	NA	NA	NA	NA	NA	NA	NA	NA	NA	NA	NA	NA
Paroreomyza_montana	Fringillidae	0	NA	NA	NA	NA	NA	NA	NA	NA	NA	NA	NA	NA	NA	NA	NA	NA	NA	NA	NA	NA	NA	NA
Parotia_carolae	Paradisaeidae	1	NA	NA	NA	NA	NA	NA	NA	NA	NA	NA	NA	NA	NA	NA	NA	NA	NA	NA	NA	NA	NA	NA
Parotia_wahnesi	Paradisaeidae	1	NA	NA	NA	NA	NA	NA	NA	NA	NA	NA	NA	NA	NA	NA	NA	NA	NA	NA	NA	NA	NA	NA
Parula_americana	Parulidae	0	NA	NA	NA	NA	2.7	2.7	2.7	2	2	2	1.55	1.575	1.6	5.26	5.28	5.3	8.810572687	8.75273523	8.695652174	0.227606461	0.2297593	0.231884058
Parus_albiventris	Paridae	0	NA	NA	NA	NA	NA	NA	NA	NA	NA	NA	NA	NA	NA	NA	NA	NA	NA	NA	NA	NA	NA	NA
Parus_ater	Paridae	0	NA	NA	NA	NA	2	2	2	3	8.5	14	2.1	2.1	2.1	NA	NA	NA	NA	NA	NA	NA	NA	NA
Parus_atricapillus	Paridae	0	1	2	2	2	1	2	2.5	1	1.5	2	NA	NA	NA	NA	NA	NA	NA	NA	NA	NA	NA	NA
Parus_caeruleus	Paridae	1	1	3.4	6.5	9.6	2	2.44	2.88	3	4.5	5.5	2.4	2.4	2.4	4.6	4.6	4.6	8.571428571	8.571428571	8.571428571	0.342857143	0.342857143	0.342857143
Parus_carolinensis	Paridae	0	1	NA	NA	NA	4	4	4	3	3	3	1.2	1.2	1.2	3	3	3	14.28571429	14.28571429	14.28571429	0.285714286	0.285714286	0.285714286
Parus_cinctus	Paridae	0	NA	NA	NA	NA	NA	NA	NA	1	1	1	NA	NA	NA	NA	NA	NA	NA	NA	NA	NA	NA	NA
Parus_cinerascens	Paridae	0	NA	NA	NA	NA	NA	NA	NA	NA	NA	NA	NA	NA	NA	NA	NA	NA	NA	NA	NA	NA	NA	NA
Parus_cristatus	Paridae	0	1	2	2	2	2	2	2	1	1	1	3.2	3.2	3.2	7.1	7.1	7.1	5.825242718	5.825242718	5.825242718	0.310679612	0.310679612	0.310679612
Parus_cyanus	Paridae	0	NA	NA	NA	NA	NA	NA	NA	NA	NA	NA	NA	NA	NA	NA	NA	NA	NA	NA	NA	NA	NA	NA
Parus_hudsonicus	Paridae	0	NA	NA	NA	NA	NA	NA	NA	NA	NA	NA	NA	NA	NA	NA	NA	NA	NA	NA	NA	NA	NA	NA
Parus_leucomelas	Paridae	0	NA	NA	NA	NA	NA	NA	NA	NA	NA	NA	NA	NA	NA	NA	NA	NA	NA	NA	NA	NA	NA	NA
Parus_lugubris	Paridae	0	NA	NA	NA	NA	NA	NA	NA	NA	NA	NA	NA	NA	NA	NA	NA	NA	NA	NA	NA	NA	NA	NA
Parus_major	Paridae	0	0	3.4	7.9	10	2	2.2	2.4	3	3.75	4.5	3	3	3	NA	NA	NA	NA	NA	NA	NA	NA	NA
Parus_montanus	Paridae	0	NA	1	1	1	1	1	1	1	1	1	1	1	1	NA	NA	NA	NA	NA	NA	NA	NA	NA
Parus_niger	Paridae	0	NA	NA	NA	NA	NA	NA	NA	NA	NA	NA	NA	NA	NA	NA	NA	NA	NA	NA	NA	NA	NA	NA
Parus_palustris	Paridae	0	NA	NA	NA	NA	2	2	2	4	12	20	1.5	1.5	1.5	3.5	3.5	3.5	12	12	12	0.3	0.3	0.3
Parus_rufescens	Paridae	0	NA	NA	NA	NA	NA	NA	NA	NA	NA	NA	NA	NA	NA	NA	NA	NA	NA	NA	NA	NA	NA	NA
Parus_rufonuchalis	Paridae	0	NA	NA	NA	NA	NA	NA	NA	NA	NA	NA	NA	NA	NA	NA	NA	NA	NA	NA	NA	NA	NA	NA
Parus_sclateri	Paridae	0	NA	NA	NA	NA	NA	NA	NA	NA	NA	NA	NA	NA	NA	NA	NA	NA	NA	NA	NA	NA	NA	NA
Passer_domesticus	Passeridae	0	1	6	6	6	1	1	1	1	1	1	0.17	0.17	0.17	NA	NA	NA	NA	NA	NA	NA	NA	NA
Passer_griseus	Passeridae	0	NA	NA	NA	NA	NA	NA	NA	NA	NA	NA	NA	NA	NA	NA	NA	NA	NA	NA	NA	NA	NA	NA
Passer_montanus	Passeridae	0	NA	10	10	10	6	6	6	1	1	1	0.11	0.11	0.11	7.1	7.1	7.1	8.321775312	8.321775312	8.321775312	0.015256588	0.015256588	0.015256588
Passer_rutilans	Passeridae	0	NA	NA	NA	NA	NA	NA	NA	NA	NA	NA	NA	NA	NA	NA	NA	NA	NA	NA	NA	NA	NA	NA
Passerculus_sandwichensis	Passerellidae	1	1	5	5	5	5	5	5	1	1	1	2.25	2.25	2.25	6.3	6.3	6.3	7.01754386	7.01754386	7.01754386	0.263157895	0.263157895	0.263157895
Passerella_iliaca	Passerellidae	NA	NA	19.87	19.87	19.87	7	7	7	1	3	3.2	2.2	2.2	2.2	NA	NA	NA	NA	NA	NA	NA	NA	NA
Passerina_amoena	Cardinalidae	0	NA	7.32	8.16	9	7.32	8.16	9	1	1	1	2.13	2.13	2.13	8.61	8.7	8.79	5.586592179	5.540166205	5.494505495	0.198324022	0.1966759	0.195054945
Passerina_caerulea	Cardinalidae	NA	1	NA	NA	NA	NA	NA	NA	NA	NA	NA	4	4	4	NA	NA	NA	NA	NA	NA	NA	NA	NA
Passerina_ciris	Cardinalidae	1	NA	NA	NA	NA	12.21	12.21	12.21	4	4	4	1.955	1.955	1.955	7.37	7.37	7.37	6.434316354	6.434316354	6.434316354	0.209651475	0.209651475	0.209651475
Passerina_cyanea	Cardinalidae	0	1	8	8	8	5.63	7.315	9	1	1	1	2.2	2.35	2.5	8.59	8.6	8.61	5.560704356	5.479452055	5.400540054	0.203892493	0.214611872	0.225022502
Passerina_leclancherii	Cardinalidae	NA	NA	NA	NA	NA	18	18	18	5	5	5	2.21	2.21	2.21	3.4	3.4	3.4	10.69518717	10.69518717	10.69518717	0.393939394	0.393939394	0.393939394
Passerina_versicolor	Cardinalidae	NA	NA	NA	NA	NA	5	5	5	2	2	2	1.7	1.7	1.7	2	2	2	16.21621622	16.21621622	16.21621622	0.459459459	0.45945946	0.459459459
Perisoreus_canadensis	Corvidae	0	NA	NA	NA	NA	NA	NA	NA	NA	NA	NA	NA	NA	NA	NA	NA	NA	NA	NA	NA	NA	NA	NA
Perisoreus_infaustus	Corvidae	0	NA	NA	NA	NA	NA	NA	NA	NA	NA	NA	NA	NA	NA	NA	NA	NA	NA	NA	NA	NA	NA	NA
Petrochelidon_fulva	Hirundinidae	0	NA	NA	NA	NA	NA	NA	NA	NA	NA	NA	NA	NA	NA	NA	NA	NA	NA	NA	NA	NA	NA	NA
Petrochelidon_pyrrhonota	Hirundinidae	0	0	NA	NA	NA	NA	NA	NA	NA	NA	NA	7	7	7	NA	NA	NA	NA	NA	NA	NA	NA	NA
Petroica_australis	Petroicidae	0	0	23.6	23.6	23.6	NA	NA	NA	NA	NA	NA	NA	NA	NA	NA	NA	NA	NA	NA	NA	NA	NA	NA
Petroica_goodenovii	Petroicidae	0	1	NA	NA	NA	NA	NA	NA	NA	NA	NA	NA	NA	NA	NA	NA	NA	NA	NA	NA	NA	NA	NA
Petroica_macrocephala	Petroicidae	0	NA	NA	NA	NA	NA	NA	NA	NA	NA	NA	NA	NA	NA	NA	NA	NA	NA	NA	NA	NA	NA	NA
Petronia_petronia	Passeridae	NA	1	NA	NA	NA	NA	NA	NA	NA	NA	NA	NA	NA	NA	NA	NA	NA	NA	NA	NA	NA	NA	NA
Petronia_xanthocollis	Passeridae	0	NA	NA	NA	NA	NA	NA	NA	NA	NA	NA	NA	NA	NA	NA	NA	NA	NA	NA	NA	NA	NA	NA
Pezopetes_capitalis	Passerellidae	0	NA	NA	NA	NA	NA	NA	NA	NA	NA	NA	NA	NA	NA	NA	NA	NA	NA	NA	NA	NA	NA	NA
Phacellodomus_maculipectus	Furnariidae	0	NA	NA	NA	NA	NA	NA	NA	NA	NA	NA	2.75	2.75	2.75	NA	NA	NA	NA	NA	NA	NA	NA	NA
Phacellodomus_striaticollis	Furnariidae	0	NA	NA	NA	NA	NA	NA	NA	NA	NA	NA	NA	NA	NA	NA	NA	NA	NA	NA	NA	NA	NA	NA
Phainopepla_nitens	Bombycillidae	0	0	NA	NA	NA	NA	NA	NA	NA	NA	NA	NA	NA	NA	NA	NA	NA	NA	NA	NA	NA	NA	NA
Pheucticus_ludovicianus	Cardinalidae	0	NA	19	19	19	10	10	10	19	259.5	500	3.7	3.7	3.7	10.5	10.5	10.5	4.225352113	4.225352113	4.225352113	0.26056338	0.26056338	0.26056338
Pheucticus_melanocephalus	Cardinalidae	0	NA	NA	NA	NA	NA	NA	NA	25	25	25	NA	NA	NA	NA	NA	NA	NA	NA	NA	NA	NA	NA
Philetairus_socius	Ploceidae	0	0	NA	NA	NA	NA	NA	NA	NA	NA	NA	NA	NA	NA	NA	NA	NA	NA	NA	NA	NA	NA	NA
Phoenicurus_ochruros	Muscicapidae	NA	NA	5	5	5	NA	NA	NA	NA	NA	NA	NA	NA	NA	NA	NA	NA	NA	NA	NA	NA	NA	NA
Phoenicurus_phoenicurus	Muscicapidae	1	NA	NA	NA	NA	18	18	18	200	200	200	NA	NA	NA	NA	NA	NA	NA	NA	NA	NA	NA	NA
Pholidornis_rushiae	unknown	0	NA	NA	NA	NA	NA	NA	NA	NA	NA	NA	2	2	2	NA	NA	NA	NA	NA	NA	NA	NA	NA
Phyllastrephus_cabanisi	Pycnonotidae	0	NA	NA	NA	NA	NA	NA	NA	NA	NA	NA	NA	NA	NA	NA	NA	NA	NA	NA	NA	NA	NA	NA
Phyllastrephus_debilis	Pycnonotidae	0	NA	NA	NA	NA	NA	NA	NA	NA	NA	NA	NA	NA	NA	NA	NA	NA	NA	NA	NA	NA	NA	NA
Phyllastrephus_fischeri	Pycnonotidae	0	NA	NA	NA	NA	NA	NA	NA	NA	NA	NA	NA	NA	NA	NA	NA	NA	NA	NA	NA	NA	NA	NA
Phyllastrephus_flavostriatus	Pycnonotidae	0	NA	NA	NA	NA	NA	NA	NA	NA	NA	NA	NA	NA	NA	NA	NA	NA	NA	NA	NA	NA	NA	NA
Phyllastrephus_icterinus	Pycnonotidae	0	NA	NA	NA	NA	NA	NA	NA	NA	NA	NA	NA	NA	NA	NA	NA	NA	NA	NA	NA	NA	NA	NA
Phyllastrephus_terrestris	Pycnonotidae	0	NA	NA	NA	NA	NA	NA	NA	NA	NA	NA	NA	NA	NA	7	7	7	NA	NA	NA	NA	NA	NA
Phylloscopus_bonelli	Phylloscopidae	0	NA	NA	NA	NA	1	1	1	5	5	5	0.7	0.7	0.7	8	8	8	6.896551724	6.896551724	6.896551724	0.08045977	0.08045977	0.08045977
Phylloscopus_collybita	Phylloscopidae	1	NA	2	2	2	2	2	2	1	1	1	4	4	4	2.7	2.7	2.7	8.955223881	8.955223881	8.955223881	0.597014925	0.597014925	0.597014925
Phylloscopus_fuscatus	Phylloscopidae	1	1	18.6	25.3	27	1.5	1.5	1.5	NA	NA	NA	NA	NA	NA	NA	NA	NA	NA	NA	NA	NA	NA	NA
Phylloscopus_humei	Phylloscopidae	0	NA	NA	NA	NA	NA	NA	NA	NA	NA	NA	NA	NA	NA	NA	NA	NA	NA	NA	NA	NA	NA	NA
Phylloscopus_nitidus	Phylloscopidae	0	NA	NA	NA	NA	NA	NA	NA	NA	NA	NA	NA	NA	NA	NA	NA	NA	NA	NA	NA	NA	NA	NA
Phylloscopus_ruficapilla	Phylloscopidae	0	NA	NA	NA	NA	NA	NA	NA	NA	NA	NA	NA	NA	NA	NA	NA	NA	NA	NA	NA	NA	NA	NA
Phylloscopus_sibilatrix	Phylloscopidae	1	0	NA	NA	NA	1.5	1.5	1.5	2	2	2	3	3.2	3.4	4.6	4.6	4.6	7.894736842	7.692307692	7.5	0.394736842	0.41025641	0.425
Phylloscopus_sindianus	Phylloscopidae	0	NA	NA	NA	NA	NA	NA	NA	NA	NA	NA	NA	NA	NA	NA	NA	NA	NA	NA	NA	NA	NA	NA
Phylloscopus_trochilus	Phylloscopidae	0	1	29.7	35.1	80	9	9	9	31	31	31	3.31	3.31	3.31	7.28	7.28	7.28	5.66572238	5.66572238	5.66572238	0.312559018	0.312559018	0.312559018
Phylloscopus_umbrovirens	Phylloscopidae	0	NA	NA	NA	NA	NA	NA	NA	NA	NA	NA	NA	NA	NA	NA	NA	NA	NA	NA	NA	NA	NA	NA
Pica_hudsonia	Corvidae	0	1	NA	NA	NA	NA	NA	NA	3	3	3	NA	NA	NA	NA	NA	NA	NA	NA	NA	NA	NA	NA
Pica_nuttalli	Corvidae	0	NA	NA	NA	NA	NA	NA	NA	NA	NA	NA	NA	NA	NA	NA	NA	NA	NA	NA	NA	NA	NA	NA
Pica_pica	Corvidae	0	1	NA	NA	NA	NA	NA	NA	NA	NA	NA	NA	NA	NA	NA	NA	NA	NA	NA	NA	NA	NA	NA
Pinicola_enucleator	Fringillidae	0	NA	NA	NA	NA	NA	NA	NA	NA	NA	NA	NA	NA	NA	NA	NA	NA	NA	NA	NA	NA	NA	NA
Pipilo_aberti	Passerellidae	NA	NA	NA	NA	NA	NA	NA	NA	1	1	1	NA	NA	NA	NA	NA	NA	NA	NA	NA	NA	NA	NA
Pipilo_chlorurus	Passerellidae	0	NA	NA	NA	NA	NA	NA	NA	NA	NA	NA	NA	NA	NA	NA	NA	NA	NA	NA	NA	NA	NA	NA
Pipilo_erythrophthalmus	Passerellidae	0	NA	15	15	15	1	1	1	6	6.5	7	0.83	0.83	0.83	4.39	4.39	4.39	11.49425287	11.49425287	11.49425287	0.159003831	0.159003831	0.159003831
Pipilo_fuscus	Passerellidae	NA	NA	NA	NA	NA	1	1	1	6	6	6	1.49	1.505	1.52	10.4	11	11.6	5.046257359	4.798080768	4.573170732	0.125315391	0.120351859	0.115853659
Pipilo_maculatus	Passerellidae	0	NA	13	13	13	2	2	2	7.75	7.75	7.75	NA	NA	NA	NA	NA	NA	NA	NA	NA	NA	NA	NA
Piranga_ludoviciana	Cardinalidae	NA	NA	NA	NA	NA	5	5	5	100	500	1000	NA	NA	NA	NA	NA	NA	NA	NA	NA	NA	NA	NA
Piranga_olivacea	Cardinalidae	NA	1	NA	NA	NA	5.5	5.5	5.5	100	500	1000	2.75	2.75	2.75	9.5	9.5	9.5	4.897959184	4.897959184	4.897959184	0.224489796	0.224489796	0.224489796
Piranga_rubra	Cardinalidae	NA	NA	NA	NA	NA	10.7	10.7	10.7	100	500	1000	21	21	21	NA	NA	NA	NA	NA	NA	NA	NA	NA
Platysteira_castanea	Platysteiridae	0	NA	NA	NA	NA	NA	NA	NA	NA	NA	NA	NA	NA	NA	NA	NA	NA	NA	NA	NA	NA	NA	NA
Platysteira_chalybea	Platysteiridae	0	NA	NA	NA	NA	NA	NA	NA	NA	NA	NA	NA	NA	NA	NA	NA	NA	NA	NA	NA	NA	NA	NA
Platysteira_concreta	Platysteiridae	0	NA	NA	NA	NA	NA	NA	NA	NA	NA	NA	NA	NA	NA	NA	NA	NA	NA	NA	NA	NA	NA	NA
Platysteira_cyanea	Platysteiridae	0	NA	NA	NA	NA	NA	NA	NA	NA	NA	NA	NA	NA	NA	NA	NA	NA	NA	NA	NA	NA	NA	NA
Platysteira_peltata	Platysteiridae	0	NA	NA	NA	NA	NA	NA	NA	NA	NA	NA	NA	NA	NA	NA	NA	NA	NA	NA	NA	NA	NA	NA
Plectrophenax_nivalis	Calcariidae	0	1	7.46	7.46	7.46	7.46	7.46	7.46	1	1	1	NA	NA	NA	NA	NA	NA	NA	NA	NA	NA	NA	NA
Plocepasser_donaldsoni	Ploceidae	0	NA	NA	NA	NA	NA	NA	NA	NA	NA	NA	NA	NA	NA	NA	NA	NA	NA	NA	NA	NA	NA	NA
Plocepasser_mahali	Ploceidae	0	NA	NA	NA	NA	NA	NA	NA	NA	NA	NA	100	500	1000	NA	NA	NA	NA	NA	NA	NA	NA	NA
Ploceus_alienus	Ploceidae	0	NA	NA	NA	NA	NA	NA	NA	NA	NA	NA	NA	NA	NA	NA	NA	NA	NA	NA	NA	NA	NA	NA
Ploceus_angolensis	Ploceidae	0	NA	NA	NA	NA	NA	NA	NA	NA	NA	NA	NA	NA	NA	NA	NA	NA	NA	NA	NA	NA	NA	NA
Ploceus_baglafecht	Ploceidae	0	NA	NA	NA	NA	NA	NA	NA	NA	NA	NA	NA	NA	NA	NA	NA	NA	NA	NA	NA	NA	NA	NA
Ploceus_benghalensis	Ploceidae	1	NA	NA	NA	NA	NA	NA	NA	NA	NA	NA	NA	NA	NA	NA	NA	NA	NA	NA	NA	NA	NA	NA
Ploceus_bertrandi	Ploceidae	0	NA	NA	NA	NA	NA	NA	NA	NA	NA	NA	NA	NA	NA	NA	NA	NA	NA	NA	NA	NA	NA	NA
Ploceus_bicolor	Ploceidae	0	NA	NA	NA	NA	NA	NA	NA	NA	NA	NA	NA	NA	NA	NA	NA	NA	NA	NA	NA	NA	NA	NA
Ploceus_capensis	Ploceidae	1	NA	NA	NA	NA	NA	NA	NA	NA	NA	NA	27	27	27	NA	NA	NA	NA	NA	NA	NA	NA	NA
Ploceus_cucullatus	Ploceidae	1	NA	NA	NA	NA	NA	NA	NA	NA	NA	NA	NA	NA	NA	NA	NA	NA	NA	NA	NA	NA	NA	NA
Ploceus_galbula	Ploceidae	1	NA	NA	NA	NA	NA	NA	NA	NA	NA	NA	NA	NA	NA	NA	NA	NA	NA	NA	NA	NA	NA	NA
Ploceus_grandis	Ploceidae	0	NA	NA	NA	NA	NA	NA	NA	NA	NA	NA	NA	NA	NA	NA	NA	NA	NA	NA	NA	NA	NA	NA
Ploceus_heuglini	Ploceidae	1	NA	NA	NA	NA	NA	NA	NA	NA	NA	NA	NA	NA	NA	NA	NA	NA	NA	NA	NA	NA	NA	NA
Ploceus_intermedius	Ploceidae	1	NA	NA	NA	NA	NA	NA	NA	NA	NA	NA	NA	NA	NA	NA	NA	NA	NA	NA	NA	NA	NA	NA
Ploceus_jacksoni	Ploceidae	1	NA	NA	NA	NA	NA	NA	NA	NA	NA	NA	NA	NA	NA	NA	NA	NA	NA	NA	NA	NA	NA	NA
Ploceus_luteolus	Ploceidae	0	NA	NA	NA	NA	NA	NA	NA	NA	NA	NA	NA	NA	NA	NA	NA	NA	NA	NA	NA	NA	NA	NA
Ploceus_megarhynchus	Ploceidae	1	NA	NA	NA	NA	NA	NA	NA	NA	NA	NA	NA	NA	NA	NA	NA	NA	NA	NA	NA	NA	NA	NA
Ploceus_melanocephalus	Ploceidae	1	NA	NA	NA	NA	NA	NA	NA	NA	NA	NA	NA	NA	NA	NA	NA	NA	NA	NA	NA	NA	NA	NA
Ploceus_melanogaster	Ploceidae	0	NA	NA	NA	NA	NA	NA	NA	NA	NA	NA	NA	NA	NA	NA	NA	NA	NA	NA	NA	NA	NA	NA
Ploceus_nigerrimus	Ploceidae	1	NA	NA	NA	NA	NA	NA	NA	NA	NA	NA	NA	NA	NA	NA	NA	NA	NA	NA	NA	NA	NA	NA
Ploceus_nigricollis	Ploceidae	0	NA	NA	NA	NA	NA	NA	NA	NA	NA	NA	NA	NA	NA	NA	NA	NA	NA	NA	NA	NA	NA	NA
Ploceus_ocularis	Ploceidae	0	NA	NA	NA	NA	NA	NA	NA	NA	NA	NA	NA	NA	NA	NA	NA	NA	NA	NA	NA	NA	NA	NA
Ploceus_olivaceiceps	Ploceidae	0	NA	NA	NA	NA	NA	NA	NA	NA	NA	NA	NA	NA	NA	NA	NA	NA	NA	NA	NA	NA	NA	NA
Ploceus_pelzelni	Ploceidae	0	NA	NA	NA	NA	NA	NA	NA	NA	NA	NA	NA	NA	NA	NA	NA	NA	NA	NA	NA	NA	NA	NA
Ploceus_philippinus	Ploceidae	1	NA	NA	NA	NA	NA	NA	NA	NA	NA	NA	NA	NA	NA	NA	NA	NA	NA	NA	NA	NA	NA	NA
Ploceus_preussi	Ploceidae	0	NA	NA	NA	NA	NA	NA	NA	NA	NA	NA	NA	NA	NA	NA	NA	NA	NA	NA	NA	NA	NA	NA
Ploceus_princeps	Ploceidae	0	NA	NA	NA	NA	NA	NA	NA	NA	NA	NA	NA	NA	NA	NA	NA	NA	NA	NA	NA	NA	NA	NA
Ploceus_sanctithomae	Ploceidae	0	NA	NA	NA	NA	NA	NA	NA	NA	NA	NA	NA	NA	NA	NA	NA	NA	NA	NA	NA	NA	NA	NA
Ploceus_spekei	Ploceidae	1	NA	NA	NA	NA	NA	NA	NA	NA	NA	NA	NA	NA	NA	NA	NA	NA	NA	NA	NA	NA	NA	NA
Ploceus_superciliosus	Ploceidae	0	NA	NA	NA	NA	NA	NA	NA	NA	NA	NA	NA	NA	NA	NA	NA	NA	NA	NA	NA	NA	NA	NA
Ploceus_taeniopterus	Ploceidae	1	NA	NA	NA	NA	NA	NA	NA	NA	NA	NA	NA	NA	NA	NA	NA	NA	NA	NA	NA	NA	NA	NA
Ploceus_tricolor	Ploceidae	0	NA	NA	NA	NA	NA	NA	NA	NA	NA	NA	NA	NA	NA	NA	NA	NA	NA	NA	NA	NA	NA	NA
Ploceus_velatus	Ploceidae	1	NA	NA	NA	NA	NA	NA	NA	NA	NA	NA	NA	NA	NA	NA	NA	NA	NA	NA	NA	NA	NA	NA
Ploceus_vitellinus	Ploceidae	1	NA	NA	NA	NA	NA	NA	NA	NA	NA	NA	NA	NA	NA	NA	NA	NA	NA	NA	NA	NA	NA	NA
Ploceus_xanthops	Ploceidae	0	NA	NA	NA	NA	NA	NA	NA	NA	NA	NA	NA	NA	NA	NA	NA	NA	NA	NA	NA	NA	NA	NA
Ploceus_xanthopterus	Ploceidae	1	NA	NA	NA	NA	NA	NA	NA	NA	NA	NA	NA	NA	NA	NA	NA	NA	NA	NA	NA	NA	NA	NA
Poephila_acuticauda	Estrildidae	NA	NA	NA	NA	NA	NA	NA	NA	NA	NA	NA	NA	NA	NA	NA	NA	NA	NA	NA	NA	NA	NA	NA
Polioptila_dumicola	unknown	0	NA	NA	NA	NA	NA	NA	NA	NA	NA	NA	NA	NA	NA	NA	NA	NA	NA	NA	NA	NA	NA	NA
Pomatostomus_temporalis	Pomatostomidae	0	NA	NA	NA	NA	NA	NA	NA	NA	NA	NA	NA	NA	NA	NA	NA	NA	NA	NA	NA	NA	NA	NA
Pooecetes_gramineus	Passerellidae	0	NA	NA	NA	NA	6.6	6.6	6.6	6	6.2	6.4	2.7	2.7	2.7	NA	NA	NA	NA	NA	NA	NA	NA	NA
Prinia_gracilis	unknown	0	NA	NA	NA	NA	NA	NA	NA	NA	NA	NA	NA	NA	NA	NA	NA	NA	NA	NA	NA	NA	NA	NA
Prionodura_newtoniana	Ptilonorhynchidae	1	NA	NA	NA	NA	NA	NA	NA	NA	NA	NA	1.5	1.5	1.5	NA	NA	NA	NA	NA	NA	NA	NA	NA
Prionops_retzii	unknown	0	NA	NA	NA	NA	NA	NA	NA	NA	NA	NA	NA	NA	NA	NA	NA	NA	NA	NA	NA	NA	NA	NA
Progne_subis	Hirundinidae	0	1	10	10	10	10	10	10	1	1	1	3	3	3	17	17	17	3	3	3	0.15	0.15	0.15
Promerops_cafer	Promeropidae	0	1	NA	NA	NA	NA	NA	NA	NA	NA	NA	NA	NA	NA	NA	NA	NA	NA	NA	NA	NA	NA	NA
Promerops_gurneyi	unknown	0	NA	NA	NA	NA	NA	NA	NA	NA	NA	NA	NA	NA	NA	NA	NA	NA	NA	NA	NA	NA	NA	NA
Protonotaria_citrea	Parulidae	0	NA	NA	NA	NA	NA	NA	NA	NA	NA	NA	NA	NA	NA	NA	NA	NA	NA	NA	NA	NA	NA	NA
Prunella_collaris	Prunellidae	NA	0	NA	NA	NA	NA	NA	NA	NA	NA	NA	NA	NA	NA	NA	NA	NA	NA	NA	NA	NA	NA	NA
Prunella_modularis	Prunellidae	NA	0	48	48	48	12	12	12	4	4	4	2.75	2.875	3	NA	NA	NA	NA	NA	NA	NA	NA	NA
Psaltriparus_minimus	Aegithalidae	NA	0	NA	NA	NA	NA	NA	NA	NA	NA	NA	NA	NA	NA	NA	NA	NA	NA	NA	NA	NA	NA	NA
Psarocolius_angustifrons	Icteridae	1	NA	NA	NA	NA	NA	NA	NA	NA	NA	NA	1.2	1.2	1.2	NA	NA	NA	NA	NA	NA	NA	NA	NA
Psarocolius_atrovirens	Icteridae	1	NA	NA	NA	NA	NA	NA	NA	NA	NA	NA	1	1	1	NA	NA	NA	NA	NA	NA	NA	NA	NA
Psarocolius_bifasciatus	Icteridae	1	NA	NA	NA	NA	NA	NA	NA	NA	NA	NA	NA	NA	NA	NA	NA	NA	NA	NA	NA	NA	NA	NA
Psarocolius_guatimozinus	Icteridae	1	NA	NA	NA	NA	NA	NA	NA	NA	NA	NA	NA	NA	NA	NA	NA	NA	NA	NA	NA	NA	NA	NA
Psarocolius_viridis	Icteridae	1	NA	NA	NA	NA	NA	NA	NA	NA	NA	NA	1.5	1.5	1.5	NA	NA	NA	NA	NA	NA	NA	NA	NA
Psarocolius_wagleri	Icteridae	1	NA	NA	NA	NA	NA	NA	NA	NA	NA	NA	NA	NA	NA	NA	NA	NA	NA	NA	NA	NA	NA	NA
Pseudonestor_xanthophrys	Fringillidae	NA	NA	NA	NA	NA	NA	NA	NA	NA	NA	NA	NA	NA	NA	NA	NA	NA	NA	NA	NA	NA	NA	NA
Pseudonigrita_arnaudi	Ploceidae	0	NA	NA	NA	NA	8.5	8.5	8.5	NA	NA	NA	NA	NA	NA	NA	NA	NA	NA	NA	NA	NA	NA	NA
Pseudopodoces_humilis	Paridae	NA	1	NA	NA	NA	NA	NA	NA	NA	NA	NA	NA	NA	NA	NA	NA	NA	NA	NA	NA	NA	NA	NA
Pseudoseisura_cristata	Furnariidae	NA	NA	NA	NA	NA	NA	NA	NA	NA	NA	NA	7	7	7	NA	NA	NA	NA	NA	NA	NA	NA	NA
Pseudoseisura_lophotes	Furnariidae	0	NA	NA	NA	NA	NA	NA	NA	NA	NA	NA	15	15	15	NA	NA	NA	NA	NA	NA	NA	NA	NA
Psophodes_olivaceus	unknown	NA	NA	NA	NA	NA	NA	NA	NA	NA	NA	NA	NA	NA	NA	NA	NA	NA	NA	NA	NA	NA	NA	NA
Pteridophora_alberti	Paradisaeidae	1	NA	NA	NA	NA	NA	NA	NA	NA	NA	NA	NA	NA	NA	NA	NA	NA	NA	NA	NA	NA	NA	NA
Ptilonorhynchus_violaceus	Ptilonorhynchidae	1	NA	NA	NA	NA	3.6	3.6	3.6	NA	NA	NA	NA	NA	NA	NA	NA	NA	NA	NA	NA	NA	NA	NA
Ptiloris_magnificus	Paradisaeidae	1	NA	NA	NA	NA	NA	NA	NA	NA	NA	NA	NA	NA	NA	NA	NA	NA	NA	NA	NA	NA	NA	NA
Pycnonotus_barbatus	Pycnonotidae	0	NA	NA	NA	NA	NA	NA	NA	5.5	5.5	5.5	1.4	1.4	1.4	4.5	4.5	4.5	10.16949153	10.16949153	10.16949153	0.237288136	0.237288136	0.237288136
Pycnonotus_capensis	Pycnonotidae	0	NA	NA	NA	NA	NA	NA	NA	NA	NA	NA	NA	NA	NA	NA	NA	NA	NA	NA	NA	NA	NA	NA
Pycnonotus_nigricans	Pycnonotidae	0	NA	NA	NA	NA	NA	NA	NA	NA	NA	NA	NA	NA	NA	NA	NA	NA	NA	NA	NA	NA	NA	NA
Pycnonotus_sinensis	Pycnonotidae	0	NA	NA	NA	NA	NA	NA	NA	NA	NA	NA	NA	NA	NA	NA	NA	NA	NA	NA	NA	NA	NA	NA
Pycnonotus_xanthopygos	Pycnonotidae	0	NA	NA	NA	NA	NA	NA	NA	NA	NA	NA	NA	NA	NA	NA	NA	NA	NA	NA	NA	NA	NA	NA
Pycnoptilus_floccosus	Acanthizidae	NA	NA	NA	NA	NA	4	4	4	NA	NA	NA	NA	NA	NA	NA	NA	NA	NA	NA	NA	NA	NA	NA
Pyrocephalus_rubinus	Tyrannidae	0	1	NA	NA	NA	NA	NA	NA	NA	NA	NA	NA	NA	NA	NA	NA	NA	NA	NA	NA	NA	NA	NA
Pyrrhocorax_graculus	unknown	0	NA	NA	NA	NA	NA	NA	NA	NA	NA	NA	NA	NA	NA	NA	NA	NA	NA	NA	NA	NA	NA	NA
Pyrrhula_pyrrhula	Fringillidae	0	NA	NA	NA	NA	NA	NA	NA	NA	NA	NA	NA	NA	NA	NA	NA	NA	NA	NA	NA	NA	NA	NA
Quelea_cardinalis	Ploceidae	1	NA	NA	NA	NA	NA	NA	NA	NA	NA	NA	NA	NA	NA	NA	NA	NA	NA	NA	NA	NA	NA	NA
Quelea_quelea	Ploceidae	0	1	NA	NA	NA	NA	NA	NA	NA	NA	NA	NA	NA	NA	NA	NA	NA	NA	NA	NA	NA	NA	NA
Quiscalus_lugubris	Icteridae	0	NA	NA	NA	NA	NA	NA	NA	NA	NA	NA	NA	NA	NA	NA	NA	NA	NA	NA	NA	NA	NA	NA
Quiscalus_major	Icteridae	1	NA	10	10	10	NA	NA	NA	NA	NA	NA	NA	NA	NA	NA	NA	NA	NA	NA	NA	NA	NA	NA
Quiscalus_mexicanus	Icteridae	1	1	NA	NA	NA	NA	NA	NA	NA	NA	NA	NA	NA	NA	NA	NA	NA	NA	NA	NA	NA	NA	NA
Quiscalus_quiscula	Icteridae	0	NA	3	3	3	NA	NA	NA	1	1	1	NA	NA	NA	NA	NA	NA	NA	NA	NA	NA	NA	NA
Ramphocelus_costaricensis	Thraupidae	NA	1	NA	NA	NA	NA	NA	NA	NA	NA	NA	NA	NA	NA	NA	NA	NA	NA	NA	NA	NA	NA	NA
Regulus_ignicapilla	Regulidae	NA	NA	4	4	4	4	4	4	1	1	1	2	2	2	5.5	5.5	5.5	8	8	8	0.266666667	0.266666667	0.266666667
Regulus_regulus	Regulidae	NA	NA	6	6	6	6	6	6	1	1	1	3.7	3.7	3.7	6.3	6.3	6.3	6	6	6	0.37	0.37	0.37
Remiz_pendulinus	Remizidae	NA	0	NA	NA	NA	NA	NA	NA	NA	NA	NA	NA	NA	NA	NA	NA	NA	NA	NA	NA	NA	NA	NA
Rhipidura_leucophrys	Rhipiduridae	0	NA	NA	NA	NA	NA	NA	NA	3.5	3.5	3.5	NA	NA	NA	NA	NA	NA	NA	NA	NA	NA	NA	NA
Rhodopechys_obsoletus	Fringillidae	0	NA	NA	NA	NA	NA	NA	NA	NA	NA	NA	NA	NA	NA	NA	NA	NA	NA	NA	NA	NA	NA	NA
Rhodopechys_sanguineus	Fringillidae	0	NA	NA	NA	NA	NA	NA	NA	NA	NA	NA	NA	NA	NA	NA	NA	NA	NA	NA	NA	NA	NA	NA
Riparia_riparia	Hirundinidae	0	1	3	3	3	NA	NA	NA	NA	NA	NA	NA	NA	NA	NA	NA	NA	NA	NA	NA	NA	NA	NA
Salpinctes_obsoletus	Troglodytidae	0	NA	94	94	94	1	1	1	9.4	9.4	9.4	1.5	1.5	1.5	3.5	3.5	3.5	12	12	12	0.3	0.3	0.3
Saroglossa_spiloptera	unknown	0	NA	NA	NA	NA	NA	NA	NA	NA	NA	NA	NA	NA	NA	NA	NA	NA	NA	NA	NA	NA	NA	NA
Saxicola_rubetra	Muscicapidae	NA	NA	130	130	130	15	15	15	NA	NA	NA	NA	NA	NA	NA	NA	NA	NA	NA	NA	NA	NA	NA
Saxicola_torquatus	Muscicapidae	NA	NA	NA	NA	NA	8	8	8	100	500	1000	NA	NA	NA	NA	NA	NA	NA	NA	NA	NA	NA	NA
Sayornis_nigricans	Tyrannidae	0	1	NA	NA	NA	NA	NA	NA	NA	NA	NA	NA	NA	NA	NA	NA	NA	NA	NA	NA	NA	NA	NA
Sayornis_phoebe	Tyrannidae	0	1	5	5	5	2	2	2	2	2	2	0.4	0.4	0.4	1.7	1.7	1.7	28.57142857	28.57142857	28.57142857	0.19047619	0.190476191	0.19047619
Scenopoeetes_dentirostris	unknown	1	NA	NA	NA	NA	NA	NA	NA	NA	NA	NA	NA	NA	NA	NA	NA	NA	NA	NA	NA	NA	NA	NA
Scissirostrum_dubium	unknown	0	NA	NA	NA	NA	NA	NA	NA	NA	NA	NA	NA	NA	NA	NA	NA	NA	NA	NA	NA	NA	NA	NA
Sclerurus_caudacutus	Furnariidae	0	NA	NA	NA	NA	NA	NA	NA	NA	NA	NA	NA	NA	NA	NA	NA	NA	NA	NA	NA	NA	NA	NA
Sclerurus_guatemalensis	Furnariidae	0	NA	NA	NA	NA	NA	NA	NA	NA	NA	NA	NA	NA	NA	NA	NA	NA	NA	NA	NA	NA	NA	NA
Scotocerca_inquieta	unknown	0	NA	NA	NA	NA	NA	NA	NA	NA	NA	NA	NA	NA	NA	NA	NA	NA	NA	NA	NA	NA	NA	NA
Seiurus_aurocapilla	Parulidae	0	NA	3	3	3	3	3	3	1	1	1	2.7	2.715	2.73	4.76	4.78	4.8	8.042895442	8.005336891	7.96812749	0.361930295	0.362241494	0.362549801
Seiurus_motacilla	Parulidae	0	NA	NA	NA	NA	NA	NA	NA	NA	NA	NA	NA	NA	NA	NA	NA	NA	NA	NA	NA	NA	NA	NA
Seiurus_noveboracensis	Parulidae	0	NA	3.8	3.8	3.8	3.8	3.8	3.8	1	1	1	1.8	1.805	1.81	7.69	7.695	7.7	6.322444679	6.315789474	6.309148265	0.18967334	0.19	0.190325973
Sericornis_frontalis	Acanthizidae	NA	1	NA	NA	NA	NA	NA	NA	NA	NA	NA	NA	NA	NA	NA	NA	NA	NA	NA	NA	NA	NA	NA
Serinus_alario	Fringillidae	0	NA	NA	NA	NA	NA	NA	NA	NA	NA	NA	NA	NA	NA	NA	NA	NA	NA	NA	NA	NA	NA	NA
Serinus_albogularis	Fringillidae	0	NA	NA	NA	NA	NA	NA	NA	NA	NA	NA	NA	NA	NA	NA	NA	NA	NA	NA	NA	NA	NA	NA
Serinus_atrogularis	Fringillidae	0	NA	NA	NA	NA	NA	NA	NA	NA	NA	NA	NA	NA	NA	NA	NA	NA	NA	NA	NA	NA	NA	NA
Serinus_burtoni	Fringillidae	0	NA	NA	NA	NA	NA	NA	NA	NA	NA	NA	NA	NA	NA	NA	NA	NA	NA	NA	NA	NA	NA	NA
Serinus_canaria	Fringillidae	0	NA	25	69.85	81	9	9.5	10	100	300	316.2	8.3	8.3	8.3	NA	NA	NA	NA	NA	NA	NA	NA	NA
Serinus_canicollis	Fringillidae	0	NA	NA	NA	NA	NA	NA	NA	NA	NA	NA	20	20	20	NA	NA	NA	NA	NA	NA	NA	NA	NA
Serinus_citrinipectus	Fringillidae	0	NA	NA	NA	NA	NA	NA	NA	NA	NA	NA	NA	NA	NA	NA	NA	NA	NA	NA	NA	NA	NA	NA
Serinus_flaviventris	Fringillidae	0	NA	NA	NA	NA	NA	NA	NA	NA	NA	NA	NA	NA	NA	NA	NA	NA	NA	NA	NA	NA	NA	NA
Serinus_flavivertex	Fringillidae	0	NA	NA	NA	NA	NA	NA	NA	NA	NA	NA	15	15	15	NA	NA	NA	NA	NA	NA	NA	NA	NA
Serinus_gularis	Fringillidae	0	NA	NA	NA	NA	NA	NA	NA	NA	NA	NA	NA	NA	NA	NA	NA	NA	NA	NA	NA	NA	NA	NA
Serinus_leucopterus	Fringillidae	0	NA	NA	NA	NA	NA	NA	NA	NA	NA	NA	NA	NA	NA	NA	NA	NA	NA	NA	NA	NA	NA	NA
Serinus_mennelli	Fringillidae	0	NA	NA	NA	NA	NA	NA	NA	NA	NA	NA	NA	NA	NA	NA	NA	NA	NA	NA	NA	NA	NA	NA
Serinus_mozambicus	Fringillidae	0	NA	NA	NA	NA	NA	NA	NA	NA	NA	NA	NA	NA	NA	NA	NA	NA	NA	NA	NA	NA	NA	NA
Serinus_nigriceps	Fringillidae	0	NA	NA	NA	NA	NA	NA	NA	NA	NA	NA	NA	NA	NA	NA	NA	NA	NA	NA	NA	NA	NA	NA
Serinus_pusillus	Fringillidae	0	NA	NA	NA	NA	NA	NA	NA	NA	NA	NA	NA	NA	NA	NA	NA	NA	NA	NA	NA	NA	NA	NA
Serinus_scotops	Fringillidae	0	NA	NA	NA	NA	NA	NA	NA	NA	NA	NA	NA	NA	NA	NA	NA	NA	NA	NA	NA	NA	NA	NA
Serinus_serinus	Fringillidae	0	0	54	58.75	63.5	NA	NA	NA	NA	NA	NA	NA	NA	NA	NA	NA	NA	NA	NA	NA	NA	NA	NA
Serinus_striolatus	Fringillidae	0	NA	NA	NA	NA	NA	NA	NA	NA	NA	NA	NA	NA	NA	NA	NA	NA	NA	NA	NA	NA	NA	NA
Serinus_sulphuratus	Fringillidae	0	NA	NA	NA	NA	NA	NA	NA	NA	NA	NA	NA	NA	NA	NA	NA	NA	NA	NA	NA	NA	NA	NA
Serinus_syriacus	Fringillidae	0	NA	NA	NA	NA	NA	NA	NA	NA	NA	NA	NA	NA	NA	NA	NA	NA	NA	NA	NA	NA	NA	NA
Serinus_totta	Fringillidae	0	NA	NA	NA	NA	NA	NA	NA	NA	NA	NA	NA	NA	NA	NA	NA	NA	NA	NA	NA	NA	NA	NA
Serinus_tristriatus	Fringillidae	0	NA	NA	NA	NA	NA	NA	NA	NA	NA	NA	NA	NA	NA	NA	NA	NA	NA	NA	NA	NA	NA	NA
Setophaga_ruticilla	Parulidae	0	1	4	4	4	1.6	1.6	1.6	4	4	4	0.9	0.91	0.92	5.26	5.28	5.3	9.74025974	9.693053312	9.646302251	0.146103896	0.147011309	0.147909968
Sialia_currucoides	Turdidae	NA	NA	NA	NA	NA	NA	NA	NA	2	2	2	NA	NA	NA	NA	NA	NA	NA	NA	NA	NA	NA	NA
Sialia_mexicana	Turdidae	0	1	NA	NA	NA	NA	NA	NA	NA	NA	NA	NA	NA	NA	NA	NA	NA	NA	NA	NA	NA	NA	NA
Sialia_sialis	Turdidae	0	1	NA	NA	NA	NA	NA	NA	NA	NA	NA	NA	NA	NA	NA	NA	NA	NA	NA	NA	NA	NA	NA
Sigelus_silens	Muscicapidae	0	NA	NA	NA	NA	NA	NA	NA	NA	NA	NA	NA	NA	NA	NA	NA	NA	NA	NA	NA	NA	NA	NA
Sitta_carolinensis	Sittidae	0	NA	NA	NA	NA	1	1	1	2	2	2	2	2	2	NA	NA	NA	NA	NA	NA	NA	NA	NA
Sitta_europaea	Sittidae	0	NA	NA	NA	NA	NA	NA	NA	NA	NA	NA	NA	NA	NA	NA	NA	NA	NA	NA	NA	NA	NA	NA
Speculipastor_bicolor	unknown	0	NA	NA	NA	NA	NA	NA	NA	NA	NA	NA	NA	NA	NA	NA	NA	NA	NA	NA	NA	NA	NA	NA
Sphenoeacus_afer	Macrosphenidae	0	NA	NA	NA	NA	NA	NA	NA	NA	NA	NA	NA	NA	NA	NA	NA	NA	NA	NA	NA	NA	NA	NA
Spiza_americana	Cardinalidae	1	NA	2	2	2	2	2	2	1	1	1	1.5	1.5	1.5	NA	NA	NA	NA	NA	NA	NA	NA	NA
Spizella_arborea	Passerellidae	0	NA	NA	NA	NA	NA	NA	NA	1	1	1	NA	NA	NA	NA	NA	NA	NA	NA	NA	NA	NA	NA
Spizella_atrogularis	Passerellidae	0	NA	NA	NA	NA	NA	NA	NA	2	2	2	NA	NA	NA	NA	NA	NA	NA	NA	NA	NA	NA	NA
Spizella_breweri	Passerellidae	0	NA	NA	NA	NA	NA	NA	NA	NA	NA	NA	NA	NA	NA	NA	NA	NA	NA	NA	NA	NA	NA	NA
Spizella_pallida	Passerellidae	0	NA	1	1	1	1	1	1	1	1	1	1.75	1.75	1.75	6.25	6.25	6.25	7.5	7.5	7.5	0.21875	0.21875	0.21875
Spizella_passerina	Passerellidae	0	NA	1	1	1	1	1	1	1	1	1	2.61	2.61	2.61	6.79	6.79	6.79	6.382978723	6.382978723	6.382978723	0.277659574	0.277659575	0.277659574
Spizella_pusilla	Passerellidae	0	1	2	2	2	2	2	2	1	1	1	3	3	3	NA	NA	NA	NA	NA	NA	NA	NA	NA
Spizocorys_conirostris	Alaudidae	0	NA	NA	NA	NA	NA	NA	NA	NA	NA	NA	NA	NA	NA	NA	NA	NA	NA	NA	NA	NA	NA	NA
Spizocorys_fringillaris	Alaudidae	0	NA	NA	NA	NA	NA	NA	NA	NA	NA	NA	NA	NA	NA	NA	NA	NA	NA	NA	NA	NA	NA	NA
Sporophila_minuta	unknown	0	NA	NA	NA	NA	NA	NA	NA	NA	NA	NA	NA	NA	NA	NA	NA	NA	NA	NA	NA	NA	NA	NA
Sporopipes_frontalis	Ploceidae	0	NA	NA	NA	NA	NA	NA	NA	NA	NA	NA	NA	NA	NA	NA	NA	NA	NA	NA	NA	NA	NA	NA
Sporopipes_squamifrons	Ploceidae	0	NA	NA	NA	NA	2	2	2	NA	NA	NA	NA	NA	NA	NA	NA	NA	NA	NA	NA	NA	NA	NA
Spreo_bicolor	Sturnidae	0	NA	NA	NA	NA	NA	NA	NA	NA	NA	NA	NA	NA	NA	NA	NA	NA	NA	NA	NA	NA	NA	NA
Spreo_fischeri	Sturnidae	0	NA	NA	NA	NA	NA	NA	NA	NA	NA	NA	NA	NA	NA	NA	NA	NA	NA	NA	NA	NA	NA	NA
Stenostira_scita	Stenostiridae	0	NA	NA	NA	NA	NA	NA	NA	NA	NA	NA	NA	NA	NA	NA	NA	NA	NA	NA	NA	NA	NA	NA
Sturnella_bellicosa	Icteridae	NA	NA	34.5	34.5	34.5	NA	NA	NA	3	3	3	NA	NA	NA	NA	NA	NA	NA	NA	NA	NA	NA	NA
Sturnella_defilippii	Icteridae	NA	NA	NA	NA	NA	NA	NA	NA	2	2	2	NA	NA	NA	NA	NA	NA	NA	NA	NA	NA	NA	NA
Sturnella_loyca	Icteridae	NA	NA	NA	NA	NA	NA	NA	NA	8	8	8	NA	NA	NA	NA	NA	NA	NA	NA	NA	NA	NA	NA
Sturnella_magna	Icteridae	1	NA	389.5	389.5	389.5	5	5	5	70	70	70	1.28	1.28	1.28	NA	NA	NA	NA	NA	NA	NA	NA	NA
Sturnella_neglecta	Icteridae	1	NA	86	86	86	8	8	8	8	8	8	1.5	1.75	2	8	8	8	6.315789474	6.153846154	6	0.157894737	0.17948718	0.2
Sturnella_superciliaris	Icteridae	NA	NA	NA	NA	NA	NA	NA	NA	2	2	2	NA	NA	NA	NA	NA	NA	NA	NA	NA	NA	NA	NA
Sturnus_contra	Sturnidae	0	NA	NA	NA	NA	NA	NA	NA	NA	NA	NA	NA	NA	NA	NA	NA	NA	NA	NA	NA	NA	NA	NA
Sturnus_malabaricus	Sturnidae	0	NA	NA	NA	NA	NA	NA	NA	NA	NA	NA	NA	NA	NA	NA	NA	NA	NA	NA	NA	NA	NA	NA
Sturnus_pagodarum	Sturnidae	0	NA	NA	NA	NA	NA	NA	NA	NA	NA	NA	NA	NA	NA	NA	NA	NA	NA	NA	NA	NA	NA	NA
Sturnus_philippensis	Sturnidae	0	NA	NA	NA	NA	NA	NA	NA	NA	NA	NA	NA	NA	NA	NA	NA	NA	NA	NA	NA	NA	NA	NA
Sturnus_roseus	Sturnidae	0	NA	NA	NA	NA	NA	NA	NA	NA	NA	NA	NA	NA	NA	NA	NA	NA	NA	NA	NA	NA	NA	NA
Sturnus_sturninus	Sturnidae	0	NA	NA	NA	NA	NA	NA	NA	NA	NA	NA	NA	NA	NA	NA	NA	NA	NA	NA	NA	NA	NA	NA
Sturnus_unicolor	Sturnidae	NA	1	NA	NA	NA	NA	NA	NA	NA	NA	NA	NA	NA	NA	NA	NA	NA	NA	NA	NA	NA	NA	NA
Sturnus_vulgaris	Sturnidae	1	0	39.9	41.95	44	4.2	9.6	15	35	40.13	49	24.77	24.77	24.77	5	5	5	2.015451797	2.015451797	2.015451797	0.832045684	0.832045684	0.832045684
Sylvia_atricapilla	Sylviidae	1	NA	NA	NA	NA	25	25	25	100	500	1000	4.5	4.5	4.5	4.2	4.2	4.2	6.896551724	6.896551724	6.896551724	0.517241379	0.517241379	0.517241379
Sylvia_boehmi	Sylviidae	0	NA	NA	NA	NA	NA	NA	NA	NA	NA	NA	3	3	3	3.5	3.5	3.5	9.230769231	9.230769231	9.230769231	0.461538462	0.461538462	0.461538462
Sylvia_borin	Sylviidae	0	NA	NA	NA	NA	20	20	20	100	500	1000	3.5	3.75	4	1.55	1.55	1.55	11.88118812	11.32075472	10.81081081	0.693069307	0.70754717	0.720720721
Sylvia_buryi	Sylviidae	0	NA	NA	NA	NA	NA	NA	NA	NA	NA	NA	NA	NA	NA	NA	NA	NA	NA	NA	NA	NA	NA	NA
Sylvia_cantillans	Sylviidae	0	NA	NA	NA	NA	NA	NA	NA	NA	NA	NA	3	3	3	NA	NA	NA	NA	NA	NA	NA	NA	NA
Sylvia_communis	Sylviidae	1	NA	119	367.5	616	15	15	15	3	3	3	2.5	4.125	5.75	5	5	5	8	6.575342466	5.581395349	0.333333333	0.452054795	0.534883721
Sylvia_conspicillata	Sylviidae	0	NA	NA	NA	NA	NA	NA	NA	NA	NA	NA	1.95	1.95	1.95	NA	NA	NA	NA	NA	NA	NA	NA	NA
Sylvia_curruca	Sylviidae	0	NA	68	68	68	8	8	8	NA	NA	NA	1.75	1.75	1.75	9	9	9	5.581395349	5.581395349	5.581395349	0.162790698	0.162790698	0.162790698
Sylvia_deserticola	Sylviidae	NA	NA	NA	NA	NA	NA	NA	NA	NA	NA	NA	3.45	3.45	3.45	NA	NA	NA	NA	NA	NA	NA	NA	NA
Sylvia_hortensis	Sylviidae	0	NA	NA	NA	NA	NA	NA	NA	NA	NA	NA	4	4	4	6	6	6	6	6	6	0.4	0.4	0.4
Sylvia_leucomelaena	Sylviidae	0	NA	NA	NA	NA	NA	NA	NA	NA	NA	NA	1.4	1.4	1.4	NA	NA	NA	NA	NA	NA	NA	NA	NA
Sylvia_melanocephala	Sylviidae	0	NA	NA	NA	NA	NA	NA	NA	NA	NA	NA	3.5	3.5	3.5	NA	NA	NA	NA	NA	NA	NA	NA	NA
Sylvia_melanothorax	Sylviidae	0	NA	NA	NA	NA	NA	NA	NA	NA	NA	NA	3	3	3	NA	NA	NA	NA	NA	NA	NA	NA	NA
Sylvia_mystacea	Sylviidae	0	NA	NA	NA	NA	NA	NA	NA	NA	NA	NA	6	6	6	NA	NA	NA	NA	NA	NA	NA	NA	NA
Sylvia_nana	Sylviidae	NA	NA	NA	NA	NA	NA	NA	NA	NA	NA	NA	1.5	1.5	1.5	NA	NA	NA	NA	NA	NA	NA	NA	NA
Sylvia_nisoria	Sylviidae	NA	NA	74	74	74	NA	NA	NA	NA	NA	NA	6	6	6	11	11	11	3.529411765	3.529411765	3.529411765	0.352941176	0.352941177	0.352941176
Sylvia_rueppelli	Sylviidae	0	NA	NA	NA	NA	NA	NA	NA	NA	NA	NA	1.8	1.8	1.8	NA	NA	NA	NA	NA	NA	NA	NA	NA
Sylvia_sarda	Sylviidae	0	NA	NA	NA	NA	NA	NA	NA	NA	NA	NA	2.85	2.85	2.85	NA	NA	NA	NA	NA	NA	NA	NA	NA
Sylvia_subcaerulea	Sylviidae	0	NA	NA	NA	NA	NA	NA	NA	NA	NA	NA	NA	NA	NA	NA	NA	NA	NA	NA	NA	NA	NA	NA
Sylvia_undata	Sylviidae	0	NA	NA	NA	NA	NA	NA	NA	NA	NA	NA	2.25	2.25	2.25	NA	NA	NA	NA	NA	NA	NA	NA	NA
Sylvietta_brachyura	Macrosphenidae	0	NA	NA	NA	NA	NA	NA	NA	NA	NA	NA	NA	NA	NA	NA	NA	NA	NA	NA	NA	NA	NA	NA
Sylvietta_denti	Macrosphenidae	0	NA	NA	NA	NA	NA	NA	NA	NA	NA	NA	3.5	3.5	3.5	NA	NA	NA	NA	NA	NA	NA	NA	NA
Sylvietta_rufescens	Macrosphenidae	0	NA	NA	NA	NA	NA	NA	NA	NA	NA	NA	NA	NA	NA	NA	NA	NA	NA	NA	NA	NA	NA	NA
Sylvietta_virens	Macrosphenidae	0	NA	NA	NA	NA	NA	NA	NA	NA	NA	NA	NA	NA	NA	NA	NA	NA	NA	NA	NA	NA	NA	NA
Sylvietta_whytii	Macrosphenidae	0	NA	NA	NA	NA	NA	NA	NA	NA	NA	NA	NA	NA	NA	NA	NA	NA	NA	NA	NA	NA	NA	NA
Synallaxis_brachyura	Furnariidae	0	NA	NA	NA	NA	NA	NA	NA	NA	NA	NA	0.3	0.3	0.3	1.5	1.5	1.5	33.33333333	33.33333333	33.33333333	0.166666667	0.166666667	0.166666667
Synallaxis_erythrothorax	Furnariidae	0	NA	NA	NA	NA	NA	NA	NA	NA	NA	NA	NA	NA	NA	NA	NA	NA	NA	NA	NA	NA	NA	NA
Synallaxis_zimmeri	Furnariidae	0	NA	NA	NA	NA	NA	NA	NA	NA	NA	NA	1	1	1	1.5	1.5	1.5	24	24	24	0.4	0.4	0.4
Tachycineta_albilinea	Hirundinidae	0	1	NA	NA	NA	NA	NA	NA	NA	NA	NA	NA	NA	NA	NA	NA	NA	NA	NA	NA	NA	NA	NA
Tachycineta_bicolor	Hirundinidae	0	1	2.6	2.6	2.6	2.5	2.5	2.5	2.6	2.6	2.6	NA	NA	NA	NA	NA	NA	NA	NA	NA	NA	NA	NA
Tachycineta_thalassina	Hirundinidae	0	NA	NA	NA	NA	NA	NA	NA	NA	NA	NA	NA	NA	NA	NA	NA	NA	NA	NA	NA	NA	NA	NA
Taeniopygia_guttata	Estrildidae	0	0	8	8	8	6.8	7.4	8	1	1	1	0.9	0.9	0.9	NA	NA	NA	NA	NA	NA	NA	NA	NA
Tchagra_minutus	Malaconotidae	0	NA	NA	NA	NA	NA	NA	NA	NA	NA	NA	NA	NA	NA	NA	NA	NA	NA	NA	NA	NA	NA	NA
Telespiza_cantans	Fringillidae	0	NA	NA	NA	NA	NA	NA	NA	NA	NA	NA	NA	NA	NA	NA	NA	NA	NA	NA	NA	NA	NA	NA
Telespiza_ultima	Fringillidae	0	NA	NA	NA	NA	NA	NA	NA	NA	NA	NA	NA	NA	NA	NA	NA	NA	NA	NA	NA	NA	NA	NA
Tephrodornis_pondicerianus	Vangidae	0	NA	NA	NA	NA	NA	NA	NA	NA	NA	NA	NA	NA	NA	NA	NA	NA	NA	NA	NA	NA	NA	NA
Terpsiphone_atrochalybeia	Monarchidae	0	NA	NA	NA	NA	NA	NA	NA	NA	NA	NA	NA	NA	NA	NA	NA	NA	NA	NA	NA	NA	NA	NA
Terpsiphone_bedfordi	Monarchidae	0	NA	NA	NA	NA	NA	NA	NA	NA	NA	NA	NA	NA	NA	NA	NA	NA	NA	NA	NA	NA	NA	NA
Terpsiphone_corvina	Monarchidae	0	NA	NA	NA	NA	NA	NA	NA	NA	NA	NA	NA	NA	NA	NA	NA	NA	NA	NA	NA	NA	NA	NA
Terpsiphone_paradisi	Monarchidae	0	NA	NA	NA	NA	NA	NA	NA	NA	NA	NA	NA	NA	NA	NA	NA	NA	NA	NA	NA	NA	NA	NA
Terpsiphone_rufiventer	Monarchidae	0	NA	NA	NA	NA	NA	NA	NA	NA	NA	NA	NA	NA	NA	NA	NA	NA	NA	NA	NA	NA	NA	NA
Terpsiphone_rufocinerea	Monarchidae	0	NA	NA	NA	NA	NA	NA	NA	NA	NA	NA	NA	NA	NA	NA	NA	NA	NA	NA	NA	NA	NA	NA
Terpsiphone_viridis	Monarchidae	0	NA	NA	NA	NA	NA	NA	NA	NA	NA	NA	NA	NA	NA	NA	NA	NA	NA	NA	NA	NA	NA	NA
Thraupis_episcopus	Thraupidae	0	NA	NA	NA	NA	NA	NA	NA	NA	NA	NA	NA	NA	NA	NA	NA	NA	NA	NA	NA	NA	NA	NA
Thripadectes_rufobrunneus	Furnariidae	0	NA	NA	NA	NA	NA	NA	NA	NA	NA	NA	NA	NA	NA	NA	NA	NA	NA	NA	NA	NA	NA	NA
Thryomanes_bewickii	Troglodytidae	0	NA	NA	NA	NA	4	4	4	3	9.5	16	1.71	2.05	2.39	4.48	5.35	6.22	9.693053312	8.108108108	6.968641115	0.276252019	0.277027027	0.277584204
Thryothorus_felix	Troglodytidae	NA	NA	NA	NA	NA	NA	NA	NA	5	5	5	1.2	1.2	1.2	6.1	6.1	6.1	8.219178082	8.219178082	8.219178082	0.164383562	0.164383562	0.164383562
Thryothorus_leucotis	Troglodytidae	NA	NA	NA	NA	NA	NA	NA	NA	NA	NA	NA	NA	NA	NA	NA	NA	NA	NA	NA	NA	NA	NA	NA
Thryothorus_ludovicianus	Troglodytidae	0	0	NA	NA	NA	2.5	2.5	2.5	28	30	36	1.6	1.63	1.66	3.6	3.6	3.6	11.53846154	11.47227533	11.40684411	0.307692308	0.31166348	0.315589354
Thryothorus_rufalbus	Troglodytidae	NA	NA	NA	NA	NA	NA	NA	NA	14	14	14	NA	NA	NA	NA	NA	NA	NA	NA	NA	NA	NA	NA
Thryothorus_sinaloa	Troglodytidae	NA	NA	NA	NA	NA	NA	NA	NA	8	8	8	2.6	2.6	2.6	7.95	7.95	7.95	5.687203791	5.687203791	5.687203791	0.246445498	0.246445498	0.246445498
Tiaris_olivaceus	Thraupidae	0	NA	NA	NA	NA	NA	NA	NA	NA	NA	NA	NA	NA	NA	NA	NA	NA	NA	NA	NA	NA	NA	NA
Tmetothylacus_tenellus	unknown	0	NA	NA	NA	NA	NA	NA	NA	NA	NA	NA	NA	NA	NA	NA	NA	NA	NA	NA	NA	NA	NA	NA
Toxostoma_bendirei	Mimidae	0	NA	NA	NA	NA	NA	NA	NA	NA	NA	NA	NA	NA	NA	NA	NA	NA	NA	NA	NA	NA	NA	NA
Toxostoma_crissale	Mimidae	0	NA	NA	NA	NA	NA	NA	NA	NA	NA	NA	NA	NA	NA	NA	NA	NA	NA	NA	NA	NA	NA	NA
Toxostoma_curvirostre	Mimidae	0	NA	NA	NA	NA	NA	NA	NA	NA	NA	NA	NA	NA	NA	NA	NA	NA	NA	NA	NA	NA	NA	NA
Toxostoma_lecontei	Mimidae	0	NA	NA	NA	NA	NA	NA	NA	NA	NA	NA	NA	NA	NA	NA	NA	NA	NA	NA	NA	NA	NA	NA
Toxostoma_longirostre	Mimidae	0	NA	NA	NA	NA	NA	NA	NA	NA	NA	NA	NA	NA	NA	NA	NA	NA	NA	NA	NA	NA	NA	NA
Toxostoma_rufum	Mimidae	0	NA	2400	2400	2400	100	500	1000	1000	1450	2000	0.6255	0.6255	0.6255	0.7965	0.7965	0.7965	42.19409283	42.19409283	42.19409283	0.439873418	0.439873418	0.439873418
Trochocercus_cyanomelas	Monarchidae	0	NA	NA	NA	NA	NA	NA	NA	NA	NA	NA	2	2	2	NA	NA	NA	NA	NA	NA	NA	NA	NA
Trochocercus_nitens	Monarchidae	0	NA	NA	NA	NA	NA	NA	NA	NA	NA	NA	NA	NA	NA	NA	NA	NA	NA	NA	NA	NA	NA	NA
Troglodytes_aedon	Troglodytidae	1	0	28	28	28	6	6	6	100	100	100	1.7	1.7	1.7	NA	NA	NA	NA	NA	NA	NA	NA	NA
Troglodytes_cobbi	Troglodytidae	0	NA	NA	NA	NA	NA	NA	NA	NA	NA	NA	NA	NA	NA	NA	NA	NA	NA	NA	NA	NA	NA	NA
Troglodytes_troglodytes	Troglodytidae	1	NA	NA	NA	NA	47	47	47	6.5	13.75	21	6.3	6.3	6.3	5.6	5.6	5.6	5.042016807	5.042016807	5.042016807	0.529411765	0.529411765	0.529411765
Turdoides_altirostris	Leiothrichidae	0	NA	NA	NA	NA	NA	NA	NA	NA	NA	NA	NA	NA	NA	NA	NA	NA	NA	NA	NA	NA	NA	NA
Turdoides_squamiceps	Leiothrichidae	NA	0	NA	NA	NA	NA	NA	NA	NA	NA	NA	NA	NA	NA	NA	NA	NA	NA	NA	NA	NA	NA	NA
Turdus_albicollis	Turdidae	NA	1	NA	NA	NA	NA	NA	NA	NA	NA	NA	NA	NA	NA	NA	NA	NA	NA	NA	NA	NA	NA	NA
Turdus_cardis	Turdidae	1	NA	NA	NA	NA	NA	NA	NA	NA	NA	NA	NA	NA	NA	NA	NA	NA	NA	NA	NA	NA	NA	NA
Turdus_grayi	Turdidae	NA	1	14.5	14.5	14.5	NA	NA	NA	NA	NA	NA	NA	NA	NA	NA	NA	NA	NA	NA	NA	NA	NA	NA
Turdus_helleri	Turdidae	0	NA	NA	NA	NA	NA	NA	NA	NA	NA	NA	NA	NA	NA	NA	NA	NA	NA	NA	NA	NA	NA	NA
Turdus_iliacus	Turdidae	NA	NA	685.2	685.2	685.2	2	2	2	1	1	1	0.9	0.9	0.9	8.49	8.49	8.49	6.389776358	6.389776358	6.389776358	0.095846645	0.095846645	0.095846645
Turdus_merula	Turdidae	0	1	108	108	108	6	13	20	32	34	500	2.4	2.4	2.4	1.6	2.55	3.5	15	12.12121212	10.16949153	0.6	0.484848485	0.406779661
Turdus_migratorius	Turdidae	0	1	38	38	38	NA	NA	NA	13	256.5	500	1.93	1.93	1.93	2.28	2.28	2.28	14.25178147	14.25178147	14.25178147	0.458432304	0.458432304	0.458432304
Turdus_philomelos	Turdidae	NA	NA	NA	NA	NA	9	9	9	149	160	171	0.6	0.6	0.6	0.9	0.9	0.9	40	40	40	0.4	0.4	0.4
Turdus_pilaris	Turdidae	0	1	NA	NA	NA	NA	NA	NA	27	27	27	NA	NA	NA	NA	NA	NA	NA	NA	NA	NA	NA	NA
Turdus_torquatus	Turdidae	NA	NA	NA	NA	NA	NA	NA	NA	2	2	2	NA	NA	NA	NA	NA	NA	NA	NA	NA	NA	NA	NA
Turdus_viscivorus	Turdidae	NA	NA	NA	NA	NA	3.5	3.5	3.5	12	256	500	1	1	1	0.6	1.1	1.6	37.5	28.57142857	23.07692308	0.625	0.476190476	0.384615385
Tylas_eduardi	Vangidae	0	NA	NA	NA	NA	NA	NA	NA	NA	NA	NA	NA	NA	NA	NA	NA	NA	NA	NA	NA	NA	NA	NA
Tyrannus_tyrannus	Tyrannidae	NA	1	NA	NA	NA	NA	NA	NA	NA	NA	NA	NA	NA	NA	NA	NA	NA	NA	NA	NA	NA	NA	NA
Vanga_curvirostris	Vangidae	0	NA	NA	NA	NA	NA	NA	NA	NA	NA	NA	2	2	2	NA	NA	NA	NA	NA	NA	NA	NA	NA
Vermivora_chrysoptera	Parulidae	NA	1	NA	NA	NA	NA	NA	NA	2	2	2	NA	NA	NA	NA	NA	NA	NA	NA	NA	NA	NA	NA
Vermivora_peregrina	Parulidae	NA	NA	4.5	4.5	4.5	4.5	4.5	4.5	1	1	1	2.87	2.885	2.9	3.57	3.585	3.6	9.316770186	9.273570325	9.230769231	0.445652174	0.445904173	0.446153846
Vermivora_pinus	Parulidae	NA	NA	4	4	4	2	2	2	2	2	2	2.6	2.6	2.6	NA	NA	NA	NA	NA	NA	NA	NA	NA
Vermivora_ruficapilla	Parulidae	NA	NA	NA	NA	NA	NA	NA	NA	1	1	1	1.93	1.93	1.93	5.88	5.88	5.88	7.682458387	7.682458387	7.682458387	0.247119078	0.247119078	0.247119078
Vestiaria_coccinea	Fringillidae	0	NA	NA	NA	NA	NA	NA	NA	NA	NA	NA	NA	NA	NA	NA	NA	NA	NA	NA	NA	NA	NA	NA
Vidua_chalybeata	Viduidae	1	NA	NA	NA	NA	NA	NA	NA	18	18	18	NA	NA	NA	NA	NA	NA	NA	NA	NA	NA	NA	NA
Vidua_macroura	Viduidae	1	NA	NA	NA	NA	NA	NA	NA	NA	NA	NA	NA	NA	NA	NA	NA	NA	NA	NA	NA	NA	NA	NA
Vidua_paradisaea	Viduidae	NA	NA	33	33	33	33	33	33	1	1	1	NA	NA	NA	NA	NA	NA	NA	NA	NA	NA	NA	NA
Vireo_altiloquus	Vireonidae	NA	NA	NA	NA	NA	NA	NA	NA	9	9	9	0.51	0.51	0.51	1.57	1.57	1.57	28.84615385	28.84615385	28.84615385	0.245192308	0.245192308	0.245192308
Vireo_atricapilla	Vireonidae	0	NA	NA	NA	NA	NA	NA	NA	100	500	1000	NA	NA	NA	NA	NA	NA	NA	NA	NA	NA	NA	NA
Vireo_bellii	Vireonidae	0	NA	NA	NA	NA	NA	NA	NA	NA	NA	NA	1.4	1.4	1.4	NA	NA	NA	NA	NA	NA	NA	NA	NA
Vireo_flavifrons	Vireonidae	0	NA	NA	NA	NA	1.5	1.5	1.5	6	6	6	0.35	0.35	0.35	2.45	2.45	2.45	21.42857143	21.42857143	21.42857143	0.125	0.125	0.125
Vireo_flavoviridis	Vireonidae	NA	NA	NA	NA	NA	NA	NA	NA	21	21	21	0.17	0.17	0.17	1.29	1.29	1.29	41.09589041	41.09589041	41.09589041	0.116438356	0.116438356	0.116438356
Vireo_griseus	Vireonidae	0	NA	NA	NA	NA	4	4	4	5	5.1	5.2	1	1	1	3	3	3	15	15	15	0.25	0.25	0.25
Vireo_huttoni	Vireonidae	NA	NA	NA	NA	NA	NA	NA	NA	1	1	1	0.29	0.29	0.29	1.54	1.54	1.54	32.78688525	32.78688525	32.78688525	0.158469945	0.158469945	0.158469945
Vireo_olivaceus	Vireonidae	0	1	NA	NA	NA	2	2	2	43	43	43	0.35	0.425	0.5	1.42	1.71	2	33.89830508	28.1030445	24	0.197740113	0.199063232	0.2
Vireo_philadelphicus	Vireonidae	0	NA	NA	NA	NA	NA	NA	NA	25	25	25	0.4	0.4	0.4	1.5	2.25	2.47	31.57894737	22.64150943	20.90592334	0.210526316	0.150943396	0.139372822
Vireo_solitarius	Vireonidae	0	0	NA	NA	NA	2	2	2	13	17	20	0.3	0.34	0.36	2.09	2.3	2.51	25.10460251	22.72727273	20.90592334	0.125523013	0.128787879	0.12543554
Vireo_vicinior	Vireonidae	NA	NA	NA	NA	NA	NA	NA	NA	12	12	12	0.21	0.21	0.21	1.39	1.39	1.39	37.5	37.5	37.5	0.13125	0.13125	0.13125
Volatinia_jacarina	Thraupidae	0	1	NA	NA	NA	NA	NA	NA	NA	NA	NA	NA	NA	NA	NA	NA	NA	NA	NA	NA	NA	NA	NA
Wilsonia_canadensis	Parulidae	NA	1	17.43	17.43	17.43	12.1	12.1	12.1	5	5	5	1.5	1.505	1.51	4.17	4.185	4.2	10.58201058	10.54481547	10.50788091	0.264550265	0.264499121	0.264448336
Wilsonia_citrina	Parulidae	0	1	NA	NA	NA	4	4	4	7	7	7	1.1	1.1	1.1	6.7	6.7	6.7	7.692307692	7.692307692	7.692307692	0.141025641	0.141025641	0.141025641
Wilsonia_pusilla	Parulidae	0	1	NA	NA	NA	2	2	2	3	3	3	1.2	1.2	1.2	4	4	4	11.53846154	11.53846154	11.53846154	0.230769231	0.230769231	0.230769231
Xanthocephalus_xanthocephalus	Icteridae	1	NA	NA	NA	NA	3	3	3	2	2	2	2.75	2.75	2.75	46	46	46	1.230769231	1.230769231	1.230769231	0.056410256	0.056410256	0.056410256
Xenops_minutus	Furnariidae	0	NA	NA	NA	NA	NA	NA	NA	NA	NA	NA	NA	NA	NA	NA	NA	NA	NA	NA	NA	NA	NA	NA
Yuhina_brunneiceps	Zosteropidae	0	1	NA	NA	NA	NA	NA	NA	NA	NA	NA	NA	NA	NA	NA	NA	NA	NA	NA	NA	NA	NA	NA
Zonotrichia_albicollis	Passerellidae	0	1	5	5	5	4	4.5	5	1	1	1	2.87	2.87	2.87	5.83	9.165	12.5	6.896551724	4.985459078	3.903708523	0.329885057	0.238471126	0.186727391
Zonotrichia_atricapilla	Passerellidae	0	NA	NA	NA	NA	NA	NA	NA	1	1	1	NA	NA	NA	NA	NA	NA	NA	NA	NA	NA	NA	NA
Zonotrichia_capensis	Passerellidae	0	NA	NA	NA	NA	NA	NA	NA	1	1	1	NA	NA	NA	NA	NA	NA	NA	NA	NA	NA	NA	NA
Zonotrichia_leucophrys	Passerellidae	0	1	4	4	4	4	4	4	1	1	1	1.9	1.9	1.9	11	11	11	4.651162791	4.651162791	4.651162791	0.147286822	0.147286822	0.147286822
Zonotrichia_querula	Passerellidae	0	NA	NA	NA	NA	NA	NA	NA	2	2	2	NA	NA	NA	NA	NA	NA	NA	NA	NA	NA	NA	NA
Zoothera_naevia	Turdidae	NA	NA	NA	NA	NA	NA	NA	NA	5	5	5	NA	NA	NA	NA	NA	NA	NA	NA	NA	NA	NA	NA
Zosterops_lateralis	Zosteropidae	NA	0	60	60	60	NA	NA	NA	NA	NA	NA	NA	NA	NA	NA	NA	NA	NA	NA	NA	NA	NA	NA
