# Supplementary material for: Polygyny is linked to accelerated birdsong evolution but not to larger song repertoires
Source: Nat Commun. 2019 Feb 21;10:884. doi: 10.1038/s41467-019-08621-3 (PMC6385279; doi:10.1038/s41467-019-08621-3)
Supplement: Supplementary file 9 — Supplementary Software 1 [file 41467_2019_8621_MOESM9_ESM.zip › Final Revision Code/Original Code/BirdzillaHackett8_NoteThisIsAPlaceholderFileWith10Trees.tre]

((((((((Rhynchotus_rufescens:12.5927381,Rhynchotus_maculicollis:12.5927381):9.063817801,Taoniscus_nanus:21.6565559):8.691880006,(Nothoprocta_curvirostris:28.29335044,((Nothoprocta_perdicaria:7.655275986,Nothoprocta_taczanowskii:7.655275986):18.37995455,((Nothoprocta_cinerascens:5.699592839,Nothoprocta_pentlandii:5.699592839):3.070305251,Nothoprocta_ornata:8.76989809):17.26533245):2.258119906):2.055085464):21.31276182,(Nothura_boraquira:45.04691315,((Nothura_darwinii:16.26918694,(Nothura_maculosa:12.2743772,Nothura_chacoensis:12.2743772):3.994809744):14.04716383,Nothura_minor:30.31635077):14.73056237):6.614284584):27.92707334,((Tinamotis_ingoufi:32.53959565,Tinamotis_pentlandii:32.53959565):25.87026417,(Eudromia_formosa:20.22474594,Eudromia_elegans:20.22474594):38.18511388):21.17841125):4.78677189,((((Tinamus_tao:16.2051151,((Tinamus_solitarius:2.608746917,Tinamus_guttatus:2.608746917):3.77366568,Tinamus_major:6.382412597):9.822702507):8.649260859,Tinamus_osgoodi:24.85437596):35.04880531,((Nothocercus_julius:20.28299148,Nothocercus_bonapartei:20.28299148):5.34246966,Nothocercus_nigrocapillus:25.62546114):34.27772013):10.68030213,((((Crypturellus_casiquiare:7.266683579,Crypturellus_obsoletus:7.266683579):22.11869644,(Crypturellus_berlepschi:19.84950338,Crypturellus_tataupa:19.84950338):9.535876641):5.112587488,((Crypturellus_atrocapillus:11.80120454,((((Crypturellus_transfasciatus:2.092922339,Crypturellus_noctivagus:2.092922339):3.992403484,Crypturellus_duidae:6.085325824):3.466021503,Crypturellus_ptaritepui:9.551347327):1.854593504,Crypturellus_erythropus:11.40594083):0.3952637142):16.01942578,(Crypturellus_kerriae:15.49866406,(Crypturellus_cinereus:7.875209404,Crypturellus_parvirostris:7.875209404):7.623454656):12.32196627):6.677337181):14.35709626,(((Crypturellus_bartletti:24.00970282,Crypturellus_brevirostris:24.00970282):8.693051571,(Crypturellus_strigulosus:32.6507857,((Crypturellus_boucardi:15.23247673,(Crypturellus_undulatus:5.135228134,Crypturellus_variegatus:5.135228134):10.0972486):9.863484352,Crypturellus_cinnamomeus:25.09596108):7.554824619):0.05196868901):9.444209053,Crypturellus_soui:42.14696344):6.708100323):21.72841963):13.79155956):11.6193047,((((Dromaius_novaehollandiae:26.13866698,((Casuarius_bennetti:0.606975495,Casuarius_unappendiculatus:0.606975495):2.852409753,Casuarius_casuarius:3.459385248):22.67928173):10.45036197,((Apteryx_mantelli:1.695020421,Apteryx_australis:1.695020421):3.994112961,(Apteryx_haastii:4.452575616,Apteryx_owenii:4.452575616):1.236557767):30.89989556):21.68145105,Struthio_camelus:58.27047999):9.956855146,(Rhea_pennata:13.09292578,Rhea_americana:13.09292578):55.13440936):27.76701252):18.87813184,((((((((((((((Callipepla_squamata:1.663865559,Callipepla_douglasii:1.663865559):1.087980299,(Callipepla_californica:0.8770742633,Callipepla_gambelii:0.8770742633):1.874771595):2.358290311,(Colinus_nigrogularis:2.25252309,((Colinus_leucopogon:0.1909821654,Colinus_virginianus:0.1909821654):0.07816208206,Colinus_cristatus:0.2691442474):1.983378843):2.857613079):4.492976518,Oreortyx_pictus:9.603112687):0.8156104331,(((Cyrtonyx_montezumae:0.2758612523,Cyrtonyx_ocellatus:0.2758612523):7.683934082,Dactylortyx_thoracicus:7.959795335):1.591457018,((((Odontophorus_hyperythrus:2.016756449,Odontophorus_strophium:2.016756449):2.524650698,(Odontophorus_melanonotus:2.241477824,Odontophorus_capueira:2.241477824):2.299929323):0.8454479803,((((Odontophorus_stellatus:0.4083428115,Odontophorus_dialeucos:0.4083428115):0.6023230547,Odontophorus_atrifrons:1.010665866):1.962070063,((Odontophorus_guttatus:0.2977553794,Odontophorus_balliviani:0.2977553794):1.591777503,(Odontophorus_gujanensis:0.1211352528,Odontophorus_erythrops:0.1211352528):1.768397629):1.083203047):1.091090034,(Odontophorus_leucolaemus:3.947928654,(Odontophorus_melanotis:1.384009951,(Odontophorus_columbianus:0.2310519019,Odontophorus_speciosus:0.2310519019):1.152958049):2.563918703):0.1158973088):1.323029164):0.8311667244,Rhynchortyx_cinctus:6.218021852):3.333230501):0.8674707667):8.735387843,((Dendrortyx_leucophrys:0.7802649795,Dendrortyx_barbatus:0.7802649795):2.516900721,Dendrortyx_macroura:3.2971657):15.85694526):0.6031267485,Philortyx_fasciatus:19.75723771):0.673170801,Ptilopachus_petrosus:20.43040851):1.735917428,((((((((((Francolinus_streptophorus:8.43744493,((Francolinus_shelleyi:2.422678679,((Francolinus_psilolaemus:0.5230083385,(Francolinus_levaillantoides:0.1792233092,Francolinus_levaillantii:0.1792233092):0.3437850293):1.266827929,Francolinus_africanus:1.789836267):0.6328424122):2.184775929,Francolinus_finschi:4.607454609):3.829990321):0.6686855408,((((Gallus_varius:1.304339836,Gallus_gallus:1.304339836):1.382791378,Gallus_lafayetii:2.687131214):0.154485536,Gallus_sonneratii:2.84161675):4.884072096,(Bambusicola_fytchii:4.779327124,Bambusicola_thoracicus:4.779327124):2.946361721):1.380441625):0.233605003,(Francolinus_sephaena:8.422892096,(Francolinus_pintadeanus:8.122078479,(((Francolinus_gularis:0.387748246,Francolinus_pictus:0.387748246):1.70182041,Francolinus_pondicerianus:2.089568656):5.14005962,Francolinus_francolinus:7.229628276):0.8924502027):0.300813617):0.9168433778):0.4882746654,(((Francolinus_schlegelii:1.412932424,Francolinus_albogularis:1.412932424):4.412926044,Francolinus_coqui:5.825858468):2.770180282,Francolinus_lathami:8.59603875):1.231971389):3.417426043,(((Polyplectron_napoleonis:4.927162005,(((Polyplectron_germaini:1.468216103,Polyplectron_katsumatae:1.468216103):0.09626040624,(Polyplectron_inopinatum:1.100070114,(Polyplectron_bicalcaratum:0.6004807777,Polyplectron_chalcurum:0.6004807777):0.4995893358):0.464406396):2.063506872,(Polyplectron_malacense:3.008501331,Polyplectron_schleiermacheri:3.008501331):0.6194820499):1.299178624):4.256909841,(Haematortyx_sanguiniceps:8.46685627,(Galloperdix_spadicea:6.570471973,(Galloperdix_lunulata:4.370064689,Galloperdix_bicalcarata:4.370064689):2.200407284):1.896384297):0.7172155766):3.859645756,(Afropavo_congensis:4.369712217,(Pavo_muticus:1.168190632,Pavo_cristatus:1.168190632):3.201521585):8.674005385):0.2017185797):1.996260331,(((((((Bonasa_sewerzowi:2.463621189,Bonasa_bonasia:2.463621189):5.171167072,Bonasa_umbellus:7.634788261):0.5236665941,(((((Tetrao_tetrix:1.476149241,Tetrao_mlokosiewiczi:1.476149241):2.235856724,(Tetrao_parvirostris:1.852081069,Tetrao_urogallus:1.852081069):1.859924896):1.220293121,(Dendragapus_canadensis:3.427438005,Dendragapus_falcipennis:3.427438005):1.504861081):0.2179162446,((((Tympanuchus_cupido:0.3443340944,Tympanuchus_phasianellus:0.3443340944):0.03145009856,Tympanuchus_pallidicinctus:0.3757841929):2.233275164,(Dendragapus_obscurus:1.297982504,Dendragapus_fuliginosus:1.297982504):1.311076853):1.09974927,(Centrocercus_minimus:0.9912604603,Centrocercus_urophasianus:0.9912604603):2.717548167):1.441406703):1.009765718,((Lagopus_muta:1.679652849,Lagopus_lagopus:1.679652849):2.08656966,Lagopus_leucura:3.766222509):2.393758539):1.998473807):2.71070292,(Lerwa_lerwa:4.904523173,(Meleagris_gallopavo:2.235604696,Meleagris_ocellata:2.235604696):2.668918478):5.964634601):1.115838423,((Pucrasia_macrolopha:7.40251522,Rhizothera_longirostris:7.40251522):4.153193267,(((((Phasianus_versicolor:1.867577278,Phasianus_colchicus:1.867577278):4.139067643,(Chrysolophus_amherstiae:0.9171939003,Chrysolophus_pictus:0.9171939003):5.08945102):0.3593088989,(((Crossoptilon_crossoptilon:1.359735981,(Crossoptilon_mantchuricum:0.176065444,Crossoptilon_auritum:0.176065444):1.183670537):0.1626111566,Crossoptilon_harmani:1.522347138):3.984161872,(Catreus_wallichi:4.739018987,((Lophura_bulweri:2.852526669,((Lophura_swinhoii:0.6795058416,(Lophura_edwardsi:0.07906285683,Lophura_hatinhensis:0.07906285683):0.6004429848):1.346200684,(Lophura_nycthemera:0.8117359722,(Lophura_hoogerwerfi:0.3060603565,Lophura_leucomelanos:0.3060603565):0.5056756158):1.213970554):0.8268201426):0.2541309896,((Lophura_erythrophthalma:2.017159083,(Lophura_ignita:1.025471622,Lophura_diardi:1.025471622):0.9916874607):0.6224716602,Lophura_inornata:2.639630743):0.4670269151):1.632361329):0.7674900225):0.8594448098):1.260136638,(((Syrmaticus_humiae:0.09385302585,Syrmaticus_ellioti:0.09385302585):2.967170513,Syrmaticus_mikado:3.061023539):2.707465154,(Syrmaticus_reevesii:5.390173752,Syrmaticus_soemmerringii:5.390173752):0.378314941):1.857601764):2.945832018,(Perdix_hodgsoniae:1.793625627,(Perdix_perdix:1.279179223,Perdix_dauurica:1.279179223):0.514446404):8.778296849):0.9837860105):0.429287711):0.2176590674,(((Tetraophasis_szechenyii:1.756850232,Tetraophasis_obscurus:1.756850232):5.210184435,((Lophophorus_impejanus:2.284097985,Lophophorus_sclateri:2.284097985):0.5936171965,Lophophorus_lhuysii:2.877715182):4.089319486):4.050529643,((Tragopan_melanocephalus:1.718257314,(Tragopan_temminckii:1.325109022,Tragopan_caboti:1.325109022):0.3931482927):2.142117118,(Tragopan_blythii:3.540733237,Tragopan_satyra:3.540733237):0.3196411949):7.157189879):1.185090954):1.48561824,Ithaginis_cruentus:13.6882735):1.553423008):0.3011750581,((((Margaroperdix_madagascariensis:7.498364414,((Coturnix_japonica:0.7234425042,Coturnix_coturnix:0.7234425042):3.169255231,Coturnix_pectoralis:3.892697735):3.605666679):1.6293297,((Anurophasis_monorthonyx:3.489801732,((Coturnix_chinensis:1.336151162,Coturnix_coromandelica:1.336151162):0.8185436213,Coturnix_delegorguei:2.154694783):1.335106949):0.9285647535,Coturnix_ypsilophora:4.418366486):4.709327629):3.004424602,((Ammoperdix_heyi:0.8664793827,Ammoperdix_griseogularis:0.8664793827):8.508164385,((Perdicula_erythrorhyncha:1.733553885,(Perdicula_argoondah:0.1742803735,Perdicula_manipurensis:0.1742803735):1.559273512):1.394390474,Perdicula_asiatica:3.127944359):6.246699408):2.757474949):0.1652461987,(((Alectoris_barbara:4.644545127,(((Alectoris_philbyi:1.551299918,(Alectoris_graeca:1.155973488,Alectoris_magna:1.155973488):0.3953264301):0.5667552452,(Alectoris_rufa:0.9314991807,Alectoris_chukar:0.9314991807):1.186555982):1.931207577,Alectoris_melanocephala:4.04926274):0.5952823869):5.301798928,(Francolinus_hartlaubi:8.621324874,((Francolinus_harwoodi:5.20679818,Francolinus_icterorhynchus:5.20679818):3.230843814,((((((Francolinus_rufopictus:1.373449539,(Francolinus_griseostriatus:0.8908486466,Francolinus_jacksoni:0.8908486466):0.4826008919):0.2282270992,Francolinus_ahantensis:1.601676638):0.5112489824,(((Francolinus_adspersus:0.4929766085,Francolinus_swierstrai:0.4929766085):0.9002669178,Francolinus_capensis:1.393243526):0.08912134225,(Francolinus_natalensis:0.7602950131,Francolinus_hildebrandti:0.7602950131):0.7220698555):0.6305607515):0.7889267147,(((Francolinus_squamatus:0.2010757862,Francolinus_ochropectus:0.2010757862):1.285260326,Francolinus_bicalcaratus:1.486336112):0.2902914533,Francolinus_nobilis:1.776627565):1.125224769):0.2106290455,(Francolinus_afer:1.76152058,(Francolinus_swainsonii:1.308323171,Francolinus_leucoscepus:1.308323171):0.4531974084):1.350960801):0.9567872079,((Francolinus_castaneicollis:0.06459177638,(Francolinus_camerunensis:0.01388469355,Francolinus_clappertoni:0.01388469355):0.05070708282):2.55637375,Francolinus_erckelii:2.620965526):1.448303062):4.368373406):0.1836828793):1.325019182):2.213073163,(Tetraogallus_tibetanus:3.075701227,((Tetraogallus_caspius:1.303118976,(Tetraogallus_caucasicus:1.168150479,Tetraogallus_himalayensis:1.168150479):0.1349684965):0.07911473362,Tetraogallus_altaicus:1.382233709):1.693467517):9.083715992):0.137947696):3.245506656):0.758853157,(Rheinardia_ocellata:3.376639449,Argusianus_argus:3.376639449):12.92508528):1.114878472,(Xenoperdix_udzungwensis:14.29029985,((Arborophila_sumatrana:7.197932086,(((((((Arborophila_davidi:2.654341944,(Arborophila_mandellii:0.1230571353,Arborophila_hyperythra:0.1230571353):2.531284809):1.099968504,(Arborophila_rufogularis:1.205018606,((Arborophila_gingica:0.01623745459,Arborophila_charltonii:0.01623745459):0.9340893689,Arborophila_atrogularis:0.9503268235):0.2546917827):2.549291842):0.4684728453,(Arborophila_crudigularis:1.059707755,Arborophila_rolli:1.059707755):3.163075539):0.662215089,((Arborophila_brunneopectus:1.238404764,(Arborophila_torqueola:0.5310748867,Arborophila_orientalis:0.5310748867):0.7073298769):0.2231399883,Arborophila_rufipectus:1.461544752):3.423453631):0.3689122535,(Arborophila_javanica:4.574436134,Arborophila_campbelli:4.574436134):0.679474502):0.8874104282,(Arborophila_cambodiana:0.8031622491,(Arborophila_ardens:0.03863551518,Arborophila_chloropus:0.03863551518):0.7645267339):5.338158815):0.001120013286,Arborophila_rubrirostris:6.142441078):1.055491008):5.634398028,(Caloperdix_oculeus:5.15716754,(Melanoperdix_niger:0.6791398656,Rollulus_rouloul:0.6791398656):4.478027675):7.675162573):1.457969733):3.126303353):2.190186743,Francolinus_nahani:19.60678994):2.559535997):0.6194131342,(((Agelastes_niger:4.777117422,Agelastes_meleagrides:4.777117422):1.400549341,(Numida_meleagris:4.981035869,(Guttera_plumifera:1.58801448,Guttera_pucherani:1.58801448):3.393021389):1.196630894):3.674549163,Acryllium_vulturinum:9.852215925):12.93352315):25.39755317,(((((((Ortalis_guttata:0.661396827,Ortalis_superciliaris:0.661396827):1.67740308,Ortalis_canicollis:2.338799907):0.4061550045,((Ortalis_cinereiceps:0.006005080708,Ortalis_ruficauda:0.006005080708):0.05374196604,Ortalis_garrula:0.05974704675):2.685207864):0.4125106256,((Ortalis_leucogastra:0.5584393218,Ortalis_vetula:0.5584393218):2.151906632,(Ortalis_poliocephala:2.58169319,((Ortalis_wagleri:0.6255867817,Ortalis_motmot:0.6255867817):1.779839352,Ortalis_erythroptera:2.405426133):0.1762670571):0.1286527631):0.4471195832):5.186648408,((((((Crax_alector:0.8382468897,Crax_fasciolata:0.8382468897):0.8412236017,(Crax_globulosa:1.589340932,Crax_blumenbachii:1.589340932):0.09012955941):0.6233006604,Crax_daubentoni:2.302771152):0.17649748,Crax_rubra:2.479268632):0.1869672905,Crax_alberti:2.666235922):0.697782786,((((Mitu_mitu:1.760984143,Mitu_tomentosum:1.760984143):0.1838608574,((Mitu_tuberosum:0.8262208059,Pauxi_unicornis:0.8262208059):0.4123161801,Mitu_salvini:1.238536986):0.7063080146):0.5044299843,Pauxi_pauxi:2.449274985):0.2875365029,Nothocrax_urumutum:2.736811488):0.6272072205):4.980095236):0.3970823438,Oreophasis_derbianus:8.741196288):0.6558891487,((Chamaepetes_unicolor:2.809394424,Chamaepetes_goudotii:2.809394424):3.255274927,(Penelopina_nigra:5.329280068,((Aburria_aburri:1.185907159,(((Pipile_pipile:0.2969292446,Pipile_cumanensis:0.2969292446):0.3230972013,Pipile_cujubi:0.6200264459):0.5082265402,Pipile_jacutinga:1.128252986):0.05765417331):1.961487668,((Penelope_montagnii:2.747652568,((Penelope_albipennis:0.5561504116,(Penelope_purpurascens:0.3189497075,Penelope_dabbenei:0.3189497075):0.2372007041):1.860962399,((Penelope_barbata:0.9088685973,Penelope_jacquacu:0.9088685973):0.07915776025,Penelope_ortoni:0.9880263575):1.429086453):0.3305397569):0.1886499599,(((Penelope_jacucaca:1.641678565,(Penelope_pileata:1.162046691,Penelope_argyrotis:1.162046691):0.4796318742):0.1909839912,(Penelope_obscura:0.818495305,Penelope_ochrogaster:0.818495305):1.014167251):0.9500534016,((Penelope_perspicax:0.7184083723,Penelope_marail:0.7184083723):2.019780716,Penelope_superciliaris:2.738189088):0.04452686992):0.1535865697):0.2110922997):2.181885241):0.7353892824):3.332416086):38.78620681):3.846395803,((Macrocephalon_maleo:23.9750248,(((Megapodius_nicobariensis:10.90892606,((Megapodius_layardi:2.091354355,(Megapodius_bernsteinii:1.327570382,Megapodius_pritchardii:1.327570382):0.7637839737):4.184152721,(Megapodius_eremita:5.634216999,(Megapodius_reinwardt:4.305351634,((Megapodius_geelvinkianus:1.373031872,Megapodius_affinis:1.373031872):2.511321716,Megapodius_freycinet:3.884353587):0.4209980467):1.328865365):0.6412900776):4.633418981):1.188590826,((Megapodius_cumingii:4.780776733,Megapodius_laperouse:4.780776733):3.247788634,Megapodius_tenimberensis:8.028565367):4.068951517):9.194255631,Eulipoa_wallacei:21.29177251):2.683252283):3.444492625,(((Aepypodius_bruijnii:0.5805599717,Aepypodius_arfakianus:0.5805599717):4.793276386,Alectura_lathami:5.373836358):16.15020208,(Leipoa_ocellata:20.42150019,(Talegalla_cuvieri:10.37618118,(Talegalla_fuscirostris:2.713965731,Talegalla_jobiensis:2.713965731):7.662215453):10.04531901):1.102538245):5.895478985):24.61017063):27.30224564,(((Chauna_torquata:10.60365145,Chauna_chavaria:10.60365145):5.440608767,Anhima_cornuta:16.04426021):53.25111993,(Anseranas_semipalmata:65.73676728,((((Dendrocygna_arborea:3.222468978,Dendrocygna_autumnalis:3.222468978):6.558940372,(Dendrocygna_arcuata:9.64598638,(((Dendrocygna_bicolor:4.181270124,(Dendrocygna_guttata:3.440187143,Dendrocygna_eytoni:3.440187143):0.7410829808):0.3634066254,Dendrocygna_viduata:4.544676749):0.0263561779,Dendrocygna_javanica:4.571032927):5.074953453):0.135422969):6.601942501,Thalassornis_leuconotus:16.38335185):5.11534716,(((((Cygnus_melancoryphus:5.978297002,(((Cygnus_buccinator:1.22680011,Cygnus_columbianus:1.22680011):0.3792521627,Cygnus_cygnus:1.606052273):3.111796571,(Cygnus_atratus:2.729736421,Cygnus_olor:2.729736421):1.988112422):1.260448159):0.3984151414,((((Anser_albifrons:0.7379297439,Anser_fabalis:0.7379297439):0.4736319909,((Anser_brachyrhynchus:0.5250320009,(Anser_erythropus:0.2293998899,(Anser_anser:0.1100783201,Anser_cygnoides:0.1100783201):0.1193215699):0.295632111):0.2328899921,Anser_indicus:0.757921993):0.4536397417):0.3060727486,(Chen_canagica:0.9705778966,(Chen_rossii:0.3820287038,Chen_caerulescens:0.3820287038):0.5885491928):0.5470565868):3.838789622,((Branta_ruficollis:3.795611781,Branta_bernicla:3.795611781):0.08676150272,((Branta_sandvicensis:0.38680483,Branta_canadensis:0.38680483):0.5293268628,(Branta_hutchinsii:0.3543227531,Branta_leucopsis:0.3543227531):0.5618089397):2.966241591):1.474050822):1.020288037):3.812728671,(Coscoroba_coscoroba:4.91100061,Cereopsis_novaehollandiae:4.91100061):5.278440204):0.6674699416,Malacorhynchus_membranaceus:10.85691076):1.217886704,((Biziura_lobata:10.765694,((((((Tachyeres_patachonicus:0.007690356024,Tachyeres_leucocephalus:0.007690356024):0.4752338544,(Tachyeres_pteneres:0.02435249801,Tachyeres_brachypterus:0.02435249801):0.4585717124):2.0981897,(Lophonetta_specularioides:2.408292031,(Amazonetta_brasiliensis:1.78184063,Speculanas_specularis:1.78184063):0.6264514014):0.172821879):1.660723845,((((Anas_strepera:0.5290816511,Anas_falcata:0.5290816511):1.063407869,(Anas_penelope:0.663139749,(Anas_sibilatrix:0.2511726949,Anas_americana:0.2511726949):0.4119670541):0.9293497713):1.647766935,(((((Anas_andium:0.7871411141,(Anas_undulata:0.3805612781,(((Anas_superciliosa:0.2857808546,((Anas_luzonica:0.2361303678,(Anas_platyrhynchos:0.007260180268,Anas_poecilorhyncha:0.007260180268):0.2288701875):0.04345849076,(Anas_rubripes:0.03691356546,Anas_fulvigula:0.03691356546):0.2426752931):0.006191996024):0.001315518155,Anas_laysanensis:0.2870963727):0.03596338552,Anas_melleri:0.3230597582):0.05750151989):0.406579836):0.1045016383,Anas_sparsa:0.8916427524):1.256512748,((Anas_gracilis:0.00341096225,Anas_castanea:0.00341096225):1.892778119,(Anas_bernieri:0.9744540718,(Anas_nesiotis:0.295301209,(Anas_aucklandica:0.2437148083,Anas_chlorotis:0.2437148083):0.0515864007):0.6791528628):0.9217350099):0.2519664188):0.1485018808,(Anas_capensis:2.005144798,(Anas_erythrorhyncha:0.8278412055,((Anas_georgica:0.4879945955,Anas_acuta:0.4879945955):0.1926503898,Anas_bahamensis:0.6806449853):0.1471962202):1.177303592):0.2915125834):0.2479259857,(Anas_flavirostris:1.279544419,(Anas_crecca:0.7744551859,Anas_wyvilliana:0.7744551859):0.5050892327):1.265038948):0.6956730886):0.9457976162,((Anas_hottentota:2.759511016,((((Anas_discors:0.09717689393,Anas_cyanoptera:0.09717689393):0.6912811595,(Anas_platalea:0.6994388391,((Anas_rhynchotis:0.1054892553,Anas_clypeata:0.1054892553):0.0753085666,Anas_smithii:0.1807978219):0.5186410171):0.08901921435):1.489786778,(Anas_querquedula:0.2731725207,Anas_eatoni:0.2731725207):2.00507231):0.4500760678,(Anas_versicolor:0.2947275252,Anas_puna:0.2947275252):2.433593374):0.03119011726):1.213025687,(Anas_gibberifrons:2.05029766,Anas_formosa:2.05029766):1.922239044):0.2135173683):0.05578368332):2.788686668,((Chenonetta_jubata:6.015835767,(Hymenolaimus_malacorhynchos:4.423354288,Sarkidiornis_melanotos:4.423354288):1.592481478):0.6504866505,(((Merganetta_armata:5.520800668,(Callonetta_leucophrys:0.3771693895,Salvadorina_waigiuensis:0.3771693895):5.143631278):0.77409114,(((((Bucephala_clangula:0.6526429445,Bucephala_islandica:0.6526429445):2.946310661,Bucephala_albeola:3.598953606):1.064238197,(((((Mergus_merganser:0.5342365165,Mergus_squamatus:0.5342365165):0.3485310513,Mergus_serrator:0.8827675678):0.2727297875,Mergus_octosetaceus:1.155497355):2.446815691,Mergellus_albellus:3.602313046):0.1738907511,Lophodytes_cucullatus:3.776203797):0.8869880053):0.3237851055,((Melanitta_fusca:1.174373242,Melanitta_perspicillata:1.174373242):2.639370143,Melanitta_nigra:3.813743385):1.173233523):0.7326203735,((Polysticta_stelleri:3.151696186,(Somateria_fischeri:0.7933978862,(Somateria_spectabilis:0.2007535569,Somateria_mollissima:0.2007535569):0.5926443293):2.3582983):2.107333691,(Clangula_hyemalis:4.936488922,Histrionicus_histrionicus:4.936488922):0.3225409557):0.4605674043):0.575294526):0.3014941079,(((((Tadorna_radjah:3.864606745,(Tadorna_tadorna:1.498397629,(Tadorna_variegata:1.106321085,((Tadorna_cana:0.2160525724,Tadorna_ferruginea:0.2160525724):0.599511557,Tadorna_tadornoides:0.8155641294):0.2907569552):0.3920765439):2.366209116):0.05086235182,Alopochen_aegyptiaca:3.915469097):0.8874837412,((Chloephaga_hybrida:1.16786276,(Neochen_jubata:0.8750819567,Chloephaga_melanoptera:0.8750819567):0.2927808037):2.04760764,((Chloephaga_poliocephala:1.069916884,Chloephaga_picta:1.069916884):1.406424862,Chloephaga_rubidiceps:2.476341746):0.739128654):1.587482438):0.8625062927,((Aix_galericulata:2.809961799,Aix_sponsa:2.809961799):1.315149314,Cairina_moschata:4.125111113):1.540348018):0.8739010745,(((((Aythya_australis:0.4032100281,Aythya_nyroca:0.4032100281):1.209228576,(Aythya_innotata:1.459014465,((Aythya_fuligula:0.835562295,(Aythya_affinis:0.275088544,Aythya_marila:0.275088544):0.560473751):0.5140975965,((((Aythya_baeri:0.02711279915,Aythya_novaeseelandiae:0.02711279915):0.01360613051,Aythya_ferina:0.04071892967):0.09219579014,Aythya_valisineria:0.1329147198):0.609206349,(Aythya_americana:0.3986679042,Aythya_collaris:0.3986679042):0.3434531647):0.6075388227):0.1093545738):0.1534241392):0.2454794091,((Netta_erythrophthalma:1.151433158,Netta_rufina:1.151433158):0.6790445917,Netta_peposaca:1.83047775):0.02744026405):2.199410905,Cairina_scutulata:4.057328918):0.3104710715,((Pteronetta_hartlaubii:2.956893485,Cyanochen_cyanoptera:2.956893485):1.206491163,Marmaronetta_angustirostris:4.163384648):0.2044153415):2.171560215):0.05702571064):0.0699365015):0.3642020057):2.222986035,Stictonetta_naevosa:9.253510458):1.512183542):1.195336487,((((Oxyura_vittata:2.017000968,Oxyura_jamaicensis:2.017000968):0.1513142561,((Oxyura_maccoa:1.875213687,Oxyura_leucocephala:1.875213687):0.1311945356,Oxyura_australis:2.006408223):0.1619070017):3.389032465,Nomonyx_dominicus:5.55734769):5.385276898,(((Nettapus_auritus:0.968218751,Nettapus_coromandelianus:0.968218751):2.500650683,Nettapus_pulchellus:3.468869434):0.5237186155,(Plectropterus_gambensis:2.938801842,Heteronetta_atricapilla:2.938801842):1.053786207):6.950036538):1.0184059):0.1137669722):9.423901557):44.23806827):3.558612859):10.03655355):21.95280018,(((((Phaethon_rubricauda:10.8038015,Phaethon_lepturus:10.8038015):5.913351844,Phaethon_aethereus:16.71715335):65.43044933,((((((Pterocles_namaqua:31.32073074,((Pterocles_lichtensteinii:1.842531076,Pterocles_alchata:1.842531076):7.204242839,Pterocles_quadricinctus:9.046773914):22.27395682):1.773414093,((Pterocles_personatus:30.56433553,(Pterocles_bicinctus:16.01142923,Pterocles_coronatus:16.01142923):14.55290629):2.052411217,((Pterocles_gutturalis:7.573831831,Pterocles_indicus:7.573831831):15.85706174,(Pterocles_exustus:23.05836537,(Pterocles_burchelli:10.48424283,(Pterocles_decoratus:2.07621347,Pterocles_senegallus:2.07621347):8.408029357):12.57412254):0.3725282062):9.185853173):0.4773980834):0.892678384,Pterocles_orientalis:33.98682321):19.27976953,(Syrrhaptes_paradoxus:19.57700247,Syrrhaptes_tibetanus:19.57700247):33.68959027):24.7685739,(((Mesitornis_unicolor:5.88701248,Mesitornis_variegatus:5.88701248):17.17455788,Monias_benschi:23.06157036):52.83255777,(((((Phapitreron_amethystinus:3.278381343,Phapitreron_brunneiceps:3.278381343):13.86406658,(Phapitreron_leucotis:1.304654105,Phapitreron_cinereiceps:1.304654105):15.83779382):16.08878006,((((Otidiphaps_nobilis:29.76007965,((Didunculus_strigirostris:25.73945772,Caloenas_nicobarica:25.73945772):2.471394565,((Goura_victoria:7.124541561,Goura_cristata:7.124541561):6.996508813,Goura_scheepmakeri:14.12105037):14.08980191):1.549227365):0.5207733784,Trugon_terrestris:30.28085302):1.868284609,(((((((Gallicolumba_rufigula:0.915679449,Gallicolumba_keayi:0.915679449):3.395635434,Gallicolumba_crinigera:4.311314883):5.641948237,(Henicophaps_albifrons:0.3359804741,Henicophaps_foersteri:0.3359804741):9.617282647):1.268113701,Gallicolumba_xanthonura:11.22137682):10.1921206,Gallicolumba_erythroptera:21.41349742):3.858042829,((Leucosarcia_melanoleuca:21.44085676,((Ocyphaps_lophotes:17.94346829,((Petrophassa_rufipennis:0.7823615459,Petrophassa_albipennis:0.7823615459):16.70182757,((Phaps_chalcoptera:10.97247707,Phaps_histrionica:10.97247707):6.174373827,Phaps_elegans:17.14685089):0.33733822):0.4592791794):2.524475259,(((Geophaps_scripta:2.713618956,Geophaps_smithii:2.713618956):7.68713928,Geophaps_plumifera:10.40075824):7.193261885,((Geopelia_striata:6.648521497,(Geopelia_humeralis:4.137829832,Geopelia_maugeus:4.137829832):2.510691665):3.00678149,(Geopelia_cuneata:1.158801902,Geopelia_placida:1.158801902):8.496501085):7.938717134):2.873923431):0.9729132047):1.683293575,((Gallicolumba_rubescens:3.947020071,(Gallicolumba_menagei:2.395415375,Gallicolumba_beccarii:2.395415375):1.551604695):0.9117570328,((Gallicolumba_jobiensis:0.572357038,Gallicolumba_sanctaecrucis:0.572357038):0.9594565509,Gallicolumba_hoedtii:1.531813589):3.326963515):18.26537323):2.147389918):3.709406807,(Gallicolumba_luzonica:21.76004968,((Gallicolumba_platenae:5.042003587,Gallicolumba_kubaryi:5.042003587):8.226705105,((Gallicolumba_tristigmata:10.1740405,Gallicolumba_canifrons:10.1740405):1.6092366,Gallicolumba_stairi:11.7832771):1.485431594):8.49134099):7.220897375):3.168190577):0.4898633537,(((Oena_capensis:16.34768965,(Turtur_tympanistria:14.62645259,(((Turtur_chalcospilos:6.234397476,Turtur_abyssinicus:6.234397476):1.53828056,Turtur_afer:7.772678036):6.616025447,Turtur_brehmeri:14.38870348):0.2377491061):1.721237062):4.523652483,(Chalcophaps_indica:13.87183535,Chalcophaps_stephani:13.87183535):6.99950678):10.88383833,(((Treron_capellei:1.75766983,Treron_sanctithomae:1.75766983):26.84264699,((((Treron_bicinctus:8.351738171,((Treron_olax:2.582681671,Treron_seimundi:2.582681671):4.238038847,Treron_sieboldii:6.820720518):1.531017653):5.497785504,Treron_floris:13.84952368):0.005221565312,((Treron_pembaensis:2.327273249,Treron_vernans:2.327273249):8.249337015,((((Treron_curvirostra:3.26050591,((Treron_australis:2.529398443,(Treron_psittaceus:2.508606708,Treron_waalia:2.508606708):0.02079173569):0.2853717933,Treron_phoenicopterus:2.814770237):0.4457356729):1.472696945,((Treron_sphenurus:0.2816338249,Treron_pompadora:0.2816338249):0.4875321471,Treron_calvus:0.769165972):3.964036882):0.8677246263,Treron_formosae:5.600927481):2.069758237,Treron_oxyurus:7.670685718):2.905924546):3.278134977):12.54999369,((Treron_griseicauda:2.454778318,Treron_apicauda:2.454778318):4.765726616,(Treron_fulvicollis:1.504623529,Treron_teysmannii:1.504623529):5.715881405):19.184234):2.195577888):0.9377999687,(((Ptilinopus_purpuratus:3.350796197,Ptilinopus_dohertyi:3.350796197):22.12903442,(((Ptilinopus_naina:10.33677244,Ptilinopus_ornatus:10.33677244):7.416135091,((((((Ptilinopus_viridis:1.885477062,Ptilinopus_luteovirens:1.885477062):0.8413393174,Ptilinopus_victor:2.72681638):5.894130033,(Ptilinopus_merrilli:8.078866434,Ptilinopus_huttoni:8.078866434):0.5420799787):6.849530355,((((Ptilinopus_pelewensis:5.271458347,Cryptophaps_poecilorrhoa:5.271458347):6.44040777,(((Ptilinopus_insularis:4.079057591,(Ptilinopus_rivoli:3.717608846,Ptilinopus_superbus:3.717608846):0.3614487451):0.8698083959,Ptilinopus_porphyreus:4.948865987):2.140537826,(Ptilinopus_solomonensis:3.684265892,(Ptilinopus_perousii:2.453735269,Ptilinopus_greyii:2.453735269):1.230530623):3.405137921):4.622462304):0.358493763,(((Ptilinopus_chalcurus:2.444780006,Ptilinopus_porphyraceus:2.444780006):4.307254493,((Ptilinopus_regina:2.648604346,Ptilinopus_hyogastrus:2.648604346):0.9841818503,(Ptilinopus_rarotongensis:3.145156717,Ptilinopus_richardsii:3.145156717):0.4876294788):3.119248303):1.085864166,(Ptilinopus_pulchellus:6.374536424,(Ptilinopus_eugeniae:4.784988443,Ptilinopus_perlatus:4.784988443):1.589547981):1.463362241):4.232461215):2.285030683,((Drepanoptila_holosericea:12.46755399,(Alectroenas_pulcherrima:1.100654317,(Alectroenas_madagascariensis:0.377413288,Alectroenas_sganzini:0.377413288):0.7232410286):11.36689967):1.181091412,((Ptilinopus_arcanus:4.171200326,(Ptilinopus_subgularis:0.5260884629,Ptilinopus_coronulatus:0.5260884629):3.645111864):0.7913733571,Ptilinopus_granulifrons:4.962573684):8.686071717):0.7067451622):1.115086205):0.1144278066,(((Ptilinopus_jambu:5.414453226,(Ptilinopus_iozonus:2.060162882,Ptilinopus_coralensis:2.060162882):3.354290345):0.3528461934,Ptilinopus_wallacii:5.76729942):9.339468397,(Ptilinopus_monacha:4.1784488,Ptilinopus_melanospilus:4.1784488):10.92831902):0.4781367572):2.113342704,(Ptilinopus_fischeri:1.49436307,Ptilinopus_insolitus:1.49436307):16.20388421):0.05466025357):2.753703372,((((Ptilinopus_bernsteinii:1.299294185,Ptilinopus_aurantiifrons:1.299294185):7.715863582,Ptilinopus_cinctus:9.015157767):6.368040407,(((((Ptilinopus_roseicapilla:1.283337895,Ptilinopus_layardi:1.283337895):1.346339008,Ptilinopus_tannensis:2.629676903):2.043240342,(Ptilinopus_marchei:3.897339116,Ptilinopus_leclancheri:3.897339116):0.7755781281):1.764334339,Ptilinopus_dupetithouarsii:6.437251583):0.3632438593,Ptilinopus_occipitalis:6.800495442):8.582702732):0.9874385393,Ptilinopus_magnificus:16.37063671):4.13597419):4.973219712):0.5733497206,((Hemiphaga_novaeseelandiae:13.33301294,(Lopholaimus_antarcticus:12.4864167,((Gymnophaps_solomonensis:3.402693525,Gymnophaps_mada:3.402693525):2.097976227,Gymnophaps_albertisii:5.500669752):6.985746953):0.8465962379):12.05359557,(Ducula_radiata:23.13755885,(((Ducula_goliath:9.03143998,(Ducula_galeata:5.28618627,(Ducula_mullerii:3.585441528,(Ducula_carola:0.6096725526,Ducula_perspicillata:0.6096725526):2.975768975):1.700744743):3.74525371):7.290846386,((Ducula_rosacea:15.44480804,(Ducula_concinna:12.81985489,Ducula_oceanica:12.81985489):2.624953151):0.445954232,(Ducula_myristicivora:15.52826036,((Ducula_luctuosa:8.672112499,(Ducula_whartoni:0.5354616454,Ducula_pickeringii:0.5354616454):8.136650854):0.9840310494,Ducula_cineracea:9.656143549):5.87211681):0.3625019176):0.4315240902):4.610091359,((Ducula_finschii:14.60450874,(Ducula_rufigaster:14.0004012,((((Ducula_pinon:3.260539518,Ducula_subflavescens:3.260539518):5.465518363,(Ducula_bakeri:1.555916586,Ducula_melanochroa:1.555916586):7.170141295):0.6831995036,Ducula_bicolor:9.409257384):3.328415774,(((Ducula_pacifica:1.776532542,(Ducula_chalconota:1.218697834,(Ducula_brenchleyi:0.0125518872,Ducula_rubricera:0.0125518872):1.206145947):0.557834708):1.658417236,Ducula_aenea:3.434949778):0.9554786948,((Ducula_pistrinaria:2.482133631,Ducula_latrans:2.482133631):0.4627217751,(Ducula_mindorensis:0.780669989,Ducula_poliocephala:0.780669989):2.164185417):1.445573066):8.347244686):1.262728042):0.604107538):4.062635607,(((Ducula_forsteni:1.66073498,Ducula_basilica:1.66073498):2.264618231,Ducula_aurorae:3.925353211):3.70943144,((Ducula_zoeae:0.7695282941,(Ducula_lacernulata:0.6591397713,Ducula_badia:0.6591397713):0.1103885228):1.91212104,Ducula_spilorrhoa:2.681649334):4.953135317):11.03235969):2.26523338):2.205181123):2.249049666):0.6665718219):3.484936452):2.217063673):0.8838205266):0.5922269979):2.578761876,(((((Leptotila_jamaicensis:6.665910607,(Leptotila_conoveri:2.282378184,Leptotila_battyi:2.282378184):4.383532423):4.783796465,Leptotila_verreauxi:11.44970707):1.685503591,((Leptotila_wellsi:0.1209278473,Leptotila_pallida:0.1209278473):7.607827548,((Leptotila_megalura:4.293223123,(Leptotila_ochraceiventris:0.2618783661,Leptotila_rufaxilla:0.2618783661):4.031344757):0.3098602865,(Leptotila_cassini:4.173935354,Leptotila_plumbeiceps:4.173935354):0.4291480551):3.125671986):5.406455267):11.44807665,(((((Geotrygon_lawrencii:3.328528155,Geotrygon_montana:3.328528155):8.579255765,((Geotrygon_versicolor:1.805474401,Starnoenas_cyanocephala:1.805474401):2.489945494,Geotrygon_caniceps:4.295419896):7.612364024):3.065256145,Geotrygon_carrikeri:14.97304006):8.214372029,Geotrygon_saphirina:23.18741209):1.027122148,((Geotrygon_veraguensis:22.54027636,((Geotrygon_costaricensis:13.78326102,((Geotrygon_chrysia:4.805143925,Geotrygon_chiriquensis:4.805143925):2.310538519,((Geotrygon_linearis:4.224858873,Geotrygon_frenata:4.224858873):1.450741757,(Geotrygon_albifacies:5.634498875,(Geotrygon_violacea:4.79805902,Geotrygon_mystacea:4.79805902):0.8364398549):0.04110175475):1.440081814):6.667578577):3.984951407,((Zenaida_aurita:5.059051327,(Zenaida_auriculata:4.928114149,((Zenaida_macroura:0.7379523753,Zenaida_graysoni:0.7379523753):3.971114455,Zenaida_galapagoensis:4.709066831):0.219047318):0.130937178):11.58126804,(Zenaida_meloda:2.804511002,Zenaida_asiatica:2.804511002):13.83580836):1.127893066):4.772063929):0.1722377716,Geotrygon_goldmani:22.71251413):1.502020114):0.3687530701):5.919596495,((((((Columba_arquatrix:16.23817802,(((((Columba_malherbii:9.8098105,(((Columba_palumboides:3.643257146,Columba_leucomela:3.643257146):1.312750442,Columba_vitiensis:4.956007589):1.488218694,Columba_pulchricollis:6.444226283):3.365584218):0.7668180062,Columba_delegorguei:10.57662851):1.346290505,Columba_elphinstonii:11.92291901):1.763404097,Columba_trocaz:13.68632311):1.670613742,(((Columba_palumbus:3.364279741,Columba_bollii:3.364279741):1.212407977,Columba_albinucha:4.576687718):6.248964448,((Columba_janthina:8.808119143,(((Columba_unicincta:2.05763272,(Columba_oliviae:2.027587057,Columba_guinea:2.027587057):0.03004566297):0.02242304102,Columba_thomensis:2.080055761):6.253436049,Columba_leuconota:8.33349181):0.4746273328):1.255618818,(((Columba_albitorques:1.62339765,(Columba_torringtoniae:0.7811254711,Columba_iriditorques:0.7811254711):0.8422721792):5.666919933,Columba_sjostedti:7.290317584):2.682060472,((Columba_argentina:5.537802516,(Columba_livia:1.689902077,Columba_rupestris:1.689902077):3.847900439):3.465366977,((Columba_pollenii:2.104605777,(Columba_punicea:1.272217402,(Columba_pallidiceps:0.1222744495,Columba_hodgsonii:0.1222744495):1.149942952):0.8323883754):5.63851818,Columba_oenas:7.743123957):1.260045536):0.9692085628):0.09135990483):0.7619142053):4.531284685):0.8812411698):0.488669648,(Columba_junoniae:0.03038140167,Columba_eversmanni:0.03038140167):16.69646627):1.944647925,((Streptopelia_capicola:2.785568647,Streptopelia_vinacea:2.785568647):8.892603712,((((Streptopelia_roseogrisea:2.751279101,Streptopelia_decaocto:2.751279101):1.933166287,Streptopelia_decipiens:4.684445388):3.719554825,Streptopelia_semitorquata:8.404000214):2.617120377,((((Streptopelia_turtur:1.142694571,(Streptopelia_reichenowi:1.060915873,Streptopelia_hypopyrrha:1.060915873):0.08177869755):1.827861894,Streptopelia_orientalis:2.970556465):4.77323249,(Streptopelia_lugens:1.494090443,Streptopelia_bitorquata:1.494090443):6.249698511):0.6019372868,Streptopelia_tranquebarica:8.345726241):2.67539435):0.6570517683):6.993323235):0.1737640771,((Nesoenas_mayeri:4.186330012,Nesoenas_picturata:4.186330012):12.58300926,(Stigmatopelia_chinensis:8.057352167,Stigmatopelia_senegalensis:8.057352167):8.711987108):2.075920396):3.426274184,((Aplopelia_larvata:7.439906143,((Reinwardtoena_reinwardtsi:1.256665627,Reinwardtoena_crassirostris:1.256665627):4.774506706,Reinwardtoena_browni:6.031172333):1.40873381):6.923712359,(((Macropygia_unchall:6.95607663,((Macropygia_magna:3.474843795,((Macropygia_emiliana:0.1263298927,Macropygia_mackinlayi:0.1263298927):1.294606119,Macropygia_rufipennis:1.420936012):2.053907783):0.1782513853,Macropygia_ruficeps:3.65309518):3.30298145):3.597300016,((Macropygia_tenuirostris:0.01955585646,Macropygia_phasianella:0.01955585646):6.62701703,(Macropygia_amboinensis:0.8418457255,Macropygia_nigrirostris:0.8418457255):5.804727161):3.90680376):0.5550390107,(Turacoena_modesta:1.950327301,Turacoena_manadensis:1.950327301):9.158088355):3.255202846):7.907915353):0.6311529468,(((((Patagioenas_inornata:1.763787888,Patagioenas_goodsoni:1.763787888):2.496305094,(Patagioenas_nigrirostris:0.2111515082,Patagioenas_speciosa:0.2111515082):4.048941474):3.719665421,(Patagioenas_squamosa:1.983028474,Patagioenas_leucocephala:1.983028474):5.996729929):2.658948022,((Patagioenas_plumbea:6.093805551,Patagioenas_subvinacea:6.093805551):3.927802016,(((Patagioenas_flavirostris:2.187947459,Patagioenas_oenops:2.187947459):1.495182829,((Patagioenas_cayennensis:2.305981287,(Patagioenas_corensis:1.028378462,Patagioenas_picazuro:1.028378462):1.277602825):0.6020441973,Patagioenas_maculosa:2.908025485):0.7751048034):3.807274733,Patagioenas_caribaea:7.490405021):2.531202546):0.6170988575):3.478073566,(Patagioenas_araucana:1.705867685,Patagioenas_fasciata:1.705867685):12.41091231):8.785906811):7.600197005):5.307106055):2.299963123,((Uropelia_campestris:18.50484629,((((Metriopelia_ceciliae:3.01819339,Metriopelia_morenoi:3.01819339):5.007493399,Metriopelia_melanoptera:8.025686789):6.190079401,Metriopelia_aymara:14.21576619):3.409721692,(Columbina_cruziana:15.37711246,((Columbina_picui:2.290898279,Columbina_buckleyi:2.290898279):9.7237284,((((Columbina_talpacoti:0.5414769648,Columbina_minuta:0.5414769648):2.386303678,Columbina_cyanopis:2.927780643):1.169034035,Columbina_passerina:4.096814678):3.297084343,(Columbina_squammata:3.122302838,Columbina_inca:3.122302838):4.271596183):4.620727658):3.362485782):2.248375421):0.879358404):4.186616536,((Claravis_mondetoura:2.681102337,Claravis_godefrida:2.681102337):7.28739306,Claravis_pretiosa:9.968495396):12.72296743):15.41849016):37.78417515):2.141038513):2.139392298,((((((((((Carpococcyx_viridis:12.18303239,Carpococcyx_radiatus:12.18303239):19.5109413,Carpococcyx_renauldi:31.69397368):10.0462032,(((Coua_verreauxi:12.03866753,Coua_cristata:12.03866753):2.661754801,Coua_caerulea:14.70042234):6.79690374,(Coua_ruficeps:18.48881454,(((Coua_gigas:4.772591377,Coua_serriana:4.772591377):9.146908674,Coua_reynaudii:13.91950005):1.15547756,(Coua_cursor:1.517984019,Coua_coquereli:1.517984019):13.55699359):3.413836929):3.008511536):20.24285081):21.49850604,((((Centropus_steerii:10.25134137,Centropus_rectunguis:10.25134137):4.929790155,Centropus_melanops:15.18113152):7.783308576,((Centropus_unirufus:17.43190359,Centropus_chlororhynchus:17.43190359):3.471381206,(((((Centropus_andamanensis:4.914500846,Centropus_senegalensis:4.914500846):4.028087703,((Centropus_cupreicaudus:2.696866668,Centropus_superciliosus:2.696866668):2.367906138,Centropus_monachus:5.064772806):3.877815743):1.570422634,(Centropus_leucogaster:4.562812809,Centropus_anselli:4.562812809):5.950198374):7.590296729,Centropus_celebensis:18.10330791):1.332670496,((((Centropus_bengalensis:6.417659377,Centropus_viridis:6.417659377):1.175560439,Centropus_grillii:7.593219816):5.646405815,(((Centropus_violaceus:8.679103425,((Centropus_phasianinus:4.907470413,Centropus_spilopterus:4.907470413):0.5061811932,Centropus_bernsteini:5.413651606):3.265451819):0.8261106904,Centropus_goliath:9.505214116):2.25184406,Centropus_toulou:11.75705818):1.482567455):2.547598923,(Centropus_sinensis:9.356209455,Centropus_nigrorufus:9.356209455):6.431015099):3.648753853):1.467306389):2.0611553):6.434600884,((Centropus_ateralbus:6.820157115,(Centropus_chalybeus:3.745995718,Centropus_menbeki:3.745995718):3.074161397):6.846663269,Centropus_milo:13.66682038):15.7322206):33.83964194):4.772977518,((((Scythrops_novaehollandiae:42.64503605,((Microdynamis_parva:24.00188837,(Eudynamys_melanorhynchus:8.274892877,Eudynamys_scolopaceus:8.274892877):15.72699549):17.53241488,(Eudynamys_orientalis:8.129545738,Eudynamys_taitensis:8.129545738):33.40475751):1.110732806):0.7828690875,(((((Chrysococcyx_russatus:9.971317449,((Chrysococcyx_minutillus:3.31236433,Chrysococcyx_meyeri:3.31236433):3.436155412,(Chrysococcyx_ruficollis:4.630873567,(Chrysococcyx_basalis:0.4780033028,Chrysococcyx_lucidus:0.4780033028):4.152870264):2.117646175):3.222797708):6.907174102,Chrysococcyx_osculans:16.87849155):8.944357755,((Chrysococcyx_crassirostris:16.30461514,(Chrysococcyx_maculatus:4.900134592,Chrysococcyx_xanthorhynchus:4.900134592):11.40448055):8.804720437,((Chrysococcyx_cupreus:9.926845335,Chrysococcyx_flavigularis:9.926845335):4.767182002,(Chrysococcyx_klaas:2.587325821,Chrysococcyx_caprius:2.587325821):12.10670152):10.41530824):0.7135137299):7.766309155,Rhamphomantis_megarhynchus:33.58915846):6.358320502,(((Cuculus_pallidus:10.12539922,Cuculus_lepidus:10.12539922):9.258984203,((((Cacomantis_passerinus:5.039645636,(Cacomantis_sepulcralis:2.830265873,Cacomantis_flabelliformis:2.830265873):2.209379763):0.5175865384,Cacomantis_castaneiventris:5.557232175):5.939003748,((Cacomantis_variolosus:1.474465543,Cacomantis_merulinus:1.474465543):1.766114839,Cacomantis_heinrichi:3.240580382):8.255655541):0.04384258072,Cacomantis_sonneratii:11.5400785):7.844304916):10.63618986,((((((((Cuculus_rochii:3.639170499,Cuculus_gularis:3.639170499):0.5084811873,(Cuculus_vagans:1.657102484,(Cuculus_saturatus:1.199293157,Cuculus_canorus:1.199293157):0.4578093273):2.490549202):2.036692142,Cuculus_micropterus:6.184343828):3.467480142,(Cuculus_poliocephalus:5.427094585,Cuculus_crassirostris:5.427094585):4.224729385):5.058419627,Cuculus_solitarius:14.7102436):5.521249093,Cuculus_clamosus:20.23149269):4.922183341,(Caliechthrus_leucolophus:16.26374987,(Cuculus_fugax:9.438035734,((Cuculus_varius:2.544560776,Cuculus_sparverioides:2.544560776):4.51525492,Cuculus_optatus:7.059815696):2.378220038):6.825714133):8.889926164):0.2189164063,((Cercococcyx_mechowi:11.10611199,(Cercococcyx_olivinus:3.492298714,Cercococcyx_montanus:3.492298714):7.613813274):8.39886847,(Surniculus_lugubris:1.314938485,Surniculus_velutinus:1.314938485):18.19004197):5.867611979):4.647980841):9.926905685):3.480426174):7.272606082,(Pachycoccyx_audeberti:48.47699988,(Ceuthmochares_aereus:43.47415866,((((Coccycua_cinerea:2.541391805,Coccycua_pumila:2.541391805):22.15671162,Coccycua_minuta:24.69810343):8.950249043,(Piaya_melanogaster:29.90306601,(((Coccyzus_lansbergi:13.34410132,((((Coccyzus_longirostris:2.700560483,Coccyzus_vieilloti:2.700560483):1.462831126,Coccyzus_merlini:4.163391609):0.1482085854,Coccyzus_vetula:4.311600194):5.490184591,(Coccyzus_rufigularis:5.847902471,Coccyzus_pluvialis:5.847902471):3.953882314):3.542316531):4.839820429,((Coccyzus_minor:0.8923369278,Coccyzus_ferrugineus:0.8923369278):10.30546985,Piaya_cayana:11.19780678):6.986114966):2.759380028,(Coccyzus_erythropthalmus:20.87179903,((Coccyzus_euleri:3.061188087,Coccyzus_americanus:3.061188087):4.887904148,Coccyzus_melacoryphus:7.949092236):12.9227068):0.07150273938):8.959764241):3.745286457):1.481304044,((Clamator_glandarius:25.65189389,((Clamator_jacobinus:5.460194976,Clamator_levaillantii:5.460194976):14.68725367,Clamator_coromandus:20.14744865):5.50444524):8.680831115,(((((Phaenicophaeus_sumatranus:6.568584179,(Phaenicophaeus_viridirostris:5.263751326,(Phaenicophaeus_diardi:4.549789927,Phaenicophaeus_tristis:4.549789927):0.7139613991):1.304832853):1.561421861,Phaenicophaeus_pyrrhocephalus:8.130006039):4.155165591,Phaenicophaeus_curvirostris:12.28517163):9.240288993,(Phaenicophaeus_javanicus:18.42014719,Phaenicophaeus_leschenaultii:18.42014719):3.105313431):7.205351491,((Phaenicophaeus_superciliosus:15.85320116,Phaenicophaeus_cumingi:15.85320116):8.008684312,Phaenicophaeus_calyorhynchus:23.86188547):4.868926646):5.60191289):0.7969315108):8.344502146):5.002841216):2.223511342):10.67308253,Phaenicophaeus_chlorophaeus:61.37359375):6.63806669):2.90331901,(((Tapera_naevia:38.84463741,(Dromococcyx_phasianellus:17.30045269,Dromococcyx_pavoninus:17.30045269):21.54418471):12.43572945,(Morococcyx_erythropygus:37.80046452,(((Neomorphus_geoffroyi:8.084184641,Neomorphus_radiolosus:8.084184641):6.367896578,((Neomorphus_squamiger:0.2634632247,Neomorphus_rufipennis:0.2634632247):10.84264378,Neomorphus_pucheranii:11.106107):3.345974215):11.33162456,(Geococcyx_californianus:12.63749448,Geococcyx_velox:12.63749448):13.1462113):12.01675874):13.47990234):9.120196629,(((Crotophaga_sulcirostris:12.30282821,Crotophaga_ani:12.30282821):8.200632066,Crotophaga_major:20.50346028):8.782383674,Guira_guira:29.28584395):31.11471953):10.51441597):0.0007091568861,((((Sarothrura_ayresi:18.23263548,(((Sarothrura_elegans:9.174025884,Sarothrura_watersi:9.174025884):2.641216719,(Sarothrura_boehmi:3.789582261,Sarothrura_pulchra:3.789582261):8.025660342):3.49511163,(Sarothrura_lugens:11.98712415,(Sarothrura_insularis:4.307954035,(Sarothrura_rufa:4.290833549,Sarothrura_affinis:4.290833549):0.01712048558):7.679170113):3.323230085):2.922281247):33.86516106,(((Anurolimnas_castaneiceps:18.42749071,(Anurolimnas_viridis:15.71758404,Anurolimnas_fasciatus:15.71758404):2.709906671):10.65878983,(Podica_senegalensis:6.495288481,Habroptila_wallacii:6.495288481):22.59099206):0.9408619427,(((((Gymnocrex_plumbeiventris:2.646218736,Gymnocrex_rosenbergii:2.646218736):1.583276465,Gymnocrex_talaudensis:4.229495201):13.10434569,Nesoclopeus_woodfordi:17.33384089):0.1536333707,(Heliornis_fulica:17.24159395,Heliopais_personatus:17.24159395):0.2458803126):9.654517137,Atlantisia_rogersi:27.1419914):2.885151089):22.07065405):6.675641615,(((((Aramides_calopterus:11.88247106,(Aramides_ypecaha:7.024001385,(((Aramides_saracura:1.852118031,Aramides_mangle:1.852118031):1.06498147,(Aramides_axillaris:2.878602566,Aramides_cajanea:2.878602566):0.03849693367):1.442146014,Aramides_wolfi:4.359245515):2.66475587):4.858469674):6.681370422,(Pardirallus_maculatus:15.67631388,(Pardirallus_sanguinolentus:2.76927569,Pardirallus_nigricans:2.76927569):12.90703819):2.887527604):15.24721783,(((Dryolimnas_cuvieri:16.85692585,(((((Gallirallus_torquatus:6.312479641,(Gallirallus_striatus:0.5646103504,Gallirallus_rovianae:0.5646103504):5.747869291):1.940813016,(Gallirallus_australis:2.190570759,Gallirallus_calayanensis:2.190570759):6.062721899):2.226519187,(Gallirallus_okinawae:8.048038509,(Gallirallus_sylvestris:6.126548769,(Gallirallus_owstoni:3.974665861,(Gallirallus_philippensis:0.9788915367,Gallirallus_insignis:0.9788915367):2.995774325):2.151882907):1.921489741):2.431773335):0.2951131548,Megacrex_inepta:10.774925):2.679736501,Crex_crex:13.4546615):3.402264355):2.784404914,(((Rallus_elegans:1.1876786,Rallus_longirostris:1.1876786):1.155851809,Rallus_madagascariensis:2.343530409):13.36114685,((((Rallus_caerulescens:1.279367956,Rallus_aquaticus:1.279367956):1.759060411,Rallus_wetmorei:3.038428367):4.795868112,Rallus_limicola:7.834296478):0.1195358496,(Rallus_semiplumbeus:3.039784859,Rallus_antarcticus:3.039784859):4.914047469):7.75084493):3.936653511):12.5197976,(((Lewinia_pectoralis:3.197063314,Lewinia_muelleri:3.197063314):0.9907357177,Lewinia_mirifica:4.187799032):1.063275741,(Himantornis_haematopus:0.504654765,Crecopsis_egregia:0.504654765):4.746420008):26.9100536):1.649930941):3.782341947,(((((Rallina_rubra:5.120526624,Rallina_fasciata:5.120526624):8.027606167,((Rallina_leucospila:5.157386306,Rallina_mayri:5.157386306):0.3936068625,((Rallina_forbesi:1.303134446,Rallina_eurizonoides:1.303134446):3.916152983,(Rallina_canningi:0.6293120995,Rallina_tricolor:0.6293120995):4.58997533):0.3317057388):7.597139622):11.73903245,(((((Laterallus_ruber:7.963557896,Laterallus_levraudi:7.963557896):0.8715430786,((Laterallus_melanophaius:1.141255967,Laterallus_exilis:1.141255967):6.331121458,Laterallus_spilonotus:7.472377425):1.362723549):4.995825769,((Laterallus_xenopterus:2.230353784,Laterallus_leucopyrrhus:2.230353784):7.529507472,(Laterallus_albigularis:9.244951331,(Laterallus_tuerosi:1.610902058,Laterallus_jamaicensis:1.610902058):7.634049274):0.5149099245):4.071065488):2.304332932,Eulabeornis_castaneoventris:16.13525968):0.3910623304,(Coturnicops_noveboracensis:6.072605458,(Coturnicops_exquisitus:0.8461278431,Coturnicops_notatus:0.8461278431):5.226477615):10.45371655):8.360843232):7.298739781,((Porphyrio_porphyrio:4.136166376,Porphyrio_hochstetteri:4.136166376):12.98834291,(Porphyrio_martinica:11.82373334,(Porphyrio_alleni:4.134563257,Porphyrio_flavirostris:4.134563257):7.689170083):5.300775947):15.06139573):2.289296407,((((((((Aenigmatolimnas_marginalis:6.147735996,Porzana_paykullii:6.147735996):1.668181292,Fulica_alai:7.815917288):0.3471847878,Porzana_pusilla:8.163102076):0.2493751043,(Porzana_albicollis:4.062791549,Porzana_cinerea:4.062791549):4.349685631):2.318527617,Gallinula_silvestris:10.7310048):4.55123804,((Porzana_fluminea:0.6494480653,Gallinula_ventralis:0.6494480653):11.93151633,(Porzana_tabuensis:0.4963930301,Porzana_flaviventer:0.4963930301):12.08457137):2.701278442):11.4563239,((Gallinula_tenebrosa:9.739029651,Cyanolimnas_cerverai:9.739029651):3.900488019,(Canirallus_kioloides:5.806951927,Canirallus_oculeus:5.806951927):7.832565742):13.09904907):7.237444117,(((((Gallinula_chloropus:0.427248796,Gallinula_nesiotis:0.427248796):10.73645322,(((Fulica_armillata:4.904720438,(Fulica_gigantea:4.580897372,((Fulica_ardesiaca:0.4497386035,Fulica_americana:0.4497386035):2.720009283,Fulica_atra:3.169747886):1.411149485):0.3238230662):0.6805058509,Fulica_cornuta:5.585226289):0.9664142284,Fulica_rufifrons:6.551640517):4.612061499):12.29027229,((((Neocrex_erythrops:2.570309984,Neocrex_colombiana:2.570309984):1.712169444,Porzana_atra:4.282479428):6.686639588,Gallinula_mortierii:10.96911902):7.823795957,Fulica_caribaea:18.79291497):4.661059337):3.117121374,(((Micropygia_schomburgkii:5.241699984,Gallicrex_cinerea:5.241699984):7.727353422,((Porzana_fusca:7.712080321,(Aramidopsis_plateni:7.127512174,Gallinula_melanops:7.127512174):0.5845681478):4.150577345,(Porzana_porzana:2.990010051,Porzana_spiloptera:2.990010051):8.872647615):1.10639574):1.954447488,(Porzana_carolina:4.773211651,Fulica_leucoptera:4.773211651):10.15028924):11.64759479):6.618439942,(Rougetius_rougetii:16.82902454,(Gallinula_angulata:5.901332712,((Fulica_cristata:4.183780479,Amaurolimnas_concolor:4.183780479):0.9712616124,Porzana_parva:5.155042092):0.7462906202):10.92769183):16.36051109):0.786475232):0.4991905694):3.118199833):3.505467927,(Amaurornis_isabellina:18.78392715,(((Amaurornis_olivacea:3.272339493,Amaurornis_moluccana:3.272339493):5.628137884,Amaurornis_olivieri:8.900477377):8.999880868,((Amaurornis_bicolor:8.027555808,(Amaurornis_phoenicurus:4.553384745,(Amaurornis_magnirostris:2.583550339,Amaurornis_flavirostra:2.583550339):1.969834405):3.474171063):1.461460374,Amaurornis_akool:9.489016182):8.411342063):0.8835689035):22.31494204):17.67456897):0.1981222424,((Psophia_crepitans:21.27050907,(Psophia_viridis:9.954924738,Psophia_leucoptera:9.954924738):11.31558433):30.24422673,(Aramus_guarauna:35.14216083,((Grus_leucogeranus:6.641330742,((Grus_japonensis:5.383322985,(Grus_americana:3.150883983,((Grus_monacha:0.9703828962,Grus_nigricollis:0.9703828962):1.381903204,Grus_grus:2.3522861):0.7985978829):2.232439003):1.254979927,(Grus_canadensis:6.139515731,(((Grus_paradisea:2.29043111,Grus_virgo:2.29043111):1.968964733,Grus_carunculatus:4.259395844):1.634319028,((Grus_antigone:1.221837527,Grus_rubicunda:1.221837527):1.926027218,Grus_vipio:3.147864745):2.745850127):0.2458008593):0.498787181):0.003027829847):14.94058033,(Balearica_regulorum:3.485589715,Balearica_pavonina:3.485589715):18.09632135):13.56024976):16.37257498):7.456824598):11.94412821):2.201435092,((Sypheotides_indicus:21.64425974,Houbaropsis_bengalensis:21.64425974):15.03552658,((((Neotis_denhami:11.70880732,(((Ardeotis_arabs:6.012555959,((Ardeotis_australis:3.559154894,Ardeotis_nigriceps:3.559154894):1.852415956,Ardeotis_kori:5.41157085):0.6009851088):1.678803088,Neotis_heuglinii:7.691359047):2.448560869,Neotis_ludwigii:10.13991992):1.568887405):6.145277999,Neotis_nuba:17.85408532):14.08753078,(((((Eupodotis_savilei:0.01761709639,Eupodotis_gindiana:0.01761709639):13.08877686,Eupodotis_ruficrista:13.10639395):12.96720338,(((Eupodotis_vigorsii:5.670038767,Eupodotis_senegalensis:5.670038767):5.009026102,Eupodotis_caerulescens:10.67906487):11.1883258,(Eupodotis_afra:0.1462048242,Eupodotis_afraoides:0.1462048242):21.72118584):4.206206669):5.004810408,(Eupodotis_melanogaster:2.736550301,Eupodotis_hartlaubii:2.736550301):28.34185744):0.1523137104,((Eupodotis_humilis:0.3544976999,Tetrax_tetrax:0.3544976999):30.3898368,Eupodotis_rueppellii:30.7443345):0.4863869529):0.7108946456):1.178070349,(Chlamydotis_undulata:17.56993779,Otis_tarda:17.56993779):15.54974866):3.560099872):36.43733739):4.758597123,(((Gavia_stellata:39.36282434,(Gavia_arctica:17.76175217,((Gavia_adamsii:1.93052176,Gavia_immer:1.93052176):8.890889089,Gavia_pacifica:10.82141085):6.940341317):21.60107218):30.42213457,((((((((Phoebetria_palpebrata:3.464121196,Phoebetria_fusca:3.464121196):17.09544529,(((Thalassarche_carteri:0.31826808,Thalassarche_chlororhynchos:0.31826808):3.126075125,(Thalassarche_chrysostoma:1.827436288,(Thalassarche_impavida:0.466183049,Thalassarche_melanophrys:0.466183049):1.361253239):1.616906917):5.278836129,(Thalassarche_bulleri:5.289390108,(((Thalassarche_cauta:0.2917686378,Thalassarche_steadi:0.2917686378):0.2655721131,Diomedea_exulans:0.5573407508):2.387446119,(Thalassarche_salvini:0.2385714344,Thalassarche_eremita:0.2385714344):2.706215435):2.344603238):3.433789226):11.83638715):6.02814448,(((Diomedea_sanfordi:0.3778239099,Diomedea_epomophora:0.3778239099):5.741703214,(Diomedea_dabbenena:1.46220103,(Diomedea_amsterdamensis:1.205529804,Diomedea_antipodensis:1.205529804):0.2566712255):4.657326094):8.075693692,(((Phoebastria_immutabilis:2.991257485,Phoebastria_nigripes:2.991257485):3.350695183,Phoebastria_albatrus:6.341952668):1.606443951,Phoebastria_irrorata:7.948396619):6.246824197):12.39249015):32.13826381,((((Garrodia_nereis:19.08858963,Pelagodroma_marina:19.08858963):5.762626392,((Oceanites_maorianus:12.30210357,Oceanites_oceanicus:12.30210357):0.7235402399,Oceanites_gracilis:13.02564381):11.8255722):0.8532781929,Nesofregetta_fuliginosa:25.70449421):6.428773696,(Fregetta_grallaria:18.98766711,Fregetta_tropica:18.98766711):13.1456008):26.59270687):3.352241417,((((Pelecanoides_georgicus:11.95976947,Pelecanoides_magellani:11.95976947):6.398960741,Pelecanoides_urinatrix:18.35873021):14.26801425,Pelecanoides_garnotii:32.62674446):11.63597464,((((Halobaena_caerulea:17.68665314,(Pachyptila_crassirostris:10.41098886,(((Pachyptila_vittata:2.223623176,Pachyptila_belcheri:2.223623176):0.09992093711,(Pachyptila_desolata:0.9499023167,Pachyptila_salvini:0.9499023167):1.373641797):2.532774194,Pachyptila_turtur:4.856318307):5.554670557):7.275664273):22.2285621,Lugensa_brevirostris:39.91521524):2.675949673,(((((Fulmarus_glacialis:5.781904252,Fulmarus_glacialoides:5.781904252):6.665879832,(Macronectes_halli:2.371005848,Macronectes_giganteus:2.371005848):10.07677824):2.510887376,Daption_capense:14.95867146):3.998098524,(Thalassoica_antarctica:17.35566386,Pagodroma_nivea:17.35566386):1.601106122):22.99536389,((Bulweria_bulwerii:8.311776533,Bulweria_fallax:8.311776533):25.75995284,((Pseudobulweria_rostrata:30.96457621,((Calonectris_leucomelas:6.504558889,(Calonectris_edwardsii:0.7424089769,Calonectris_diomedea:0.7424089769):5.762149912):17.57798456,(((Puffinus_heinrothi:10.10482064,Puffinus_nativitatis:10.10482064):8.053189751,(((((Puffinus_opisthomelas:6.376129547,Pseudobulweria_aterrima:6.376129547):0.1416695232,Puffinus_newelli:6.51779907):1.586471285,((Puffinus_lherminieri:3.993011022,Puffinus_assimilis:3.993011022):3.130539913,(Puffinus_auricularis:4.278392599,Puffinus_puffinus:4.278392599):2.845158335):0.980719421):1.341697664,(Puffinus_mauretanicus:4.502532564,Puffinus_yelkouan:4.502532564):4.943435456):2.894053919,(Puffinus_gavia:6.095100517,Puffinus_huttoni:6.095100517):6.244921422):5.81798845):3.057189142,((Pseudobulweria_becki:7.655970604,(Puffinus_tenuirostris:6.425634427,(Puffinus_griseus:4.454501542,((Pseudobulweria_macgillivrayi:3.900263173,(Puffinus_carneipes:1.370423691,Puffinus_creatopus:1.370423691):2.529839481):0.1338417947,Puffinus_gravis:4.034104967):0.4203965752):1.971132885):1.230336177):3.223010364,(Puffinus_bulleri:5.179802319,Puffinus_pacificus:5.179802319):5.69917865):10.33621856):2.867343914):6.882032767):0.5499463247,(((Procellaria_cinerea:4.864475319,(Procellaria_conspicillata:2.647876804,Procellaria_aequinoctialis:2.647876804):2.216598515):0.2814702848,Procellaria_parkinsoni:5.145945604):0.6190939628,Procellaria_westlandica:5.765039567):25.74948297):2.557206835):7.880404502):0.6390310398):0.5148076714,((Pterodroma_mollis:12.18601015,((Pterodroma_incerta:4.036745247,(((Pterodroma_defilippiana:0.324236506,Pterodroma_lessonii:0.324236506):2.29430763,(Pterodroma_ultima:2.184351366,Pterodroma_macroptera:2.184351366):0.4341927699):0.7517526731,Pterodroma_magentae:3.370296809):0.6664484384):4.280264342,(Pterodroma_hasitata:5.91603201,(Pterodroma_cahow:5.454138544,(Pterodroma_madeira:4.72141371,Pterodroma_feae:4.72141371):0.7327248334):0.4618934659):2.40097758):3.86900056):8.710989451,((((Pterodroma_axillaris:12.12970249,((((Pterodroma_pycrofti:1.723298768,Pterodroma_externa:1.723298768):4.153425994,((Pterodroma_leucoptera:1.825057794,Pterodroma_cervicalis:1.825057794):3.497985578,((Pterodroma_sandwichensis:2.391262317,Pterodroma_phaeopygia:2.391262317):1.368719096,Pterodroma_baraui:3.759981413):1.56306196):0.5536813894):3.009329307,((Pterodroma_alba:0.8210723932,Pterodroma_heraldica:0.8210723932):0.6759330563,(Pterodroma_neglecta:0.3046076972,Pterodroma_arminjoniana:0.3046076972):1.192397752):7.38904862):1.629635348,Pterodroma_inexpectata:10.51568942):1.61401307):1.070434094,((Pterodroma_brevipes:3.858052657,Pterodroma_nigripennis:3.858052657):5.684134183,Pterodroma_solandri:9.54218684):3.657949741):1.617755114,(Pterodroma_caribbaea:11.16729562,Pterodroma_hypoleuca:11.16729562):3.650596075):0.9582504558,((Pterodroma_atrata:9.362860035,Pterodroma_longirostris:9.362860035):1.445295454,Pterodroma_cookii:10.80815549):4.967986661):5.12085745):22.20897298):1.156746519):17.81549709):2.713154829,((Oceanodroma_monteiroi:6.288219369,Oceanodroma_castro:6.288219369):33.88454635,((Oceanodroma_melania:18.93567951,(Oceanodroma_tethys:13.41419127,(Halocyptena_microsoma:0.2349324707,Oceanodroma_monorhis:0.2349324707):13.1792588):5.521488241):14.76161332,((((Oceanodroma_markhami:13.20956933,Oceanodroma_leucorhoa:13.20956933):4.883470147,Oceanodroma_tristrami:18.09303948):4.427726237,Oceanodroma_homochroa:22.52076572):8.434974473,(((Oceanodroma_furcata:6.691684066,Oceanodroma_hornbyi:6.691684066):17.69912506,Hydrobates_pelagicus:24.39080913):5.964769123,Oceanodroma_matsudairae:30.35557825):0.6001619385):2.741552644):6.47547289):24.6186053):3.505206006,(((Pygoscelis_papua:10.53386345,Pygoscelis_antarcticus:10.53386345):9.988725863,Pygoscelis_adeliae:20.52258932):9.477230664,(((Eudyptula_minor:17.82885809,((Spheniscus_magellanicus:1.797970708,Spheniscus_demersus:1.797970708):1.024671013,(Spheniscus_humboldti:2.111398493,Spheniscus_mendiculus:2.111398493):0.7112432287):15.00621636):0.1627758864,(Megadyptes_antipodes:10.20833061,(((Eudyptes_robustus:1.32944389,Eudyptes_pachyrhynchus:1.32944389):3.067611895,((Eudyptes_schlegeli:0.9477657936,Eudyptes_chrysolophus:0.9477657936):3.125246904,Eudyptes_sclateri:4.073012698):0.3240430878):2.216530713,(Eudyptes_chrysocome:2.493106706,Eudyptes_moseleyi:2.493106706):4.120479792):3.594744116):7.783303358):11.09924897,(Aptenodytes_patagonicus:10.24047815,Aptenodytes_forsteri:10.24047815):18.85040479):0.9089370398):38.29675705):0.9885262726,(((((Ciconia_nigra:18.54037301,((Ciconia_boyciana:3.079039044,Ciconia_ciconia:3.079039044):9.456885373,Ciconia_maguari:12.53592442):6.004448593):2.74189235,(Ciconia_abdimii:10.63944972,(Ciconia_stormi:4.340249854,Ciconia_episcopus:4.340249854):6.299199866):10.64281564):2.633976003,((((Mycteria_ibis:5.403484059,(Mycteria_cinerea:1.260623553,Mycteria_leucocephala:1.260623553):4.142860506):2.534057139,Mycteria_americana:7.937541198):12.51006972,((Ephippiorhynchus_asiaticus:15.62149715,Ephippiorhynchus_senegalensis:15.62149715):3.179926733,Jabiru_mycteria:18.80142388):1.64618704):1.667188106,(Leptoptilos_crumeniferus:21.52338081,(Leptoptilos_javanicus:13.16372738,Leptoptilos_dubius:13.16372738):8.359653438):0.5914182137):1.801442336):5.501713188,(Anastomus_oscitans:6.86713899,Anastomus_lamelligerus:6.86713899):22.55081556):39.0968553,((((((((Mesembrinibis_cayennensis:37.32200031,(Platalea_ajaja:36.54405359,(((((((((Bostrychia_rara:2.011879112,Bostrychia_olivacea:2.011879112):4.258088686,Bostrychia_carunculata:6.269967798):8.154906222,Bostrychia_hagedash:14.42487402):7.585467667,Bostrychia_bocagei:22.01034169):0.08171434017,(Lophotibis_cristata:9.012424949,Platalea_regia:9.012424949):13.07963108):4.275197171,(Pseudibis_davisoni:11.62417986,Pseudibis_papillosa:11.62417986):14.74307334):0.01098178821,((Platalea_minor:4.581972549,Platalea_leucorodia:4.581972549):16.87036702,Platalea_alba:21.45233957):4.925895418):7.066194247,((Threskiornis_molucca:16.76186011,Threskiornis_spinicollis:16.76186011):10.9855363,(Threskiornis_bernieri:16.6211026,(Threskiornis_aethiopicus:16.59235866,Threskiornis_melanocephalus:16.59235866):0.02874394678):11.12629381):5.697032817):1.003383954,(Nipponia_nippon:3.626089465,Platalea_flavipes:3.626089465):30.82172372):2.0962404):0.7779467205):0.3965812514,((Plegadis_ridgwayi:10.65764851,Plegadis_falcinellus:10.65764851):4.411171287,Plegadis_chihi:15.0688198):22.64976176):3.84813752,(Geronticus_eremita:1.417254605,Geronticus_calvus:1.417254605):40.14946448):13.49614308,((Theristicus_melanopis:44.82584062,((Eudocimus_albus:0.2965793347,Eudocimus_ruber:0.2965793347):18.98824584,(Theristicus_caerulescens:10.63171273,Theristicus_caudatus:10.63171273):8.653112441):25.54101545):3.877845189,(Cercibis_oxycerca:8.213003648,Phimosus_infuscatus:8.213003648):40.49068216):6.359176353):5.240260018,Thaumatibis_gigantea:60.30312218):0.0006030372522,((Zonerodius_heliosylus:55.64002173,((Tigrisoma_lineatum:17.10586913,Tigrisoma_fasciatum:17.10586913):4.793235128,Tigrisoma_mexicanum:21.89910426):33.74091747):1.389990951,((Tigriornis_leucolopha:10.13171695,Cochlearius_cochlearius:10.13171695):38.80424861,((Zebrilus_undulatus:37.12113909,(((((Ixobrychus_exilis:6.665183279,Ixobrychus_sturmii:6.665183279):13.76607016,((Botaurus_poiciloptilus:12.14233606,Botaurus_stellaris:12.14233606):1.423492402,(Botaurus_pinnatus:7.199290521,Botaurus_lentiginosus:7.199290521):6.36653794):6.865424979):9.251980244,Ixobrychus_minutus:29.68323368):0.4673794001,((Ixobrychus_eurhythmus:22.52745886,Ixobrychus_sinensis:22.52745886):4.671911021,(Ixobrychus_flavicollis:20.12610904,Ixobrychus_cinnamomeus:20.12610904):7.073260841):2.951243207):0.112555494,Ixobrychus_involucris:30.26316858):6.857970513):8.585460682,((((((Egretta_vinaceigula:15.74664729,(((Egretta_eulophotes:7.231436174,(Egretta_thula:1.803673088,Egretta_garzetta:1.803673088):5.427763086):2.485941272,(Egretta_gularis:4.415819371,(Egretta_sacra:1.900806456,Egretta_novaehollandiae:1.900806456):2.515012915):5.301558075):4.412648768,(Egretta_caerulea:12.35910951,(Egretta_rufescens:9.916446264,(Egretta_tricolor:3.628979809,Egretta_ardesiaca:3.628979809):6.287466454):2.442663251):1.7709167):1.616621072):9.04273083,(Pilherodius_pileatus:5.856260495,Syrigma_sibilatrix:5.856260495):18.93311762):4.205784093,Nyctanassa_violacea:28.99516221):2.090363193,(((Gorsachius_magnificus:13.7279995,Gorsachius_melanolophus:13.7279995):5.003247802,(Gorsachius_goisagi:6.436125204,Gorsachius_leuconotus:6.436125204):12.2951221):5.667130255,(Agamia_agami:5.153922676,(Butorides_virescens:4.226894676,Butorides_striata:4.226894676):0.927028):19.24445488):6.687147844):1.976997867,((Bubulcus_ibis:16.60588206,(((Ardea_goliath:2.597732626,Ardea_sumatrana:2.597732626):5.571062933,(((Ardea_purpurea:2.0128002,Ardea_melanocephala:2.0128002):4.178234469,Ardea_humbloti:6.191034669):0.7752688264,(Ardea_insignis:3.129790712,Ardea_pacifica:3.129790712):3.836512784):1.202492063):6.666454019,(((Ardea_cocoi:2.307546856,Ardea_picata:2.307546856):2.192639254,Ardea_cinerea:4.50018611):0.1065596894,Ardea_herodias:4.6067458):10.22850378):1.770632486):2.165028002,(Casmerodius_albus:14.48756261,Mesophoyx_intermedia:14.48756261):4.283347451):14.2916132):0.6609885857,((Nycticorax_caledonicus:9.136770124,Nycticorax_nycticorax:9.136770124):18.91336325,(((Ardeola_rufiventris:12.02492543,Ardeola_grayii:12.02492543):1.281048005,Ardeola_speciosa:13.30597343):3.38726231,(Ardeola_ralloides:6.627035879,(Ardeola_bacchus:2.219993801,Ardeola_idae:2.219993801):4.407042078):10.06619986):11.35689763):5.673378486):11.98308792):3.229365782):8.09404713):3.273712535):6.127247165,(((((Pelecanus_philippensis:18.84553639,(Pelecanus_rufescens:1.722739031,Pelecanus_erythrorhynchos:1.722739031):17.12279736):1.335052206,Pelecanus_occidentalis:20.18058859):5.953191555,(Pelecanus_conspicillatus:17.1012241,Pelecanus_thagus:17.1012241):9.032556045):7.373711024,(Pelecanus_crispus:13.88897731,Pelecanus_onocrotalus:13.88897731):19.61851386):0.0003350782625,(Balaeniceps_rex:32.16736726,Scopus_umbretta:32.16736726):1.340458989):32.92314614):1.699810884,(((Fregata_ariel:14.81104647,(Fregata_minor:11.52678712,Fregata_andrewsi:11.52678712):3.28425935):9.678395909,(Fregata_aquila:15.2185865,Fregata_magnificens:15.2185865):9.270855878):37.95670689,(((Papasula_abbotti:12.97629739,((Morus_serrator:2.182240904,Morus_capensis:2.182240904):5.190933,Morus_bassanus:7.373173905):5.603123488):4.017105559,(Sula_sula:12.35649418,(Sula_leucogaster:9.986042478,((Sula_variegata:1.394280959,Sula_nebouxii:1.394280959):2.117578591,(Sula_dactylatra:0.2973843001,Sula_granti:0.2973843001):3.21447525):6.474182928):2.370451702):4.636908772):39.67275572,((Anhinga_rufa:38.66962663,((Anhinga_melanogaster:0.02996007175,Anhinga_novaehollandiae:0.02996007175):7.633419511,Anhinga_anhinga:7.663379582):31.00624705):3.552169428,((((Phalacrocorax_aristotelis:5.156564239,(Phalacrocorax_fuscicollis:4.648148071,Phalacrocorax_ranfurlyi:4.648148071):0.5084161689):5.464077281,(Phalacrocorax_capensis:5.482227657,Phalacrocorax_penicillatus:5.482227657):5.138413864):5.960284062,((Phalacrocorax_pelagicus:2.326551702,Phalacrocorax_colensoi:2.326551702):3.587610292,(Phalacrocorax_urile:4.901992271,Phalacrocorax_campbelli:4.901992271):1.012169723):10.66676359):5.903318561,(((Phalacrocorax_punctatus:6.765319037,Phalacrocorax_neglectus:6.765319037):6.502892181,((Phalacrocorax_coronatus:0.03925751803,Phalacrocorax_africanus:0.03925751803):10.80148179,(Phalacrocorax_sulcirostris:6.664004344,((Phalacrocorax_onslowi:3.59271574,Phalacrocorax_varius:3.59271574):1.371944504,(Phalacrocorax_fuscescens:1.323075138,Phalacrocorax_gaimardi:1.323075138):3.641585106):1.6993441):4.176734969):2.427471904):4.900814077,(((Phalacrocorax_atriceps:3.897451535,(Phalacrocorax_pygmeus:0.5218311237,Phalacrocorax_chalconotus:0.5218311237):3.375620412):6.994987755,((Phalacrocorax_auritus:1.914945937,Phalacrocorax_niger:1.914945937):1.980985462,(Phalacrocorax_brasilianus:2.266881517,Phalacrocorax_melanoleucos:2.266881517):1.629049882):6.996507891):6.408082238,(((Phalacrocorax_magellanicus:12.93723523,(Phalacrocorax_carunculatus:6.209297289,Phalacrocorax_capillatus:6.209297289):6.727937938):1.26886912,(Phalacrocorax_featherstoni:1.267077075,Phalacrocorax_bougainvillii:1.267077075):12.93902727):2.370285236,(Phalacrocorax_nigrogularis:14.57562251,(Phalacrocorax_harrisi:2.844720244,Phalacrocorax_carbo:2.844720244):11.73090227):2.000767072):0.7241319454):0.8685037656):4.315218849):19.73755192):14.44436261):5.779990604):5.684633993):0.3840265866):0.7702934491):0.4998556045):6.337303781,(((((((Tauraco_corythaix:11.6084762,(Tauraco_livingstonii:2.536795689,Tauraco_fischeri:2.536795689):9.071680511):6.286697878,(Tauraco_schalowi:13.71893636,Tauraco_hartlaubi:13.71893636):4.176237718):4.395465391,Tauraco_schuetti:22.29063947):17.24064567,(((Tauraco_leucolophus:13.90554789,Tauraco_bannermani:13.90554789):4.279803166,Tauraco_erythrolophus:18.18535105):6.388269952,(Tauraco_ruspolii:1.954038195,Tauraco_leucotis:1.954038195):22.61958281):14.95766414):4.38859197,(Tauraco_macrorhynchus:39.7278687,(Musophaga_rossae:36.40000081,(Musophaga_violacea:16.31893306,Tauraco_persa:16.31893306):20.08106775):3.327867895):4.192008405):10.38784535,(Tauraco_porphyreolophus:30.20788261,Ruwenzorornis_johnstoni:30.20788261):24.09983985):11.97067936,(Corythaeola_cristata:44.62681651,((Corythaixoides_leucogaster:23.37883742,(Corythaixoides_personatus:13.07741255,Corythaixoides_concolor:13.07741255):10.30142487):3.090219066,(Crinifer_piscator:13.98875003,Crinifer_zonurus:13.98875003):12.48030645):18.15776002):21.65158531):9.843860869):1.753458141):1.036223303,(((((Phoenicopterus_chilensis:18.07823325,Phoenicopterus_roseus:18.07823325):15.96120525,(Phoenicopterus_ruber:11.08526931,(Phoenicoparrus_andinus:3.831232275,Phoenicoparrus_jamesi:3.831232275):7.254037033):22.95416919):23.86339559,Phoeniconaias_minor:57.90283409):15.02602896,((((Tachybaptus_dominicus:35.889946,(Tachybaptus_novaehollandiae:20.04931455,(Tachybaptus_pelzelnii:1.128339199,Tachybaptus_ruficollis:1.128339199):18.92097535):15.84063145):6.661518946,((Aechmophorus_clarkii:4.681775444,Aechmophorus_occidentalis:4.681775444):29.89784985,(((Podiceps_grisegena:13.8401876,(Podiceps_auritus:13.62688205,(Podiceps_cristatus:6.214335734,Podiceps_major:6.214335734):7.412546316):0.2133055482):7.812491247,((Podiceps_occipitalis:5.83367773,Podiceps_taczanowskii:5.83367773):1.812498935,(Podiceps_gallardoi:6.364060023,Podiceps_nigricollis:6.364060023):1.282116641):14.00650218):1.791070106,(Rollandia_rolland:0.7983473598,Rollandia_microptera:0.7983473598):22.64540159):11.13587634):7.971839654):3.475345109,Podilymbus_podiceps:46.02681005):1.373420725,(Poliocephalus_poliocephalus:9.722886688,Poliocephalus_rufopectus:9.722886688):37.67734409):25.52863227):4.47252308,Opisthocomus_hoazin:77.40138614):1.510557996):1.262614809):1.973043744):3.075602735,(((((((((Turnix_hottentottus:6.503984732,(Turnix_maculosus:3.489460875,Turnix_melanogaster:3.489460875):3.014523857):2.109957469,(Turnix_velox:7.054477318,(Turnix_castanotus:3.517844827,(Turnix_sylvaticus:0.282901293,Turnix_everetti:0.282901293):3.234943534):3.536632492):1.559464883):13.32872125,((Turnix_worcesteri:11.60106799,(Turnix_tanki:5.790381383,Turnix_suscitator:5.790381383):5.810686608):9.591417778,((Turnix_varius:7.703667255,Turnix_pyrrhothorax:7.703667255):0.9176884213,(Turnix_nigricollis:3.865691256,Turnix_ocellatus:3.865691256):4.755664421):12.57113009):0.7501776816):1.453316919,Turnix_olivii:23.39598037):2.524309599,Ortyxelos_meiffrenii:25.92028997):40.19155041,((Dromas_ardeola:30.31732838,(((((Procelsterna_albivitta:2.742565064,Procelsterna_cerulea:2.742565064):10.12024782,(Gygis_microrhyncha:0.1257833746,Gygis_alba:0.1257833746):12.73702951):10.27637843,(((Phaetusa_simplex:12.28838067,((((Sterna_balaenarum:4.795696513,Sterna_repressa:4.795696513):0.7898559768,Sterna_caspia:5.58555249):2.581117664,Sterna_nilotica:8.166670154):2.233358312,(Larosterna_inca:9.728613802,((((Sterna_elegans:1.758885941,Sterna_sandvicensis:1.758885941):1.270186711,(Sterna_bergii:2.516213069,(Sterna_maxima:1.181588819,Sterna_bengalensis:1.181588819):1.33462425):0.5128595821):4.082294473,(((Sterna_bernsteini:1.98424812,Sterna_trudeaui:1.98424812):2.560292569,(Sterna_forsteri:3.464981587,Sterna_lorata:3.464981587):1.079559102):1.665156838,((Sterna_paradisaea:1.686681662,(Sterna_vittata:1.017016711,Sterna_hirundinacea:1.017016711):0.6696649505):2.404137097,(Sterna_hirundo:3.650794442,(Sterna_sumatrana:2.572791316,(Sterna_striata:1.984087356,Sterna_dougallii:1.984087356):0.5887039602):1.078003126):0.4400243172):2.118878768):0.9016695971):1.814033129,((Chlidonias_hybrida:6.123854272,(Chlidonias_niger:1.928357753,Chlidonias_leucopterus:1.928357753):4.195496519):0.009030512159,(Sterna_albostriata:2.477215376,Sterna_virgata:2.477215376):3.655669408):2.792515469):0.8032135487):0.6714146643):1.888352208):3.616214276,(((Sterna_superciliaris:2.797171993,Sterna_saundersi:2.797171993):0.7028276695,Sterna_antillarum:3.499999663):1.90264997,((Sterna_albifrons:3.396680879,Sterna_aurantia:3.396680879):0.9274915191,Sterna_nereis:4.324172398):1.078477235):10.50194532):1.460528335,(Sterna_aleutica:8.345645564,((Sterna_anaethetus:2.676180171,Sterna_lunata:2.676180171):3.143942835,(Sterna_fuscata:1.829364865,Sterna_acuticauda:1.829364865):3.99075814):2.525522559):9.019477721):5.774068021):2.29977082,(((Anous_minutus:10.53586051,Anous_stolidus:10.53586051):10.87483834,Anous_tenuirostris:21.41069886):3.063231597,((Rynchops_albicollis:10.42052878,(Rynchops_flavirostris:3.360643731,Rynchops_niger:3.360643731):7.059885048):12.50921785,((((Larus_minutus:7.279843136,Larus_saundersi:7.279843136):0.1892955067,(((Larus_genei:3.630456804,Larus_philadelphia:3.630456804):0.9209910254,(Larus_ridibundus:1.725876046,(((Larus_scopulinus:0.4171891122,(Larus_brunnicephalus:0.3775073177,Larus_maculipennis:0.3775073177):0.03968179444):0.8970335424,(Larus_novaehollandiae:0.4162503559,Larus_bulleri:0.4162503559):0.8979722987):0.3208847706,(Larus_serranus:1.252609407,(Larus_hartlaubii:0.2048265456,Larus_cirrocephalus:0.2048265456):1.047782861):0.3824980183):0.09076862084):2.825571784):2.219238886,((((Larus_pipixcan:0.6517232103,Larus_atricilla:0.6517232103):0.2964007984,Larus_fuliginosus:0.9481240087):2.675717741,(Leucophaeus_scoresbii:2.482389149,Larus_modestus:2.482389149):1.141452601):2.145223555,(((Larus_ichthyaetus:3.301220342,(Larus_melanocephalus:2.485966465,((Larus_hemprichii:1.520603624,Larus_audouinii:1.520603624):0.2250670914,Larus_leucophthalmus:1.745670716):0.7402957497):0.8152538765):0.3467898693,Larus_relictus:3.648010211):1.064604125,(((Larus_canus:2.143478902,Larus_pacificus:2.143478902):0.6841941065,((Larus_heermanni:1.048585603,Larus_delawarensis:1.048585603):0.9656601137,((((Larus_fuscus:0.9557285429,((Larus_californicus:0.503892111,Larus_schistisagus:0.503892111):0.2372940381,(((Larus_thayeri:0.03711684725,Larus_glaucescens:0.03711684725):0.4172127274,Larus_glaucoides:0.4543295746):0.1083668895,Larus_cachinnans:0.5626964641):0.178489685):0.2145423938):0.06080512967,Larus_dominicanus:1.016533673):0.1527857626,((Larus_argentatus:0.5244573228,Larus_hyperboreus:0.5244573228):0.4179685798,((Larus_armenicus:0.212794986,Larus_michahellis:0.212794986):0.04554037796,Larus_marinus:0.258335364):0.6840905387):0.2268935325):0.02350071476,(Larus_occidentalis:0.3777499886,Larus_livens:0.3777499886):0.8150701613):0.8214255672):0.8134272915):1.59841529,(Larus_crassirostris:1.597945074,(Larus_atlanticus:0.7651144517,Larus_belcheri:0.7651144517):0.8328306225):2.828143224):0.2865260379):1.056450969):1.001621411):0.6984519261):1.842612636,((Pagophila_eburnea:5.612994264,Xema_sabini:5.612994264):1.848004906,(Rissa_tridactyla:5.607096569,Rissa_brevirostris:5.607096569):1.853902601):1.850752109):0.9932089713,(Creagrus_furcatus:6.315885476,Rhodostethia_rosea:6.315885476):3.989074774):12.62478638):1.544183819):0.9650316734):3.843497322,(((((Cepphus_grylle:6.390607749,(Cepphus_carbo:3.125277765,Cepphus_columba:3.125277765):3.265329984):12.21568119,(((Uria_aalge:5.69715686,Uria_lomvia:5.69715686):8.847818009,(Alle_alle:13.53171726,Alca_torda:13.53171726):1.01325761):2.824539056,((Synthliboramphus_antiquus:3.685194776,Synthliboramphus_wumizusume:3.685194776):2.232607684,(Synthliboramphus_hypoleucus:0.6709507479,Synthliboramphus_craveri:0.6709507479):5.246851712):11.45171147):1.236775012):0.9003367539,(Brachyramphus_perdix:10.62318268,(Brachyramphus_marmoratus:7.627220914,Brachyramphus_brevirostris:7.627220914):2.995961766):8.883443012):3.106350924,((Ptychoramphus_aleuticus:8.233405091,(Aethia_cristatella:5.695563995,((Aethia_pusilla:4.733055879,Aethia_psittacula:4.733055879):0.5875093913,Aethia_pygmaea:5.32056527):0.3749987247):2.537841097):12.88919222,(((Fratercula_corniculata:2.347768707,Fratercula_arctica:2.347768707):2.718597165,Fratercula_cirrhata:5.066365872):5.976132997,Cerorhinca_monocerata:11.04249887):10.08009844):1.490379306):5.141117581,((Stercorarius_longicaudus:5.832373386,Stercorarius_parasiticus:5.832373386):5.175544696,(((Catharacta_maccormicki:0.6418877029,(Catharacta_antarctica:0.3688815182,Catharacta_chilensis:0.3688815182):0.2730061847):0.9549122881,(Stercorarius_pomarinus:0.4148885791,Catharacta_skua:0.4148885791):1.181911412):3.312711012,Catharacta_lonnbergi:4.909511003):6.098407079):16.74617612):1.528365251):1.034868935):3.591424867,((((Stiltia_isabella:10.64340654,((((Glareola_nordmanni:1.67693852,Glareola_pratincola:1.67693852):1.092946619,Glareola_lactea:2.769885139):0.933308167,(Glareola_maldivarum:0.8229881583,Glareola_ocularis:0.8229881583):2.880205148):6.675935899,(Glareola_cinerea:2.616093574,Glareola_nuchalis:2.616093574):7.763035631):0.2642773365):16.35660607,(Rhinoptilus_cinctus:8.776996517,Rhinoptilus_africanus:8.776996517):18.22301609):0.5790629021,(Cursorius_coromandelicus:19.89448429,((Cursorius_rufus:5.459966969,Cursorius_cursor:5.459966969):9.819702355,(Cursorius_somalensis:9.015474012,Cursorius_temminckii:9.015474012):6.264195312):4.614814965):7.68459122):4.824136407,(Rhinoptilus_chalcopterus:0.09664503135,Rhinoptilus_bitorquatus:0.09664503135):32.30656689):1.505541334):32.20308713):2.022816398,(((Pedionomus_torquatus:46.0297979,((Thinocorus_orbignyianus:0.3682866988,Thinocorus_rumicivorus:0.3682866988):33.73581525,(Attagis_malouinus:4.309296397,Attagis_gayi:4.309296397):29.79480555):11.92569595):7.984695491,(((Hydrophasianus_chirurgus:22.40678724,(Jacana_spinosa:1.212520525,Jacana_jacana:1.212520525):21.19426672):20.50476975,((Actophilornis_africanus:21.85977794,Actophilornis_albinucha:21.85977794):12.22526483,(Metopidius_indicus:32.41612231,(Irediparra_gallinacea:24.0593741,Microparra_capensis:24.0593741):8.356748217):1.668920456):8.826514224):5.099070134,((Rostratula_australis:17.31581846,Rostratula_benghalensis:17.31581846):16.02064179,Rostratula_semicollaris:33.33646024):14.67416688):6.003866259):11.15206888,((Bartramia_longicauda:34.32256134,((((Numenius_americanus:1.132695998,Numenius_borealis:1.132695998):6.713766377,(Numenius_madagascariensis:6.902616269,(Numenius_arquata:0.3110781948,Numenius_minutus:0.3110781948):6.591538074):0.9438461055):11.62147251,Numenius_tenuirostris:19.46793489):0.2687998773,(Numenius_tahitiensis:12.70479213,Numenius_phaeopus:12.70479213):7.031942636):14.58582658):15.89437399,((Lymnocryptes_minimus:41.25035939,((Limosa_limosa:12.8049471,(Limosa_fedoa:9.250828541,Limosa_haemastica:9.250828541):3.554118561):5.630168754,Limosa_lapponica:18.43511586):22.81524353):4.716935009,(((Arenaria_melanocephala:9.241352968,Arenaria_interpres:9.241352968):20.73521257,(Eurynorhynchus_pygmeus:24.75422279,(((Philomachus_pugnax:19.56745685,Limicola_falcinellus:19.56745685):3.921631807,(Calidris_canutus:13.60861285,(Aphriza_virgata:11.37440681,Calidris_tenuirostris:11.37440681):2.234206037):9.880475807):0.06767274006,((Calidris_temminckii:19.55269708,(((((Calidris_mauri:5.040705806,Calidris_pusilla:5.040705806):8.520030456,(((Calidris_minuta:5.861282317,Calidris_alba:5.861282317):2.624490227,Calidris_fuscicollis:8.485772545):1.499322537,Calidris_minutilla:9.985095081):3.57564118):0.6899390011,(Calidris_himantopus:12.04418381,Calidris_melanotos:12.04418381):2.206491448):2.728374302,(Calidris_bairdii:9.881441782,(Tryngites_subruficollis:6.319347453,Calidris_acuminata:6.319347453):3.562094328):7.097607782):1.669447781,(Calidris_alpina:10.63389839,(Calidris_ptilocnemis:4.282458191,Calidris_maritima:4.282458191):6.3514402):8.014598953):0.9041997354):0.07751921032,(Calidris_ferruginea:15.62621927,(Calidris_ruficollis:14.50673559,(Prosobonia_cancellata:2.916764604,Calidris_subminuta:2.916764604):11.58997099):1.11948368):4.003997017):3.926545103):1.1974614):5.222342748):8.081526082,(((Actitis_macularius:14.92040243,Actitis_hypoleucos:14.92040243):18.7510901,((Xenus_cinereus:31.31444895,(Steganopus_tricolor:24.18933178,(Phalaropus_lobatus:5.87909278,Phalaropus_fulicarius:5.87909278):18.310239):7.125117163):0.9358393009,((Tringa_ochropus:18.63887879,Tringa_solitaria:18.63887879):4.691354979,(((((Heteroscelus_brevipes:8.669561806,Heteroscelus_incanus:8.669561806):4.999575875,Tringa_flavipes:13.66913768):3.748527989,Catoptrophorus_semipalmatus:17.41766567):2.030375449,((Tringa_glareola:9.203287704,(Tringa_totanus:7.97190557,Tringa_stagnatilis:7.97190557):1.231382135):8.297789153,((Tringa_nebularia:10.03582788,Tringa_melanoleuca:10.03582788):5.404160694,Tringa_erythropus:15.43998858):2.06108828):1.946964262):0.9238315689,Tringa_guttifer:20.37187269):2.958361077):8.920054483):1.421204287):4.025923151,((Limnodromus_griseus:11.67348703,(Limnodromus_scolopaceus:4.645579515,Limnodromus_semipalmatus:4.645579515):7.027907517):21.41254205,((((Scolopax_minor:2.148786052,(Scolopax_mira:2.134714952,Scolopax_saturata:2.134714952):0.01407109966):9.084305545,(Scolopax_rusticola:5.730664817,(Scolopax_rosenbergii:1.462236083,Scolopax_bukidnonensis:1.462236083):4.268428734):5.502426779):17.00544839,(Scolopax_rochussenii:6.539948591,Scolopax_celebensis:6.539948591):21.6985914):0.9493662521,((Coenocorypha_pusilla:1.21783191,Coenocorypha_aucklandica:1.21783191):18.02777315,(((((Gallinago_andina:4.325990766,(Gallinago_solitaria:3.614407114,((Gallinago_megala:1.015387034,Gallinago_stenura:1.015387034):2.183545355,Gallinago_nobilis:3.198932389):0.4154747253):0.7115836522):1.111429447,Gallinago_undulata:5.437420213):0.6485645455,(Gallinago_hardwickii:4.453344388,Gallinago_media:4.453344388):1.632640371):8.303024578,Gallinago_macrodactyla:14.38900934):0.8414354335,((((Gallinago_imperialis:1.102416294,Gallinago_jamesoni:1.102416294):4.452864488,Gallinago_nemoricola:5.555280782):2.41052009,(Gallinago_stricklandii:0.211580703,Gallinago_gallinago:0.211580703):7.754220169):3.245826695,(Gallinago_nigripennis:6.780552424,Gallinago_paraguaiae:6.780552424):4.431075143):4.018817203):4.015160287):9.942301181):3.898122839):4.611386608):0.360675937):7.909202772):4.249640934):14.94962694):2.968094514):3.385556504,((Pluvianus_aegyptius:61.28432852,((((((Phegornis_mitchellii:19.70157629,Charadrius_modestus:19.70157629):14.2509744,((Charadrius_pecuarius:1.726168169,Eudromias_morinellus:1.726168169):27.23833875,(((Charadrius_dubius:14.01391371,(Thinornis_rubricollis:9.759101336,Thinornis_novaeseelandiae:9.759101336):4.254812371):4.582598101,Elseyornis_melanops:18.59651181):7.586913303,((Charadrius_melodus:12.18027534,Charadrius_hiaticula:12.18027534):7.947383002,((Charadrius_forbesi:2.59161731,Charadrius_vociferus:2.59161731):15.4512491,Charadrius_semipalmatus:18.04286641):2.08479193):6.055766772):2.78108181):4.988043772):5.210338365,((((((Vanellus_chilensis:11.29438443,Vanellus_resplendens:11.29438443):6.328835389,(((Vanellus_melanopterus:4.377247004,Vanellus_duvaucelii:4.377247004):1.458414414,Vanellus_spinosus:5.835661418):1.144198678,Vanellus_indicus:6.979860097):10.64335972):2.230991125,((Vanellus_armatus:6.859271854,Vanellus_tricolor:6.859271854):3.905709556,Vanellus_melanocephalus:10.76498141):9.089229532):2.092986727,((((Vanellus_lugubris:6.82964776,Vanellus_senegallus:6.82964776):0.3820774594,Vanellus_crassirostris:7.21172522):7.79147264,((Vanellus_coronatus:0.3249090903,Vanellus_malarbaricus:0.3249090903):8.117532129,(Vanellus_vanellus:7.547473305,(Vanellus_cayanus:1.871467336,(Vanellus_albiceps:0.9293889514,Vanellus_cinereus:0.9293889514):0.9420783843):5.676005969):0.8949679146):6.56075664):5.636790814,(Vanellus_gregarius:8.783233592,(Vanellus_superciliosus:8.283591929,(Vanellus_leucurus:1.311790883,(Vanellus_miles:1.211519105,Vanellus_tectus:1.211519105):0.1002717785):6.971801046):0.4996416625):11.85675508):1.307208996):7.57783981,Charadrius_placidus:29.52503748):5.991196205,((Charadrius_asiaticus:5.920003493,Erythrogonys_cinctus:5.920003493):22.52955687,(((Anarhynchus_frontalis:7.416451145,Charadrius_thoracicus:7.416451145):11.88599249,Charadrius_pallidus:19.30244363):0.4012345084,((((Charadrius_marginatus:5.309990524,Charadrius_alexandrinus:5.309990524):0.3928659842,Charadrius_javanicus:5.702856508):4.128176554,Charadrius_montanus:9.831033062):4.233740372,(((Charadrius_obscurus:9.477925887,((Charadrius_tricollaris:1.155446314,Charadrius_veredus:1.155446314):7.373513568,(Charadrius_mongolus:0.2710146471,Charadrius_leschenaultii:0.2710146471):8.257945235):0.9489660047):0.263744078,Charadrius_wilsonia:9.741669965):3.071973423,((Charadrius_ruficapillus:10.03140397,((((Charadrius_alticola:1.357965363,Charadrius_falklandicus:1.357965363):4.204142998,(Charadrius_collaris:1.99181042,Charadrius_peronii:1.99181042):3.570297941):0.8512148221,Charadrius_bicinctus:6.413323183):2.318029967,Charadrius_sanctaehelenae:8.73135315):1.300050825):0.8794706286,Charadrius_australis:10.9108746):1.902768785):1.251130046):5.638904706):8.745882228):7.066673317):3.646655372):1.369556634,Oreopholus_ruficollis:40.53244569):7.770261489,(Ibidorhyncha_struthersii:37.78915021,((Haematopus_moquini:30.87306526,(((Haematopus_longirostris:3.103290574,(Haematopus_ater:1.102766912,(Haematopus_bachmani:0.2123108352,Haematopus_palliatus:0.2123108352):0.8904560765):2.000523663):3.605959379,Haematopus_leucopodus:6.709249954):11.18132002,(Haematopus_fuliginosus:10.28639924,((Haematopus_ostralegus:0.2453759348,Haematopus_chathamensis:0.2453759348):0.3865674937,(Haematopus_unicolor:0.2236752285,Haematopus_finschi:0.2236752285):0.4082682):9.654455811):7.604170735):12.98249528):1.194350986,(((Recurvirostra_avosetta:4.734529091,(Recurvirostra_americana:0.8424251763,Recurvirostra_andina:0.8424251763):3.892103915):3.494647323,Recurvirostra_novaehollandiae:8.229176414):15.61851586,(Cladorhynchus_leucocephalus:19.89482951,(((Himantopus_leucocephalus:1.118258882,Himantopus_himantopus:1.118258882):1.523654788,Himantopus_mexicanus:2.64191367):2.569141842,Himantopus_novaezelandiae:5.211055512):14.68377399):3.952862765):8.219723973):5.721733962):10.51355697):3.304885786,((Pluvialis_squatarola:5.551532997,Pluvialis_dominica:5.551532997):2.480540874,(Pluvialis_apricaria:4.370377664,Pluvialis_fulva:4.370377664):3.661696207):43.57551909):9.676735559):6.80032616,((Pluvianellus_socialis:20.15718774,(Chionis_albus:3.857654402,Chionis_minor:3.857654402):16.29953334):41.88120024,(((Burhinus_superciliaris:0.2099956673,Burhinus_bistriatus:0.2099956673):43.53281137,(((Burhinus_vermiculatus:14.73152211,(Burhinus_capensis:5.172302158,Burhinus_senegalensis:5.172302158):9.559219947):0.1629896015,Burhinus_oedicnemus:14.89451171):7.957163628,Burhinus_grallarius:22.85167533):20.8911317):6.418409668,(Esacus_giganteus:9.738033183,Esacus_recurvirostris:9.738033183):40.42318352):11.87717128):6.046266705):3.435558608):13.64504466,(((Cariama_cristata:34.87681258,Chunga_burmeisteri:34.87681258):46.16989308,(((((((Falco_sparverius:11.61865866,Falco_columbarius:11.61865866):1.52291819,((Falco_femoralis:9.225152418,(((Falco_mexicanus:1.667814625,Falco_rufigularis:1.667814625):4.404630703,((Falco_peregrinus:0.5270169215,Falco_pelegrinoides:0.5270169215):2.952648088,((Falco_biarmicus:2.648036071,(Falco_rusticolus:1.95570894,(Falco_cherrug:1.943883036,(Falco_jugger:1.652766212,Falco_subniger:1.652766212):0.291116824):0.01182590412):0.6923271311):0.04036476389,Falco_hypoleucos:2.688400835):0.791264175):2.592780318):2.168853443,((Falco_novaeseelandiae:1.460991673,Falco_alopex:1.460991673):6.447845474,(Falco_chicquera:6.249546712,Falco_berigora:6.249546712):1.659290435):0.332461624):0.9838536472):1.986230253,(((Falco_amurensis:0.7623510054,Falco_vespertinus:0.7623510054):4.256814316,Falco_severus:5.019165322):5.320622309,(Falco_dickinsoni:8.041547444,(Falco_deiroleucus:7.501163019,((Falco_concolor:4.250785007,(Falco_eleonorae:3.632775926,(Falco_cuvierii:0.3349115727,Falco_subbuteo:0.3349115727):3.297864353):0.6180090806):1.072296117,((Falco_fasciinucha:3.149259752,Falco_moluccensis:3.149259752):0.429729564,Falco_longipennis:3.578989316):1.744091808):2.178081895):0.5403844248):2.298240187):0.8715950405):1.930194178):0.1118437065,(Falco_zoniventris:11.50740575,((Falco_ardosiaceus:0.3445120312,Falco_naumanni:0.3445120312):8.441867701,(Falco_rupicoloides:6.953260917,((Falco_tinnunculus:1.195879568,Falco_cenchroides:1.195879568):3.589484366,(Falco_punctatus:3.740365259,(Falco_araea:1.508258816,Falco_newtoni:1.508258816):2.232106443):1.044998675):2.167896983):1.833118815):2.721026021):1.746014803):16.57908157,(((Microhierax_latifrons:4.119165851,(Microhierax_fringillarius:0.3722354601,(Microhierax_erythrogenys:0.2917610338,Microhierax_caerulescens:0.2917610338):0.08047442631):3.746930391):9.209175453,Microhierax_melanoleucos:13.3283413):8.87969669,(Polihierax_insignis:2.606275954,Polihierax_semitorquatus:2.606275954):19.60176204):7.624464136):6.256211183,(((Caracara_plancus:3.287060471,Caracara_cheriway:3.287060471):6.601037488,(Ibycter_americanus:9.242754294,((Daptrius_ater:3.106504793,(Milvago_chimango:0.4126598837,Milvago_chimachima:0.4126598837):2.69384491):2.589009987,((Phalcoboenus_megalopterus:0.3319691803,Phalcoboenus_carunculatus:0.3319691803):1.393136946,(Phalcoboenus_albogularis:0.5099582307,Phalcoboenus_australis:0.5099582307):1.215147896):3.970408654):3.547239514):0.645343665):17.46436001,Spiziapteryx_circumcincta:27.35245797):8.73625534):9.623350881,((((Micrastur_ruficollis:16.00630718,((Micrastur_mirandollei:4.863410645,Micrastur_semitorquatus:4.863410645):3.07520454,Micrastur_buckleyi:7.938615186):8.067691999):2.173278592,(Micrastur_mintoni:13.16574466,Micrastur_plumbeus:13.16574466):5.013841115):1.053693694,Micrastur_gilvicollis:19.23327947):9.281787621,Herpetotheres_cachinnans:28.51506709):17.1969971):34.87910343,((((((((((Lathamus_discolor:17.6105614,(((Psittacella_picta:6.344815988,((Psittacella_modesta:1.442393503,Psittacella_madaraszi:1.442393503):3.802764285,Psittacella_brehmii:5.245157789):1.0996582):2.259564367,((Prosopeia_personata:0.01296350303,Prosopeia_splendens:0.01296350303):0.005965726233,Prosopeia_tabuensis:0.01892922927):8.585451126):3.177190406,((Eunymphicus_uvaeensis:1.528841464,Eunymphicus_cornutus:1.528841464):6.708443979,((((Cyanoramphus_novaezelandiae:1.375954405,Cyanoramphus_auriceps:1.375954405):0.2884596698,(Cyanoramphus_unicolor:1.043006038,(Cyanoramphus_saisseti:0.8612240939,Cyanoramphus_malherbi:0.8612240939):0.1817819436):0.6214080369):1.303809331,Cyanoramphus_forbesi:2.968223405):4.11600396,Cyanoramphus_cookii:7.084227366):1.153058077):3.544285317):5.82899064):7.321172169,((Barnardius_zonarius:15.31334486,((((Psephotus_varius:4.925514809,Psephotus_haematonotus:4.925514809):1.904740844,(Psephotus_dissimilis:4.669643793,Psephotus_chrysopterygius:4.669643793):2.16061186):1.206030942,Purpureicephalus_spurius:8.036286595):5.969784542,((Platycercus_elegans:1.592204879,Platycercus_caledonicus:1.592204879):5.629794911,(((Platycercus_adscitus:0.2784177073,Platycercus_eximius:0.2784177073):0.8238036025,Platycercus_venustus:1.10222131):3.573087729,Platycercus_icterotis:4.675309038):2.546690752):6.784071346):1.307273721):2.94568259,Northiella_haematogaster:18.25902745):6.672706123):8.430947273,((((Neophema_elegans:4.912590372,((Neophema_pulchella:0.8501323701,Neophema_chrysogaster:0.8501323701):2.982681723,Neophema_splendida:3.832814093):1.079776279):0.1670962446,Neophema_petrophila:5.079686617):1.631478695,Neophema_chrysostoma:6.711165311):16.43452656,Neopsephotus_bourkii:23.14569187):10.21698897):2.496520699,(((((((Psitteuteles_goldiei:5.296956183,(Psitteuteles_versicolor:1.779593075,Psitteuteles_iris:1.779593075):3.517363107):2.989549431,(((((Eos_cyanogenia:2.528914382,((Eos_histrio:0.1531960886,Eos_squamata:0.1531960886):1.176903277,Eos_reticulata:1.330099366):1.198815016):0.1494744868,(Eos_bornea:0.4505685985,Eos_semilarvata:0.4505685985):2.22782027):1.288530652,((Glossopsitta_pusilla:0.4679569878,Glossopsitta_concinna:0.4679569878):3.449103445,(((Trichoglossus_ornatus:1.276518935,Trichoglossus_rubiginosus:1.276518935):0.670154748,Trichoglossus_johnstoniae:1.946673683):1.472011168,(Trichoglossus_euteles:1.491001889,(Trichoglossus_haematodus:1.48346997,(Trichoglossus_flavoviridis:0.2207721675,Trichoglossus_chlorolepidotus:0.2207721675):1.262697802):0.007531919551):1.927682962):0.4983755814):0.0498590875):2.053659034,Glossopsitta_porphyrocephala:6.020578555):1.972818534,((Chalcopsitta_cardinalis:5.713147833,((Chalcopsitta_sintillata:3.657938862,Chalcopsitta_duivenbodei:3.657938862):1.036037632,Chalcopsitta_atra:4.693976494):1.019171339):0.7346016709,Pseudeos_fuscata:6.447749504):1.545647584):0.2931085255):1.423043873,((Lorius_domicella:2.174068854,Lorius_chlorocercus:2.174068854):6.090080411,(Lorius_hypoinochrous:4.503859621,(Lorius_garrulus:3.880985552,(Lorius_lory:3.594484753,Lorius_albidinucha:3.594484753):0.2865007984):0.6228740695):3.760289644):1.445400222):1.643857891,(Neopsittacus_pullicauda:11.29939285,Neopsittacus_musschenbroekii:11.29939285):0.05401452608):5.462495566,(Oreopsittacus_arfaki:15.53526909,(((((Charmosyna_toxopei:1.944410032,Charmosyna_wilhelminae:1.944410032):0.06099435614,(Charmosyna_margarethae:1.372972918,Charmosyna_palmarum:1.372972918):0.6324314706):7.621089073,(((Charmosyna_multistriata:5.215281208,Charmosyna_rubronotata:5.215281208):3.965939426,Charmosyna_josefinae:9.181220635):0.03999280457,((Charmosyna_meeki:1.255318314,Charmosyna_rubrigularis:1.255318314):1.794417206,Charmosyna_placentis:3.04973552):6.171477919):0.4052800226):2.636307463,((Charmosyna_pulchella:0.7085380403,Charmosyna_amabilis:0.7085380403):7.543704453,(Charmosyna_diadema:6.860413882,Charmosyna_papou:6.860413882):1.391828611):4.010558431):0.1909155876,(Phigys_solitarius:6.430196076,((Vini_kuhlii:3.810982749,(Vini_peruviana:2.560593696,Vini_ultramarina:2.560593696):1.250389053):0.5899136855,(Vini_stepheni:3.133556996,Vini_australis:3.133556996):1.267339438):2.029299642):6.023520436):3.081552576):1.280633856):3.679740708,(((Cyclopsitta_gulielmitertii:0.6152077428,Cyclopsitta_diophthalma:0.6152077428):3.34331567,(Psittaculirostris_edwardsii:3.424248616,(Psittaculirostris_salvadorii:0.7491669993,Psittaculirostris_desmarestii:0.7491669993):2.675081617):0.5342747966):12.19293104,Melopsittacus_undulatus:16.15145446):4.344189196):10.77859112,((((((Agapornis_taranta:18.85173848,Agapornis_pullarius:18.85173848):3.833291823,(Agapornis_swindernianus:1.701115522,Agapornis_canus:1.701115522):20.98391478):1.736587276,((Agapornis_fischeri:1.449215251,((Agapornis_nigrigenis:1.000673803,Agapornis_lilianae:1.000673803):0.2188959843,Agapornis_personatus:1.219569787):0.2296454637):8.798430604,Agapornis_roseicollis:10.24764585):14.17397173):0.2909045677,(Pezoporus_wallicus:11.5146651,Pezoporus_occidentalis:11.5146651):13.19785705):4.97220198,(((((Loriculus_pusillus:3.896141642,Loriculus_tener:3.896141642):1.578657479,(Loriculus_catamene:4.224259571,(Loriculus_galgulus:0.9858948478,Loriculus_philippensis:0.9858948478):3.238364723):1.250539551):0.1471620152,(((Loriculus_beryllinus:1.804666531,(Loriculus_vernalis:1.041959538,Loriculus_sclateri:1.041959538):0.7627069931):1.009033245,Loriculus_stigmatus:2.813699777):0.3159220074,(Loriculus_exilis:3.122232671,Loriculus_aurantiifrons:3.122232671):0.007389113458):2.492339352):1.506799253,Loriculus_flosculus:7.128760389):8.474942022,Loriculus_amabilis:15.60370241):14.08102172):1.422972452,Bolbopsittacus_lunulatus:31.10769658):0.1665381953):4.584966766):1.218017343,(((((Aprosmictus_jonquillaceus:8.108758384,Aprosmictus_erythropterus:8.108758384):4.347089065,(Polytelis_anthopeplus:10.61100382,(Polytelis_alexandrae:1.201100198,Polytelis_swainsonii:1.201100198):9.409903626):1.844843624):0.4758321235,((Alisterus_amboinensis:0.6324037796,Alisterus_chloropterus:0.6324037796):5.051983206,Alisterus_scapularis:5.684386986):7.247292586):15.878983,((((((((Psittacula_himalayana:0.8043936304,Psittacula_finschii:0.8043936304):11.28459562,((Psittacula_caniceps:9.089573291,((Psittacula_eques:2.685840821,Psittacula_krameri:2.685840821):4.36359085,Psittacula_eupatria:7.04943167):2.04014162):0.07155385172,(((Psittacula_columboides:1.641661633,Psittacula_calthropae:1.641661633):5.493656211,(Psittacula_derbiana:3.553889596,Psittacula_alexandri:3.553889596):3.581428248):1.098689149,Psittacula_longicauda:8.234006994):0.9271201489):2.927862104):0.5063732404,(Psittacula_cyanocephala:11.2185671,Psittacula_roseata:11.2185671):1.376795392):0.3063149172,Psittinus_cyanurus:12.9016774):0.06898381382,(Tanygnathus_sumatranus:4.296270671,((Tanygnathus_megalorynchos:0.4284623236,Tanygnathus_gramineus:0.4284623236):2.144981788,Tanygnathus_lucionensis:2.573444112):1.722826559):8.674390547):1.703611153,(Geoffroyus_heteroclitus:9.308821972,(Geoffroyus_geoffroyi:4.714389119,Geoffroyus_simplex:4.714389119):4.594432853):5.365450399):2.258322516,Eclectus_roratus:16.93259489):5.543065334,(Prioniturus_platenae:11.38906597,(((Prioniturus_waterstradti:6.393154978,(Prioniturus_montanus:0.6232086772,Prioniturus_flavicans:0.6232086772):5.769946301):0.8237424878,(Prioniturus_discurus:3.451864505,Prioniturus_platurus:3.451864505):3.765032961):0.8820740386,((Prioniturus_mada:3.476918651,Prioniturus_verticalis:3.476918651):3.801161948,Prioniturus_luconensis:7.278080599):0.820890905):3.290094468):11.08659425):6.33500235):1.339058426,(((Micropsitta_bruijnii:1.001618012,Micropsitta_geelvinkiana:1.001618012):2.853755013,((Micropsitta_pusio:0.3374908017,Micropsitta_keiensis:0.3374908017):2.823369687,Micropsitta_finschii:3.160860489):0.6945125363):24.1729293,Micropsitta_meeki:28.02830233):2.12141867):6.927497888):1.300316825,(Psittrichas_fulgidus:37.80948012,(Coracopsis_nigra:8.331115577,Coracopsis_vasa:8.331115577):29.47836454):0.5680555936):4.06988071,(((((Pionopsitta_pileata:28.13628955,(((Psilopsiagon_aymara:0.8627197458,Psilopsiagon_aurifrons:0.8627197458):18.44785984,(((Hapalopsittaca_fuertesi:0.396104495,Hapalopsittaca_amazonina:0.396104495):0.847607521,(Hapalopsittaca_melanotis:0.4923557237,Hapalopsittaca_pyrrhops:0.4923557237):0.7513562922):16.35463779,(((Pyrilia_caica:5.137249443,Pyrilia_vulturina:5.137249443):2.709845058,(Pyrilia_barrabandi:5.71160849,(Pyrilia_aurantiocephala:3.12244224,Pyrilia_pyrilia:3.12244224):2.58916625):2.135486011):2.58862684,(Pyrilia_haematotis:4.515123962,Pyrilia_pulchra:4.515123962):5.920597379):7.162628462):1.712229787):6.778641517,(Triclaria_malachitacea:24.71521161,((((Pionus_menstruus:5.808336953,Pionus_tumultuosus:5.808336953):0.7488185397,(Pionus_chalcopterus:3.551683039,Pionus_senilis:3.551683039):3.005472454):0.7712409275,(Pionus_fuscus:6.357359038,(Pionus_sordidus:2.112555823,Pionus_maximiliani:2.112555823):4.244803215):0.9710373831):12.23973664,((Alipiopsitta_xanthops:14.02131868,Graydidascalus_brachyurus:14.02131868):2.737882633,((Amazona_farinosa:9.246752299,Amazona_kawalli:9.246752299):2.524766362,((((((Amazona_xantholora:3.983617179,Amazona_collaria:3.983617179):0.197973131,((Amazona_vittata:2.455360958,Amazona_leucocephala:2.455360958):1.415614223,Amazona_ventralis:3.870975181):0.3106151287):3.305578611,(Amazona_albifrons:7.171729489,Amazona_agilis:7.171729489):0.3154394316):3.346272592,((((Amazona_versicolor:2.641179334,Amazona_arausiaca:2.641179334):0.9569679952,(((Amazona_oratrix:0.582578364,Amazona_ochrocephala:0.582578364):0.3633796848,Amazona_auropalliata:0.9459580489):1.631655927,Amazona_aestiva:2.577613976):1.020533353):1.724075572,Amazona_barbadensis:5.322222902):3.998591511,(Amazona_mercenaria:8.742338969,((Amazona_pretrei:2.871542331,Amazona_tucumana:2.871542331):3.681506814,(Amazona_vinacea:4.871044934,Amazona_festiva:4.871044934):1.682004211):2.189289824):0.5784754436):1.512627101):0.3444507738,((((Amazona_dufresniana:2.024187408,Amazona_rhodocorytha:2.024187408):1.798837598,Amazona_autumnalis:3.823025006):2.801239255,Amazona_amazonica:6.624264261):2.238828434,(Amazona_viridigenalis:4.356103455,Amazona_finschi:4.356103455):4.50698924):2.314799592):0.264977984,(Amazona_imperialis:9.706805644,(Amazona_guildingii:4.742160523,Amazona_brasiliensis:4.742160523):4.964645121):1.736064626):0.3286483903):4.987682655):2.80893174):5.147078551):1.374009499):2.047068445):3.637363563,((((Brotogeris_sanctithomae:6.807727882,(Brotogeris_chiriri:0.7938428097,Brotogeris_versicolurus:0.7938428097):6.013885073):0.2900665514,Brotogeris_tirica:7.097794434):3.028233756,((Brotogeris_pyrrhoptera:4.86733342,Brotogeris_jugularis:4.86733342):1.411980975,(Brotogeris_cyanoptera:2.073479319,Brotogeris_chrysoptera:2.073479319):4.205835076):3.846713795):12.40143708,Myiopsitta_monachus:22.52746527):9.246187846):0.9075773674,(((Forpus_xanthopterygius:0.2739924864,Forpus_conspicillatus:0.2739924864):5.312761777,((Forpus_passerinus:4.424330883,((Forpus_cyanopygius:1.532336709,Forpus_xanthops:1.532336709):2.107878977,Forpus_coelestis:3.640215687):0.7841151962):1.100340443,Forpus_modestus:5.524671326):0.06208293727):26.98971896,((((Enicognathus_ferrugineus:2.203054341,Enicognathus_leptorhynchus:2.203054341):16.32925388,(((Anodorhynchus_leari:5.453323355,Anodorhynchus_hyacinthinus:5.453323355):8.90550647,((Diopsittaca_nobilis:4.63177236,Guaruba_guarouba:4.63177236):4.679178326,Leptosittaca_branickii:9.310950685):5.047879139):2.320664688,((((Orthopsittaca_manilata:11.70585531,(((Primolius_maracana:1.969669729,Primolius_auricollis:1.969669729):1.878395046,Primolius_couloni:3.848064775):7.757611503,(((Ara_ararauna:6.540172478,Ara_glaucogularis:6.540172478):1.294577155,(Ara_militaris:2.759418749,(Ara_rubrogenys:0.03192609703,Ara_severus:0.03192609703):2.727492652):5.075330883):1.040697792,((Ara_macao:2.74619451,Ara_chloropterus:2.74619451):5.177195921,Ara_ambiguus:7.923390431):0.9520569935):2.730228853):0.1001790272):1.549836142,Cyanopsitta_spixii:13.25569145):1.860426956,((Aratinga_leucophthalma:10.37574393,Aratinga_erythrogenys:10.37574393):3.796031984,((((Aratinga_finschi:1.859354732,(Aratinga_jandaya:0.7549442372,(Aratinga_solstitialis:0.4293331394,Aratinga_auricapillus:0.4293331394):0.3256110978):1.104410494):2.736978088,(Aratinga_chloroptera:0.430408483,Nandayus_nenday:0.430408483):4.165924336):6.606946214,(Aratinga_canicularis:3.918747577,(Aratinga_weddellii:1.30777746,Aratinga_holochlora:1.30777746):2.610970117):7.284531456):2.355236807,(((Aratinga_cactorum:3.035696672,((Aratinga_nana:2.614085601,Aratinga_wagleri:2.614085601):0.3369865355,(Aratinga_mitrata:2.903639484,Aratinga_euops:2.903639484):0.04743265274):0.08462453515):3.694147631,((Aratinga_brevipes:1.066178116,Aratinga_pertinax:1.066178116):3.233015817,Aratinga_acuticaudata:4.299193933):2.43065037):1.785278717,(Aratinga_rubritorquis:8.514834047,Aratinga_aurea:8.514834047):0.0002889728755):5.04339282):0.6132600769):0.9443424864):0.3018576887,Ognorhynchus_icterotis:15.41797609):1.26151842):1.852813712):0.6990190142,((Pyrrhura_cruentata:7.818590976,((((((Pyrrhura_melanura:1.541157489,Pyrrhura_albipectus:1.541157489):1.378543827,(Pyrrhura_orcesi:2.871296797,Pyrrhura_rupicola:2.871296797):0.04840451831):0.4277720621,(Pyrrhura_rhodocephala:0.5111561165,Pyrrhura_hoematotis:0.5111561165):2.836317261):0.345466728,((((((Pyrrhura_lepida:1.171398387,(Pyrrhura_perlata:0.07004775422,Pyrrhura_viridicata:0.07004775422):1.101350633):0.3580484014,Pyrrhura_molinae:1.529446788):0.3019494536,Pyrrhura_frontalis:1.831396242):0.7862514349,Pyrrhura_egregia:2.617647677):0.6736557983,Pyrrhura_hoffmanni:3.291303475):0.1566441736,Pyrrhura_devillei:3.447947649):0.2449924568):2.030977849,((Pyrrhura_picta:1.433859493,(Pyrrhura_leucotis:0.7628921027,Pyrrhura_griseipectus:0.7628921027):0.67096739):1.569217425,Pyrrhura_pfrimeri:3.003076918):2.720841037):1.615806146,Pyrrhura_calliptera:7.339724101):0.4788668755):9.023044893,(Cyanoliseus_patagonus:16.76731074,(Rhynchopsitta_terrisi:4.598982882,Rhynchopsitta_pachyrhyncha:4.598982882):12.16832786):0.07432513001):2.38969137):1.247619313,(Deroptyus_accipitrinus:12.79962682,(Pionites_leucogaster:1.512722215,Pionites_melanocephalus:1.512722215):11.28690461):7.67931973):12.09752667):0.1047572577):2.482652257,(((Nannopsittaca_dachilleae:12.91638961,Nannopsittaca_panychlora:12.91638961):1.455960503,((Bolborhynchus_lineola:3.120599872,Bolborhynchus_orbygnesius:3.120599872):2.850630404,Bolborhynchus_ferrugineifrons:5.971230276):8.40111984):11.89276524,((Touit_dilectissimus:16.08966831,(Touit_huetii:2.990613511,Touit_surdus:2.990613511):13.0990548):0.7965742682,(((Touit_purpuratus:1.755424001,Touit_costaricensis:1.755424001):10.08666393,Touit_melanonotus:11.84208793):0.7148610135,(Touit_stictopterus:0.77746811,Touit_batavicus:0.77746811):11.77948083):4.329293638):9.378872776):8.898767384):6.570143682,(((Poicephalus_rueppellii:1.705322863,Poicephalus_robustus:1.705322863):11.02348451,((Poicephalus_gulielmi:1.869214851,Poicephalus_flavifrons:1.869214851):7.287616158,(((Poicephalus_crassus:2.629391419,Poicephalus_meyeri:2.629391419):1.14867336,Poicephalus_cryptoxanthus:3.778064779):2.263285277,(Poicephalus_rufiventris:2.394268959,Poicephalus_senegalus:2.394268959):3.647081097):3.115480953):3.571976368):3.489123836,Psittacus_erithacus:16.21793121):25.51609521):0.7133899985):7.185617102,((Nymphicus_hollandicus:32.76636274,(Probosciger_aterrimus:23.88466247,(((((Cacatua_galerita:3.492101542,Cacatua_sulphurea:3.492101542):3.360719344,(Cacatua_alba:5.476910281,Cacatua_moluccensis:5.476910281):1.375910606):1.385140197,Cacatua_tenuirostris:8.237961083):3.581495287,(((Cacatua_haematuropygia:1.376738557,Cacatua_pastinator:1.376738557):7.667383915,(Cacatua_goffiniana:4.344988317,((Cacatua_leadbeateri:2.921801087,Cacatua_ducorpsii:2.921801087):0.721865212,Cacatua_sanguinea:3.643666299):0.7013220186):4.699134156):1.309007593,Cacatua_ophthalmica:10.35313007):1.466326305):8.267961616,Cacatua_roseicapilla:20.08741799):3.797244484):8.881700272):2.424205656,(Callocephalon_fimbriatum:27.34689067,((Calyptorhynchus_lathami:15.44181444,Calyptorhynchus_banksii:15.44181444):8.887497199,((Calyptorhynchus_funereus:0.4719661097,Calyptorhynchus_latirostris:0.4719661097):15.72937566,Calyptorhynchus_baudinii:16.20134177):8.127969873):3.017579033):7.843677726):14.44246512):5.496737028,((Nestor_notabilis:4.415741928,Nestor_meridionalis:4.415741928):27.23337524,Strigops_habroptila:31.64911717):23.48065338):24.00473227,((Acanthisitta_chloris:49.08887686,Xenicus_gilviventris:49.08887686):23.88837255,(((((((((Pitta_erythrogaster:3.03387597,Pitta_kochi:3.03387597):12.08044573,(Pitta_venusta:7.087024531,(Pitta_arcuata:4.086132562,Pitta_granatina:4.086132562):3.000891969):8.027297168):5.228746687,((Pitta_angolensis:3.799217026,Pitta_reichenowi:3.799217026):10.30706222,(Pitta_brachyura:14.02102943,((Pitta_moluccensis:9.607252478,(Pitta_sordida:8.308492536,Pitta_nympha:8.308492536):1.298759942):3.550125554,((((Pitta_elegans:2.183610287,Pitta_anerythra:2.183610287):1.952560868,Pitta_versicolor:4.136171155):3.86318876,((Pitta_superba:4.790784174,Pitta_iris:4.790784174):2.687711798,Pitta_maxima:7.478495971):0.5208639436):1.381156577,(Pitta_dohertyi:6.245385175,Pitta_steerii:6.245385175):3.135131317):3.776861541):0.8636513957):0.08524981584):6.236789142):1.147036489,(((Pitta_oatesi:5.964810219,(Pitta_soror:4.277238403,Pitta_nipalensis:4.277238403):1.687571817):11.73603823,(Pitta_caerulea:15.3096759,(((Pitta_baudii:2.574379875,Pitta_ussheri:2.574379875):3.888813809,Pitta_guajana:6.463193684):3.513956174,((Pitta_elliotii:4.319886012,Pitta_gurneyi:4.319886012):3.047788256,(Pitta_cyanea:6.468350174,(Pitta_schneideri:0.9188655258,Pitta_megarhyncha:0.9188655258):5.549484649):0.8993240935):2.60947559):5.332526046):2.391172541):1.957196207,Pitta_phayrei:19.65804465):1.832060223):11.60905613,(((Calyptomena_whiteheadi:9.215556493,Calyptomena_viridis:9.215556493):10.43753481,Calyptomena_hosii:19.65309131):8.100574109,((Smithornis_rufolateralis:2.838878847,Smithornis_capensis:2.838878847):14.19577661,Smithornis_sharpei:17.03465546):10.71900996):5.345495587):4.121065377,((((Corydon_sumatranus:13.06548884,Psarisomus_dalhousiae:13.06548884):4.43690341,(Eurylaimus_steerii:14.70941104,((Eurylaimus_ochromalus:5.250334014,(Eurylaimus_javanicus:0.8463625409,Eurylaimus_samarensis:0.8463625409):4.403971473):3.585626454,(Cymbirhynchus_macrorhynchos:2.997108775,Serilophus_lunatus:2.997108775):5.838851693):5.873450574):2.792981206):4.531728623,Pseudocalyptomena_graueri:22.03412087):5.517753562,((Philepitta_schlegeli:8.546561909,Philepitta_castanea:8.546561909):13.75842551,(Neodrepanis_hypoxantha:2.866222145,Neodrepanis_coruscans:2.866222145):19.43876528):5.246887012):9.668351947):6.219297221,Sapayoa_aenigma:43.4395236):18.53479069,(((((((((Lepidothrix_coronata:3.947380085,((Lepidothrix_iris:1.082383774,Lepidothrix_nattereri:1.082383774):1.993136013,Lepidothrix_coeruleocapilla:3.075519787):0.8718602985):1.255074915,(((Lepidothrix_suavissima:0.5828170758,Lepidothrix_vilasboasi:0.5828170758):0.06222604022,Lepidothrix_isidorei:0.645043116):3.218389932,Lepidothrix_serena:3.863433048):1.339021952):5.43363154,(((Manacus_manacus:0.1931443021,Manacus_vitellinus:0.1931443021):0.7712437223,(Manacus_candei:0.2698707578,Manacus_aurantiacus:0.2698707578):0.6945172666):9.377058101,((((((Pipra_mentalis:1.893696239,Pipra_erythrocephala:1.893696239):1.010017193,Pipra_rubrocapilla:2.903713432):1.267642979,Pipra_chloromeros:4.171356412):2.801798311,((Pipra_cornuta:0.6708417911,Pipra_pipra:0.6708417911):4.177050579,Machaeropterus_deliciosus:4.84789237):2.125262352):1.751280069,(Machaeropterus_pyrocephalus:2.966683654,Machaeropterus_regulus:2.966683654):5.757751138):0.4003242593,((Pipra_fasciicauda:0.950009352,Pipra_filicauda:0.950009352):0.1285115337,Pipra_aureola:1.078520886):8.046238165):1.216687075):0.2946404137):0.335457225,((Heterocercus_flavivertex:3.81091955,Heterocercus_aurantiivertex:3.81091955):5.253025443,Heterocercus_linteatus:9.063944993):1.907598771):3.61944762,(((Xenopipo_holochlora:6.27948081,(Xenopipo_atronitens:5.19519505,(Xenopipo_uniformis:2.49385848,Xenopipo_flavicapilla:2.49385848):2.701336571):1.08428576):6.018765439,Xenopipo_unicolor:12.29824625):1.352288804,(((Masius_chrysopterus:3.738741129,(Corapipo_leucorrhoa:2.480107098,(Corapipo_altera:0.3901881321,Corapipo_gutturalis:0.3901881321):2.089918966):1.258634031):4.422528511,Ilicura_militaris:8.16126964):1.815621173,(((Chiroxiphia_lanceolata:0.2813008518,Chiroxiphia_linearis:0.2813008518):3.521311981,(Chiroxiphia_boliviana:2.176233081,(Chiroxiphia_caudata:1.715881512,Chiroxiphia_pareola:1.715881512):0.4603515697):1.626379752):0.8111138625,(Antilophia_galeata:1.996543055,Antilophia_bokermanni:1.996543055):2.61718364):5.363164117):3.67364424):0.9404563324):4.919700581,((Tyranneutes_virescens:4.928807514,Tyranneutes_stolzmanni:4.928807514):6.019352903,(Neopelma_pallescens:3.860555404,(Neopelma_chrysocephalum:3.269892802,((Neopelma_chrysolophum:0.2667092909,Neopelma_sulphureiventer:0.2667092909):2.758391739,Neopelma_aurifrons:3.02510103):0.2447917727):0.5906626016):7.087605013):8.562531549):13.30121226,((((((Pipreola_jucunda:2.144378635,Pipreola_arcuata:2.144378635):7.981965482,((Pipreola_aureopectus:1.035130665,Pipreola_riefferii:1.035130665):3.756757676,Pipreola_lubomirskii:4.791888342):5.334455776):3.968394362,(Pipreola_chlorolepidota:2.878718322,Pipreola_pulchra:2.878718322):11.21602016):0.6933934254,((Pipreola_frontalis:7.951355325,Pipreola_whitelyi:7.951355325):4.206401666,(Pipreola_intermedia:2.485601264,Pipreola_formosa:2.485601264):9.672155727):2.630374913):2.260293406,Ampelioides_tschudii:17.04842531):9.826478869,((((Snowornis_subalaris:8.816089488,Snowornis_cryptolophus:8.816089488):12.85638864,((Haematoderus_militaris:16.31013739,(Querula_purpurata:12.1590916,(((Cephalopterus_glabricollis:1.883301765,(Cephalopterus_ornatus:0.9678648691,Cephalopterus_penduliger:0.9678648691):0.9154368956):1.895174352,Perissocephalus_tricolor:3.778476116):1.107574286,Pyroderus_scutatus:4.886050403):7.273041193):4.15104579):1.211041205,((((Cotinga_nattererii:5.960440063,(Cotinga_cotinga:1.972879379,Cotinga_amabilis:1.972879379):3.987560683):4.942908316,((Cotinga_cayana:0.0002648545113,Cotinga_maynana:0.0002648545113):4.093767834,Cotinga_maculata:4.094032688):6.809315691):1.970262486,Cotinga_ridgwayi:12.87361087):4.434422825,(((((Procnias_averano:1.484634268,Procnias_nudicollis:1.484634268):9.962383021,(Procnias_tricarunculatus:3.093650678,Procnias_albus:3.093650678):8.353366611):4.190264447,Phibalura_flavirostris:15.63728174):0.4310512882,(Porphyrolaema_porphyrolaema:15.7752394,(((Xipholena_lamellipennis:2.151360498,(Xipholena_punicea:0.6156889859,Xipholena_atropurpurea:0.6156889859):1.535671512):1.963711604,((Carpodectes_nitidus:1.203308695,Carpodectes_antoniae:1.203308695):1.735947144,Carpodectes_hopkei:2.93925584):1.175816262):9.940880294,(Conioptilon_mcilhennyi:9.681353031,(Calyptura_cristata:0.1230447352,Gymnoderus_foetidus:0.1230447352):9.558308296):4.374599365):1.719287004):0.2930936245):1.15303721,((Tijuca_condita:1.690623936,Tijuca_atra:1.690623936):10.1023369,((Lipaugus_fuscocinereus:9.357126809,((Lipaugus_streptophorus:4.208482437,Lipaugus_vociferans:4.208482437):5.053787158,Lipaugus_lanioides:9.262269595):0.09485721442):1.672340575,((Lipaugus_weberi:0.5852414627,Lipaugus_unirufus:0.5852414627):8.502748615,Lipaugus_uropygialis:9.087990078):1.941477306):0.7634934479):5.428409403):0.08666345497):0.2131449007):4.151299534):1.657518436,(((Phoenicircus_nigricollis:2.476758754,Phoenicircus_carnifex:2.476758754):4.022595119,(Rupicola_rupicola:4.762363906,Rupicola_peruvianus:4.762363906):1.736989967):11.67550354,(Carpornis_cucullata:0.7395759034,Carpornis_melanocephala:0.7395759034):17.43528151):5.155139151):1.654108475,(((Ampelion_rubrocristatus:5.719922455,Ampelion_rufaxilla:5.719922455):6.702165853,(Doliornis_sclateri:1.212984957,Doliornis_remseni:1.212984957):11.20910335):4.994257193,(Zaratornis_stresemanni:17.1131394,((Phytotoma_raimondii:6.692825112,Phytotoma_rara:6.692825112):2.376886454,Phytotoma_rutila:9.069711566):8.043427836):0.303206099):7.567759535):1.890799143):5.937000051):4.827177607,(((((Tachuris_rubrigastra:30.93869529,((((Rhynchocyclus_olivaceus:18.26596429,(((Tolmomyias_flavotectus:6.667497704,Tolmomyias_traylori:6.667497704):4.773525797,(((Tolmomyias_assimilis:5.210122569,Tolmomyias_flaviventris:5.210122569):1.700674386,(Tolmomyias_sulphurescens:2.251882369,Tolmomyias_viridiceps:2.251882369):4.658914585):0.03027742273,Tolmomyias_poliocephalus:6.941074377):4.499949124):2.484371802,Rhynchocyclus_brevirostris:13.9253953):4.34056899):4.778661596,(Rhynchocyclus_fulvipectus:0.6922607383,Rhynchocyclus_pacificus:0.6922607383):22.35236515):2.342301525,(((((Poecilotriccus_pulchellus:3.202873072,Poecilotriccus_russatus:3.202873072):8.148872623,((Poecilotriccus_capitalis:3.574905683,(Poecilotriccus_ruficeps:1.610918982,Poecilotriccus_albifacies:1.610918982):1.963986702):7.445643697,(((Poecilotriccus_senex:0.6902433844,Poecilotriccus_latirostris:0.6902433844):4.880118959,(Poecilotriccus_fumifrons:4.215041586,(Poecilotriccus_sylvia:1.535024986,Poecilotriccus_calopterus:1.535024986):2.6800166):1.355320757):0.05461950225,(Poecilotriccus_plumbeiceps:1.862098057,Poecilotriccus_luluae:1.862098057):3.762883788):5.395567535):0.3311963146):0.9346723587,(Todirostrum_poliocephalum:6.934212709,((Todirostrum_chrysocrotaphum:4.056386655,Todirostrum_viridanum:4.056386655):1.544029398,(Todirostrum_cinereum:5.272066671,((Todirostrum_pictum:1.097946127,Todirostrum_maculatum:1.097946127):1.045489898,Todirostrum_nigriceps:2.143436025):3.128630646):0.3283493819):1.333796656):5.352205344):5.192843384,((((Myiornis_auricularis:0.7530946252,Myiornis_atricapillus:0.7530946252):2.741331535,Myiornis_ecaudatus:3.49442616):6.744113324,Myiornis_albiventris:10.23853948):1.244159431,(((Hemitriccus_cinnamomeipectus:1.040231915,Hemitriccus_minimus:1.040231915):6.678932239,(((Hemitriccus_iohannis:3.514068967,Hemitriccus_nidipendulus:3.514068967):0.101277062,((Hemitriccus_striaticollis:3.043220228,Hemitriccus_inornatus:3.043220228):0.2349885994,((Hemitriccus_rufigularis:0.1646678312,Hemitriccus_obsoletus:0.1646678312):1.774916621,Hemitriccus_furcatus:1.939584452):1.338624376):0.3371372008):1.098367081,Hemitriccus_margaritaceiventer:4.71371311):3.005451044):3.429105645,(((((Hemitriccus_kaempferi:6.006099988,(Hemitriccus_minor:4.051838664,((Lophotriccus_galeatus:2.668955414,(Lophotriccus_pileatus:2.476666774,(Lophotriccus_eulophotes:2.031691343,Lophotriccus_vitiosus:2.031691343):0.4449754314):0.1922886392):0.7496435695,(Hemitriccus_granadensis:2.17528852,(Oncostoma_cinereigulare:1.627523356,Oncostoma_olivaceum:1.627523356):0.547765164):1.243310463):0.6332396811):1.954261324):0.3319216824,Atalotriccus_pilaris:6.33802167):1.39886379,(Hemitriccus_mirandae:0.2410059809,(Hemitriccus_zosterops:0.03015517096,Hemitriccus_griseipectus:0.03015517096):0.21085081):7.49587948):3.179892355,(Hemitriccus_diops:2.119204311,Hemitriccus_spodiops:2.119204311):8.797573505):0.1404008176,((Hemitriccus_josephinae:2.460513687,Hemitriccus_orbitatus:2.460513687):1.555005086,Hemitriccus_flammulatus:4.015518773):7.04165986):0.09109116528):0.3344291158):5.996562523):6.461801469,((Cnipodectes_superrufus:0.383238477,Cnipodectes_subbrunneus:0.383238477):17.71377357,Taeniotriccus_andrei:18.09701205):5.844050856):1.445864507):1.092005668,(((Phylloscartes_oustaleti:17.47666084,((((Phylloscartes_nigrifrons:7.486409857,(Phylloscartes_ventralis:0.3154168368,Phylloscartes_paulista:0.3154168368):7.17099302):4.011139564,Phylloscartes_ceciliae:11.49754942):1.291607825,((Phylloscartes_kronei:3.745010503,((Phylloscartes_difficilis:2.495631647,(Phylloscartes_poecilotis:2.369488378,(Phylloscartes_eximius:2.29313351,(Phylloscartes_lanyoni:0.9283852633,Phylloscartes_parkeri:0.9283852633):1.364748247):0.07635486842):0.1261432688):0.9098953834,Phylloscartes_chapmani:3.405527031):0.3394834727):7.443168008,(Phylloscartes_beckeri:4.013744833,Phylloscartes_gualaquizae:4.013744833):7.174433678):1.600978734):0.688173473,((Phylloscartes_flaviventris:4.731708804,(Phylloscartes_virescens:4.220416568,(Phylloscartes_orbitalis:2.766505163,((Phylloscartes_venezuelanus:1.480064804,(Phylloscartes_sylviolus:0.3675965829,Phylloscartes_ophthalmicus:0.3675965829):1.112468221):0.3896573745,Phylloscartes_flavovirens:1.869722179):0.8967829839):1.453911405):0.5112922364):1.972323877,(Phylloscartes_superciliaris:1.340624009,Phylloscartes_roquettei:1.340624009):5.363408672):6.773298038):3.999330124):6.147791914,((Corythopis_torquatus:5.827216979,Corythopis_delalandi:5.827216979):12.79656644,(Pseudotriccus_simplex:5.614510784,(Pseudotriccus_pelzelni:5.168338178,Pseudotriccus_ruficeps:5.168338178):0.4461726068):13.00927263):5.000669338):0.1937334798,(((Leptopogon_superciliaris:6.550692005,Leptopogon_rufipectus:6.550692005):2.498231284,(Leptopogon_taczanowskii:5.639388218,Leptopogon_amaurocephalus:5.639388218):3.40953507):13.27027955,(((Mionectes_macconnelli:2.330616443,Mionectes_oleagineus:2.330616443):0.05113928926,Mionectes_rufiventris:2.381755732):6.437644742,(Mionectes_olivaceus:3.744620496,Mionectes_striaticollis:3.744620496):5.074779978):13.49980236):1.4989834):2.660746846):4.459762205):1.292593821,(((((Platyrinchus_coronatus:6.869543682,(Platyrinchus_cancrominus:0.4913087266,Platyrinchus_leucoryphus:0.4913087266):6.378234955):4.949327069,(Platyrinchus_flavigularis:5.013224683,Platyrinchus_platyrhynchos:5.013224683):6.805646067):10.19580459,(Platyrinchus_mystaceus:1.669966931,Platyrinchus_saturatus:1.669966931):20.34470841):4.371556543,Neopipo_cinnamomea:26.38623189):4.711453728,(((((((((Muscisaxicola_griseus:7.143285482,Muscisaxicola_fluviatilis:7.143285482):7.055486538,(Satrapa_icterophrys:10.78040765,(Muscisaxicola_maculirostris:8.885038256,((Muscisaxicola_juninensis:1.313994341,((Muscisaxicola_rufivertex:0.3769214868,(Muscisaxicola_cinereus:0.3353880136,Muscisaxicola_albifrons:0.3353880136):0.04153347322):0.3643887529,Muscisaxicola_flavinucha:0.7413102398):0.5726841017):0.3576771979,(Muscisaxicola_albilora:1.448164259,((Muscisaxicola_frontalis:0.1962225895,Muscisaxicola_capistratus:0.1962225895):0.8303808149,(Muscisaxicola_alpinus:0.6427893777,Muscisaxicola_maclovianus:0.6427893777):0.3838140267):0.4215608549):0.22350728):7.213366717):1.895369398):3.418364366):0.5167780545,((((Knipolegus_poecilurus:9.030779571,((Knipolegus_orenocensis:6.628009294,Knipolegus_poecilocercus:6.628009294):0.2860378509,((((Knipolegus_striaticeps:2.211525165,Knipolegus_cyanirostris:2.211525165):0.759414014,Knipolegus_aterrimus:2.970939179):0.03660961718,(Knipolegus_signatus:2.031902155,Knipolegus_hudsoni:2.031902155):0.9756466409):0.8927667878,((Knipolegus_nigerrimus:1.851490855,Knipolegus_lophotes:1.851490855):0.9875104659,Knipolegus_franciscanus:2.839001321):1.061314263):3.013731561):2.116732426):1.393598453,Hymenops_perspicillatus:10.42437802):1.814169036,(Lessonia_oreas:2.285535857,Lessonia_rufa:2.285535857):9.953011202):2.392981129,(((((Xolmis_pyrope:8.691555708,((((Agriornis_montanus:3.198255096,Agriornis_murinus:3.198255096):0.8253830873,Agriornis_lividus:4.023638183):2.250192801,(Agriornis_micropterus:5.902073083,Agriornis_albicauda:5.902073083):0.3717579013):1.017237567,(((Xolmis_rubetra:4.339399662,Neoxolmis_rufiventris:4.339399662):0.4840079124,Xolmis_cinereus:4.823407574):1.265042414,Xolmis_coronatus:6.088449989):1.202618562):1.400487157):0.708161547,(Myiotheretes_fuscorufus:7.51110028,(Myiotheretes_fumigatus:2.576888862,(Myiotheretes_striaticollis:0.9741421284,Myiotheretes_pernix:0.9741421284):1.602746733):4.934211418):1.888616975):0.04489111261,(((Xolmis_irupero:0.2798601208,Xolmis_dominicanus:0.2798601208):1.712679173,Xolmis_velatus:1.992539294):5.202751206,Muscipipra_vetula:7.1952905):2.249317867):1.462065088,Xolmis_salinarum:10.90667346):1.451292422,(Cnemarchus_erythropygius:5.25056909,Polioxolmis_rufipennis:5.25056909):7.107396787):2.27356231):0.08402188598):3.234076133,((Myiophobus_fasciatus:4.199333536,Myiophobus_cryptoxanthus:4.199333536):12.42661771,((((Contopus_ochraceus:0.05207883487,Contopus_pertinax:0.05207883487):4.744522213,(((Conopias_trivirgatus:0.1740937557,Conopias_cinchoneti:0.1740937557):0.7235162332,Conopias_albovittatus:0.897609989):0.1679405658,Conopias_parvus:1.065550555):3.731050493):10.43163702,((((Sayornis_nigricans:1.306269369,Sayornis_phoebe:1.306269369):4.388997978,Sayornis_saya:5.695267347):4.21205422,(Mitrephanes_olivaceus:4.096172788,Mitrephanes_phaeocercus:4.096172788):5.811148779):0.6095924647,((((((Empidonax_fulvifrons:2.990942378,Empidonax_atriceps:2.990942378):3.294037083,(((Empidonax_affinis:0.9858030222,Empidonax_oberholseri:0.9858030222):3.018947708,Empidonax_hammondii:4.00475073):1.638339582,(Empidonax_minimus:5.233713857,Empidonax_wrightii:5.233713857):0.4093764552):0.6418891494):1.466538069,((Empidonax_traillii:2.669025006,Empidonax_alnorum:2.669025006):1.39166919,Empidonax_albigularis:4.060694196):3.690823335):0.6790040175,(Empidonax_flaviventris:4.722840772,((Empidonax_difficilis:0.2870246065,Empidonax_occidentalis:0.2870246065):3.287079073,Empidonax_flavescens:3.574103679):1.148737093):3.707680776):0.631367152,Empidonax_virescens:9.0618887):0.5156317797,((((Contopus_albogularis:5.840437517,(Contopus_pallidus:3.432516808,((Contopus_cooperi:0.9978354355,Contopus_caribaeus:0.9978354355):0.5402465698,Contopus_punensis:1.538082005):1.894434802):2.40792071):0.3522691948,(((Contopus_cinereus:0.05599516396,Contopus_latirostris:0.05599516396):3.1316106,(Contopus_nigrescens:0.9934669103,Contopus_sordidulus:0.9934669103):2.194138853):0.9750850832,(Contopus_virens:2.500610228,(Contopus_lugubris:0.8654859302,Contopus_hispaniolensis:0.8654859302):1.635124298):1.662080619):2.030015865):1.252778244,Phelpsia_inornatus:7.445484956):0.1369037388,Contopus_fumigatus:7.582388695):1.995131784):0.9393935523):4.711324031):0.5724514176,((Cnemotriccus_fuscatus:11.17798186,(((Lathrotriccus_griseipectus:1.413283953,Lathrotriccus_euleri:1.413283953):1.075987589,(Xenotriccus_mexicanus:2.219647437,Xenotriccus_callizonus:2.219647437):0.2696241062):0.4127686049,(Aphanotriccus_capitalis:1.33411526,Aphanotriccus_audax:1.33411526):1.567924887):8.275941712):1.345877137,Ochthornis_littoralis:12.523859):3.276830484):0.8252617624):1.323674964):1.102465879,(((((((Ochthoeca_frontalis:0.5786845619,Ochthoeca_leucophrys:0.5786845619):8.3318262,Ochthoeca_nigrita:8.910510762):3.08629404,(Ochthoeca_rufipectoralis:6.219377499,(Tumbezia_salvini:3.320899633,(Ochthoeca_oenanthoides:3.176931303,Ochthoeca_cinnamomeiventris:3.176931303):0.1439683301):2.898477866):5.777427303):1.065139563,((Ochthoeca_jelskii:3.908845572,(Ochthoeca_diadema:1.335556676,(Ochthoeca_fumicolor:0.9244935705,Ochthoeca_thoracica:0.9244935705):0.4110631051):2.573288897):8.033191634,(Ochthoeca_piurae:5.540708854,Ochthoeca_pulchella:5.540708854):6.401328353):1.119907158):0.6945257373,(((Myiophobus_inornatus:8.823550961,Myiophobus_phoenicomitra:8.823550961):1.918304703,(Myiophobus_roraimae:2.004328073,Myiophobus_flavicans:2.004328073):8.737527591):1.79284004,Colorhamphus_parvirostris:12.5346957):1.221774398):1.952289022,(((((Fluvicola_albiventer:0.2494428427,Fluvicola_pica:0.2494428427):10.25946662,(Arundinicola_leucocephala:10.12802533,(Gubernetes_yetapa:7.667182073,(Alectrurus_risora:3.845610108,Alectrurus_tricolor:3.845610108):3.821571966):2.460843256):0.3808841352):1.834141141,Pyrocephalus_rubinus:12.34305061):2.210073255,(Sublegatus_modestus:1.110009888,(Sublegatus_arenarum:0.2110513074,Sublegatus_obscurior:0.2110513074):0.898958581):13.44311397):1.137946251,Fluvicola_nengeta:15.69107011):0.01768901286):1.255174058,Colonia_colonus:16.96393318):2.088158904):0.7402657026,((Ramphotrigon_megacephalum:13.72806412,(Deltarhynchus_flammulatus:12.60761668,(Ramphotrigon_ruficauda:4.962611564,Ramphotrigon_fuscicauda:4.962611564):7.645005119):1.120447441):3.093464403,((((((Rhytipterna_holerythra:1.713646628,(Rhytipterna_immunda:0.007181258542,Rhytipterna_simplex:0.007181258542):1.706465369):1.847427069,(Casiornis_fuscus:3.38884023,Casiornis_rufus:3.38884023):0.1722334672):4.475350206,(((Myiarchus_swainsoni:5.259221226,(Myiarchus_validus:2.904882201,Myiarchus_tuberculifer:2.904882201):2.354339025):1.342331096,(((Myiarchus_semirufus:2.690550372,(Myiarchus_nugator:1.519688321,(Myiarchus_ferox:0.5928625123,Myiarchus_cephalotes:0.5928625123):0.9268258085):1.170862052):3.154809522,(Myiarchus_stolidus:1.525777254,Myiarchus_phaeocephalus:1.525777254):4.31958264):0.4490903186,(Myiarchus_magnirostris:5.532588833,((Myiarchus_tyrannulus:1.59847972,Myiarchus_barbirostris:1.59847972):1.584095465,((Myiarchus_nuttingi:1.349914124,(Myiarchus_cinerascens:1.276570857,Myiarchus_crinitus:1.276570857):0.07334326735):0.8540172644,((Myiarchus_yucatanensis:1.816436635,Myiarchus_oberi:1.816436635):0.3512694502,(Myiarchus_panamensis:1.354020772,Myiarchus_venezuelensis:1.354020772):0.8136853136):0.03622530297):0.9786437964):2.350013648):0.7618613803):0.3071021094):0.8615560463,((Myiarchus_apicalis:4.560621991,Myiarchus_sagrae:4.560621991):0.8725124083,Myiarchus_antillarum:5.433134399):2.029973969):0.5733155347):1.807625612,(Sirystes_sibilator:0.55829305,Sirystes_albogriseus:0.55829305):9.285756466):5.248637939,(((Myiozetetes_cayanensis:5.302449475,(Myiozetetes_luteiventris:3.686871118,(Myiozetetes_granadensis:3.536291439,Myiozetetes_similis:3.536291439):0.1505796787):1.615578357):7.412300233,((((Myiodynastes_luteiventris:2.920316788,Myiodynastes_hemichrysus:2.920316788):2.736881691,(Myiodynastes_maculatus:5.317489008,Myiodynastes_bairdii:5.317489008):0.3397094706):1.422731541,Myiodynastes_chrysocephalus:7.07993002):3.456397255,((((((Tyrannus_verticalis:1.888995766,(Tyrannus_forficatus:0.689439626,Tyrannus_albogularis:0.689439626):1.19955614):4.275234869,Tyrannus_cubensis:6.164230635):0.6947276628,Tyrannus_niveigularis:6.858958297):0.2631464573,(Tyrannus_tyrannus:5.151956033,(Tyrannus_vociferans:3.670463266,((Tyrannus_melancholicus:2.808295545,(Tyrannus_savana:2.761602132,(Tyrannus_dominicensis:2.616938276,Tyrannus_couchii:2.616938276):0.1446638562):0.04669341329):0.7886375624,(Tyrannus_caudifasciatus:1.787252208,Tyrannus_crassirostris:1.787252208):1.8096809):0.07353015761):1.481492767):1.970148722):0.1924414625,(Empidonomus_aurantioatrocristatus:2.502401112,Empidonomus_varius:2.502401112):4.812145105):2.498886664,(Megarynchus_pitangua:8.073770479,Tyrannopsis_sulphurea:8.073770479):1.739662402):0.7228943932):2.178422433):0.7865205443,(Machetornis_rixosa:12.19044005,(Pitangus_sulphuratus:11.44940943,Pitangus_lictor:11.44940943):0.7410306163):1.310830202):1.591417203):0.2939975763,((((Attila_bolivianus:0.5118015807,Attila_rufus:0.5118015807):6.150216876,((Attila_spadiceus:0.5078778519,Attila_torridus:0.5078778519):5.377172365,(Attila_cinnamomeus:3.800444149,Attila_citriniventris:3.800444149):2.084606069):0.7769682393):1.299836703,Attila_phoenicurus:7.96185516):6.634377785,Legatus_leucophaius:14.59623295):0.7904520856):1.434843496):2.970829261):1.16680216,Muscigralla_brevicauda:20.95915995):2.66602224,(((((((Inezia_tenuirostris:0.004737308693,Inezia_inornata:0.004737308693):7.564226963,Inezia_subflava:7.568964272):5.681096357,Inezia_caudata:13.25006063):1.179699708,(Euscarthmus_meloryphus:5.388994018,Euscarthmus_rufomarginatus:5.388994018):9.04076632):3.90194083,(Mecocerculus_stictopterus:2.330783336,Stigmatura_budytoides:2.330783336):16.00091783):2.286539848,((Phyllomyias_reiseri:15.12075217,(Phyllomyias_sclateri:5.909441628,((Zimmerius_villarejoi:3.844000167,(Zimmerius_albigularis:1.776682546,Zimmerius_vilissimus:1.776682546):2.067317621):1.707285812,(((Zimmerius_cinereicapilla:4.622974258,Zimmerius_bolivianus:4.622974258):0.2706757238,((((Zimmerius_flavidifrons:0.1994566232,Zimmerius_improbus:0.1994566232):0.1771493529,Zimmerius_viridiflavus:0.3766059761):0.9124322786,Zimmerius_gracilipes:1.289038255):2.214061631,Zimmerius_chrysops:3.503099886):1.390550095):0.6283154782,Zimmerius_acer:5.52196546):0.02932051916):0.3581556489):9.211310544):2.138138197,((((Mecocerculus_calopterus:8.328597205,Mecocerculus_poecilocercus:8.328597205):3.823653258,((Phyllomyias_urichi:0.4237984141,Phyllomyias_weedeni:0.4237984141):4.473094466,Phyllomyias_plumbeiceps:4.89689288):7.255357583):0.07935506686,(Phyllomyias_zeledoni:5.276380627,((Phyllomyias_nigrocapillus:0.821698357,Mecocerculus_minor:0.821698357):1.386921295,Phyllomyias_virescens:2.208619652):3.067760975):6.955224903):3.87641069,(((Phyllomyias_uropygialis:4.202583452,Mecocerculus_hellmayri:4.202583452):0.9540740765,(Phyllomyias_cinereiceps:1.328873362,Phyllomyias_burmeisteri:1.328873362):3.827784166):8.018073445,((Ornithion_inerme:8.838968133,(Camptostoma_obsoletum:6.624703708,Camptostoma_imberbe:6.624703708):2.214264426):4.094479208,(Ornithion_brunneicapillus:3.042627272,Ornithion_semiflavum:3.042627272):9.89082007):0.2412836316):2.933285246):1.15087415):3.359350647):1.946519096,(((((((((Elaenia_flavogaster:5.92944914,Elaenia_parvirostris:5.92944914):1.74433489,(Elaenia_pelzelni:1.932339181,Elaenia_spectabilis:1.932339181):5.741444848):2.901110439,((Elaenia_mesoleuca:5.141580319,Elaenia_chiriquensis:5.141580319):1.550054165,((Elaenia_martinica:4.028874214,((Elaenia_frantzii:2.245374777,Elaenia_albiceps:2.245374777):0.8214261978,Elaenia_pallatangae:3.066800975):0.9620732385):0.3998343904,Elaenia_fallax:4.428708604):2.26292588):3.883259985):0.7986723937,Elaenia_strepera:11.37356686):0.8500441015,(Elaenia_obscura:3.105464919,Elaenia_dayi:3.105464919):9.118146045):3.619398307,Elaenia_gigas:15.84300927):1.789757803,(Elaenia_ruficeps:14.46745737,(Elaenia_cristata:6.209245662,Elaenia_ridleyana:6.209245662):8.258211704):3.165309709):2.12294604,((Tyrannulus_elatus:15.92416914,((Myiopagis_viridicata:7.226313031,((Myiopagis_gaimardii:3.13486854,Myiopagis_subplacens:3.13486854):2.723768851,Myiopagis_flavivertex:5.858637391):1.367675641):7.167743531,(Myiopagis_olallai:1.940172309,(Myiopagis_caniceps:0.03727042902,Myiopagis_cotta:0.03727042902):1.90290188):12.45388425):1.530112579):2.959801867,(Suiriri_islerorum:5.35691337,Suiriri_suiriri:5.35691337):13.52705764):0.8717421054):0.3962561199,(((Phaeomyias_tumbezana:5.516776943,Phaeomyias_murina:5.516776943):8.910667605,((Phyllomyias_griseiceps:3.098721452,(Phyllomyias_griseocapilla:3.011585919,Phyllomyias_fasciatus:3.011585919):0.0871355336):10.41349177,Capsiempis_flaveola:13.51221322):0.9152313299):4.003403334,((Mecocerculus_leucophrys:14.04967997,((((((Anairetes_reguloides:0.9582834033,Anairetes_agraphia:0.9582834033):0.1041519649,Anairetes_nigrocristatus:1.062435368):5.347190868,(((Anairetes_flavirostris:3.113897555,(Anairetes_fernandezianus:0.6110784633,Anairetes_parulus:0.6110784633):2.502819092):1.100575715,Anairetes_alpinus:4.214473271):0.9421004434,Anairetes_agilis:5.156573714):1.253052522):3.506961203,Culicivora_caudacuta:9.916587438):1.479428428,(Nesotriccus_ridgwayi:9.978545443,((Serpophaga_hypoleuca:2.684141306,(Serpophaga_subcristata:1.611187677,Serpophaga_munda:1.611187677):1.072953629):6.934637524,(Polystictus_pectoralis:7.590451774,Polystictus_superciliaris:7.590451774):2.028327056):0.3597666124):1.417470424):0.201349731,((Serpophaga_nigricans:0.6459069608,Serpophaga_cinerea:0.6459069608):9.587481689,(Pseudocolopteryx_dinelliana:8.8886558,((Pseudocolopteryx_flaviventris:3.335067043,Pseudocolopteryx_acutipennis:3.335067043):2.285340423,Pseudocolopteryx_sclateri:5.620407467):3.268248333):1.34473285):1.363976948):2.452314377):1.676289729,(Pseudelaenia_leucospodia:3.288079375,Stigmatura_napensis:3.288079375):12.43789033):2.704878179):1.721121352):2.412790878):1.060422076):0.987946125,((Hirundinea_ferruginea:8.310338839,Pyrrhomyias_cinnamomeus:8.310338839):9.174296964,((Myiophobus_pulcher:7.209479604,(Myiophobus_ochraceiventris:0.944178831,Myiophobus_lintoni:0.944178831):6.265300774):6.155254626,Myiotriccus_ornatus:13.36473423):4.119901572):7.128492511):6.4845573):1.133603495):1.623898826,((Piprites_griseiceps:1.135362889,Piprites_pileata:1.135362889):23.0912532,Piprites_chloris:24.22661609):9.628571845):1.17240419,(Oxyruncus_cristatus:33.0072471,(((Onychorhynchus_swainsoni:3.477032097,Onychorhynchus_occidentalis:3.477032097):7.633718406,(Onychorhynchus_mexicanus:5.339950899,Onychorhynchus_coronatus:5.339950899):5.770799604):14.33464513,((Myiobius_sulphureipygius:4.476013665,((Myiobius_barbatus:2.119991048,Myiobius_atricaudus:2.119991048):0.5642603074,Myiobius_villosus:2.684251356):1.791762309):5.6106205,Terenotriccus_erythrurus:10.08663417):15.35876146):7.561851475):2.02034502):0.8493436947,((((Laniocera_rufescens:0.4799306019,Laniocera_hypopyrra:0.4799306019):12.19364062,(Laniisoma_elegans:6.026296809,Laniisoma_buckleyi:6.026296809):6.647274417):5.472403463,((Schiffornis_turdina:5.662946881,Schiffornis_virescens:5.662946881):8.0927166,Schiffornis_major:13.75566348):4.390311208):9.000288033,(((Iodopleura_isabellae:5.095572743,Iodopleura_pipra:5.095572743):1.324181671,Iodopleura_fusca:6.419754414):18.31739807,((((((Pachyramphus_polychopterus:5.722855187,Pachyramphus_albogriseus:5.722855187):3.281139299,(Pachyramphus_marginatus:6.579433942,Pachyramphus_major:6.579433942):2.424560544):3.858435945,(Pachyramphus_niger:7.270996636,(Pachyramphus_surinamus:6.077626044,(Pachyramphus_cinnamomeus:2.058290961,Pachyramphus_castaneus:2.058290961):4.019335082):1.193370593):5.591433795):3.716020741,((Pachyramphus_validus:6.098089154,(Pachyramphus_minor:4.058096138,(Pachyramphus_aglaiae:1.169076868,Pachyramphus_homochrous:1.169076868):2.889019269):2.039993017):6.540559473,(Pachyramphus_versicolor:5.61679859,((Pachyramphus_xanthogenys:1.18420994,Pachyramphus_viridis:1.18420994):1.426678015,(Pachyramphus_rufus:0.2015653105,Pachyramphus_spodiurus:0.2015653105):2.409322644):3.005910636):7.021850037):3.939802545):2.533907331,Xenopsaris_albinucha:19.1123585):0.06142906112,((Tityra_cayana:4.067732558,Tityra_semifasciata:4.067732558):11.15422311,Tityra_inquisitor:15.22195567):3.951831897):5.563364924):2.409110234):8.730673097):1.762146021):17.70517953,(((((Thamnistes_anabatinus:10.25997369,Pygiptila_stellaris:10.25997369):7.64035432,Myrmornis_torquata:17.90032801):3.171850662,(((((Megastictus_margaritatus:15.80142128,(((((((((Thamnophilus_palliatus:0.5620464636,Thamnophilus_tenuepunctatus:0.5620464636):2.57780144,Thamnophilus_multistriatus:3.139847903):0.640583078,Thamnophilus_zarumae:3.780430981):1.790906928,(Thamnophilus_doliatus:5.24155923,(Xenornis_setifrons:2.305778732,(Thamnophilus_ruficapillus:2.248872029,Thamnophilus_torquatus:2.248872029):0.05690670298):2.935780497):0.3297786798):3.854475748,((((Thamnophilus_bridgesi:3.885545145,Thamnophilus_atrinucha:3.885545145):2.357621025,Sakesphorus_bernardi:6.24316617):1.885860236,(((Biatas_nigropectus:1.311116575,Sakesphorus_melanonotus:1.311116575):5.162954721,(Thamnophilus_insignis:6.076762309,(Thamnophilus_amazonicus:5.84093879,Sakesphorus_melanothorax:5.84093879):0.2358235188):0.3973089874):1.151940939,(((((Thamnophilus_unicolor:3.902881672,(Thamnophilus_aethiops:2.745728077,Thamnophilus_aroyae:2.745728077):1.157153595):1.099551537,Thamnophilus_caerulescens:5.002433209):0.3423036492,((Thamnophilus_ambiguus:2.779497343,(Thamnophilus_sticturus:1.092159323,Thamnophilus_pelzelni:1.092159323):1.687338021):1.471927423,(Thamnophilus_stictocephalus:2.288222105,Thamnophilus_punctatus:2.288222105):1.963202661):1.093312092):0.3646989977,(Thamnophilus_cryptoleucus:0.816324716,Thamnophilus_nigrocinereus:0.816324716):4.89311114):1.020882562,(Thamnophilus_nigriceps:3.053975971,Thamnophilus_praecox:3.053975971):3.676342447):0.8956938179):0.5030141704):0.2926894564,(Thamnophilus_murinus:7.03016804,Thamnophilus_schistaceus:7.03016804):1.391547822):1.004097795):3.422963033,(Sakesphorus_canadensis:3.508259412,Sakesphorus_luctuosus:3.508259412):9.340517279):0.06765353697,(Sakesphorus_cristatus:7.835063554,Thamnophilus_divisorius:7.835063554):5.081366674):0.2558943528,(Dysithamnus_puncticeps:11.52772694,((Dysithamnus_occidentalis:9.555395586,((Dysithamnus_plumbeus:0.528309455,Dysithamnus_xanthopterus:0.528309455):4.59402753,(Dysithamnus_striaticeps:2.847616594,(Dysithamnus_mentalis:2.557876435,(Dysithamnus_leucostictus:0.1904188199,Dysithamnus_stictothorax:0.1904188199):2.367457616):0.2897401584):2.274720391):4.433058601):1.329186042,(((Herpsilochmus_gentryi:1.329442015,(Herpsilochmus_longirostris:0.09209122298,Herpsilochmus_roraimae:0.09209122298):1.237350792):4.731898145,(Herpsilochmus_axillaris:4.440501869,Herpsilochmus_sellowi:4.440501869):1.620838291):1.245516683,(Herpsilochmus_rufimarginatus:6.789712155,(((Herpsilochmus_parkeri:0.3154881913,Herpsilochmus_motacilloides:0.3154881913):3.196901902,(Herpsilochmus_atricapillus:1.302074485,Herpsilochmus_pectoralis:1.302074485):2.210315608):1.339794421,((Herpsilochmus_stictocephalus:3.772058316,Herpsilochmus_dugandi:3.772058316):0.1495301472,((Herpsilochmus_pileatus:0.1060650689,Herpsilochmus_sticturus:0.1060650689):0.5572173397,Herpsilochmus_dorsimaculatus:0.6632824086):3.258306054):0.9305960513):1.937527641):0.5171446881):3.577724784):0.6431453127):1.64459764):2.473283999,((Dichrozona_cincta:10.17728738,Myrmotherula_luctuosa:10.17728738):4.634886462,(Myrmotherula_unicolor:12.22689709,((((Mackenziaena_leachii:5.230184675,Mackenziaena_severa:5.230184675):3.33948332,(Frederickena_viridis:6.860272486,Frederickena_unduligera:6.860272486):1.709395509):2.091612456,(Hypoedaleus_guttatus:9.450057191,Batara_cinerea:9.450057191):1.21122326):0.9497869327,(Taraba_major:9.338362235,(Cymbilaimus_lineatus:9.035103248,Cymbilaimus_sanctaemariae:9.035103248):0.3032589872):2.272705149):0.615829706):2.58527675):0.8334347389):0.1558126973):0.2135725789,(((Thamnomanes_schistogynus:4.317140576,Thamnomanes_caesius:4.317140576):5.036075286,(Thamnomanes_saturninus:3.731227356,Thamnomanes_ardesiacus:3.731227356):5.621988506):4.616341256,Myrmotherula_hauxwelli:13.96955712):2.045436738):1.501738789,(((((((Myrmeciza_squamosa:2.969844652,Myrmeciza_loricata:2.969844652):4.948027109,Myrmeciza_ferruginea:7.917871761):5.601961398,((Hylophylax_punctulatus:8.424606226,(Hylophylax_naevioides:4.245615571,Hylophylax_naevius:4.245615571):4.178990655):3.294647155,(Hypocnemoides_maculicauda:6.175429309,Hypocnemoides_melanopogon:6.175429309):5.543824071):1.800579778):1.082485728,(Myrmeciza_exsul:12.96325509,((Myrmeciza_berlepschi:4.596013654,(Myrmeciza_laemosticta:4.232759149,Myrmeciza_nigricauda:4.232759149):0.3632545054):7.534052273,Myrmeciza_griseiceps:12.13006593):0.8331891665):1.639063793):0.3854908343,((((Schistocichla_leucostigma:4.279391118,(Schistocichla_caurensis:3.808286366,Schistocichla_humaythae:3.808286366):0.4711047522):3.133883653,((Schistocichla_rufifacies:0.04747931281,Schistocichla_brunneiceps:0.04747931281):0.4368719683,Myrmeciza_hyperythra:0.4843512811):6.92892349):2.327514477,(Schistocichla_saturata:6.064346885,Schistocichla_schistacea:6.064346885):3.676442363):1.153762289,Sclateria_naevia:10.89455154):4.093258184):0.3378448835,(((Myrmoborus_leucophrys:3.93401571,(Myrmoborus_lugubris:0.9171125399,(Myrmoborus_myotherinus:0.5998830117,Myrmoborus_melanurus:0.5998830117):0.3172295282):3.016903171):6.301051927,(((Pyriglena_atra:4.772208199,(Pyriglena_leucoptera:1.570758498,Pyriglena_leuconota:1.570758498):3.201449701):3.003920087,((((Myrmeciza_fortis:2.688984398,Myrmeciza_immaculata:2.688984398):3.172303439,(Myrmeciza_melanoceps:3.343736197,Myrmeciza_goeldii:3.343736197):2.517551641):0.4372847915,Rhopornis_ardesiacus:6.298572629):1.210976575,Gymnocichla_nudiceps:7.509549205):0.2665790821):1.885267327,(Percnostola_lophotes:9.531032017,(Percnostola_rufifrons:5.567375461,Percnostola_arenarum:5.567375461):3.963656556):0.1303635965):0.5736720238):4.4830258,Myrmeciza_longipes:14.71809344):0.6075611671):1.727735025,(((((Phlegopsis_erythroptera:7.028625004,(Phlegopsis_nigromaculata:4.651406079,Skutchia_borbae:4.651406079):2.377218924):3.604792388,(((Gymnopithys_leucaspis:0.2394774282,Gymnopithys_rufigula:0.2394774282):4.296394553,(Gymnopithys_salvini:2.7815948,Gymnopithys_lunulatus:2.7815948):1.754277181):0.3696793787,(Rhegmatorhina_berlepschi:3.201309051,((Rhegmatorhina_hoffmannsi:1.178533768,Rhegmatorhina_gymnops:1.178533768):1.541394598,(Rhegmatorhina_cristata:0.3270297199,Rhegmatorhina_melanosticta:0.3270297199):2.392898646):0.4813806851):1.704242309):5.727866032):0.5028997373,(Phaenostictus_mcleannani:9.920685606,(Pithys_castaneus:3.559744164,Pithys_albifrons:3.559744164):6.360941443):1.215631523):0.5660934812,Willisornis_poecilinotus:11.70241061):3.77995175,((((Cercomacra_brasiliana:6.499560675,(Cercomacra_melanaria:4.688699085,(Cercomacra_nigricans:0.8213119058,(Cercomacra_carbonaria:0.06458252227,Cercomacra_cinerascens:0.06458252227):0.7567293835):3.867387179):1.81086159):3.163218573,(Cercomacra_ferdinandi:1.9230781,Cercomacra_manu:1.9230781):7.739701148):3.336925006,(Cercomacra_laeta:7.019416372,(Cercomacra_parkeri:5.898488482,(Cercomacra_nigrescens:5.534987521,(Cercomacra_serva:4.802818442,Cercomacra_tyrannina:4.802818442):0.7321690782):0.3635009609):1.12092789):5.980287881):1.162980968,((Myrmeciza_castanea:2.468606575,Myrmeciza_hemimelaena:2.468606575):11.33675312,(((((Hypocnemis_subflava:3.355252938,Hypocnemis_striata:3.355252938):3.839288055,Hypocnemis_cantator:7.194540993):2.891194096,((Hypocnemis_ochrogyna:3.035195278,Hypocnemis_hypoxantha:3.035195278):1.153719574,Hypocnemis_flavescens:4.188914852):5.896820237):0.4074223341,Hypocnemis_peruviana:10.49315742):0.9750336029,((Drymophila_devillei:5.865432467,(Drymophila_caudata:0.1259574919,Drymophila_malura:0.1259574919):5.739474975):4.758490781,((Drymophila_squamata:7.96135546,Drymophila_ochropyga:7.96135546):1.244743689,(Drymophila_ferruginea:6.94734286,(Drymophila_rubricollis:2.117962919,Drymophila_genei:2.117962919):4.829379941):2.258756289):1.417824099):0.8442677779):2.337168665):0.3573255301):1.319677139):1.571027268):0.4633430159):0.340166594,(((((Myrmotherula_brachyura:2.084679953,Myrmotherula_ignota:2.084679953):4.427398634,(Myrmotherula_sclateri:4.298873218,Myrmotherula_ambigua:4.298873218):2.21320537):2.428241236,(Myrmotherula_klagesi:2.4234506,Myrmotherula_longicauda:2.4234506):6.516869224):0.9630024625,((Myrmotherula_multostriata:4.14047165,(Myrmotherula_surinamensis:0.8359375908,Myrmotherula_pacifica:0.8359375908):3.304534059):4.483279407,(Myrmochanes_hemileucus:6.180956017,Myrmotherula_cherriei:6.180956017):2.44279504):1.27957123):5.252224736,((((Myrmotherula_behni:1.139071249,Myrmotherula_grisea:1.139071249):3.981282227,Myrmotherula_schisticolor:5.120353476):7.98878368,(((((Formicivora_littoralis:0.6772625664,Formicivora_melanogaster:0.6772625664):2.197857773,Formicivora_serrana:2.87512034):2.401836262,(Formicivora_intermedia:4.9433547,(((Formicivora_iheringi:1.172576614,Formicivora_rufa:1.172576614):1.575379752,Formicivora_erythronotos:2.747956366):1.559067397,Formicivora_grisea:4.307023763):0.6363309364):0.333601902):4.246580114,Myrmotherula_iheringi:9.523536715):2.723559345,((Myrmotherula_fluminensis:6.551145285,Myrmotherula_longipennis:6.551145285):1.244581018,(Myrmotherula_minor:3.042341765,Myrmotherula_axillaris:3.042341765):4.753384537):4.451369758):0.862041095):1.211103604,(Myrmotherula_menetriesii:11.44750437,Myrmotherula_assimilis:11.44750437):2.872736387):0.8353062629):2.701352216):0.08846718647,((Neoctantes_niger:14.2072272,(((((Epinecrophylla_spodionota:2.688294161,Epinecrophylla_haematonota:2.688294161):2.185863131,Myrmotherula_gutturalis:4.874157292):3.11602375,(((Epinecrophylla_fjeldsaai:6.212250163,Myrmotherula_snowi:6.212250163):0.4790834722,((Stymphalornis_acutirostris:3.565686613,((Myrmotherula_guttata:0.01682986169,Epinecrophylla_leucophthalma:0.01682986169):1.116644353,Myrmotherula_sunensis:1.133474214):2.432212399):1.946938278,Epinecrophylla_erythrura:5.512624891):1.178708744):0.3568132549,Myrmotherula_gularis:7.04814689):0.9420341523):0.06419567412,Epinecrophylla_ornata:8.054376716):1.020756884,Epinecrophylla_fulviventris:9.0751336):5.132093597):2.316257247,((Microrhopias_quixensis:8.198107848,Myrmeciza_disjuncta:8.198107848):8.062676796,((Myrmotherula_urosticta:0.3884664194,Myrmorchilus_strigilatus:0.3884664194):15.59498318,((Clytoctantes_alixii:0.7387135471,Clytoctantes_atrogularis:0.7387135471):14.90000838,(Myrmeciza_ruficauda:13.96088385,(Myrmeciza_atrothorax:12.60776284,Myrmeciza_pelzelni:12.60776284):1.353121014):1.677838076):0.3447276674):0.2773350457):0.2626997994):1.421881982):3.126812249):1.208576763,((Terenura_humeralis:2.686554065,(Terenura_callinota:1.534848307,Terenura_sharpei:1.534848307):1.151705758):4.298717645,((Terenura_spodioptila:5.468286554,Terenura_maculata:5.468286554):1.257301137,Terenura_sicki:6.725587691):0.259684019):15.29548373):20.71152487,(((((Conopophaga_melanogaster:1.075984778,Conopophaga_ardesiaca:1.075984778):6.807229263,(((Conopophaga_lineata:0.5916633286,Conopophaga_melanops:0.5916633286):2.770371187,Conopophaga_peruviana:3.362034516):2.214004221,(((Conopophaga_cearae:0.8419679154,Conopophaga_roberti:0.8419679154):2.793704401,Conopophaga_aurita:3.635672316):0.2827130859,Conopophaga_castaneiceps:3.918385402):1.657653335):2.307175303):10.5060928,(Pittasoma_michleri:9.436249886,Pittasoma_rufopileatum:9.436249886):8.953056952):18.13333753,((Melanopareia_maranonica:4.298922653,Melanopareia_elegans:4.298922653):9.025566712,(Melanopareia_torquata:8.405309645,Melanopareia_maximiliani:8.405309645):4.919179719):23.198155):3.365799662,((((((Xenops_rutilans:5.193328332,Xenops_minutus:5.193328332):11.79881387,((((((Anabazenops_dorsalis:1.738007766,Anabazenops_fuscus:1.738007766):5.382333871,(((((Anabacerthia_variegaticeps:0.2030528049,Anabacerthia_amaurotis:0.2030528049):2.052433537,Anabacerthia_striaticollis:2.255486342):2.872116754,((Simoxenops_striatus:0.8731227679,Simoxenops_ucayalae:0.8731227679):2.124562574,(((Syndactyla_ruficollis:0.2222450866,Syndactyla_rufosuperciliata:0.2222450866):1.096456804,(Syndactyla_guttulata:0.6442419943,Syndactyla_roraimae:0.6442419943):0.6744598964):0.3223467002,(Syndactyla_dimidiata:0.5620865625,Syndactyla_subalaris:0.5620865625):1.078962028):1.356636752):2.129917754):1.361837072,Megaxenops_parnaguae:6.489440169):0.3179346016,(Heliobletus_contaminatus:5.199154919,(((Philydor_erythrocercum:4.247221099,(Philydor_novaesi:4.227477059,((Philydor_fuscipenne:1.841375335,Philydor_atricapillus:1.841375335):1.064734293,Philydor_rufum:2.906109628):1.32136743):0.01974403989):0.3049447758,(Philydor_erythropterum:1.986923153,Philydor_lichtensteini:1.986923153):2.565242721):0.4379554326,(Philydor_pyrrhodes:2.317629825,Philydor_ruficaudatum:2.317629825):2.672491482):0.2090336119):1.608219851):0.3129668669):1.006070452,Ancistrops_strigilatus:8.126412089):0.658726934,(((Automolus_melanopezus:2.775649447,Automolus_rufipileatus:2.775649447):2.175355822,(((Thripadectes_holostictus:2.158304412,Thripadectes_ignobilis:2.158304412):0.2639339479,Thripadectes_scrutator:2.42223836):2.199918275,((Thripadectes_virgaticeps:1.533144811,Thripadectes_rufobrunneus:1.533144811):0.1468651469,(Thripadectes_melanorhynchus:1.233923148,Thripadectes_flammulatus:1.233923148):0.4460868095):2.942146678):0.3288486336):1.626839389,((Clibanornis_dendrocolaptoides:4.100888827,((Hylocryptus_erythrocephalus:0.6353404138,Hylocryptus_rectirostris:0.6353404138):1.223743593,Automolus_rubiginosus:1.859084007):2.24180482):2.015848335,((Automolus_leucophthalmus:3.902802549,((Hyloctistes_virgatus:1.911347363,Hyloctistes_subulatus:1.911347363):1.51892398,Automolus_infuscatus:3.430271343):0.4725312058):0.1851570634,(Automolus_ochrolaemus:1.457653409,Cichlocolaptes_leucophrus:1.457653409):2.630306203):2.02877755):0.461107496):2.207294365):4.965115812,((Berlepschia_rikeri:13.21860042,((((Furnarius_longirostris:6.814628938,((((Furnarius_rufus:0.3964735613,Furnarius_minor:0.3964735613):1.228234932,(Furnarius_cinnamomeus:1.20861685,Furnarius_cristatus:1.20861685):0.4160916433):1.683187917,Furnarius_torridus:3.30789641):1.39167719,(Furnarius_figulus:1.497180651,Furnarius_leucopus:1.497180651):3.202392948):2.115055338):2.236528819,(((Phleocryptes_melanops:6.620649266,Limnornis_curvirostris:6.620649266):1.230859245,Lochmias_nematura:7.851508511):0.8366482615,((Upucerthia_saturatior:6.028514625,Upucerthia_serrana:6.028514625):0.9961056231,((Cinclodes_pabsti:4.534055493,((Cinclodes_aricomae:2.768469464,((((Cinclodes_olrogi:0.2431462342,(Cinclodes_oustaleti:0.05892918229,Cinclodes_albidiventris:0.05892918229):0.1842170519):0.5552396748,Cinclodes_comechingonus:0.798385909):0.3822225068,(Cinclodes_albiventris:0.5419740235,(Cinclodes_fuscus:0.3078756609,Cinclodes_antarcticus:0.3078756609):0.2340983626):0.6386343923):0.9058020775,((((Cinclodes_nigrofumosus:0.1812817825,Cinclodes_taczanowskii:0.1812817825):1.292334938,Cinclodes_patagonicus:1.47361672):0.4569566726,Cinclodes_atacamensis:1.930573393):0.1249413609,Cinclodes_palliatus:2.055514754):0.03089573964):0.6820589709):1.046282782,Cinclodes_excelsior:3.814752246):0.7193032473):1.222884568,((Upucerthia_dumetaria:1.354006146,Upucerthia_albigula:1.354006146):2.933874582,(Upucerthia_jelskii:0.4921505947,Upucerthia_validirostris:0.4921505947):3.795730133):1.469059334):1.267680187):1.663536525):0.3630009839):2.86518626,(((Tarphonomus_certhioides:0.8988689453,Tarphonomus_harterti:0.8988689453):7.958936003,Premnornis_guttuligera:8.857804949):1.45733292,(Pseudocolaptes_boissonneautii:2.800546149,(Pseudocolaptes_lawrencii:0.5538370567,Pseudocolaptes_johnsoni:0.5538370567):2.246709092):7.51459172):1.601206148):0.2575336175,(((((Sylviorthorhynchus_desmursii:1.131548025,Leptasthenura_xenothorax:1.131548025):3.996054924,Leptasthenura_yanacensis:5.127602949):1.685234833,(((Leptasthenura_andicola:3.046898205,(Leptasthenura_fuliginiceps:2.42256258,(Leptasthenura_aegithaloides:1.372655858,Leptasthenura_setaria:1.372655858):1.049906722):0.6243356252):1.127596577,(Leptasthenura_platensis:3.333483739,(Leptasthenura_striata:0.3888833395,Leptasthenura_pileata:0.3888833395):2.9446004):0.8410110435):0.3305108673,Leptasthenura_striolata:4.50500565):2.307832132):3.355502779,(((Coryphistera_alaudina:7.203532989,Anumbius_annumbi:7.203532989):1.362225702,((((((Asthenes_flammulata:2.600399109,(Asthenes_modesta:2.055000602,((Asthenes_wyatti:0.5522187385,(Asthenes_humilis:0.5336085059,(Asthenes_anthoides:0.4708433597,Asthenes_sclateri:0.4708433597):0.06276514622):0.0186102326):0.7714117163,Asthenes_berlepschi:1.323630455):0.731370147):0.5453985076):0.1109584746,((Asthenes_hudsoni:0.9777511142,Asthenes_urubambensis:0.9777511142):0.33333989,Asthenes_virgata:1.311091004):1.40026658):2.153214528,(((Schizoeaca_harterti:0.8215192429,Schizoeaca_palpebralis:0.8215192429):1.807582899,(((Schizoeaca_griseomurina:0.6147290926,Schizoeaca_perijana:0.6147290926):1.075545083,Schizoeaca_coryi:1.690274175):0.616789805,((Schizoeaca_helleri:0.2922004424,Schizoeaca_fuliginosa:0.2922004424):0.676256174,Schizoeaca_vilcabambae:0.9684566163):1.338607364):0.3220381618):0.3608287148,((Oreophylax_moreirae:0.03227612198,Asthenes_pyrrholeuca:0.03227612198):2.859036828,(((Asthenes_heterura:1.258356903,Asthenes_pudibunda:1.258356903):0.4734292712,Asthenes_ottonis:1.731786174):0.8457966139,Asthenes_huancavelicae:2.577582788):0.3137301615):0.09861790722):1.874641255):1.096009859,(Asthenes_dorbignyi:0.8110951466,Asthenes_baeri:0.8110951466):5.149486824):2.231103862,(((Acrobatornis_fonsecai:5.534813779,((Metopothrix_aurantiaca:3.663657664,(Xenerpestes_minlosi:1.103321127,Xenerpestes_singularis:1.103321127):2.560336537):1.338155994,((Siptornis_striaticollis:2.226805977,(Roraimia_adusta:1.354635482,(Thripophaga_cherriei:1.136336833,(Thripophaga_fusciceps:0.9504261239,(Thripophaga_berlepschi:0.7418870345,Thripophaga_macroura:0.7418870345):0.2085390894):0.1859107091):0.2182986486):0.8721704956):1.073057507,(((((((Cranioleuca_erythrops:0.7020436855,Cranioleuca_muelleri:0.7020436855):0.05374904434,Cranioleuca_subcristata:0.7557927298):0.08623641245,((Cranioleuca_antisiensis:0.03863362093,Cranioleuca_curtata:0.03863362093):0.2154637887,Cranioleuca_baroni:0.2540974096):0.5879317327):0.120684745,Cranioleuca_demissa:0.9627138873):0.4371101302,(Cranioleuca_dissita:1.216527424,((Cranioleuca_albicapilla:0.7898440107,Cranioleuca_vulpina:0.7898440107):0.4171866376,((Cranioleuca_gutturata:0.08546280958,Cranioleuca_semicinerea:0.08546280958):0.5420775065,((Cranioleuca_obsoleta:0.03358135794,Cranioleuca_henricae:0.03358135794):0.2503037581,Cranioleuca_pyrrhophia:0.283885116):0.3436552001):0.5794903322):0.00949677528):0.183296594):1.134868902,(Cranioleuca_albiceps:0.1160270629,Cranioleuca_marcapatae:0.1160270629):2.418665856):0.7314693225,(Cranioleuca_pallida:2.470845882,((Cranioleuca_vulpecula:0.3591046056,Limnoctites_rectirostris:0.3591046056):1.187905296,(Cranioleuca_hellmayri:0.1878952034,Cranioleuca_sulphurifera:0.1878952034):1.359114698):0.9238359804):0.7953163601):0.0337012426):1.701950173):0.5330001218):2.329002645,(((((((Synallaxis_candei:1.810822989,(Synallaxis_gujanensis:0.2355265831,Synallaxis_erythrothorax:0.2355265831):1.575296406):1.128972581,Synallaxis_unirufa:2.939795571):1.721883487,((Synallaxis_scutata:3.336283835,Synallaxis_maranonica:3.336283835):0.5061275893,(Synallaxis_albilora:2.967400004,Synallaxis_ruficapilla:2.967400004):0.8750114207):0.8192676329):0.2448929933,(((Gyalophylax_hellmayri:2.794268371,(((Synallaxis_macconnelli:0.8082696376,Synallaxis_spixi:0.8082696376):0.2737120198,Synallaxis_stictothorax:1.081981657):1.161801018,(Synallaxis_frontalis:1.095987008,((Synallaxis_fuscorufa:0.3763188884,Synallaxis_albescens:0.3763188884):0.5315685405,(Synallaxis_azarae:0.141774115,Synallaxis_tithys:0.141774115):0.7661133138):0.1880995789):1.147795668):0.5504856948):0.3341141049,(Synallaxis_brachyura:1.431522621,Synallaxis_cabanisi:1.431522621):1.696859855):1.081240992,(Synallaxis_whitneyi:4.146998504,((Certhiaxis_cinnamomeus:2.451397066,Certhiaxis_mustelinus:2.451397066):0.7059648772,Schoeniophylax_phryganophilus:3.157361944):0.9896365602):0.06262496402):0.6969485829):0.1090614822,(Synallaxis_kollari:1.495030796,Synallaxis_moesta:1.495030796):3.520602737):0.7275050331,(((Synallaxis_rutilans:2.314391744,Synallaxis_cinnamomea:2.314391744):1.612996147,((Synallaxis_hypospodia:0.9935476792,Synallaxis_propinqua:0.9935476792):0.0709860511,Synallaxis_cherriei:1.06453373):2.862854161):1.495581796,(((Synallaxis_castanea:1.2157468,Synallaxis_infuscata:1.2157468):0.8905113548,(Synallaxis_albigularis:0.4238464509,Synallaxis_zimmeri:0.4238464509):1.682411704):2.710195142,(Synallaxis_cinerascens:1.107094107,(Synallaxis_subpudica:0.9176260843,Synallaxis_courseni:0.9176260843):0.1894680224):3.709359191):0.6065163894):0.3201688789):0.1068823207,((Asthenes_steinbachi:0.8417677879,Siptornopsis_hypochondriaca:0.8417677879):0.930212251,(Asthenes_patagonica:0.03343211328,Asthenes_luizae:0.03343211328):1.738547926):4.078040848):2.013795537):0.1037781713,(((Pseudoseisura_gutturalis:4.395598001,((Pseudoseisura_lophotes:0.1889130492,Pseudoseisura_unirufa:0.1889130492):1.855213292,Pseudoseisura_cristata:2.044126341):2.35147166):1.971241929,(Spartonoica_maluroides:2.359687774,Asthenes_maculicauda:2.359687774):4.007152156):0.9708958399,((Asthenes_humicola:2.225286602,Asthenes_arequipae:2.225286602):2.77888279,Asthenes_cactorum:5.004169392):2.333566378):0.6298588252):0.2240912376):0.3523984645,Hellmayrea_gularis:8.544084297):0.02167439373):1.014784376,((((Phacellodomus_striaticeps:0.5112979152,Phacellodomus_ferrugineigula:0.5112979152):1.657313278,Phacellodomus_rufifrons:2.168611194):0.1145237281,Phacellodomus_sibilatrix:2.283134922):1.842669407,((Phacellodomus_dorsalis:1.310656552,(Phacellodomus_erythrophthalmus:1.303392498,Phacellodomus_maculipectus:1.303392498):0.00726405352):1.225759794,(Phacellodomus_ruber:2.12615414,(Phacellodomus_striaticollis:2.085925649,Phacellodomus_inornatus:2.085925649):0.04022849108):0.4102622059):1.589387983):5.454738739):0.5877974942):1.097608801,(Aphrastura_masafuerae:1.498065982,Aphrastura_spinicauda:1.498065982):9.76788338):0.9079282717):1.044722788):0.2720231644,((((Margarornis_squamiger:0.4243262396,Margarornis_bellulus:0.4243262396):0.4419085566,Margarornis_stellatus:0.8662347962):0.4045371172,Margarornis_rubiginosus:1.270771913):9.0811221,(Premnoplex_tatei:4.996937069,Premnoplex_brunnescens:4.996937069):5.354956944):3.138729573):0.259631249):1.010110816,((((Ochetorhynchus_melanura:4.780121535,(Ochetorhynchus_andaecola:4.1958643,(Ochetorhynchus_ruficaudus:2.31030945,Ochetorhynchus_phoenicurus:2.31030945):1.885554849):0.584257235):6.319384797,Pygarrhichas_albogularis:11.09950633):1.635805208,Xenops_tenuirostris:12.73531154):0.1430958595,Xenops_milleri:12.8784074):1.881958251):2.231776556):0.8075929839,(Glyphorynchus_spirurus:14.10856946,(((Sittasomus_griseicapillus:6.228223133,(Deconychura_stictolaema:1.583180053,Deconychura_longicauda:1.583180053):4.64504308):2.069856676,(((Dendrocincla_homochroa:3.63569598,(Dendrocincla_anabatina:2.641785792,Dendrocincla_fuliginosa:2.641785792):0.9939101887):1.790958944,Dendrocincla_merula:5.426654925):0.6644079869,(Dendrocincla_tyrannina:2.448721472,Dendrocincla_turdina:2.448721472):3.64234144):2.207016897):4.673345363,((((Nasica_longirostris:5.479885738,Dendrexetastes_rufigula:5.479885738):1.431983092,((Dendrocolaptes_picumnus:3.278022499,Dendrocolaptes_platyrostris:3.278022499):2.079082717,((Dendrocolaptes_sanctithomae:0.8019763027,Dendrocolaptes_hoffmannsi:0.8019763027):1.181757569,Dendrocolaptes_certhia:1.983733872):3.373371345):1.554763614):0.3116003514,(((Hylexetastes_uniformis:2.65194788,(Hylexetastes_perrotii:1.158417116,Hylexetastes_stresemanni:1.158417116):1.493530764):1.93595845,Hylexetastes_brigidai:4.58790633):0.7435509373,((Xiphocolaptes_major:0.6277446651,Xiphocolaptes_promeropirhynchus:0.6277446651):1.323659851,(Xiphocolaptes_albicollis:1.716101771,Xiphocolaptes_falcirostris:1.716101771):0.2353027445):3.380052751):1.892011915):2.611788468,((((((Lepidocolaptes_lacrymiger:1.07882921,Lepidocolaptes_affinis:1.07882921):0.9428105318,Lepidocolaptes_leucogaster:2.021639742):0.5725526105,(((Lepidocolaptes_souleyetii:1.923805537,(Lepidocolaptes_albolineatus:1.613878965,Lepidocolaptes_angustirostris:1.613878965):0.3099265717):0.3015394228,Lepidocolaptes_falcinellus:2.225344959):0.2139901623,Lepidocolaptes_squamatus:2.439335122):0.1548572306):3.232793299,(Campylorhamphus_pucherani:4.025805017,Drymornis_bridgesii:4.025805017):1.801180634):0.3596590443,(Campylorhamphus_falcularius:4.281549281,((Campylorhamphus_trochilirostris:1.716902998,Campylorhamphus_procurvoides:1.716902998):1.592859624,Campylorhamphus_pusillus:3.309762623):0.9717866583):1.905095414):0.6068100679,(((Xiphorhynchus_fuscus:4.143305174,((Xiphorhynchus_ocellatus:2.199424531,Xiphorhynchus_pardalotus:2.199424531):1.238965212,(Xiphorhynchus_spixii:2.23603923,Xiphorhynchus_elegans:2.23603923):1.202350512):0.7049154322):1.337970845,((Xiphorhynchus_obsoletus:3.855182256,(Xiphorhynchus_erythropygius:2.187493258,Xiphorhynchus_triangularis:2.187493258):1.667688998):0.5567858716,((Xiphorhynchus_lachrymosus:1.399282172,Xiphorhynchus_flavigaster:1.399282172):1.452521509,(Xiphorhynchus_guttatus:2.372679144,Xiphorhynchus_susurrans:2.372679144):0.479124537):1.560164446):1.069307892):0.8606451587,(Dendroplex_kienerii:0.7991175639,Dendroplex_picus:0.7991175639):5.542803614):0.4515335849):3.041802887):3.136167523):1.137144284):3.691165735):4.090815607,(((Sclerurus_mexicanus:6.792441526,(Sclerurus_rufigularis:0.9428033416,Sclerurus_scansor:0.9428033416):5.849638185):2.393135418,(Sclerurus_guatemalensis:3.105186813,(Sclerurus_albigularis:2.830064032,Sclerurus_caudacutus:2.830064032):0.2751227811):6.080390132):6.25552903,(((Geositta_maritima:6.12394026,((Geositta_saxicolina:3.094347902,Geositta_isabellina:3.094347902):2.239372998,Geositta_antarctica:5.3337209):0.7902193604):1.865216656,((Geositta_crassirostris:5.933307608,Geositta_poeciloptera:5.933307608):0.9207919869,(Geositta_punensis:2.832852702,Geositta_rufipennis:2.832852702):4.021246893):1.135057321):2.383907563,(Geositta_peruviana:6.159057702,(Geositta_cunicularia:3.825870425,Geositta_tenuirostris:3.825870425):2.333187278):4.214006777):5.068041496):6.449444822):10.56832662,((((Chamaeza_campanisona:8.697841856,Chamaeza_mollissima:8.697841856):0.9091480758,((Chamaeza_nobilis:0.4910260155,Chamaeza_meruloides:0.4910260155):8.056784098,Chamaeza_ruficauda:8.547810113):1.059179819):12.60280652,Chamaeza_turdina:22.20979646):6.064062857,((Formicarius_moniliger:6.837800523,(Formicarius_rufipectus:4.392287263,Formicarius_colma:4.392287263):2.44551326):5.783350777,((Formicarius_nigricapillus:1.033071774,Formicarius_analis:1.033071774):9.373138263,Formicarius_rufifrons:10.40621004):2.214941264):15.65270801):4.185018107):1.260639091,(((((Merulaxis_stresemanni:5.094627892,Merulaxis_ater:5.094627892):14.38433111,(Eleoscytalopus_psychopompus:5.760537772,Eleoscytalopus_indigoticus:5.760537772):13.71842123):3.844539854,(Myornis_senilis:17.74620221,((((((((Scytalopus_magellanicus:2.54393321,Scytalopus_stilesi:2.54393321):2.286822913,(Scytalopus_unicolor:0.9804565084,Scytalopus_urubambae:0.9804565084):3.850299614):2.368662538,((Scytalopus_caracae:1.484887415,Scytalopus_altirostris:1.484887415):2.0658709,Scytalopus_panamensis:3.550758315):3.648660346):2.710892061,(Scytalopus_atratus:6.962659642,(Scytalopus_robbinsi:2.90421994,Scytalopus_pachecoi:2.90421994):4.058439703):2.94765108):2.277128603,((Scytalopus_chocoensis:5.263812437,((Scytalopus_parvirostris:1.892298335,Scytalopus_simonsi:1.892298335):2.965014554,(Scytalopus_spillmanni:1.475273879,Scytalopus_latebricola:1.475273879):3.38203901):0.4064995475):2.508850069,Scytalopus_argentifrons:7.772662506):4.414776819):0.6653660909,((Scytalopus_vicinior:9.290256438,((Scytalopus_sanctaemartae:5.175782154,((Scytalopus_femoralis:0.1320039396,Scytalopus_micropterus:0.1320039396):1.824994444,(Scytalopus_meridanus:1.071803974,Scytalopus_latrans:1.071803974):0.8851944096):3.21878377):0.7684264582,Scytalopus_griseicollis:5.944208612):3.346047826):2.755032553,((((Scytalopus_affinis:7.23639555,Scytalopus_canus:7.23639555):0.3996535293,Scytalopus_fuscus:7.636049079):1.984733074,((Scytalopus_superciliaris:3.717041622,Scytalopus_parkeri:3.717041622):0.3947617445,(Scytalopus_zimmeri:1.422632175,Scytalopus_macropus:1.422632175):2.689171191):5.508978787):1.213706836,((Scytalopus_rodriguezi:6.098897428,((Scytalopus_novacapitalis:0.5177177306,Scytalopus_bolivianus:0.5177177306):1.418430488,Scytalopus_speluncae:1.936148219):4.162749209):3.604849163,Scytalopus_iraiensis:9.703746591):1.130742398):1.210800001):0.8075164258):1.561491879,(Scytalopus_acutirostris:12.99434459,Scytalopus_schulenbergi:12.99434459):1.419952705):1.780762044,Eugralla_paradoxa:16.19505934):1.551142875):5.577296642):1.171983037,((((Scelorchilus_rubecula:3.016838406,Scelorchilus_albicollis:3.016838406):9.370018875,(Pteroptochos_castaneus:0.614428047,Pteroptochos_tarnii:0.614428047):11.77242923):5.765208071,Pteroptochos_megapodius:18.15206535):2.035300038,((Liosceles_thoracicus:15.88291033,Psilorhamphus_guttatus:15.88291033):1.249289738,(Teledromas_fuscus:16.04822151,(Acropternis_orthonyx:15.83261789,Rhinocrypta_lanceolata:15.83261789):0.2156036148):1.083978566):3.055165318):4.308116503):8.164777797,((((((Grallaria_eludens:5.650007575,Grallaria_dignissima:5.650007575):3.983445305,Grallaria_andicolus:9.63345288):6.101706227,(Grallaria_hypoleuca:12.34314463,((((Grallaria_ruficapilla:2.14058869,(Grallaria_carrikeri:0.7924709368,Grallaria_alleni:0.7924709368):1.348117753):4.306979519,(Grallaria_erythroleuca:1.208125886,Grallaria_watkinsi:1.208125886):5.239442322):1.061109716,Grallaria_milleri:7.508677925):2.597671535,Grallaria_nuchalis:10.10634946):2.236795169):3.392014479):7.668263488,((Grallaria_rufula:11.06076108,(Grallaria_blakei:7.770692925,Grallaria_erythrotis:7.770692925):3.290068154):4.023307493,(Grallaria_haplonota:5.420312367,Grallaria_chthonia:5.420312367):9.663756204):8.319354024):1.018655438,((((Grallaria_guatimalensis:2.265468391,Grallaria_flavotincta:2.265468391):4.470406776,((Grallaria_capitalis:0.1552688782,Grallaria_gigantea:0.1552688782):3.312038045,Grallaria_kaestneri:3.467306924):3.268568243):1.461026874,(Grallaria_przewalskii:7.019779022,(((Grallaria_quitensis:4.673270669,(Grallaria_albigula:4.113787076,Grallaria_griseonucha:4.113787076):0.5594835936):2.049460376,(Grallaria_varia:4.196380483,(Grallaria_bangsi:0.004995996294,Grallaria_ridgelyi:0.004995996294):4.191384487):2.526350561):0.1379592497,Grallaria_excelsa:6.860690294):0.1590887274):1.177123019):8.20968939,(Grallaria_squamigera:0.7020360608,Grallaria_rufocinerea:0.7020360608):15.70455537):8.015486603):6.488997765,(((((Hylopezus_auricularis:2.982805733,Hylopezus_perspicillatus:2.982805733):1.183435121,(Hylopezus_nattereri:3.729824102,Hylopezus_macularius:3.729824102):0.4364167519):3.707108076,((Hylopezus_fulviventris:2.033371648,Hylopezus_berlepschi:2.033371648):2.530512534,(Hylopezus_dives:3.898149666,Hylopezus_ochroleucus:3.898149666):0.6657345162):3.309464749):0.6332830506,(Myrmothera_simplex:3.544565089,Myrmothera_campanisona:3.544565089):4.962066893):8.660238553,(Grallaricula_ferrugineipectus:12.26323236,(((Grallaricula_loricata:2.275215346,(Grallaricula_peruviana:0.4088498057,Grallaricula_nana:0.4088498057):1.86636554):4.483826048,((Grallaricula_ochraceifrons:1.132959048,Grallaricula_cucullata:1.132959048):2.462685764,Grallaricula_flavirostris:3.595644812):3.163396581):4.93152429,Grallaricula_lineifrons:11.69056568):0.5726666784):4.903638171):13.74420526):1.749183891):1.059256829):6.168927514):3.103836277):12.35198106):6.63005293):8.946817973,(((Menura_novaehollandiae:5.212297581,Menura_alberti:5.212297581):40.07404696,(Atrichornis_rufescens:45.15380744,Atrichornis_clamosus:45.15380744):0.1325371033):19.22457483,((((Scenopoeetes_dentirostris:29.27860328,(Prionodura_newtoniana:18.47943691,((Amblyornis_flavifrons:16.83892799,((Archboldia_papuensis:4.194755828,Amblyornis_inornata:4.194755828):3.432451464,Amblyornis_macgregoriae:7.627207292):9.2117207):0.5317247318,Amblyornis_subalaris:17.37065272):1.108784184):10.79916638):9.476313193,(((Ailuroedus_crassirostris:9.503657837,Ailuroedus_buccoides:9.503657837):7.218988771,Ailuroedus_melanotis:16.72264661):14.01260565,((Sericulus_chrysocephalus:11.50926639,(Sericulus_bakeri:8.912317964,Sericulus_aureus:8.912317964):2.596948429):13.86856906,(((((Chlamydera_nuchalis:10.97733954,Chlamydera_cerviniventris:10.97733954):1.351670296,Chlamydera_lauterbachi:12.32900983):0.7728327473,Chlamydera_guttata:13.10184258):6.179508984,Chlamydera_maculata:19.28135156):5.404383584,Ptilonorhynchus_violaceus:24.68573515):0.6921003017):5.357416812):8.019664216):11.60854585,((Cormobates_leucophaea:21.12981561,(((Climacteris_erythrops:0.8868530956,Climacteris_affinis:0.8868530956):7.08689223,Climacteris_melanurus:7.973745325):6.098318379,(Climacteris_rufus:7.113347818,Climacteris_picumnus:7.113347818):6.958715887):7.05775191):22.9911845,Cormobates_placens:44.12100011):6.242462215):9.398417644,((((((Amytornis_merrotsyi:8.778245158,((Amytornis_dorotheae:1.650476312,Amytornis_woodwardi:1.650476312):4.68175543,Amytornis_striatus:6.332231742):2.446013416):3.036997928,((((Amytornis_purnelli:3.938697771,Amytornis_ballarae:3.938697771):1.317683372,Amytornis_goyderi:5.256381143):0.9173872421,Amytornis_housei:6.173768385):3.637870853,Amytornis_textilis:9.811639239):2.003603847):3.996301067,Amytornis_barbatus:15.81154415):18.79390091,((Stipiturus_ruficeps:16.55985319,(Stipiturus_malachurus:8.653450611,Stipiturus_mallee:8.653450611):7.906402579):10.58366046,((Clytomyias_insignis:3.666181122,Sipodotus_wallacii:3.666181122):17.13519628,((Malurus_leucopterus:3.208826484,Malurus_melanocephalus:3.208826484):12.93949659,((((Malurus_lamberti:6.716182578,Malurus_amabilis:6.716182578):1.002252834,((Malurus_alboscapulatus:1.964343199,Malurus_grayi:1.964343199):3.660541205,Malurus_elegans:5.624884404):2.093551008):5.895612503,Malurus_cyanocephalus:13.61404792):0.8273064692,((Malurus_splendens:9.379839358,(Malurus_cyaneus:7.32384842,Malurus_pulcherrimus:7.32384842):2.055990938):2.65275091,(Malurus_coronatus:1.306796957,Malurus_campbelli:1.306796957):10.72579331):2.408764117):1.706968685):4.65305433):6.342136252):7.461931414):7.267657574,(((Dasyornis_brachypterus:2.870697039,Dasyornis_longirostris:2.870697039):14.8268318,Dasyornis_broadbenti:17.69752884):21.84857054,((((Pardalotus_punctatus:7.300908855,(Pardalotus_rubricatus:6.624897012,Pardalotus_striatus:6.624897012):0.676011844):0.2053087074,Pardalotus_quadragintus:7.506217563):24.82327828,((((((((Philemon_buceroides:6.401460105,((Philemon_argenticeps:0.6912695278,Philemon_moluccensis:0.6912695278):2.741882057,Philemon_corniculatus:3.433151585):2.96830852):2.944054936,((Philemon_albitorques:5.611192748,((Philemon_inornatus:0.5891269651,Philemon_eichhorni:0.5891269651):0.5829704514,Philemon_subcorniculatus:1.172097417):4.439095331):0.4327698946,Philemon_kisserensis:6.043962643):3.301552398):3.028232042,(((Philemon_meyeri:3.292885818,((Philemon_brassi:0.8838574174,Philemon_novaeguineae:0.8838574174):0.5858840852,(Philemon_fuscicapillus:0.8478132539,Philemon_diemenensis:0.8478132539):0.6219282487):1.823144316):5.506277735,Philemon_citreogularis:8.799163553):2.919104887,Philemon_cockerelli:11.71826844):0.6554786427):8.119793564,((Plectorhyncha_lanceolata:14.84893658,Grantiella_picta:14.84893658):3.895066451,(Xanthotis_polygrammus:14.62451945,(Xanthotis_provocator:9.454287775,(Xanthotis_macleayanus:5.090837524,Xanthotis_flaviventer:5.090837524):4.363450251):5.170231673):4.119483581):1.749537618):1.001228339,Lichenostomus_melanops:21.49476899):1.749956102,((((Lichmera_lombokia:8.139634427,(((Lichmera_deningeri:5.723095353,(Lichmera_alboauricularis:3.671021471,((Lichmera_limbata:3.149759767,(Lichmera_indistincta:1.415772398,Lichmera_incana:1.415772398):1.73398737):0.1220743107,Lichmera_squamata:3.271834078):0.3991873923):2.052073882):0.448149553,(Lichmera_monticola:3.606220857,Lichmera_argentauris:3.606220857):2.565024049):0.5416461184,(Lichmera_notabilis:2.815854114,Lichmera_flavicans:2.815854114):3.89703691):1.426743403):1.637881582,(Certhionyx_pectoralis:5.731463536,(Myza_sarasinorum:2.131238566,Myza_celebensis:2.131238566):3.60022497):4.046052473):0.5906996984,(((Phylidonyris_niger:2.76349688,Phylidonyris_novaehollandiae:2.76349688):4.347700487,Phylidonyris_pyrrhopterus:7.111197368):2.213091852,Trichodere_cockerelli:9.324289219):1.043926488):11.33923843,((Foulehaio_carunculatus:10.84302765,((Gymnomyza_samoensis:6.19274884,Gymnomyza_aubryana:6.19274884):0.5681682959,Gymnomyza_viridis:6.760917136):4.082110518):6.693201389,((Lichenostomus_frenatus:11.11443071,(Lichenostomus_subfrenatus:2.343232099,(Lichenostomus_plumulus:0.9788598659,Lichenostomus_leucotis:0.9788598659):1.364372233):8.771198611):4.60878226,(((((Melithreptus_brevirostris:3.201694002,Melithreptus_gularis:3.201694002):3.211819577,Melithreptus_validirostris:6.413513579):1.640051326,Melithreptus_albogularis:8.053564905):0.8374209697,(Melithreptus_affinis:1.252382839,Melithreptus_lunatus:1.252382839):7.638603036):4.10672854,Entomyzon_cyanotis:12.99771441):2.725498555):1.813016073):4.171225089):1.537270956):0.6420901714,((((Myzomela_rosenbergii:2.46123913,Myzomela_adolphinae:2.46123913):7.153951718,Myzomela_pulchella:9.615190848):6.787120729,(((Myzomela_caledonica:7.867806003,(Myzomela_nigrita:3.931183612,(Myzomela_kuehni:2.928115263,Myzomela_vulnerata:2.928115263):1.003068349):3.936622391):2.481918652,((Myzomela_dammermani:3.924864909,(Myzomela_eichhorni:0.1546787002,Myzomela_eques:0.1546787002):3.770186209):5.676112994,(((Myzomela_albigula:2.961750893,Myzomela_cineracea:2.961750893):4.460790892,((Myzomela_cruentata:0.115719383,Myzomela_melanocephala:0.115719383):0.3703712893,Myzomela_boiei:0.4860906723):6.936451113):0.2442225693,((((Myzomela_blasii:0.2171525747,Myzomela_malaitae:0.2171525747):3.882010289,(Myzomela_sclateri:2.305348923,Myzomela_rubratra:2.305348923):1.79381394):0.558297594,Myzomela_chermesina:4.657460457):2.479066868,Myzomela_obscura:7.136527326):0.5302370291):1.934213548):0.7487467519):4.74712564,((((Myzomela_lafargei:4.064543169,Myzomela_erythrocephala:4.064543169):0.5513975485,((Myzomela_cardinalis:1.778534981,Myzomela_chloroptera:1.778534981):2.030122193,Myzomela_sanguinolenta:3.808657174):0.8072835438):2.97752189,(Myzomela_jugularis:7.300428074,(Myzomela_pammelaena:2.074430939,Myzomela_tristrami:2.074430939):5.225997135):0.293034534):6.368429188,(Myzomela_erythromelas:12.45058648,Myzomela_wakoloensis:12.45058648):1.511305312):1.134958499):1.305461283):4.000693911,Certhionyx_niger:20.40300549):3.483809771):1.612842699,(((((Meliphaga_lewinii:5.000419193,Meliphaga_notata:5.000419193):1.501037661,Meliphaga_aruensis:6.501456854):7.359948436,((((Meliphaga_reticulata:4.552064407,Meliphaga_albilineata:4.552064407):2.689614487,Meliphaga_flavirictus:7.241678894):1.319768198,((Meliphaga_vicina:0.09385542754,Meliphaga_montana:0.09385542754):4.26082527,Meliphaga_mimikae:4.354680698):4.206766394):1.157740057,((Meliphaga_albonotata:4.597366434,Meliphaga_gracilis:4.597366434):3.713431668,(Meliphaga_analoga:3.664600741,Meliphaga_orientalis:3.664600741):4.646197361):1.408389047):4.142218141):3.349364809,(((((((Melidectes_foersteri:2.595524917,Melidectes_fuscus:2.595524917):0.409557883,Melidectes_torquatus:3.0050828):4.734239716,((Melidectes_sclateri:4.606642509,(((Melidectes_belfordi:2.008256189,Melidectes_whitemanensis:2.008256189):0.3699933522,Melidectes_ochromelas:2.378249541):1.85582917,(Melidectes_rufocrissalis:2.297307004,(Melidectes_nouhuysi:0.1041558042,Melidectes_princeps:0.1041558042):2.1931512):1.936771707):0.3725637984):0.277486347,Melidectes_leucostephes:4.884128856):2.85519366):2.193407195,((Manorina_melanophrys:2.971620512,Manorina_melanotis:2.971620512):4.119773833,(Manorina_flavigula:0.2994323424,Manorina_melanocephala:0.2994323424):6.791962003):2.841335365):2.712269454,(Lichenostomus_unicolor:5.643427151,Phylidonyris_albifrons:5.643427151):7.001572014):1.019848779,((Anthornis_melanura:2.503549243,Lichenostomus_virescens:2.503549243):8.108483955,(Lichenostomus_hindwoodi:9.613373691,(((Lichenostomus_chrysops:4.742893273,Stresemannia_bougainvillei:4.742893273):0.06852176699,((Lichenostomus_ornatus:1.73051575,Lichenostomus_cratitius:1.73051575):0.3745429929,(Lichenostomus_fuscus:1.861103147,Phylidonyris_undulatus:1.861103147):0.2439555961):2.706356297):4.511369564,((Apalopteron_familiare:1.930680731,Lichenostomus_flavus:1.930680731):5.721701498,Lichenostomus_penicillatus:7.652382229):1.670402376):0.2905890862):0.9986595063):3.052814746):0.8574497067,((((Anthochaera_lunulata:1.807230031,Anthochaera_chrysoptera:1.807230031):2.862538437,(Anthochaera_paradoxa:2.852047766,Anthochaera_carunculata:2.852047766):1.817720702):0.05141505549,(Lichenostomus_fasciogularis:0.4467656804,Xanthomyza_phrygia:0.4467656804):4.274417843):5.841526307,(Lichenostomus_flavicollis:3.00763555,Acanthagenys_rufogularis:3.00763555):7.55507428):3.95958782):2.688472448):6.128700131,((((Acanthorhynchus_superciliosus:9.306463881,Acanthorhynchus_tenuirostris:9.306463881):10.41591389,((Prosthemadera_novaeseelandiae:15.75231512,(Pycnopygius_ixoides:7.347421196,(Pycnopygius_stictocephalus:0.4125685803,Pycnopygius_cinereus:0.4125685803):6.934852616):8.404893922):1.401151856,Certhionyx_variegatus:17.15346697):2.568910797):2.956183759,(((Phylidonyris_melanops:19.4416656,((Ptiloprora_meekiana:15.45734701,(((Ptiloprora_perstriata:2.309784309,Ptiloprora_plumbea:2.309784309):1.704249659,Ptiloprora_erythropleura:4.014033967):8.495564344,(Ptiloprora_guisei:6.31339393,Ptiloprora_mayri:6.31339393):6.196204382):2.947748699):0.9777941441,Glycichaera_fallax:16.43514115):3.006524449):1.928500427,((((Ramsayornis_modestus:6.683074521,Ramsayornis_fasciatus:6.683074521):5.10705056,Oreornis_chrysogenys:11.79012508):3.360908817,((Conopophila_rufogularis:5.417225908,Conopophila_albogularis:5.417225908):4.723187707,Conopophila_whitei:10.14041361):5.010620283):3.685080572,((((((Melipotes_fumigatus:1.575978166,Melipotes_ater:1.575978166):0.6716407606,Melipotes_gymnops:2.247618926):6.58951141,Guadalcanaria_inexpectata:8.837130336):2.681127236,Macgregoria_pulchra:11.51825757):4.944094417,(((Epthianura_aurifrons:3.904271679,Epthianura_albifrons:3.904271679):0.3266689422,(Epthianura_tricolor:4.060046237,Epthianura_crocea:4.060046237):0.1708943843):5.557967719,Ashbyia_lovensis:9.78890834):6.673443649):1.66962766,(Melilestes_megarhynchus:15.68816824,((Timeliopsis_fulvigula:8.357659434,Timeliopsis_griseigula:8.357659434):5.78117428,Melitograis_gilolensis:14.13883371):1.549334531):2.443811404):0.7041348211):2.53405156):0.68969403,(Lichenostomus_keartlandi:3.869248584,(Lichenostomus_flavescens:1.886285444,Lichenostomus_obscurus:1.886285444):1.982963141):18.19061148):0.6187014699):0.547749924,(Phylidonyris_notabilis:6.032377349,Lichenostomus_versicolor:6.032377349):17.1939341):0.1131587751):2.16018773):6.829837883):0.2839062281,((((Smicrornis_brevirostris:15.74396126,(((Origma_solitaria:8.509542401,(Crateroscelis_robusta:4.2476044,(Crateroscelis_murina:0.290801044,Crateroscelis_nigrorufa:0.290801044):3.956803356):4.261938001):3.96520083,((Sericornis_citreogularis:2.271881274,Sericornis_humilis:2.271881274):9.746463933,(((Sericornis_perspicillatus:0.4338929559,Sericornis_beccarii:0.4338929559):6.415478259,(Sericornis_papuensis:6.017956705,Sericornis_arfakianus:6.017956705):0.8314145103):3.570131408,((Sericornis_nouhuysi:1.326466678,(Sericornis_magnirostra:0.4431115527,Sericornis_spilodera:0.4431115527):0.8833551253):6.468209822,(((Sericornis_rufescens:0.2577811858,Sericornis_frontalis:0.2577811858):2.707864747,Sericornis_keri:2.965645933):0.01602168735,Sericornis_virgatus:2.98166762):4.813008881):2.624826122):1.598842585):0.4563980229):2.78859527,((Pycnoptilus_floccosus:12.28090291,(Chthonicola_sagittatus:8.576567508,Pyrrholaemus_brunneus:8.576567508):3.704335403):2.024151806,((Hylacola_cauta:7.236624005,Hylacola_pyrrhopygia:7.236624005):4.718432951,(Calamanthus_fuliginosus:3.479558375,Calamanthus_campestris:3.479558375):8.475498581):2.349997761):0.9582837844):0.4806227597):0.4144428293,((((Aphelocephala_pectoralis:0.08940906244,Aphelocephala_leucopsis:0.08940906244):7.958831923,Aphelocephala_nigricincta:8.048240986):2.593161398,Acanthornis_magna:10.64140238):2.464798507,((Acanthiza_lineata:10.47340688,((Acanthiza_nana:3.558276257,Acanthiza_murina:3.558276257):2.527132861,Acanthiza_chrysorrhoa:6.085409118):4.387997764):0.5459205357,(((Acanthiza_pusilla:3.249193136,Acanthiza_katherina:3.249193136):1.626649053,(Acanthiza_ewingii:4.281178819,Acanthiza_apicalis:4.281178819):0.5946633699):5.057020311,(Acanthiza_uropygialis:6.450387294,((Acanthiza_robustirostris:1.733330742,Acanthiza_iredalei:1.733330742):4.651160072,(Acanthiza_inornata:3.289380901,Acanthiza_reguloides:3.289380901):3.095109913):0.06589648004):3.482475206):1.086464917):2.086873474):3.052203199):0.9596170986,(((Gerygone_ruficollis:7.570991447,((Gerygone_albofrontata:4.784447308,(Gerygone_fusca:4.36296605,Gerygone_sulphurea:4.36296605):0.4214812583):0.7640176512,(Gerygone_olivacea:2.718546963,Gerygone_cinerea:2.718546963):2.829917996):2.022526488):0.8670727092,(Gerygone_chrysogaster:4.936352918,Gerygone_mouki:4.936352918):3.501711239):4.593745468,(Gerygone_levigaster:10.77483687,((Gerygone_tenebrosa:3.151755737,Gerygone_hypoxantha:3.151755737):4.672822516,(((Gerygone_inornata:2.962247408,Gerygone_magnirostris:2.962247408):2.156533809,((Gerygone_igata:1.788761565,Gerygone_dorsalis:1.788761565):1.142291403,Gerygone_flavolateralis:2.931052968):2.187728249):0.9742860429,((Gerygone_modesta:0.3264424151,Gerygone_chloronota:0.3264424151):1.908531917,Gerygone_palpebrosa:2.234974333):3.858092927):1.731510994):2.950258622):2.25697275):4.086211563):6.915206893,Oreoscopus_gutturalis:24.03322808):8.580173989):6.932697316):2.327003255):11.66703757,(((((Pomatostomus_ruficeps:1.874163985,Pomatostomus_superciliosus:1.874163985):13.81635731,(Pomatostomus_halli:12.95572779,Pomatostomus_temporalis:12.95572779):2.734793504):12.6544734,Pomatostomus_isidorei:28.3449947):20.3464373,(Orthonyx_novaeguineae:13.45312238,(Orthonyx_temminckii:6.266891719,Orthonyx_spaldingii:6.266891719):7.186230659):35.23830962):2.507229306,(((((Loboparadisea_sericea:14.96366221,Cnemophilus_loriae:14.96366221):18.17022034,Cnemophilus_macgregorii:33.13388255):10.59852052,((Callaeas_cinereus:20.83161417,Philesturnus_carunculatus:20.83161417):18.53443411,(Notiomystis_cincta:36.58967438,(Oedistoma_pygmaeum:24.60390845,((Toxorhamphus_iliolophus:14.1189257,(Toxorhamphus_poliopterus:13.05841988,Toxorhamphus_novaeguineae:13.05841988):1.060505817):8.157671137,((Melanocharis_arfakiana:14.83379073,(Melanocharis_striativentris:4.636162234,Melanocharis_crassirostris:4.636162234):10.1976285):2.397415235,(Melanocharis_nigra:9.004477111,(Melanocharis_versteri:8.641306861,Melanocharis_longicauda:8.641306861):0.3631702498):8.226728858):5.045390865):2.327311619):11.98576593):2.776373895):4.366354794):3.146214148,(((((Pitohui_nigrescens:23.74775707,((Pachycephala_nudigula:18.41337432,(((Pachycephala_flavifrons:4.765559988,Pachycephala_rufogularis:4.765559988):8.608738878,(Pachycephala_inornata:10.85509798,Pachycephala_olivacea:10.85509798):2.519200882):4.264499962,(((((((((Colluricincla_tenebrosa:2.375836756,((Pachycephala_monacha:0.09244300071,Pachycephala_rufiventris:0.09244300071):0.8769312785,Pachycephala_lanioides:0.9693742792):1.406462477):0.6735436552,Pachycephala_griseonota:3.049380411):0.940946494,Pachycephala_arctitorquis:3.990326905):3.550747471,(Pachycephala_simplex:4.954730487,(Pachycephala_phaionota:3.793563969,Pachycephala_hyperythra:3.793563969):1.161166518):2.586343889):2.000041297,((Pachycephala_philippinensis:6.465152874,(Pachycephala_hypoxantha:4.189710308,(Pachycephala_sulfuriventer:3.298842471,(Pachycephala_albiventris:0.9980549786,Pachycephala_grisola:0.9980549786):2.300787493):0.8908678366):2.275442566):2.898259065,(((Pachycephala_implicata:5.700077781,(Pachycephala_modesta:3.591758086,Pachycephala_lorentzi:3.591758086):2.108319695):3.188776315,Pachycephala_orpheus:8.888854096):0.001813018326,Colluricincla_umbrina:8.890667114):0.4727448254):0.1777037327):1.4290175,((Pachycephala_melanura:1.432585959,Pachycephala_pectoralis:1.432585959):2.148472506,Colluricincla_sanghirensis:3.581058465):7.389074707):1.397486309,Pachycephala_schlegelii:12.36761948):0.5096977516,Pachycephala_caledonica:12.87731723):0.8919958373,(Pachycephala_soror:7.269495628,(Pachycephala_leucogastra:0.085017454,Pachycephala_aurea:0.085017454):7.184478174):6.499817443):3.869485759):0.7745754859):2.782802932,((Pachycephala_jacquinoti:0.3683933878,Pachycephala_homeyeri:0.3683933878):6.658193244,(Coracornis_raveni:2.578981821,Pachycephala_meyeri:2.578981821):4.447604811):14.16959061):2.551579825):0.9766664565,((Colluricincla_megarhyncha:15.54950856,(Colluricincla_boweri:12.02311954,(Colluricincla_woodwardi:10.0956375,Colluricincla_harmonica:10.0956375):1.927482042):3.526389017):5.222636951,(Pitohui_incertus:17.40528161,Pitohui_ferrugineus:17.40528161):3.366863897):3.952278018):5.118809226,Pachycare_flavogriseum:29.84323275):12.0141258,((Daphoenositta_chrysoptera:26.36151146,Daphoenositta_miranda:26.36151146):13.40158956,((((((((Pyrrhocorax_pyrrhocorax:11.00238661,Pyrrhocorax_graculus:11.00238661):8.43264056,((((Dendrocitta_formosae:2.904924041,(Dendrocitta_occipitalis:2.383648089,Dendrocitta_leucogastra:2.383648089):0.5212759521):5.231019566,(Dendrocitta_bayleyi:1.898261018,Dendrocitta_vagabunda:1.898261018):6.237682589):0.5424766078,Dendrocitta_frontalis:8.678420215):8.974809473,((Crypsirina_temia:6.982725138,Crypsirina_cucullata:6.982725138):4.989812596,(Temnurus_temnurus:7.756129081,Platysmurus_leucopterus:7.756129081):4.216408652):5.680691955):1.781797485):4.167573027,((((((Urocissa_ornata:1.697018046,Urocissa_flavirostris:1.697018046):1.204434644,Urocissa_whiteheadi:2.901452691):0.5774886933,Urocissa_erythrorhyncha:3.478941384):1.158676774,Urocissa_caerulea:4.637618158):9.336713503,((Cissa_chinensis:1.414763705,Cissa_thalassina:1.414763705):5.074367606,Cissa_hypoleuca:6.489131311):7.485200351):8.629255209,((((Perisoreus_internigrans:3.796915534,Perisoreus_infaustus:3.796915534):8.672156136,Perisoreus_canadensis:12.46907167):5.217408635,Cyanopica_cyanus:17.6864803):2.805692874,(((((Cyanocitta_cristata:8.323134311,Cyanocitta_stelleri:8.323134311):5.583892279,(((Aphelocoma_unicolor:5.451214158,Aphelocoma_ultramarina:5.451214158):2.051551169,(Aphelocoma_coerulescens:3.797902393,(Aphelocoma_insularis:2.360497669,Aphelocoma_californica:2.360497669):1.437404724):3.704862933):4.339333173,Gymnorhinus_cyanocephalus:11.8420985):2.06492809):2.290220609,((Cyanocorax_yncas:7.629173369,(Cyanocorax_mystacalis:7.233838182,(((Cyanocorax_luxuosus:1.211718899,Cyanocorax_dickeyi:1.211718899):3.405006556,((Cyanocorax_affinis:1.487943271,Cyanocorax_heilprini:1.487943271):2.16629582,((Cyanocorax_chrysops:2.355565239,Cyanocorax_cyanopogon:2.355565239):0.9098660115,Cyanocorax_cayanus:3.26543125):0.38880784):0.9624863648):1.40212294,(Cyanocorax_melanocyaneus:4.505566874,(Cyanocorax_yucatanicus:3.458735629,(Cyanocorax_beecheii:2.280351603,Cyanocorax_sanblasianus:2.280351603):1.178384026):1.046831245):1.513281522):1.214989786):0.3953351877):3.598147264,((Calocitta_formosa:3.913427401,Calocitta_colliei:3.913427401):1.729824906,((Cyanocorax_violaceus:4.098400462,(Cyanocorax_cyanomelas:2.185848416,Cyanocorax_cristatellus:2.185848416):1.912552046):0.4117666301,(Cyanocorax_caeruleus:2.721261922,Cyanocorax_morio:2.721261922):1.78890517):1.133085216):5.584068325):4.969926566):1.14916749,(((Cyanolyca_pulchra:6.708452045,Cyanolyca_cucullata:6.708452045):2.893480813,((Cyanolyca_turcosa:5.776028477,Cyanolyca_viridicyanus:5.776028477):1.501288569,Cyanolyca_armillata:7.277317046):2.324615812):3.584042436,((Cyanolyca_mirabilis:4.737854817,Cyanolyca_nana:4.737854817):3.013073255,(Cyanolyca_argentigula:3.634728017,Cyanolyca_pumilo:3.634728017):4.116200055):5.435047222):4.160439395):2.019107963,((((Zavattariornis_stresemanni:16.28889842,((Nucifraga_columbiana:4.336646235,Nucifraga_caryocatactes:4.336646235):10.942701,(((((((Corvus_nasicus:2.340145243,((Corvus_capensis:0.9825834487,Corvus_orru:0.9825834487):1.021478488,Corvus_coronoides:2.004061937):0.3360833066):0.6019975453,Corvus_woodfordi:2.942142789):1.969495358,(((Corvus_florensis:1.907659307,Corvus_hawaiiensis:1.907659307):0.5004347564,Corvus_minutus:2.408094064):0.09290377923,Corvus_fuscicapillus:2.500997843):2.410640304):2.074564893,(Corvus_moneduloides:6.393670978,((Corvus_macrorhynchos:1.684235416,Corvus_kubaryi:1.684235416):4.308525311,Corvus_ossifragus:5.992760727):0.4009102516):0.5925320618):0.752551609,((Corvus_mellori:4.864320053,(((Corvus_brachyrhynchos:0.6842912713,(Corvus_torquatus:0.01004039116,Corvus_caurinus:0.01004039116):0.6742508801):2.327080226,Corvus_tasmanicus:3.011371497):0.2355449149,((Corvus_sinaloae:1.40940956,Corvus_ruficollis:1.40940956):0.6071239097,(Corvus_corone:1.311186298,Corvus_enca:1.311186298):0.7053471713):1.230382943):1.617403641):2.422022036,((((Corvus_corax:2.525702679,Corvus_cryptoleucus:2.525702679):0.5662616948,((Corvus_meeki:1.859369188,Corvus_albus:1.859369188):0.8539463894,(Corvus_albicollis:1.019543801,Corvus_splendens:1.019543801):1.693771777):0.3786487957):2.557528053,Corvus_validus:5.649492426):0.3338464922,((Corvus_levaillantii:2.9184444,Corvus_palmarum:2.9184444):0.7469909197,(Corvus_frugilegus:0.9394372665,Corvus_jamaicensis:0.9394372665):2.725998053):2.317903599):1.30300317):0.4524125609):3.226677599,(Corvus_leucognaphalus:10.34150708,((Corvus_monedula:2.018043079,(Corvus_dauuricus:0.3044379816,Corvus_typicus:0.3044379816):1.713605097):4.232662297,Corvus_unicolor:6.250705376):4.090801705):0.6239251678):3.839429186,(((Corvus_rhipidurus:3.538720843,Corvus_imparatus:3.538720843):2.084175416,Corvus_tristis:5.622896259):4.917976151,((Corvus_edithae:4.000143521,Corvus_crassirostris:4.000143521):1.426667676,Corvus_bennetti:5.426811197):5.114061214):4.263989024):0.4744857965):1.009551192):0.1152326204,((Pica_hudsonia:0.216985225,Pica_nuttalli:0.216985225):2.939697546,Pica_pica:3.156682771):13.24744827):0.6036721576,(((Podoces_pleskei:5.054026016,(Podoces_biddulphi:0.5740394847,Podoces_panderi:0.5740394847):4.479986531):1.343888982,Podoces_hendersoni:6.397914998):7.576932067,Ptilostomus_afer:13.97484706):3.032956137):0.5694870497,((Garrulus_lanceolatus:0.3018588604,Garrulus_glandarius:0.3018588604):9.821121578,Garrulus_lidthi:10.12298044):7.454309812):1.788232401):1.126650526):2.111413693):0.9990133287):4.146091043,(((Lanius_cabanisi:0.5221571496,Lanius_newtoni:0.5221571496):13.68170658,(Lanius_excubitoroides:11.96331526,(((((Lanius_souzae:3.597517438,Lanius_dorsalis:3.597517438):0.1141621327,Lanius_gubernator:3.71167957):0.1638912246,(Corvinella_corvina:3.439689116,Lanius_collurioides:3.439689116):0.4358816786):5.203969608,((((Lanius_excubitor:1.088217682,Lanius_sphenocercus:1.088217682):0.5484653688,Lanius_ludovicianus:1.636683051):0.9080165847,(Lanius_meridionalis:0.7036357114,Urolestes_melanoleucus:0.7036357114):1.841063924):0.9910641444,(Lanius_vittatus:2.96222278,Lanius_somalicus:2.96222278):0.5735410003):5.543776623):1.924649873,((Lanius_tigrinus:7.672988915,((Lanius_collurio:2.843487628,(Lanius_marwitzi:1.296637482,Lanius_isabellinus:1.296637482):1.546850146):2.973396303,(Lanius_schach:3.674701131,((Lanius_cristatus:1.891055428,Lanius_tephronotus:1.891055428):0.1538552414,Lanius_bucephalus:2.04491067):1.629790461):2.1421828):1.856104985):2.71449794,(((Lanius_mackinnoni:4.575732187,Lanius_collaris:4.575732187):4.494587702,(Lanius_minor:4.911905589,Lanius_senator:4.911905589):4.158414301):0.9443396933,(Lanius_nubicus:4.672231097,Lanius_validirostris:4.672231097):5.342428486):0.3728272722):0.6167034208):0.9591249861):2.240548466):11.48790319,((Eurocephalus_anguitimens:0.2623760971,Eurocephalus_rueppelli:0.2623760971):11.56960566,Platylophus_galericulatus:11.83198175):13.85978516):2.05692433):1.871940065,((((((Manucodia_keraudrenii:11.43982609,(((Manucodia_comrii:4.355067784,Manucodia_chalybatus:4.355067784):1.202763507,Manucodia_ater:5.557831291):0.8783630685,Manucodia_jobiensis:6.436194359):5.003631727):1.627352695,Lycocorax_pyrrhopterus:13.06717878):8.377905396,(((((Parotia_sefilata:2.570253422,Parotia_wahnesi:2.570253422):0.3033877793,(Parotia_lawesii:0.7957892483,Parotia_helenae:0.7957892483):2.077851953):3.397602199,Parotia_carolae:6.2712434):4.996738926,Pteridophora_alberti:11.26798233):1.567150651,(((((Ptiloris_victoriae:1.709990816,Ptiloris_paradiseus:1.709990816):5.89018152,((Ptiloris_magnificus:2.621421416,Ptiloris_intercedens:2.621421416):3.029769845,Lophorina_superba:5.651191261):1.948981075):1.678862947,Semioptera_wallacii:9.279035283):1.406144485,Seleucidis_melanoleucus:10.68517977):0.4104165319,((((Cicinnurus_regius:6.076750505,(Cicinnurus_respublica:2.686160986,Cicinnurus_magnificus:2.686160986):3.390589519):1.652891679,(Paradisaea_rudolphi:7.079336348,(Paradisaea_guilielmi:4.522783006,((Paradisaea_rubra:1.939656272,Paradisaea_decora:1.939656272):0.6287697594,(Paradisaea_minor:1.123720835,(Paradisaea_apoda:0.7428544281,Paradisaea_raggiana:0.7428544281):0.3808664072):1.444705196):1.954356974):2.556553342):0.6503058357):2.134143834,((Epimachus_meyeri:4.010286809,Epimachus_fastuosus:4.010286809):4.307461235,((Paradigalla_carunculata:2.643778005,Paradigalla_brevicauda:2.643778005):3.377365837,((Astrapia_nigra:2.323391923,Astrapia_splendidissima:2.323391923):2.311502937,(Astrapia_rothschildi:2.986888148,(Astrapia_stephaniae:0.2669675547,Astrapia_mayeri:0.2669675547):2.719920593):1.648006712):1.386248982):2.296604203):1.546037974):0.2725734542,(Epimachus_albertisi:7.809662798,Epimachus_bruijnii:7.809662798):2.326696674):0.9592368274):1.739536678):8.609951199):6.343984972,(((((((Monarcha_barbatus:2.856878024,(((Monarcha_guttula:0.5742650088,(Monarcha_erythrostictus:0.2302282003,Monarcha_trivirgatus:0.2302282003):0.3440368085):0.3559961016,Monarcha_sacerdotum:0.9302611104):1.705019411,Monarcha_mundus:2.635280521):0.2215975029):5.799759832,(Monarcha_manadensis:7.06121575,((Monarcha_menckei:4.847887807,(Monarcha_axillaris:2.094690951,Monarcha_browni:2.094690951):2.753196856):1.071168901,(Monarcha_everetti:4.807119963,(Monarcha_rubiensis:3.147226139,Monarcha_infelix:3.147226139):1.659893823):1.111936746):1.142159042):1.595422105):1.976614785,((((((((Monarcha_melanopsis:1.263236017,Monarcha_frater:1.263236017):1.17099731,(((Monarcha_castaneiventris:0.5628445261,Monarcha_richardsii:0.5628445261):0.3053303516,Monarcha_cinerascens:0.8681748777):0.8930263531,(Monarcha_verticalis:0.5510142496,Monarcha_castus:0.5510142496):1.210186981):0.6730320964):0.7262590051,Monarcha_pileatus:3.160492332):1.197429949,Monarcha_takatsukasae:4.357922281):0.02500848496,(Metabolus_rugensis:3.135177915,(Monarcha_godeffroyi:1.400203411,Eutrichomyias_rowleyi:1.400203411):1.734974505):1.247752851):1.967570311,(((((Clytorhynchus_nigrogularis:3.199603378,((Clytorhynchus_sanctaecrucis:0.76849539,Clytorhynchus_hamlini:0.76849539):2.010382468,(Clytorhynchus_pachycephaloides:1.907986484,Clytorhynchus_vitiensis:1.907986484):0.870891374):0.4207255194):0.1815992095,(((Mayrornis_versicolor:1.467449013,Mayrornis_lessoni:1.467449013):0.3749835752,Mayrornis_schistaceus:1.842432588):0.2414614639,(Monarcha_julianae:0.9364714429,Monarcha_loricatus:0.9364714429):1.147422609):1.297308535):0.7531167107,Neolalage_banksiana:4.134319298):1.074015386,((Pomarea_nigra:4.267131596,(Pomarea_iphis:2.63215652,(Pomarea_whitneyi:2.055230646,Pomarea_mendozae:2.055230646):0.5769258746):1.634975076):0.2602601238,Pomarea_dimidiata:4.52739172):0.6809429641):0.1334597914,(Chasiempis_sandwichensis:0.8147583525,Monarcha_viduus:0.8147583525):4.527036123):1.008706602):0.193619168,(Monarcha_boanensis:2.057607772,Monarcha_leucurus:2.057607772):4.486512474):1.004488026,(Monarcha_leucotis:4.074475307,(Monarcha_brehmii:3.881908086,Monarcha_chrysomela:3.881908086):0.1925672215):3.474132964):3.084644369):1.711661211,(((Arses_insularis:0.05375106442,Arses_telescophthalmus:0.05375106442):7.088060823,Arses_kaupi:7.141811888):4.655559536,(((Myiagra_oceanica:2.172655263,Myiagra_atra:2.172655263):6.413301391,(Myiagra_alecto:6.235041245,(Myiagra_hebetior:3.792226914,(Myiagra_erythrops:2.895581149,(Myiagra_ruficollis:0.7537651479,Myiagra_galeata:0.7537651479):2.141816001):0.8966457655):2.44281433):2.350915409):1.266119515,(((Myiagra_azureocapilla:0.399237339,Myiagra_cervinicauda:0.399237339):1.119420551,Myiagra_albiventris:1.51865789):6.881759387,((Myiagra_inquieta:0.4830562382,Myiagra_vanikorensis:0.4830562382):7.196521633,((Myiagra_rubecula:1.798062718,(Myiagra_cyanoleuca:1.089595947,Myiagra_pluto:1.089595947):0.708466771):2.289790618,(Myiagra_ferrocyanea:3.377585102,Myiagra_caledonica:3.377585102):0.7102682341):3.591724535):0.720839406):1.451658892):1.945295255):0.5475424274):1.626994013,(Grallina_bruijni:1.391845003,Grallina_cyanoleuca:1.391845003):12.58006286):1.034525918,((((Terpsiphone_rufocinerea:7.396055431,(Terpsiphone_mutata:1.435462321,Terpsiphone_corvina:1.435462321):5.96059311):0.5400773653,(((Terpsiphone_rufiventer:0.2516521479,Terpsiphone_smithii:0.2516521479):4.574225472,(Terpsiphone_atrochalybeia:0.7819969738,Terpsiphone_paradisi:0.7819969738):4.043880646):0.3533859281,((Terpsiphone_viridis:3.403651045,(Terpsiphone_bedfordi:1.085877528,Terpsiphone_atrocaudata:1.085877528):2.317773517):0.2838585351,(Terpsiphone_cyanescens:0.5947387922,(Terpsiphone_bourbonnensis:0.4616177213,Terpsiphone_cinnamomea:0.4616177213):0.1331210708):3.092770788):1.491753969):2.756869248):0.6604227614,((Hypothymis_helenae:3.325832477,Hypothymis_coelestis:3.325832477):2.931146198,Hypothymis_azurea:6.256978675):2.339576882):2.983664588,(Trochocercus_cyanomelas:4.414902133,Trochocercus_nitens:4.414902133):7.165318012):3.426213638):11.67483499,(Melampitta_lugubris:12.68281596,Melampitta_gigantea:12.68281596):13.99845281):1.107800378):0.9056796767,(((((((((Rhipidura_rufidorsa:8.231963837,(Rhipidura_malaitae:6.485691507,(Rhipidura_dahli:5.458438263,(Rhipidura_teysmanni:3.292186816,(Rhipidura_rufifrons:1.492246938,Rhipidura_nebulosa:1.492246938):1.799939878):2.166251446):1.027253244):1.74627233):2.092799858,Rhipidura_brachyrhyncha:10.3247637):1.319046117,(((Rhipidura_tenebrosa:5.282827339,(Rhipidura_lepida:3.077442494,Rhipidura_verreauxi:3.077442494):2.205384845):1.084299382,((Rhipidura_kubaryi:1.204231545,Rhipidura_phasiana:1.204231545):3.585668277,(Rhipidura_rennelliana:3.828749352,Rhipidura_fuliginosa:3.828749352):0.9611504704):1.577226899):0.8577857733,((Rhipidura_hyperythra:5.429238015,Rhipidura_albolimbata:5.429238015):1.093716794,Rhipidura_matthiae:6.522954809):0.7019576852):4.418897319):2.751539641,(Rhipidura_cyaniceps:12.11138742,(Rhipidura_nigrocinnamomea:10.82137971,(Rhipidura_superciliaris:4.292212878,Rhipidura_dedemi:4.292212878):6.529166835):1.290007712):2.283962029):0.5118629062,((Rhipidura_cockerelli:4.567719334,(Rhipidura_rufiventris:2.928089943,(Rhipidura_fuscorufa:1.420041461,Rhipidura_personata:1.420041461):1.508048482):1.639629392):4.105597174,(Rhipidura_perlata:1.684729274,Rhipidura_phoenicura:1.684729274):6.988587235):6.233895851):0.8899601525,Rhipidura_atra:15.79717251):1.391897407,(((Rhipidura_leucophrys:11.00934491,(Rhipidura_javanica:8.041964044,(((Rhipidura_albicollis:3.463956085,(Rhipidura_aureola:2.096059006,Rhipidura_superflua:2.096059006):1.367897079):0.4621845105,Rhipidura_drownei:3.926140595):1.176258813,Rhipidura_opistherythra:5.102399408):2.939564636):2.967380868):4.368735598,(Rhipidura_threnothorax:9.303840241,((Rhipidura_maculipectus:1.606108476,Rhipidura_leucothorax:1.606108476):2.573851132,Rhipidura_semirubra:4.179959607):5.123880633):6.074240269):0.6367002551,(Rhipidura_diluta:8.834636497,Rhipidura_euryura:8.834636497):7.180144268):1.174289154):8.362414455,(Lamprolia_victoriae:18.16548649,Chaetorhynchus_papuensis:18.16548649):7.385997888):2.345833581,(Struthidea_cinerea:17.06057966,Corcorax_melanorhamphos:17.06057966):10.83673829):0.7974308709):0.3782053293,Ifrita_kowaldi:29.07295416):0.5476771535):1.882724654,(((Dicrurus_remifer:14.33725689,(((Dicrurus_montanus:3.696323726,Dicrurus_densus:3.696323726):3.703974286,((Dicrurus_hottentottus:4.743388765,Dicrurus_balicassius:4.743388765):1.549241644,(Dicrurus_bracteatus:4.998942135,Dicrurus_megarhynchus:4.998942135):1.293688274):1.107667604):3.770555696,(Dicrurus_paradiseus:3.239340167,Dicrurus_annectans:3.239340167):7.931513541):3.166403177):0.2831265502,(((Dicrurus_ludwigii:1.609745429,Dicrurus_andamanensis:1.609745429):8.581968757,Dicrurus_atripennis:10.19171419):2.887349132,((Dicrurus_caerulescens:0.5540494862,Dicrurus_leucophaeus:0.5540494862):10.2898981,((Dicrurus_macrocercus:1.775973518,Dicrurus_adsimilis:1.775973518):4.081617413,((Dicrurus_waldenii:4.710881474,((Dicrurus_sumatranus:1.103242974,Dicrurus_forficatus:1.103242974):0.3088036771,Dicrurus_aldabranus:1.412046651):3.298834823):0.6231654884,(Dicrurus_modestus:4.255757887,Dicrurus_fuscipennis:4.255757887):1.078289075):0.5235439684):4.986356658):2.235115729):1.541320117):3.020506665,Dicrurus_aeneus:17.6408901):13.86246586):0.1554870476,(((Oriolus_mellianus:17.02216057,(((Oriolus_xanthonotus:6.278508896,(Oriolus_steerii:2.868520946,(Oriolus_albiloris:0.4668284353,Oriolus_isabellae:0.4668284353):2.401692511):3.40998795):7.85092099,((Oriolus_traillii:12.32110831,(Oriolus_hosii:8.046866197,Oriolus_cruentus:8.046866197):4.274242113):1.283915461,((((Oriolus_oriolus:5.078170105,Oriolus_chinensis:5.078170105):1.255583416,Oriolus_auratus:6.333753521):3.390301615,((Oriolus_larvatus:5.976240835,(Oriolus_percivali:4.10577905,Oriolus_nigripennis:4.10577905):1.870461785):1.51273837,Oriolus_monacha:7.488979205):2.235075931):2.97452015,((Oriolus_xanthornus:3.23636161,Oriolus_tenuirostris:3.23636161):7.952167805,(Oriolus_brachyrhynchus:8.432536878,(Oriolus_chlorocephalus:4.412030432,Oriolus_crassirostris:4.412030432):4.020506446):2.755992538):1.510045871):0.9064484848):0.5244061147):2.34488081,(Oriolus_phaeochromus:6.288123787,((Oriolus_sagittatus:4.768473507,(Oriolus_flavocinctus:3.709797502,(Oriolus_szalayi:2.527670462,Oriolus_melanotis:2.527670462):1.182127041):1.058676005):0.2197215428,(Oriolus_forsteni:1.864348376,Oriolus_bouroensis:1.864348376):3.123846674):1.299928737):10.18618691):0.5478498707):5.454394753,((Sphecotheres_hypoleucus:3.756654517,(Sphecotheres_viridis:0.2143682955,Sphecotheres_vieilloti:0.2143682955):3.542286221):1.478485876,Oreocharis_arfaki:5.235140392):17.24141493):2.576348628,(Paramythia_montium:21.56643694,(Pitohui_kirhocephalus:8.636769645,Pitohui_dichrous:8.636769645):12.92966729):3.486467009):6.605939062):5.805812482,((Erpornis_zantholeuca:21.91722091,((((((Vireo_carmioli:1.082301488,Vireo_gundlachii:1.082301488):0.1550224271,Vireo_osburni:1.237323915):12.70999401,(((((Vireo_altiloquus:1.66803397,Vireo_flavoviridis:1.66803397):0.08313656126,Vireo_hypochryseus:1.751170531):0.5086013457,Vireo_olivaceus:2.259771877):5.040802592,((((Vireo_nelsoni:4.47700573,(Vireo_leucophrys:4.36041142,(Vireo_caribaeus:1.371268773,Vireo_bairdi:1.371268773):2.989142647):0.1165943095):0.09090834357,(Vireo_nanus:1.085985268,Vireo_gilvus:1.085985268):3.481928805):0.5801317565,Vireo_pallens:5.14804583):0.307852763,(Vireo_gracilirostris:4.974803892,Vireo_philadelphicus:4.974803892):0.4810947008):1.844675876):6.110371069,(((Vireo_crassirostris:1.904906614,Vireo_vicinior:1.904906614):5.73619626,((Vireo_flavifrons:4.340260469,(((Vireo_solitarius:1.34361983,Vireo_plumbeus:1.34361983):0.06755202651,Vireo_magister:1.411171857):0.04975939761,Vireo_cassinii:1.460931254):2.879329215):2.691516209,(Vireo_huttoni:6.516779729,Vireo_brevipennis:6.516779729):0.5149969496):0.6093261957):2.02260233,(((Vireo_atricapilla:4.965612742,Vireo_griseus:4.965612742):0.2044528922,(Vireo_masteri:1.302860797,(Vireo_modestus:0.737579979,Vireo_latimeri:0.737579979):0.5652808176):3.867204837):0.1982242325,Vireo_bellii:5.368289866):4.295415338):3.747240334):0.5363723869):1.429486523,((Hylophilus_olivaceus:14.62390422,((Hylophilus_aurantiifrons:10.09798912,(Hylophilus_brunneiceps:8.879674722,((Hylophilus_poicilotis:6.458962098,(Hylophilus_thoracicus:0.4282710729,Hylophilus_muscicapinus:0.4282710729):6.030691025):0.7967196518,(Hylophilus_sclateri:1.679099297,(Hylophilus_decurtatus:0.2639843299,Hylophilus_hypoxanthus:0.2639843299):1.415114967):5.576582452):1.623992972):1.218314402):4.151893177,(Hylophilus_semibrunneus:9.90186522,(Hylophilus_ochraceiceps:5.974798487,(Hylophilus_flavipes:3.184554903,Hylophilus_semicinereus:3.184554903):2.790243584):3.927066733):4.34801708):0.3740219151):0.3680367268,(Hylophilus_amaurocephalus:1.954642085,Hylophilus_pectoralis:1.954642085):13.03729886):0.3848635054):2.48772683,(Vireolanius_pulchellus:14.28483244,(Vireolanius_melitophrys:13.81067846,(Vireolanius_eximius:3.825069852,Vireolanius_leucotis:3.825069852):9.985608606):0.4741539791):3.579698841):1.689940077,(Cyclarhis_gujanensis:5.049879588,Cyclarhis_nigrirostris:5.049879588):14.50459177):2.362749556):4.931967029,(((Pteruthius_flaviscapis:7.238237234,Pteruthius_rufiventer:7.238237234):6.924088405,(Pteruthius_aenobarbus:9.731459221,Pteruthius_melanotis:9.731459221):4.430866418):2.238317056,Pteruthius_xanthochlorus:16.4006427):10.44854524):10.61546755):2.298445524):2.094257535):0.9274513939,(((Falcunculus_frontatus:34.15833188,((Psophodes_cristatus:1.747553807,(Psophodes_nigrogularis:0.87572628,Psophodes_olivaceus:0.87572628):0.8718275273):0.952112059,Psophodes_occidentalis:2.699665866):31.45866601):7.673769225,(Eulacestoma_nigropectus:41.75612509,((((Mohoua_ochrocephala:7.589468734,Mohoua_albicilla:7.589468734):2.314317499,Mohoua_novaeseelandiae:9.903786233):28.15095469,((Ptilorrhoa_castanonota:9.733954829,(Ptilorrhoa_leucosticta:8.463769197,Ptilorrhoa_caerulescens:8.463769197):1.270185632):14.65239135,((Cinclosoma_castaneothorax:13.5245434,((Cinclosoma_ajax:2.08090833,Cinclosoma_castanotum:2.08090833):6.499966071,Cinclosoma_punctatum:8.580874401):4.943668995):0.5310097793,Cinclosoma_cinnamomeum:14.05555318):10.33079301):13.66839474):0.4514084995,Androphobus_viridis:38.50614942):3.249975674):0.07597600976):0.06068818659,(((((Campochaera_sloetii:21.66332548,(Coracina_mcgregori:19.49209366,((Coracina_abbotti:16.79643817,((((Lalage_sharpei:5.132690648,((Lalage_sueurii:0.06086362527,Lalage_tricolor:0.06086362527):2.048509447,Lalage_leucopyga:2.109373072):3.023317576):0.6698031513,Lalage_maculosa:5.802493799):2.397772138,(Lalage_atrovirens:1.357960453,Lalage_leucomela:1.357960453):6.842305485):1.321503934,(Coracina_schisticeps:9.416496675,((Lalage_moesta:8.372462929,Lalage_melanoleuca:8.372462929):0.564455209,((Lalage_nigra:4.538584849,(Lalage_leucopygialis:1.444140494,Coracina_fortis:1.444140494):3.094444356):1.842138115,((((Coracina_polioptera:0.7294067285,Coracina_fimbriata:0.7294067285):1.125317481,Coracina_melanoptera:1.85472421):1.268189537,Coracina_melaschistos:3.122913747):0.7711036268,(Coracina_newtoni:3.442736313,Coracina_typica:3.442736313):0.4512810606):2.486705591):2.556195173):0.4795785373):0.1052731964):7.274668295):1.718887008,((((((Coracina_dohertyi:2.729517391,Coracina_dispar:2.729517391):1.755337592,(Coracina_ceramensis:4.450491889,(Coracina_mindanensis:2.868131987,(Coracina_holopolia:1.96571099,((Coracina_tenuirostris:0.8126902731,Coracina_sula:0.8126902731):0.3247877678,(Coracina_incerta:0.5841559071,Coracina_morio:0.5841559071):0.5533221338):0.8282329492):0.9024209968):1.582359902):0.03436309329):4.212017954,Coracina_montana:8.696872937):3.731149428,Coracina_analis:12.42802236):1.217678639,((Coracina_ostenta:3.480632625,Lalage_aurea:3.480632625):2.80760178,Coracina_coerulescens:6.288234405):7.357466599):2.064491487,Coracina_azurea:15.71019249):2.805132684):0.9767684843):2.171231819):1.483323923,((Campephaga_lobata:10.15439941,(Campephaga_oriolina:6.39769465,Campephaga_quiscalina:6.39769465):3.756704763):3.234012033,(Campephaga_phoenicea:7.669582761,(Campephaga_flava:2.979444695,Campephaga_petiti:2.979444695):4.690138067):5.718828684):9.758237955):4.691915064,((Coracina_cinerea:16.05001577,((Coracina_caesia:5.019437911,Coracina_pectoralis:5.019437911):6.462539013,Coracina_graueri:11.48197692):4.568038842):4.373547304,((Coracina_temminckii:11.64082004,(((Coracina_lineata:0.3422781407,Coracina_personata:0.3422781407):8.215278648,((((Coracina_papuensis:3.836666285,Coracina_atriceps:3.836666285):0.3121688553,(Coracina_caledonica:3.864222899,((Coracina_melas:2.105917727,(Coracina_schistacea:1.492151414,Coracina_leucopygia:1.492151414):0.6137663137):1.288087003,((Coracina_macei:1.897152568,Coracina_larvata:1.897152568):0.4140356129,Coracina_striata:2.311188181):1.08281655):0.4702181686):0.2846122405):0.5930671041,Coracina_novaehollandiae:4.741902244):3.298584185,Coracina_boyeri:8.040486429):0.5170703595):2.240211169,(Coracina_maxima:10.50099414,(Coracina_parvula:2.214811655,Coracina_bicolor:2.214811655):8.286182486):0.2967738172):0.8430520779):3.894080984,((Coracina_javensis:0.6270835906,Coracina_caeruleogrisea:0.6270835906):11.31757766,Coracina_longicauda:11.94466125):3.590239771):4.888662049):7.415001395):8.652613582,(((((Pericrocotus_miniatus:8.438456379,((Pericrocotus_lansbergei:5.774385124,Pericrocotus_ethologus:5.774385124):1.791223565,Pericrocotus_brevirostris:7.565608689):0.8728476896):0.905170568,Pericrocotus_solaris:9.343626947):2.309397349,(((Pericrocotus_cantonensis:2.139884334,Pericrocotus_divaricatus:2.139884334):0.8274511794,(Pericrocotus_roseus:2.023665675,Pericrocotus_tegimae:2.023665675):0.9436698378):4.48291316,Pericrocotus_flammeus:7.450248673):4.202775623):4.396674596,(Pericrocotus_cinnamomeus:8.916092118,Pericrocotus_igneus:8.916092118):7.133606773):3.417112909,Pericrocotus_erythropygius:19.4668118):17.02436625):4.550120983,(((((((((((Prionops_alberti:0.9434792585,Prionops_rufiventris:0.9434792585):9.729235672,Prionops_plumatus:10.67271493):15.67907559,(Prionops_caniceps:23.60986363,(Prionops_retzii:11.3396595,((Prionops_poliolophus:0.3840000304,Prionops_gabela:0.3840000304):8.944844617,Prionops_scopifrons:9.328844647):2.010814855):12.27020413):2.741926885):0.2209900482,((Hemipus_hirundinaceus:9.22035947,(Tephrodornis_pondicerianus:8.50399468,Tephrodornis_gularis:8.50399468):0.7163647894):3.690502703,Hemipus_picatus:12.91086217):13.66191839):0.8577035345,(Bias_musicus:24.44440966,Megabyas_flammulatus:24.44440966):2.98607444):3.058464072,(((((((((Xenopirostris_xenopirostris:6.867573366,(Xenopirostris_damii:6.237751393,Xenopirostris_polleni:6.237751393):0.6298219726):0.3405212912,Cyanolanius_madagascarinus:7.208094657):4.248800891,Schetba_rufa:11.45689555):11.30574128,((Calicalicus_madagascariensis:0.6653699933,Calicalicus_rufocarpalis:0.6653699933):19.5367564,(Vanga_curvirostris:16.53157193,Euryceros_prevostii:16.53157193):3.670554463):2.560510432):0.1822977849,((Newtonia_archboldi:9.729481778,Newtonia_amphichroa:9.729481778):9.027115419,(Newtonia_fanovanae:10.23855395,Newtonia_brunneicauda:10.23855395):8.518043246):4.188337413):2.486576302,((Hypositta_perdita:8.616506893,Hypositta_corallirostris:8.616506893):12.48825168,((Leptopterus_chabert:6.020992132,(Pseudobias_wardi:4.44990081,Falculea_palliata:4.44990081):1.571091322):1.399210919,Tylas_eduardi:7.420203051):13.68455552):4.326752339):2.031684207,(Oriolia_bernieri:17.58217394,Mystacornis_crossleyi:17.58217394):9.881021178):1.273121893,Artamella_viridis:28.73631701):1.10641195,(Philentoma_pyrhoptera:14.05912209,Philentoma_velata:14.05912209):15.78360687):0.6462192093):2.618134042,(((((Platysteira_tonsa:6.997382704,Platysteira_castanea:6.997382704):12.25291546,(((Platysteira_blissetti:6.313297131,(Platysteira_chalybea:3.912243571,Platysteira_jamesoni:3.912243571):2.40105356):2.768825996,Platysteira_concreta:9.082123127):6.974131404,((Platysteira_cyanea:9.023379944,Platysteira_albifrons:9.023379944):4.916717863,(Platysteira_laticincta:5.26025124,Platysteira_peltata:5.26025124):8.679846567):2.116156724):3.194043636):1.212761982,(((((Batis_ituriensis:8.498300455,((Batis_senegalensis:1.727345899,(Batis_margaritae:0.02783314565,Batis_molitor:0.02783314565):1.699512753):5.605363812,Batis_occulta:7.332709711):1.165590744):0.8897971587,(Batis_pririt:4.887895637,Batis_soror:4.887895637):4.500201977):4.124873377,(Batis_fratrum:11.02858852,((Batis_minima:4.700212256,(Batis_minor:3.731812829,Batis_perkeo:3.731812829):0.9683994274):3.193902738,Batis_poensis:7.894114994):3.134473525):2.484382472):2.041641612,Batis_orientalis:15.5546126):4.184926647,((Batis_minulla:2.180479157,Batis_capensis:2.180479157):11.56222713,(Batis_mixta:9.680467247,(Batis_crypta:5.215155868,Batis_diops:5.215155868):4.465311379):4.062239044):5.996832959):0.7235208983):4.909112157,Lanioturdus_torquatus:25.37217231):7.308114345,Pityriasis_gymnocephala:32.68028665):0.4267955628):1.968067134,(Nilaus_afer:31.45652359,((((Malaconotus_gladiator:14.54786514,Malaconotus_cruentus:14.54786514):7.330875004,(((Malaconotus_blanchoti:9.259193504,Malaconotus_lagdeni:9.259193504):3.031616633,Malaconotus_alius:12.29081014):3.31009496,Malaconotus_monteiri:15.6009051):6.277835044):5.891294673,((Tchagra_minutus:18.3469082,((Tchagra_australis:5.807740028,(Tchagra_tchagra:5.461499759,Tchagra_jamesi:5.461499759):0.3462402687):4.654663117,Tchagra_senegalus:10.46240315):7.884505052):7.238609005,((Dryoscopus_gambensis:9.624538199,(Dryoscopus_angolensis:1.7149726,Dryoscopus_pringlii:1.7149726):7.9095656):0.2929287529,((Dryoscopus_cubla:0.04465463832,Dryoscopus_senegalensis:0.04465463832):7.190666591,Dryoscopus_sabini:7.235321229):2.682145723):15.66805025):2.184517611):2.749091248,(((((Telophorus_zeylonus:1.036255365,Telophorus_kupeensis:1.036255365):15.81407667,(Telophorus_viridis:1.293535114,Telophorus_dohertyi:1.293535114):15.55679692):1.788405637,(Rhodophoneus_cruentus:2.209603678,Telophorus_quadricolor:2.209603678):16.42913399):3.872822592,((((Telophorus_olivaceus:1.37063558,Telophorus_multicolor:1.37063558):6.336981403,Telophorus_sulfureopectus:7.707616983):1.521199152,Telophorus_bocagei:9.228816135):7.163535728,Telophorus_nigrifrons:16.39235186):6.119208398):0.159511098,(Laniarius_atrococcineus:14.90069282,((Laniarius_leucorhynchus:11.62164708,((((Laniarius_amboimensis:1.525058276,Laniarius_ruficeps:1.525058276):8.860620521,(Laniarius_atroflavus:6.937965831,((Laniarius_erythrogaster:0.3004646753,Laniarius_barbarus:0.3004646753):3.60621683,Laniarius_mufumbiri:3.906681505):3.031284326):3.447712966):0.2321481821,Laniarius_luehderi:10.61782698):0.4516655049,((((Laniarius_ferrugineus:0.1065172558,Laniarius_aethiopicus:0.1065172558):5.507495935,(Laniarius_brauni:4.503777509,Laniarius_bicolor:4.503777509):1.110235682):0.2241480628,Laniarius_turatii:5.838161253):3.233697503,Laniarius_funebris:9.071858757):1.997633727):0.5521545979):0.6539268159,(Laniarius_fuelleborni:6.299379046,Laniarius_poensis:6.299379046):5.976194852):2.625118925):7.770378537):7.848054702):0.9373975267):3.618625759):2.062357376,((((Strepera_fuliginosa:8.158521382,(Strepera_versicolor:7.609566713,Strepera_graculina:7.609566713):0.5489546685):10.48653641,((Cracticus_cassicus:11.17329206,Cracticus_mentalis:11.17329206):6.934020045,(Cracticus_nigrogularis:12.27774336,(Cracticus_louisiadensis:9.285793763,(Gymnorhina_tibicen:5.186275553,(Cracticus_quoyi:0.8628649487,Cracticus_torquatus:0.8628649487):4.323410605):4.09951821):2.991949598):5.829568745):0.5377456811):9.867547121,(((((Artamus_superciliosus:1.094484843,Artamus_personatus:1.094484843):4.052036107,Artamus_monachus:5.14652095):3.067881119,(Artamus_maximus:3.360151543,(Artamus_mentalis:3.036507007,Artamus_insignis:3.036507007):0.3236445356):4.854250526):4.852687301,((Artamus_minor:6.813995958,Artamus_cinereus:6.813995958):2.785300199,((Artamus_cyanopterus:6.199599859,Artamus_fuscus:6.199599859):0.6785891914,Artamus_leucorynchus:6.878189051):2.721107106):3.467793213):15.05981106,(Peltops_blainvillii:25.70724037,Peltops_montanus:25.70724037):2.419660063):0.3857044767):6.053209218,(Machaerirhynchus_flaviventer:6.678262039,Machaerirhynchus_nigripectus:6.678262039):27.88755209):2.571692596):0.2361394065,(((Aegithina_viridissima:3.907499729,Aegithina_tiphia:3.907499729):18.35254743,(Aegithina_lafresnayei:7.144442009,Aegithina_nigrolutea:7.144442009):15.11560515):7.05336581,Rhagologus_leucostigma:29.31341296):8.060233166):2.28515591,((Aleadryas_rufinucha:18.59292641,Pitohui_cristatus:18.59292641):9.903219798,Oreoica_gutturalis:28.49614621):11.16265583):1.382496991):0.8514902593):0.892020655):4.093807275):3.204738672,((((Chaetops_frenatus:23.57644777,Chaetops_aurantius:23.57644777):3.26944872,Eupetes_macrocerus:26.84589649):9.229446187,(Picathartes_oreas:4.977423598,Picathartes_gymnocephalus:4.977423598):31.09791908):10.05548481,(((((((Eopsaltria_georgiana:14.6584633,(Tregellasia_capito:4.32385243,Tregellasia_leucops:4.32385243):10.33461087):0.758653638,(Eopsaltria_australis:6.038136791,Eopsaltria_griseogularis:6.038136791):9.378980145):2.365707368,((Melanodryas_vittata:0.6841922893,Melanodryas_cucullata:0.6841922893):11.94298042,((Eopsaltria_pulverulenta:3.286576582,Monachella_muelleriana:3.286576582):8.677887861,(Peneothello_cryptoleuca:11.89696642,(Peneothello_cyanus:11.60916063,(Peneothello_bimaculata:10.99343751,Peneothello_sigillatus:10.99343751):0.6157231191):0.2878057896):0.06749802654):0.6627082619):5.155651598):16.75018587,Eopsaltria_flaviventris:34.53301017):2.965680436,((((((Microeca_flavigaster:1.877195421,Microeca_flavovirescens:1.877195421):7.297818453,Microeca_fascinans:9.175013874):9.636932672,Microeca_hemixantha:18.81194655):6.920529368,(Microeca_papuana:2.763954463,Microeca_griseoceps:2.763954463):22.96852145):9.778081537,(((Eugerygone_rubra:11.9753792,((Petroica_traversi:1.667610131,Petroica_macrocephala:1.667610131):10.23119183,((Petroica_australis:0.02417231771,Petroica_bivittata:0.02417231771):10.3197642,(((Petroica_multicolor:3.109738137,Petroica_phoenicea:3.109738137):3.005335381,((Petroica_archboldi:3.861035691,Petroica_rodinogaster:3.861035691):1.02770086,Petroica_rosea:4.88873655):1.226336968):2.648689547,Petroica_goodenovii:8.763763066):1.580173452):1.554865445):0.07657723417):19.5928483,(Amalocichla_incerta:15.33797117,Amalocichla_sclateriana:15.33797117):16.23025632):0.2753356894,(Pachycephalopsis_hattamensis:20.52011389,Pachycephalopsis_poliosoma:20.52011389):11.32344929):3.666994269):1.262155079,((Drymodes_brunneopygia:0.9366237647,Drymodes_superciliaris:0.9366237647):33.5888483,Heteromyias_albispecularis:34.52547207):2.247240463):0.7259780774):0.0658744306,(Poecilodryas_hypoleuca:21.19662849,((Poecilodryas_placens:3.986950637,Poecilodryas_albonotata:3.986950637):9.685989213,((Poecilodryas_cerviniventris:4.216390976,Poecilodryas_superciliosa:4.216390976):4.050039268,Poecilodryas_brachyura:8.266430244):5.406509606):7.523688641):16.36793655):7.952621862,(((((((((Anthoscopus_musculus:6.642356772,(Anthoscopus_parvulus:1.854836806,Anthoscopus_caroli:1.854836806):4.787519967):3.978423539,(Anthoscopus_minutus:2.79259773,Anthoscopus_flavifrons:2.79259773):7.828182582):0.8499332082,Anthoscopus_punctifrons:11.47071352):9.160391901,((Remiz_macronyx:6.401794787,Remiz_coronatus:6.401794787):2.892894953,(Remiz_consobrinus:4.594666125,Remiz_pendulinus:4.594666125):4.700023616):11.33641568):9.176109682,Auriparus_flaviceps:29.8072151):5.064334115,((Melanochlora_sultanea:23.18487136,((Parus_cyanus:1.623996465,Parus_caeruleus:1.623996465):18.29091777,(((((Parus_monticolus:0.4779970796,Parus_nuchalis:0.4779970796):7.886720992,(Parus_major:7.028149782,Parus_palustris:7.028149782):1.33656829):7.866671906,((Parus_fringillinus:2.238564445,Parus_holsti:2.238564445):10.96759966,(Parus_xanthogenys:5.045023638,Parus_spilonotus:5.045023638):8.161140463):3.025225876):0.4903406627,(((Parus_fasciiventer:11.59066075,Parus_rufiventris:11.59066075):2.175338745,(Parus_funereus:9.618328613,(Parus_niger:5.220756873,(Parus_albiventris:0.153658771,Parus_semilarvatus:0.153658771):5.067098102):4.397571739):4.147670886):1.232194314,(Parus_cinerascens:2.378551386,Parus_afer:2.378551386):12.61964243):1.723536827):0.6650918253,(((((Parus_elegans:2.579658939,Parus_venustulus:2.579658939):3.601909259,(Parus_amabilis:4.323955849,Parus_teneriffae:4.323955849):1.857612349):6.359467811,(((Parus_rufonuchalis:7.287122098,Parus_leucomelas:7.287122098):1.269478051,Parus_rubidiventris:8.556600149):2.639588159,Parus_ater:11.19618831):1.344847701):3.115202586,(((((((Parus_leuconotus:3.528852791,Parus_gambeli:3.528852791):0.4434786271,Parus_atricapillus:3.972331418):3.545243483,((Parus_sclateri:6.63101449,Parus_hypermelaenus:6.63101449):0.5725316221,Parus_carolinensis:7.203546112):0.3140287886):0.3029328736,(Parus_cinctus:5.097646002,(Parus_hudsonicus:4.513102884,Parus_rufescens:4.513102884):0.5845431182):2.722861773):0.1517514529,Parus_carpi:7.972259227):3.604586403,(Parus_montanus:9.888067589,Parus_davidi:9.888067589):1.688778041):0.3721212342,((Parus_varius:10.00756348,((Parus_lugubris:1.721466899,Parus_griseiventris:1.721466899):1.166889716,Parus_thruppi:2.888356615):7.119206861):0.3056374294,Parus_superciliosus:10.31320091):1.635765959):3.707271731):1.126939896,((Baeolophus_wollweberi:10.88448394,((Baeolophus_ridgwayi:5.606329705,Baeolophus_inornatus:5.606329705):0.6845603745,(Baeolophus_bicolor:1.357971547,Baeolophus_atricristatus:1.357971547):4.932918533):4.593593865):3.401894323,(Parus_cristatus:8.385970508,Parus_dichrous:8.385970508):5.900407759):2.496800224):0.6036439731):2.528091768):3.269957126):5.850950242,(Sylviparus_modestus:21.94437178,Pseudopodoces_humilis:21.94437178):7.091449826):5.835727618):2.554191121,(((((Culicicapa_helianthea:3.761873521,Culicicapa_ceylonensis:3.761873521):23.3161838,((Elminia_longicauda:5.006505201,Elminia_albicauda:5.006505201):9.964282014,((Elminia_albiventris:2.449225471,Elminia_albonotata:2.449225471):9.023340365,Elminia_nigromitrata:11.47256584):3.498221378):12.10727011):5.436928599,Stenostira_scita:32.51498592):0.6871477589,Cephalopyrus_flammiceps:33.20213368):2.872255912,Chelidorhynx_hypoxantha:36.07438959):1.351350747):3.61506428,(((Panurus_biarmicus:25.77066677,((((((Certhilauda_erythrochlamys:0.002532586461,Certhilauda_subcoronata:0.002532586461):3.509297639,Certhilauda_chuana:3.511830225):1.764623558,(Certhilauda_curvirostris:2.124269812,Certhilauda_semitorquata:2.124269812):3.152183971):9.141354997,(Chersomanes_albofasciata:10.9501768,Ammomanes_grayi:10.9501768):3.467631982):3.550195163,(Certhilauda_albescens:3.866557212,(Certhilauda_barlowi:2.098485691,Certhilauda_burra:2.098485691):1.768071521):14.10144673):3.432491471,(((((Mirafra_sabota:4.643043048,(Mirafra_africanoides:0.3462959248,Mirafra_collaris:0.3462959248):4.296747123):10.13093281,((Mirafra_williamsi:7.618949853,((Mirafra_somalica:6.222386289,Mirafra_apiata:6.222386289):0.1397140391,Mirafra_pulpa:6.362100328):1.256849524):3.067004222,(((Mirafra_cantillans:3.019210416,Mirafra_microptera:3.019210416):3.113522179,Mirafra_ashi:6.132732595):0.7073849242,(Mirafra_erythroptera:2.45312378,Mirafra_assamica:2.45312378):4.386993739):3.845836556):4.088021781):3.45097109,(((Mirafra_rufa:0.3056583013,Mirafra_hypermetra:0.3056583013):9.222644975,Mirafra_affinis:9.528303277):5.964248369,(Mirafra_africana:13.32056819,((Mirafra_rufocinnamomea:11.25213365,(((Mirafra_cordofanica:0.9188860771,Mirafra_albicauda:0.9188860771):3.639528354,Mirafra_angolensis:4.558414431):0.5990987986,((Mirafra_passerina:0.9079717047,Mirafra_poecilosterna:0.9079717047):0.8025939131,Mirafra_gilletti:1.710565618):3.446947611):6.094620422):0.8260645081,(((Mirafra_hova:0.3579113676,Mirafra_alopex:0.3579113676):0.9909888618,(Mirafra_erythrocephala:0.07871825228,Mirafra_javanica:0.07871825228):1.270181977):3.28540525,Mirafra_cheniana:4.634305479):7.443892681):1.242370026):2.17198346):2.732395301):0.8811278739,(Chersophilus_duponti:18.07354388,((Eremophila_alpestris:3.525521736,Eremophila_bilopha:3.525521736):11.72330096,((((Heteromirafra_archeri:3.857477124,Heteromirafra_ruddi:3.857477124):3.946962043,Heteromirafra_sidamoensis:7.804439167):5.357570793,((Calandrella_somalica:6.716086696,(Calandrella_brachydactyla:5.620245526,Calandrella_cheleensis:5.620245526):1.09584117):5.997928968,(Calandrella_acutirostris:4.420242048,(Calandrella_rufescens:1.327319857,(Calandrella_raytal:0.1936471843,Calandrella_cinerea:0.1936471843):1.133672672):3.092922191):8.293773616):0.4479942963):0.3881208681,((((((Alauda_gulgula:4.958979249,Alauda_japonica:4.958979249):0.1063302642,(Alauda_arvensis:1.816209983,Alauda_razae:1.816209983):3.24909953):2.42921342,(Galerida_magnirostris:6.374056518,(((Galerida_cristata:0.3444747555,Galerida_deva:0.3444747555):1.803850702,Galerida_malabarica:2.148325457):3.401908875,(Galerida_modesta:1.002035066,Galerida_theklae:1.002035066):4.548199266):0.8238221851):1.120466415):2.262493863,(Lullula_arborea:9.432696903,Pseudalaemon_fremantlii:9.432696903):0.3243198932):2.472448191,((Eremalauda_starki:10.69431831,Eremalauda_dunni:10.69431831):0.5010960783,(Spizocorys_obbiensis:4.07553165,(Spizocorys_personata:2.123745817,((Spizocorys_fringillaris:0.4696044697,Spizocorys_conirostris:0.4696044697):0.6003107713,Spizocorys_sclateri:1.069915241):1.053830576):1.951785833):7.11988274):1.034050598):0.9239402432,(Melanocorypha_bimaculata:12.51519245,(((Melanocorypha_leucoptera:2.592503834,Melanocorypha_calandra:2.592503834):0.3627775361,Melanocorypha_yeltoniensis:2.95528137):0.759879898,(Melanocorypha_maxima:0.8757231938,Melanocorypha_mongolica:0.8757231938):2.839438074):8.800031177):0.6382127852):0.3967255977):1.698691863):2.824721184):1.032530945):0.7059601217,(((((Rhamphocoris_clotbey:3.568429143,Ammomanes_phoenicura:3.568429143):4.327456462,(Pinarocorys_erythropygia:5.966220268,Pinarocorys_nigricans:5.966220268):1.929665337):3.115260574,Ammomanes_cinctura:11.01114618):2.407355287,(((Eremopterix_griseus:3.173430934,(Eremopterix_verticalis:2.523122817,Eremopterix_leucopareia:2.523122817):0.6503081171):1.518926811,Eremopterix_signatus:4.692357746):1.614353812,(Eremopterix_australis:2.83387588,(Eremopterix_leucotis:0.412083667,Eremopterix_nigriceps:0.412083667):2.421792213):3.472835677):7.111789908):4.341093744,(Ammomanes_deserti:8.480863195,(Alaemon_hamertoni:4.405597522,Alaemon_alaudipes:4.405597522):4.075265673):9.278732015):2.052439733):1.588460472):4.370171355):7.199180256,(Nicator_vireo:14.23764442,(Nicator_gularis:12.38755684,Nicator_chloris:12.38755684):1.85008758):18.73220261):2.720003014,(((((((((Delichon_nipalense:3.743957883,Delichon_dasypus:3.743957883):2.662488559,Delichon_urbicum:6.406446442):10.01050126,((((Hirundo_semirufa:6.905397568,Petrochelidon_rufocollaris:6.905397568):2.008469372,(((Hirundo_fuliginosa:0.8111514173,Hirundo_striolata:0.8111514173):0.5579575619,Hirundo_daurica:1.369108979):3.777571414,Hirundo_abyssinica:5.146680394):3.767186546):2.383677657,(((Hirundo_preussi:5.521557641,Hirundo_rufigula:5.521557641):4.535561642,((Hirundo_ariel:7.121298082,(Hirundo_fluvicola:6.108632498,(Hirundo_nigricans:3.099760629,(Hirundo_domicola:0.990363721,Hirundo_perdita:0.990363721):2.109396908):3.008871869):1.012665584):2.049243675,Hirundo_spilodera:9.170541757):0.8865775273):0.3183411728,(Hirundo_dimidiata:6.095256435,(Petrochelidon_fulva:3.322494101,Petrochelidon_pyrrhonota:3.322494101):2.772762333):4.280204022):0.92208414):4.770316131,((((Hirundo_megaensis:3.162924004,Hirundo_cucullata:3.162924004):3.639411945,Hirundo_leucosoma:6.802335949):1.737061883,((Hirundo_atrocaerulea:3.556905785,(Hirundo_nigrorufa:3.247436951,Hirundo_senegalensis:3.247436951):0.3094688349):4.105258438,(((Hirundo_smithii:5.520517469,(Hirundo_nigrita:4.267072869,(((Hirundo_lucida:1.198770657,Hirundo_aethiopica:1.198770657):0.6285839673,Hirundo_angolensis:1.827354624):0.2551001697,Hirundo_rustica:2.082454794):2.184618075):1.253444601):0.5338239583,Hirundo_albigularis:6.054341428):0.984343689,(Hirundo_neoxena:2.968549468,Hirundo_tahitica:2.968549468):4.070135649):0.623479107):0.877233609):5.160036555,((Hirundo_fuligula:5.162475717,Hirundo_concolor:5.162475717):0.130369266,(Hirundo_rupestris:3.696548665,Hirundo_obsoleta:3.696548665):1.596296319):8.406589404):2.36842634):0.3490869768):2.07846703,((Psalidoprocne_nitens:2.457333521,((Psalidoprocne_obscura:1.263323393,Psalidoprocne_albiceps:1.263323393):0.1719550994,(Psalidoprocne_pristoptera:0.7580005219,Psalidoprocne_fuliginosa:0.7580005219):0.6772779703):1.022055029):13.42137314,(Pseudhirundo_griseopyga:8.116215473,Cheramoeca_leucosterna:8.116215473):7.762491184):2.616708078):0.6164732202,((((((Pygochelidon_cyanoleuca:7.032837504,Atticora_melanoleuca:7.032837504):3.090974751,(((Haplochelidon_andecola:3.440636279,Notiochelidon_murina:3.440636279):2.650176399,Notiochelidon_flavipes:6.090812678):3.169460412,Alopochelidon_fucata:9.26027309):0.8635391649):1.09607558,(Atticora_fasciata:7.965334134,(Neochelidon_tibialis:5.301114364,Notiochelidon_pileata:5.301114364):2.664219769):3.254553701):2.703296499,((Stelgidopteryx_ruficollis:2.851085434,Stelgidopteryx_serripennis:2.851085434):8.737724289,((((Progne_elegans:3.669630766,((Progne_modesta:0.01287175517,Progne_murphyi:0.01287175517):2.109432349,(Progne_sinaloae:1.080928958,Progne_chalybea:1.080928958):1.041375146):1.547326662):0.1135393548,Progne_subis:3.78317012):0.5745269843,(Progne_dominicensis:0.07302493211,Progne_cryptoleuca:0.07302493211):4.284672173):2.241578402,Progne_tapera:6.599275507):4.989534216):2.334374611):1.122958836,((Riparia_paludicola:8.05404296,Riparia_riparia:8.05404296):5.924172082,(((Tachycineta_leucorrhoa:2.472715337,Tachycineta_meyeni:2.472715337):3.597756269,(Tachycineta_stolzmanni:3.840854763,(Tachycineta_albiventer:2.523625949,Tachycineta_albilinea:2.523625949):1.317228815):2.229616843):2.544937573,(Tachycineta_bicolor:7.558908929,(Tachycineta_thalassina:7.361658618,(Tachycineta_euchrysea:5.863385711,Tachycineta_cyaneoviridis:5.863385711):1.498272907):0.1972503115):1.056500249):5.362805864):1.067928127):1.950662921,((Phedina_brazzae:14.40481641,Riparia_cincta:14.40481641):1.891094868,(Riparia_congica:1.572185177,Phedina_borbonica:1.572185177):14.7237261):0.7008948104):2.115081865):5.25531796,(Eurochelidon_sirintarae:7.662735078,Pseudochelidon_eurystomina:7.662735078):16.70447084):6.848987196,((((Psaltria_exilis:3.222125142,Psaltriparus_minimus:3.222125142):13.11819304,(((Aegithalos_niveogularis:1.561863968,(Aegithalos_fuliginosus:0.2444609738,Aegithalos_iouschistos:0.2444609738):1.317402994):3.667162605,Aegithalos_caudatus:5.229026574):3.496813378,(Aegithalos_concinnus:6.212290823,Aegithalos_leucogenys:6.212290823):2.513549128):7.614478231):5.524961042,(Leptopoecile_sophiae:8.115446256,Leptopoecile_elegans:8.115446256):13.74983297):3.498209869,(((((((Tesia_cyaniventer:2.20174346,Tesia_everetti:2.20174346):4.949651236,(Tesia_superciliaris:6.658154876,(Tesia_castaneocoronata:0.654708115,Tesia_olivea:0.654708115):6.003446761):0.4932398199):5.094565601,(Cettia_canturians:11.64953486,(Cettia_cetti:3.18326575,Cettia_major:3.18326575):8.46626911):0.5964254375):1.149911858,(Cettia_haddeni:7.694772169,((Urosphena_squameiceps:0.3408405132,Urosphena_whiteheadi:0.3408405132):0.3478487421,Urosphena_subulata:0.6886892552):7.006082914):5.701099986):2.112334387,(((Abroscopus_albogularis:1.167998207,Abroscopus_schisticeps:1.167998207):7.930870178,Abroscopus_superciliaris:9.098868385):5.458838185,(((Tickellia_hodgsoni:5.928740179,Cettia_carolinae:5.928740179):3.927888011,Orthotomus_cuculatus:9.85662819):0.6740273405,(((((Cettia_vulcania:1.279299338,Cettia_flavolivacea:1.279299338):0.700157373,Cettia_brunnifrons:1.979456711):2.919158671,Cettia_pallidipes:4.898615382):3.627483929,((Cettia_acanthizoides:1.582836166,Cettia_brunnescens:1.582836166):6.333196751,Cettia_fortipes:7.916032918):0.6100663932):0.05548856671,((((Cettia_parens:1.903361968,Cettia_ruficapilla:1.903361968):0.6896440977,Cettia_annae:2.593006066):0.03143115578,Cettia_diphone:2.624437222):0.7008008551,Cettia_seebohmi:3.325238077):5.256349801):1.949067653):4.027051039):0.9504999728):6.823522259,((((((((Phylloscopus_ibericus:5.006025246,Phylloscopus_griseolus:5.006025246):0.1060160504,Phylloscopus_affinis:5.112041296):4.404060463,(Phylloscopus_schwarzi:4.953695641,Phylloscopus_armandii:4.953695641):4.562406119):1.452140912,Phylloscopus_tytleri:10.96824267):0.1898728336,(((Phylloscopus_makirensis:0.1683664015,Phylloscopus_fuligiventer:0.1683664015):5.174832509,Phylloscopus_fuscatus:5.343198911):4.284264748,(((Phylloscopus_trochilus:3.521581883,Phylloscopus_laurae:3.521581883):1.581814502,(Phylloscopus_collybita:2.572767932,(Phylloscopus_canariensis:1.597981456,Phylloscopus_sindianus:1.597981456):0.9747864758):2.530628453):2.160612196,((Phylloscopus_subaffinis:4.75511445,Phylloscopus_budongoensis:4.75511445):0.368038588,Phylloscopus_subviridis:5.123153039):2.140855543):2.363455078):1.530651846):3.080932023,((Phylloscopus_maculipennis:9.892643559,(Phylloscopus_herberti:2.362738403,Phylloscopus_pulcher:2.362738403):7.529905156):0.4963333784,((Phylloscopus_inornatus:4.210260608,Phylloscopus_humei:4.210260608):5.101302266,(Phylloscopus_yunnanensis:8.073343816,(Phylloscopus_forresti:4.147128899,((Phylloscopus_kansuensis:2.232485242,Phylloscopus_proregulus:2.232485242):0.7300046731,Phylloscopus_chloronotus:2.962489915):1.184638983):3.926214917):1.238219059):1.077414063):3.850070591):0.9673171239,(Phylloscopus_sibilatrix:3.905314567,(Phylloscopus_orientalis:0.1519970105,Phylloscopus_bonelli:0.1519970105):3.753317557):11.30105008):1.352268778,((((((Phylloscopus_ruficapilla:4.776203346,(Phylloscopus_laetus:4.70902974,Phylloscopus_umbrovirens:4.70902974):0.06717360585):4.435508522,((Phylloscopus_cebuensis:3.428157799,Phylloscopus_olivaceus:3.428157799):2.734022943,(Phylloscopus_coronatus:4.334285545,Phylloscopus_ijimae:4.334285545):1.827895197):3.049531126):0.6823713301,(Phylloscopus_emeiensis:7.605652368,((Phylloscopus_borealis:0.4066310826,Phylloscopus_neglectus:0.4066310826):4.421947683,((Phylloscopus_borealoides:1.078318402,Phylloscopus_tenellipes:1.078318402):2.985276748,Phylloscopus_magnirostris:4.06359515):0.7649836152):2.777073603):2.28843083):0.8749793859,(((Seicercus_castaniceps:0.2387790931,Seicercus_grammiceps:0.2387790931):1.024757988,Seicercus_montis:1.263537081):9.205115504,(((Seicercus_affinis:4.621647101,Seicercus_poliogenys:4.621647101):0.5740251914,(Seicercus_burkii:1.439028791,Seicercus_tephrocephalus:1.439028791):3.756643501):0.6182261279,(((Seicercus_whistleri:2.949834293,Seicercus_valentini:2.949834293):0.8016812267,Seicercus_soror:3.751515519):0.1405248119,Seicercus_omeiensis:3.892040331):1.921858089):4.654754165):0.3004099991):1.008353362,(Phylloscopus_nitidus:1.992843569,Phylloscopus_trochiloides:1.992843569):9.784572377):0.6566279031,((((((Phylloscopus_presbytes:0.6763053934,Phylloscopus_ogilviegranti:0.6763053934):0.3422986564,Phylloscopus_hainanus:1.01860405):0.9278801711,(Phylloscopus_xanthoschistos:1.570062086,Phylloscopus_davisoni:1.570062086):0.3764221351):0.8536290881,(Phylloscopus_trivirgatus:2.524763589,((Phylloscopus_poliocephalus:1.597904043,Phylloscopus_amoenus:1.597904043):0.4974365119,Phylloscopus_sarasinorum:2.095340555):0.4294230342):0.2753497202):4.884477519,((Phylloscopus_occipitalis:2.311707203,Phylloscopus_goodsoni:2.311707203):2.057388905,(Phylloscopus_claudiae:4.170156971,Phylloscopus_reguloides:4.170156971):0.1989391372):3.31549472):0.4944983925,(Phylloscopus_cantator:2.077395485,Phylloscopus_ricketti:2.077395485):6.101693736):4.25495463):4.12458958):5.773095372):1.848256423,((Pholidornis_rushiae:14.04749873,Hylia_prasina:14.04749873):8.875897692,((Erythrocercus_livingstonei:4.43635305,Erythrocercus_holochlorus:4.43635305):8.884315607,Erythrocercus_mccallii:13.32066866):9.602727763):1.256588805):1.18350387):5.852704016):2.177250723,(((((((Oxylabes_madagascariensis:12.60929219,(Cryptosylvicola_randrianasoloi:9.792933952,Neomixis_flavoviridis:9.792933952):2.81635824):5.241301563,((Crossleyia_xanthophrys:5.093344827,Randia_pseudozosterops:5.093344827):12.63414637,Thamnornis_chloropetoides:17.7274912):0.1231025587):5.760130944,Donacobius_atricapilla:23.6107247):2.620866078,(((Bradypterus_palliseri:3.225104626,(Trichocichla_rufa:0.0147746472,Acrocephalus_rodericanus:0.0147746472):3.210329979):6.692154915,(Acrocephalus_palustris:0.04241869073,Locustella_pryeri:0.04241869073):9.874840851):9.811905774,((((Bradypterus_luteoventris:5.128484713,Bradypterus_caudatus:5.128484713):1.388847608,(Megalurus_gramineus:3.876067025,(Bradypterus_timorensis:2.71175291,Bradypterus_graueri:2.71175291):1.164314114):2.641265296):7.632324196,(((Megalurus_albolimbatus:7.343535563,(Cincloramphus_mathewsi:0.06812275333,Cincloramphus_cruralis:0.06812275333):7.27541281):2.517413568,Megalurus_palustris:9.860949131):2.128820665,(((((((Schoenicola_platyurus:2.172728444,Schoenicola_brevirostris:2.172728444):2.822893546,Bradypterus_alfredi:4.99562199):1.697631455,Bradypterus_sylvaticus:6.693253445):0.7696310786,(Bradypterus_carpalis:3.52564692,Bradypterus_alishanensis:3.52564692):3.937237604):0.3757569462,Bowdleria_punctata:7.83864147):0.6425373944,((Bradypterus_bangwaensis:5.996457634,(Bradypterus_cinnamomeus:5.124041261,(Bradypterus_barratti:4.481542874,Bradypterus_lopezi:4.481542874):0.6424983864):0.8724163736):1.315246501,((Bradypterus_accentor:0.7117773198,Dromaeocercus_brunneus:0.7117773198):4.523050645,(Bradypterus_major:2.420415936,Bradypterus_baboecala:2.420415936):2.814412029):2.076876171):1.169474729):2.849578966,Megalurus_timoriensis:11.33075783):0.659011966):2.159886721):1.069806357,(((((Bradypterus_tacsanowskius:3.954125805,Locustella_naevia:3.954125805):4.920116666,(Bradypterus_castaneus:7.592186451,(((Bradypterus_montis:1.460864957,Bradypterus_mandelli:1.460864957):1.313116602,(Bradypterus_grandis:2.253321729,Bradypterus_seebohmi:2.253321729):0.5206598307):3.320583554,(Bradypterus_thoracicus:2.583262572,Bradypterus_davidi:2.583262572):3.511302542):1.497621337):1.28205602):0.5742915243,(Locustella_luscinioides:5.715958463,(Locustella_fluviatilis:0.04595302171,Chaetornis_striata:0.04595302171):5.670005442):3.732575531):0.3037458775,Locustella_lanceolata:9.752279872):4.283059076,(((Locustella_pleskei:1.589555047,Locustella_ochotensis:1.589555047):1.52913874,Locustella_certhiola:3.118693787):8.54283215,(Acrocephalus_luscinius:10.54762897,(Buettikoferella_bivittata:1.209557079,Locustella_fasciolata:1.209557079):9.338071893):1.113896964):2.373813011):1.184123926):4.509702442):6.50242546):4.878647519,(Scotocerca_inquieta:26.42787842,((Nesillas_lantzii:13.5555437,(((Nesillas_mariae:3.177364937,Nesillas_brevicaudata:3.177364937):6.307071158,Nesillas_longicaudata:9.484436095):2.958450597,Nesillas_typica:12.44288669):1.112657004):0.6725605282,(((Megalurulus_rubiginosus:6.735084817,Megalurulus_whitneyi:6.735084817):4.585983312,((Megalurulus_llaneae:1.580998439,Megalurulus_grosvenori:1.580998439):2.378428681,Megalurulus_mariei:3.959427121):7.361641008):2.481475033,(((Hippolais_icterina:6.009934979,Hippolais_polyglotta:6.009934979):1.862521814,((Eremiornis_carteri:2.484396405,Hippolais_languida:2.484396405):3.584057983,Hippolais_olivetorum:6.068454388):1.804002406):5.861915002,(((((Hippolais_rama:3.278974809,(Amphilais_seebohmi:1.360441759,Hippolais_caligata:1.360441759):1.91853305):5.184971801,(Hippolais_opaca:7.216117637,((Chloropeta_similis:4.476463823,Chloropeta_natalensis:4.476463823):2.320393604,Hippolais_pallida:6.796857427):0.4192602094):1.247828973):3.413430268,(Acrocephalus_aedon:7.035387763,Acrocephalus_rehsei:7.035387763):4.841989114):0.9851619612,((((Acrocephalus_agricola:5.581881637,((Acrocephalus_concinens:2.417837139,Acrocephalus_sorghophilus:2.417837139):2.16235896,Acrocephalus_tangorum:4.580196099):1.001685538):1.325898909,((Acrocephalus_dumetorum:5.637979788,Acrocephalus_orinus:5.637979788):0.879181767,(Acrocephalus_baeticatus:0.7948499635,Acrocephalus_scirpaceus:0.7948499635):5.722311591):0.3906189914):3.607238315,(((Hemitesia_neumanni:0.4332897332,Acrocephalus_paludicola:0.4332897332):6.917585392,Acrocephalus_bistrigiceps:7.350875126):1.284850604,(Acrocephalus_melanopogon:5.336086408,Acrocephalus_schoenobaenus:5.336086408):3.299639321):1.879293131):1.226558897,(Acrocephalus_griseldis:8.549933742,(((Acrocephalus_newtoni:2.317512522,Acrocephalus_sechellensis:2.317512522):1.804572516,((Acrocephalus_rufescens:0.7671143277,Acrocephalus_brevipennis:0.7671143277):2.982077309,Acrocephalus_gracilirostris:3.749191637):0.3728934011):2.276393736,((Acrocephalus_arundinaceus:2.411157922,Acrocephalus_syrinx:2.411157922):0.3723445469,(Acrocephalus_stentoreus:2.11460485,(((Acrocephalus_aequinoctialis:0.851371798,Acrocephalus_australis:0.851371798):0.6266267829,Acrocephalus_familiaris:1.477998581):0.1727406049,(((Acrocephalus_caffer:0.9830516967,(Acrocephalus_mendanae:0.4083478572,Acrocephalus_atyphus:0.4083478572):0.5747038395):0.1042917617,(Acrocephalus_kerearako:0.6697012627,Acrocephalus_rimatarae:0.6697012627):0.4176421957):0.1122596574,(Acrocephalus_taiti:0.5704861968,Acrocephalus_vaughani:0.5704861968):0.629116919):0.45113607):0.4638656643):0.6688976183):3.614976305):2.151454969):3.191644016):1.12096108):0.05647696898,Chloropeta_gracilirostris:12.91901581):0.8153559877):0.0681713671):0.4255610621):12.19977419):4.68235988):1.387637958,((Hyliota_australis:24.75042281,((Hyliota_usambara:14.76774766,Hyliota_flavigaster:14.76774766):4.428148123,Hyliota_violacea:19.19589578):5.554527026):5.632683282,Amaurocichla_bocagei:30.38310609):2.114770165):0.3072636472,((((((((Bathmocercus_winifredae:12.66603194,(Bathmocercus_rufus:2.43125483,Bathmocercus_cerviniventris:2.43125483):10.23477711):0.3899274956,((Hypergerus_atriceps:7.512305479,Eminia_lepida:7.512305479):2.382760077,Euryptila_subcinnamomea:9.895065557):3.16089388):1.18882788,(Phyllolais_pulchella:6.069615477,Incana_incana:6.069615477):8.175171839):2.009499621,((((((Cisticola_hunteri:6.585202366,((Cisticola_haesitatus:4.42026993,Cisticola_exilis:4.42026993):2.061032377,(((Cisticola_nigriloris:0.7400396438,Cisticola_aridulus:0.7400396438):2.937525904,Cisticola_troglodytes:3.677565548):1.933805193,Cisticola_chiniana:5.611370741):0.869931565):0.1039000598):0.1632810934,(((Cisticola_woosnami:0.6500233566,Cisticola_eximius:0.6500233566):0.4006569385,Cisticola_bulliens:1.050680295):0.8041189679,(Cisticola_juncidis:1.518219095,(Cisticola_lateralis:0.8733721288,Cisticola_cherina:0.8733721288):0.6448469657):0.3365801684):4.893684197):2.593151466,(Cisticola_aberdare:2.683539841,Cisticola_textrix:2.683539841):6.658095085):0.3993865088,(Cisticola_discolor:9.197025019,((Cisticola_chubbi:7.347852736,(Cisticola_guinea:6.587137395,(Cisticola_fulvicapilla:6.477042683,(Cisticola_robustus:5.418236885,(Cisticola_brunnescens:2.996374896,Cisticola_anonymus:2.996374896):2.421861989):1.058805798):0.1100947118):0.7607153412):0.6477734089,((((Cisticola_erythrops:2.279059466,Cisticola_lais:2.279059466):0.4529295132,(Cisticola_brachypterus:2.059164037,Cisticola_dambo:2.059164037):0.6728249418):3.901941544,(Cisticola_ayresii:1.603497365,(Cisticola_melanurus:0.341622027,Cisticola_tinniens:0.341622027):1.261875338):5.030433158):0.03266679538,((Cisticola_galactotes:4.320795111,Cisticola_cantans:4.320795111):2.099744388,(((Cisticola_pipiens:0.7782427701,Cisticola_ruficeps:0.7782427701):0.7131516526,(Cisticola_njombe:0.1522304796,Cisticola_rufus:0.1522304796):1.339163943):0.01762295418,Cisticola_cinereolus:1.509017377):4.911522122):0.2460578186):1.329028827):1.201398874):0.5439964147):0.3175284747,((((Cisticola_carruthersi:2.599743383,Cisticola_rufilatus:2.599743383):1.603987683,Cisticola_aberrans:4.203731066):1.352676491,((Cisticola_natalensis:0.4786952969,Cisticola_angusticauda:0.4786952969):2.336836517,Cisticola_subruficapilla:2.815531814):2.740875743):1.176313366,Cisticola_restrictus:6.732720923):3.325828986):0.7762853483,(Cisticola_bodessa:5.785564469,Cisticola_nanus:5.785564469):5.049270788):5.41945168):2.254252845,(((((Eremomela_flavicrissalis:4.020328861,(Eremomela_usticollis:2.629071243,Eremomela_turneri:2.629071243):1.391257618):2.253776016,(Eremomela_canescens:5.87305809,((Eremomela_atricollis:1.937518551,Eremomela_icteropygialis:1.937518551):3.143550252,(Eremomela_pusilla:1.63503539,Eremomela_badiceps:1.63503539):3.446033413):0.7919892868):0.401046787):2.475871789,(Eremomela_gregalis:3.996914374,(Eremomela_salvadorii:3.076514826,Eremomela_scotops:3.076514826):0.9203995479):4.753062292):6.117851171,((((Apalis_personata:3.873979926,Apalis_thoracica:3.873979926):7.254836311,(((Apalis_fuscigularis:3.894338547,Apalis_flavigularis:3.894338547):4.78439479,Apalis_jacksoni:8.678733337):1.316059112,((((((Apalis_alticola:1.230588632,Apalis_cinerea:1.230588632):3.024233634,Apalis_rufogularis:4.254822266):0.0759786071,Apalis_chariessa:4.330800873):0.9495139511,(Apalis_chapini:4.48180149,Apalis_ruddi:4.48180149):0.7985133344):1.919565702,(Apalis_porphyrolaema:6.162553773,(Apalis_chirindensis:5.300064546,(Apalis_lynesi:0.004594530474,Apalis_melanocephala:0.004594530474):5.295470015):0.8624892271):1.037326753):2.245030348,(((((Apalis_flavida:2.804110617,(Apalis_goslingi:0.8391380023,Apalis_bamendae:0.8391380023):1.964972614):2.013350061,(Apalis_karamojae:0.5769051508,Apalis_sharpii:0.5769051508):4.240555526):1.007840037,Apalis_argentea:5.825300715):0.3033190264,Apalis_binotata:6.128619741):1.054116614,Apalis_nigriceps:7.182736355):2.262174519):0.5498815764):1.134023788):2.498246951,(((Camaroptera_fasciolata:10.13933145,Camaroptera_simplex:10.13933145):0.6994877148,(Camaroptera_brachyura:10.03821938,Camaroptera_chloronota:10.03821938):0.8005997847):1.002391462,(Camaroptera_undosa:8.04252838,Camaroptera_superciliaris:8.04252838):3.79868225):1.785852559):0.8241115342,(Spiloptila_clamans:8.012414323,Spiloptila_rufifrons:8.012414323):6.4387604):0.4166531127):1.999865358,((((Drymocichla_incana:4.64055598,(Poliolais_lopezi:1.58771158,Urolais_epichlorus:1.58771158):3.0528444):6.424333489,((Oreolais_pulchra:5.74190887,Oreolais_ruwenzorii:5.74190887):1.452407791,(Artisornis_metopias:5.332261827,Artisornis_moreaui:5.332261827):1.862054834):3.870572808):2.417792165,((Prinia_leontica:2.037149093,Prinia_leucopogon:2.037149093):1.596054932,Prinia_gracilis:3.633204024):9.84947761):3.279370173,((((Prinia_rufescens:12.37186945,Prinia_hypoxantha:12.37186945):0.05577803667,Prinia_cinereocapilla:12.42764749):1.247806881,((Prinia_robertsi:3.770619625,(Prinia_inornata:2.717020206,Prinia_familiaris:2.717020206):1.05359942):7.560536084,((((Prinia_crinigera:0.9765341928,Graueria_vittata:0.9765341928):6.428902438,(Prinia_atrogularis:0.4049282601,Prinia_polychroa:0.4049282601):7.00050837):2.626217782,Prinia_socialis:10.03165441):0.8457154031,(((Prinia_maculosa:5.005480403,(Prinia_sylvatica:1.106136046,(Prinia_subflava:0.4366076076,Malcorus_pectoralis:0.4366076076):0.6695284388):3.899344356):1.625550742,((Prinia_fluviatilis:5.798310654,(Prinia_molleri:1.376200598,Prinia_buchanani:1.376200598):4.422110056):0.7834141379,Heliolais_erythropterus:6.581724792):0.04930635372):0.6053405763,Prinia_bairdii:7.236371722):3.640998094):0.4537858936):2.34429866):0.5905933695,(((((((Orthotomus_samarensis:3.0440675,(Orthotomus_derbianus:1.399050223,Orthotomus_heterolaemus:1.399050223):1.645017277):0.2315192138,(Orthotomus_frontalis:0.3141062169,Orthotomus_sericeus:0.3141062169):2.961480497):2.98817338,((Orthotomus_castaneiceps:0.5443587271,Orthotomus_ruficeps:0.5443587271):2.4452826,Orthotomus_atrogularis:2.989641327):3.274118767):3.669484663,(Orthotomus_sutorius:3.128524682,Orthotomus_cinereiceps:3.128524682):6.804720075):0.09996284654,(Orthotomus_nigriceps:1.219762716,Orthotomus_sepium:1.219762716):8.813444888):0.67111914,((Prinia_burnesii:7.025320535,((Prinia_hodgsonii:0.3305692667,Phragmacia_substriata:0.3305692667):0.492866853,Prinia_somalica:0.8234361197):6.201884415):1.950065474,Prinia_flavicans:8.975386009):1.728940734):0.6220324572,Prinia_flaviventris:11.3263592):2.939688538):2.496004068):0.1056413872):1.640846588):1.058909632,((Neomixis_tenella:3.689769545,Neomixis_striatigula:3.689769545):7.350577952,Neomixis_viridis:11.0403475):8.527101917):5.958497036,((((Crocias_albonotatus:8.366667696,Crocias_langbianis:8.366667696):4.453293518,(Lioptilus_nigricapillus:9.677221513,Parophasma_galinieri:9.677221513):3.1427397):9.598498525,(Myzornis_pyrrhoura:21.10483397,(((Hypocryptadius_cinnamomeus:15.90476808,Kakamega_poliothorax:15.90476808):1.805243081,((Pnoepyga_immaculata:3.989762219,Pnoepyga_albiventer:3.989762219):4.67879361,(Pnoepyga_pusilla:0.6684924716,Pnoepyga_formosana:0.6684924716):8.000063358):9.041455332):2.694668052,((((((Spelaeornis_kinneari:0.9077546509,Spelaeornis_chocolatinus:0.9077546509):9.225181434,((Spelaeornis_troglodytoides:1.490713092,(Spelaeornis_reptatus:1.123073132,Spelaeornis_oatesi:1.123073132):0.3676399598):6.244849268,((Spelaeornis_formosus:2.428642467,(Spelaeornis_badeigularis:1.069565258,Spelaeornis_longicaudatus:1.069565258):1.359077208):1.562011645,Spelaeornis_caudatus:3.990654112):3.744908248):2.397373725):3.072639019,((((Stachyris_poliocephala:6.041257659,(Stachyris_nigriceps:1.118617069,Pomatorhinus_melanurus:1.118617069):4.92264059):2.453065399,(Micromacronus_sordidus:0.4093428533,Micromacronus_leytensis:0.4093428533):8.084980205):0.304791827,((((Xiphirhynchus_superciliaris:3.032806138,((Ptilocichla_mindanensis:1.015656988,Ptilocichla_falcata:1.015656988):0.7260968949,Ptilocichla_leucogrammica:1.741753883):1.291052255):2.460855204,(((Pomatorhinus_ruficollis:0.4227108125,Pomatorhinus_schisticeps:0.4227108125):0.4162241987,Pomatorhinus_musicus:0.8389350111):0.7119524771,(Pomatorhinus_montanus:0.0199139365,Pomatorhinus_horsfieldii:0.0199139365):1.530973552):3.942773854):0.222351342,Pomatorhinus_swinhoei:5.716012684):0.6387468591,(Pomatorhinus_ferruginosus:3.381554015,Pomatorhinus_ochraceiceps:3.381554015):2.973205528):2.444355342):0.9044721801,((Stachyris_nigricollis:1.762855875,(Stachyris_pyrrhops:0.9684864367,Pomatorhinus_gravivox:0.9684864367):0.7943694379):6.326190583,((Stachyris_melanothorax:1.887177096,(Stachyris_striolata:1.031773438,(Rhopocichla_atriceps:0.05885618049,Stachyris_nigrorum:0.05885618049):0.9729172579):0.855403658):5.891240823,(((Pomatorhinus_erythrogenys:1.313915298,Pomatorhinus_mcclellandi:1.313915298):0.7815448832,Pomatorhinus_hypoleucos:2.095460181):3.141663645,Pomatorhinus_erythrocnemis:5.237123827):2.541294093):0.3106285384):1.614540607):3.501988039):0.6228288545,((((Sphenocichla_roberti:0.1051833176,Sphenocichla_humei:0.1051833176):1.524794271,Macronous_gularis:1.629977588):6.959463498,(Dumetia_hyperythra:7.118848911,Timalia_pileata:7.118848911):1.470592176):1.825239232,((((Macronous_striaticeps:2.101447119,Macronous_bornensis:2.101447119):0.07403699497,Macronous_ptilosus:2.175484114):0.1063988944,(Macronous_flavicollis:0.122605319,Stachyris_thoracica:0.122605319):2.159277689):6.920999026,(Stachyris_nigrocapitata:6.511332606,(Stachyris_chrysaea:6.205732391,((Stachyris_erythroptera:2.114330102,Stachyris_nonggangensis:2.114330102):2.565903009,(((Macronous_kelleyi:1.105813407,Stachyris_herberti:1.105813407):1.032880877,Stachyris_grammiceps:2.138694284):1.411886753,((Stachyris_rufifrons:1.215856375,Stachyris_leucotis:1.215856375):1.424504398,(Stachyris_ambigua:0.09572473205,Stachyris_ruficeps:0.09572473205):2.544636042):0.910220264):1.129652073):1.525499281):0.3056002143):2.691549429):1.211798284):3.413723639):3.86584575,((((((Leiothrix_argentauris:2.035633277,Leiothrix_lutea:2.035633277):6.537819061,((Actinodura_nipalensis:1.958699709,((Actinodura_morrisoniana:0.2876672086,Actinodura_sodangorum:0.2876672086):1.021008868,(Actinodura_souliei:0.6197078091,Actinodura_waldeni:0.6197078091):0.6889682678):0.6500236325):5.58066585,((Minla_cyanouroptera:6.003866019,(Minla_strigula:4.209667608,Minla_ignotincta:4.209667608):1.794198411):0.0424611141,(Actinodura_egertoni:1.379194794,Actinodura_ramsayi:1.379194794):4.667132339):1.493038426):1.034086778):0.6816098946,(((Liocichla_steerii:2.513875781,Liocichla_bugunorum:2.513875781):2.386422638,(Liocichla_phoenicea:2.911106508,Liocichla_omeiensis:2.911106508):1.989191912):3.288816031,(Heterophasia_auricularis:5.941729215,((Heterophasia_annectens:1.422482786,Heterophasia_picaoides:1.422482786):3.936413512,((Heterophasia_gracilis:3.223931301,((Heterophasia_melanoleuca:0.1486644465,Heterophasia_pulchella:0.1486644465):0.07334661683,Heterophasia_desgodinsi:0.2220110633):3.001920238):0.4258537536,Heterophasia_capistrata:3.649785055):1.709111243):0.5828329175):2.247385235):1.065947782):2.702105969,(Cutia_legalleni:4.366745233,Cutia_nipalensis:4.366745233):7.590422968):0.2192703914,(((((Garrulax_lunulatus:5.250731534,((Garrulax_ocellatus:3.039775356,(Garrulax_maximus:1.382418923,Garrulax_palliatus:1.382418923):1.657356433):0.7648249997,Garrulax_ngoclinhensis:3.804600356):1.446131178):2.962560186,((Garrulax_chrysopterus:2.147037123,Garrulax_bieti:2.147037123):2.056912207,(Garrulax_cineraceus:2.194363402,Garrulax_calvus:2.194363402):2.009585927):4.009342391):2.536819309,((Garrulax_vassali:7.552307158,((((Babax_lanceolatus:3.225931633,(Babax_koslowi:2.247226452,Babax_waddelli:2.247226452):0.9787051813):2.514801497,Garrulax_davidi:5.74073313):0.2163117248,((Garrulax_pectoralis:2.080187917,(Garrulax_peninsulae:1.972958808,Garrulax_ferrarius:1.972958808):0.1072291092):3.117092303,(((Garrulax_imbricatus:1.557586073,(Garrulax_monileger:1.531279138,Garrulax_cinereifrons:1.531279138):0.02630693487):0.1421490319,((Garrulax_ruficeps:0.6412233603,Garrulax_albogularis:0.6412233603):0.3422255538,Garrulax_galbanus:0.9834489141):0.7162861904):2.194682978,(Garrulax_delesserti:1.286415317,(Garrulax_berthemyi:0.6286744299,(Garrulax_mitratus:0.557742257,Garrulax_poecilorhynchus:0.557742257):0.07093217292):0.6577408869):2.608002765):1.302862137):0.7597646358):0.7480516203,(((Garrulax_strepitans:2.541658664,(Garrulax_perspicillatus:1.156408433,Garrulax_sannio:1.156408433):1.385250231):1.522379285,(Garrulax_caerulatus:1.978120501,Garrulax_ruficollis:1.978120501):2.085917448):1.949023432,((Garrulax_chinensis:0.05195109994,Garrulax_castanotis:0.05195109994):5.360519365,(Garrulax_annamensis:4.957003673,(Strophocincla_cachinnans:0.8155401202,Strophocincla_fairbanki:0.8155401202):4.141463553):0.4554667922):0.6005909155):0.692035095):0.847210682):2.784900333,(((Garrulax_taewanus:1.018488396,(Garrulax_courtoisi:0.160039888,Garrulax_canorus:0.160039888):0.8584485076):3.471751449,Garrulax_bicolor:4.490239844):1.99573846,(Garrulax_yersini:3.342010419,((Garrulax_henrici:2.958093585,((Garrulax_konkakinhensis:0.9486533042,Garrulax_leucolophus:0.9486533042):0.1944540598,Garrulax_merulinus:1.143107364):1.814986221):0.1139213517,Garrulax_milleti:3.072014937):0.2699954821):3.143967886):3.851229186):0.4129035387):0.6427144846,((Turdoides_rufescens:7.952273645,(Turdoides_rubiginosa:6.636251366,((Turdoides_leucopygia:1.357815924,(Turdoides_hypoleuca:1.226864163,(Turdoides_tenebrosa:0.908096614,Turdoides_earlei:0.908096614):0.3187675486):0.1309517618):2.360140973,Turdoides_longirostris:3.717956897):2.918294469):1.316022279):2.369358785,((((((Turdoides_fulva:0.7403024305,Turdoides_jardineii:0.7403024305):0.730779835,(Turdoides_striata:1.257676291,Turdoides_aylmeri:1.257676291):0.2134059746):3.477049831,(Turdoides_altirostris:3.684289644,(Turdoides_reinwardii:0.2699912215,Turdoides_sharpei:0.2699912215):3.414298422):1.263842452):0.3723277373,(Turdoides_hartlaubii:2.993167157,(Turdoides_squamiceps:0.8932163763,Turdoides_hindei:0.8932163763):2.099950781):2.327292676):0.9126610941,((((Kupeornis_gilberti:2.501411208,Kupeornis_rufocinctus:2.501411208):0.2252843574,Kupeornis_chapini:2.726695566):0.9016881319,((Turdoides_affinis:2.77181103,(Turdoides_subrufa:1.576691726,Turdoides_caudata:1.576691726):1.195119304):0.3316273812,(Turdoides_squamulata:1.070230044,Turdoides_gymnogenys:1.070230044):2.033208368):0.5249452864):0.01604929572,Phyllanthus_atripennis:3.644432993):2.588687934):0.2510266707,(((Turdoides_malcolmi:3.273125925,(Turdoides_nipalensis:2.02177183,(Turdoides_plebejus:0.7984817581,Turdoides_gularis:0.7984817581):1.223290072):1.251354095):0.7656643375,(Turdoides_melanops:1.920433484,Turdoides_bicolor:1.920433484):2.118356779):0.288685831,Turdoides_leucocephala:4.327476093):2.156671505):3.837484832):1.071193083):0.7422590585,(((Garrulax_subunicolor:2.306984402,Garrulax_melanostigma:2.306984402):6.572252018,(Garrulax_lineatus:8.147888449,(Garrulax_rufifrons:0.7108554506,Garrulax_squamatus:0.7108554506):7.437032998):0.7313479709):0.6575254377,((((Garrulax_elliotii:3.252451807,Garrulax_morrisonianus:3.252451807):0.4491408244,Garrulax_affinis:3.701592631):2.58196886,((((Garrulax_lugubris:1.823429419,(Garrulax_erythrocephalus:1.740578815,(Garrulax_formosus:0.3339677452,Garrulax_gularis:0.3339677452):1.40661107):0.08285060438):2.742279973,(Garrulax_virgatus:2.086247604,(Garrulax_milnei:1.875361958,Garrulax_maesi:1.875361958):0.210885646):2.479461788):0.202972303,(Garrulax_striatus:0.1739284688,Garrulax_austeni:0.1739284688):4.594753227):0.1493364907,Garrulax_rufogularis:4.918018186):1.365543305):0.1119671947,((Garrulax_sukatschewi:2.239699097,Garrulax_nuchalis:2.239699097):1.167265504,Garrulax_variegatus:3.406964601):2.988564085):3.141233172):2.598322715):0.04135402046):4.80373465,((Graminicola_bengalensis:15.78880618,((((((((Pellorneum_fuscocapillus:2.134304299,Pellorneum_albiventre:2.134304299):3.23241007,(Pellorneum_capistratum:2.722239448,Pellorneum_palustre:2.722239448):2.64447492):3.753361734,Pellorneum_ruficeps:9.120076103):1.061372206,(Leonardina_woodi:7.491906848,((Trichastoma_tickelli:3.104907591,(Trichastoma_rostratum:0.2317534727,Trichastoma_buettikoferi:0.2317534727):2.873154119):0.6984093755,(Trichastoma_celebense:3.335247673,(Trichastoma_bicolor:1.438688624,Trichastoma_pyrrogenys:1.438688624):1.896559049):0.4680692936):3.688589881):2.689541462):1.172246294,Kenopia_striata:11.3536946):0.2912751379,((Ptyrticus_turdinus:6.312049506,((Illadopsis_puveli:1.914590963,Illadopsis_rufescens:1.914590963):4.031210966,(Illadopsis_albipectus:2.599141445,Illadopsis_cleaveri:2.599141445):3.346660483):0.366247578):1.867292632,(Illadopsis_fulvescens:6.599021179,(Illadopsis_pyrrhoptera:4.090679446,Illadopsis_rufipennis:4.090679446):2.508341733):1.580320959):3.465627604):0.6026901223,(((Napothera_brevicaudata:8.087994118,(Gypsophila_crispifrons:1.627949154,Napothera_crassa:1.627949154):6.460044964):1.394043038,(((Rimator_albostriatus:4.40843783,(Rimator_malacoptilus:1.062630424,Rimator_pasquieri:1.062630424):3.345807406):0.8990188714,Jabouilleia_danjoui:5.307456702):2.675779793,Napothera_epilepidota:7.983236495):1.498800661):1.42320104,((Malacocincla_perspicillata:6.652922221,Malacocincla_malaccensis:6.652922221):1.516486741,(Malacocincla_sepiaria:4.393975498,(Malacocincla_abbotti:3.434284757,Malacocincla_cinereiceps:3.434284757):0.9596907407):3.775433464):2.735829233):1.342421668):1.252703024,((Gampsorhynchus_torquatus:0.07423792821,Gampsorhynchus_rufulus:0.07423792821):13.35662391,((Robsonius_sorsogonensis:2.63526197,Robsonius_rabori:2.63526197):8.551946892,((Turdinus_marmorata:4.9408924,(Turdinus_macrodactylus:4.550157911,(Turdinus_atrigularis:3.914531242,Turdinus_rufipectus:3.914531242):0.6356266687):0.3907344894):2.338187974,((Malacopteron_magnum:0.9363355319,Malacopteron_magnirostre:0.9363355319):3.645148745,(((Malacopteron_palawanense:0.02561201362,Malacopteron_affine:0.02561201362):0.8883822148,Malacopteron_cinereum:0.9139942285):0.157126371,Malacopteron_albogulare:1.071120599):3.510363677):2.697596097):3.908128488):2.243652972):0.06950105428):2.288443294):0.8407596694,Alcippe_poioicephala:16.62956585):0.3506073903):0.7140764657):1.325877683,((Yuhina_diademata:10.41315445,((((Yuhina_nigrimenta:5.282894762,Yuhina_brunneiceps:5.282894762):2.654286418,((Yuhina_gularis:4.65066945,Yuhina_occipitalis:4.65066945):2.103596371,(Yuhina_flavicollis:4.912981437,Yuhina_bakeri:4.912981437):1.841284384):1.182915359):0.6011272547,(Yuhina_torqueola:5.44598541,Yuhina_humilis:5.44598541):3.092323025):0.9789514898,(Yuhina_castaniceps:0.3136766916,Yuhina_everetti:0.3136766916):9.203583233):0.8958945211):0.4697400031,((Stachyris_oglei:6.752972482,((Stachyris_maculata:1.007077299,Tephrozosterops_stalkeri:1.007077299):1.154743872,Stachyris_latistriata:2.161821171):4.591151311):1.131185399,((((((Zosterops_natalis:2.698162074,Zosterops_buruensis:2.698162074):3.431231754,(((Zosterops_nigrorum:1.880038528,(((Zosterops_gibbsi:0.9376248863,Zosterops_nehrkorni:0.9376248863):0.2604158509,(Zosterops_hypoxanthus:0.7231678711,(Zosterops_flavus:0.2439622013,Zosterops_vaughani:0.2439622013):0.4792056698):0.4748728661):0.4699081262,(Megazosterops_palauensis:0.5261864225,Zosterops_uropygialis:0.5261864225):1.141762441):0.2120896651):0.8780182063,Zosterops_minor:2.758056735):0.2626546563,(((((((Zosterops_modestus:0.5256302917,Zosterops_kuehni:0.5256302917):0.1376611166,Zosterops_maderaspatanus:0.6632914083):0.5793697478,Zosterops_pallidus:1.242661156):0.5932207032,((((Speirops_melanocephalus:1.276699741,(Speirops_lugubris:0.8807147055,(Speirops_brunneus:0.6507059644,Speirops_leucophoeus:0.6507059644):0.2300087411):0.3959850352):0.09166315845,Zosterops_stalkeri:1.368362899):0.2187554001,((Zosterops_poliogastrus:1.061345912,Zosterops_novaeguineae:1.061345912):0.003822258407,(Zosterops_tenuirostris:0.7006159796,Zosterops_senegalensis:0.7006159796):0.3645521905):0.5219501291):0.03170263246,Zosterops_meeki:1.618820932):0.2170609277):0.51341383,(Zosterops_mayottensis:2.343536672,((Zosterops_olivaceus:1.259523854,(Zosterops_borbonicus:0.6362894759,Zosterops_mouroniensis:0.6362894759):0.6232343779):0.8132140543,Zosterops_palpebrosus:2.072737908):0.270798764):0.005759017194):0.5107322711,(((Zosterops_rotensis:1.204506093,(((Malia_grata:0.3280316206,Zosterops_albogularis:0.3280316206):0.3427806598,(Zosterops_metcalfii:0.6425146916,(Zosterops_meyeni:0.2197667828,Zosterops_stresemanni:0.2197667828):0.4227479088):0.02829758882):0.2419009224,Zosterops_consobrinorum:0.9127132028):0.2917928906):1.056681798,((((Zosterops_flavifrons:1.771660674,Zosterops_mysorensis:1.771660674):0.08037775876,(Woodfordia_superciliosa:0.5120755193,Woodfordia_lacertosa:0.5120755193):1.339962914):0.3387192318,((Zosterops_conspicillatus:1.91978686,((Zosterops_rennellianus:0.7990364009,(Zosterops_chloronothus:0.6479747965,Zosterops_inornatus:0.6479747965):0.1510616044):0.4200384745,((Zosterops_lateralis:0.09696802168,Zosterops_atriceps:0.09696802168):0.9493768827,(Zosterops_griseotinctus:0.4352654163,(Zosterops_everetti:0.04343752296,Zosterops_murphyi:0.04343752296):0.3918278933):0.6110794881):0.172729971):0.7007119847):0.04948285229,((Zosterops_citrinella:1.16801426,Zosterops_salvadorii:1.16801426):0.5731374256,(Zosterops_luteus:1.294150674,(Zosterops_ficedulinus:0.03563266081,Zosterops_samoensis:0.03563266081):1.258518013):0.4470010115):0.2281180271):0.2214879523):0.00879258595,((((Zosterops_oleagineus:0.6390303696,Madanga_ruficollis:0.6390303696):0.5145292899,Zosterops_cinereus:1.153559659):0.7677042739,Zosterops_fuscicapilla:1.921263933):0.08014373343,(Zosterops_vellalavella:1.57741615,((Zosterops_luteirostris:0.4462914737,(Zosterops_somadikartai:0.4329921966,Zosterops_griseovirescens:0.4329921966):0.01329927708):0.3453778897,((Zosterops_kulambangrae:0.5263068142,(Zosterops_splendidus:0.08583675106,Zosterops_anomalus:0.08583675106):0.4404700632):0.09154673029,Zosterops_rendovae:0.6178535445):0.1738158189):0.785746787):0.4239915163):0.1981425838):0.06163764125):0.5391175205,(((Zosterops_semperi:1.864615709,((Zosterops_hypolais:0.7896778582,(Zosterops_japonicus:0.5805408189,Zosterops_montanus:0.5805408189):0.2091370393):0.8303752446,((Zosterops_minutus:1.022898852,Zosterops_atricapilla:1.022898852):0.1592731972,(Zosterops_erythropleurus:0.7312261411,(Zosterops_abyssinicus:0.3205377037,Zosterops_explorator:0.3205377037):0.4106884374):0.4509459078):0.4378810539):0.2445626063):0.1355455254,Chlorocharis_emiliae:2.000161234):0.05521745104,Zosterops_xanthochroa:2.055378686):0.7449267268):0.05972254814):0.1266046606,(Zosterops_chloris:2.606822438,(Zosterops_ceylonensis:1.57180264,Zosterops_atrifrons:1.57180264):1.035019797):0.3798101834):0.03407876996):3.108682437):0.2680754163,((Zosterops_sanctaecrucis:2.495153042,(Zosterops_wallacei:1.381318113,Zosterops_grayi:1.381318113):1.113834928):2.554331922,Zosterops_finschii:5.049484964):1.34798428):0.7143000542,((Stachyris_whiteheadi:2.216270444,Cleptornis_marchei:2.216270444):4.59966694,((Rukia_longirostra:2.700801489,Rukia_ruki:2.700801489):4.054623479,(((Oculocincta_squamifrons:2.826316319,Stachyris_striata:2.826316319):1.023860745,(Heleia_muelleri:2.641753752,Heleia_crassirostris:2.641753752):1.208423311):1.261001182,(((Lophozosterops_superciliaris:2.384592924,Lophozosterops_dohertyi:2.384592924):2.561256163,Lophozosterops_javanicus:4.945849087):0.1533863967,((Lophozosterops_goodfellowi:3.336323004,Lophozosterops_pinaiae:3.336323004):1.487633375,Lophozosterops_squamiceps:4.823956379):0.2752791044):0.01194276171):1.644246723):0.06051241571):0.2958319142):0.4751480892,Stachyris_hypogrammica:7.586917387):0.08528550997,(((Stachyris_pygmaea:2.05377428,Stachyris_plateni:2.05377428):3.828584047,Dasycrotapha_speciosa:5.882358327):0.8269696433,(Stachyris_capitalis:0.7929260889,Stachyris_dennistouni:0.7929260889):5.916401881):0.9628749271):0.2119549837):2.998736568):8.137232943):1.384551822):0.7001547564):1.313625768):0.006806291231,(((((((((Sylvia_cantillans:3.503217808,(Sylvia_melanocephala:2.167881127,Sylvia_mystacea:2.167881127):1.335336681):3.192027958,(Sylvia_melanothorax:4.608757161,Sylvia_rueppelli:4.608757161):2.086488606):1.084550919,((((Sylvia_undata:1.321919469,Sylvia_deserticola:1.321919469):3.333244232,Sylvia_sarda:4.655163701):1.037206814,Sylvia_communis:5.692370515):0.002308478089,Sylvia_conspicillata:5.694678993):2.085117693):1.226916753,Sylvia_nana:9.006713438):2.288161595,(((Sylvia_layardi:7.760400824,(Sylvia_subcaerulea:5.933150555,Sylvia_boehmi:5.933150555):1.827250269):2.326028623,((Sylvia_curruca:5.583230509,((Sylvia_minula:4.181324141,Sylvia_leucomelaena:4.181324141):1.06227325,Sylvia_hortensis:5.243597391):0.3396331179):0.007910861753,(Sylvia_lugens:1.948605089,Sylvia_buryi:1.948605089):3.642536282):4.495288076):0.09112329977,Sylvia_nisoria:10.17755275):1.117322286):3.377982849,((Sylvia_borin:9.656607425,(Conostoma_oemodium:8.009192316,(Horizorhinus_dohrni:6.330690415,Pseudoalcippe_abyssinica:6.330690415):1.678501902):1.647415108):0.896832946,Sylvia_atricapilla:10.55344037):4.119417512):0.4824993446,Sylvia_althaea:15.15535723):2.086176399,((Alcippe_chrysotis:1.94421435,Alcippe_pyrrhoptera:1.94421435):10.7972738,((((((Paradoxornis_davidianus:0.4076849891,Paradoxornis_unicolor:0.4076849891):0.585632134,Paradoxornis_margaritae:0.9933171231):4.847091571,(Paradoxornis_nipalensis:2.198031288,(Paradoxornis_brunneus:1.054523798,Paradoxornis_fulvifrons:1.054523798):1.143507489):3.642377407):2.957916414,(((Paradoxornis_verreauxi:1.187943774,(Paradoxornis_conspicillatus:1.174488209,(Paradoxornis_webbianus:0.701132637,Paradoxornis_alphonsianus:0.701132637):0.4733555724):0.01345556433):1.979461856,Paradoxornis_flavirostris:3.16740563):3.495960399,(Chamaea_fasciata:5.458145172,(((Paradoxornis_atrosuperciliaris:0.265560036,Paradoxornis_paradoxus:0.265560036):0.743258563,Paradoxornis_ruficeps:1.008818599):1.61865371,Paradoxornis_zappeyi:2.627472309):2.830672863):1.205220857):2.13495908):0.532153563,(Paradoxornis_przewalskii:8.414639415,(Paradoxornis_heudei:6.564623991,(Paradoxornis_gularis:6.544706799,Paradoxornis_guttaticollis:6.544706799):0.019917192):1.850015424):0.915839257):1.863319432,(((Chrysomma_sinense:0.3044726897,Chrysomma_poecilotis:0.3044726897):6.178872143,Chrysomma_altirostre:6.483344833):4.241041536,((((((Alcippe_cinereiceps:0.3358655823,Alcippe_manipurensis:0.3358655823):3.043497137,Alcippe_formosana:3.379362719):0.5257238047,Alcippe_vinipectus:3.905086524):0.9176490218,Alcippe_striaticollis:4.822735546):1.709749287,(Alcippe_ruficapilla:3.443193142,Alcippe_klossi:3.443193142):3.089291691):3.432453749,Rhopophilus_pekinensis:9.964938582):0.7594477869):0.469411735):1.54769005):4.500045473):4.424238175,((Alcippe_rufogularis:12.77982417,((Alcippe_dubia:8.592596138,Alcippe_brunnea:8.592596138):3.657072989,(Alcippe_castaneceps:11.03739949,Alcippe_cinerea:11.03739949):1.212269634):0.5301550413):4.507801136,(((Alcippe_grotei:2.538777965,Alcippe_danisi:2.538777965):3.697081299,((Alcippe_nipalensis:1.930979634,Alcippe_brunneicauda:1.930979634):0.996335597,Alcippe_variegaticeps:2.927315231):3.308544032):3.391557911,(Alcippe_peracensis:5.613385151,(Alcippe_morrisonia:2.821303876,Alcippe_ludlowi:2.821303876):2.792081275):4.014032024):7.66020813):4.378146497):0.7594942287):3.100680427):4.402262523,(((((Andropadus_gracilirostris:7.286023494,Calyptocichla_serina:7.286023494):9.824805302,Andropadus_importunus:17.1108288):6.510905737,(Neolestes_torquatus:22.39227737,(((Bleda_syndactylus:12.94482355,(Bleda_eximius:9.284638179,(Bleda_canicapillus:2.026564077,Bleda_notatus:2.026564077):7.258074102):3.660185371):7.200342691,(((Baeopogon_indicator:8.501521667,Baeopogon_clamans:8.501521667):8.166642535,((((Chlorocichla_prigoginei:3.810706224,Chlorocichla_flavicollis:3.810706224):0.5366671507,(Chlorocichla_falkensteini:0.1900993307,Chlorocichla_laetissima:0.1900993307):4.157274044):6.095914274,(Ixonotus_guttatus:6.517030939,Thescelocichla_leucopleura:6.517030939):3.92625671):5.856317676,(Chlorocichla_simplex:14.19445314,Chlorocichla_flaviventris:14.19445314):2.10515218):0.3685588769):0.3097969215,(Andropadus_montanus:12.89699891,((Andropadus_nigriceps:8.42376704,(Andropadus_masukuensis:5.675679702,Andropadus_tephrolaemus:5.675679702):2.748087338):1.249871162,Andropadus_milanjensis:9.673638202):3.223360703):4.080962218):3.167205117):0.8601186563,((((Phyllastrephus_debilis:12.34077207,(Phyllastrephus_lorenzi:10.57220741,(Phyllastrephus_icterinus:7.002002171,(Phyllastrephus_albigularis:4.993215004,Phyllastrephus_xavieri:4.993215004):2.008787167):3.570205242):1.768564653):1.370696019,(((((Phyllastrephus_cabanisi:3.420551076,(Phyllastrephus_leucolepis:1.539652094,Phyllastrephus_fischeri:1.539652094):1.880898981):3.214839657,(Phyllastrephus_poensis:5.63101277,(Phyllastrephus_strepitans:2.599093834,Phyllastrephus_fulviventris:2.599093834):3.031918936):1.004377963):0.9653774406,Phyllastrephus_cerviniventris:7.600768174):1.594467422,(Phyllastrephus_terrestris:8.725800823,Phyllastrephus_baumanni:8.725800823):0.4694347724):1.49550657,Pyrrhurus_scandens:10.69074217):3.02072592):0.360893823,((Phyllastrephus_poliocephalus:1.013917061,Phyllastrephus_hypochloris:1.013917061):7.943533899,Phyllastrephus_flavostriatus:8.957450959):5.114910949):5.315603701,((((Andropadus_ansorgei:3.088881479,Andropadus_gracilis:3.088881479):6.572054235,Andropadus_curvirostris:9.660935714):5.371592065,(Andropadus_latirostris:12.88930634,Andropadus_virens:12.88930634):2.14322144):3.153568142,(((Criniger_calurus:0.7966463006,Criniger_ndussumensis:0.7966463006):6.444291079,Criniger_olivaceus:7.240937379):5.16324916,(Criniger_chloronotus:0.4112984572,Criniger_barbatus:0.4112984572):11.99288808):5.781909381):1.201869689):1.617319287):1.38699247):1.229457165):3.161210399,((((((((Pycnonotus_luteolus:5.782735342,Pycnonotus_leucotis:5.782735342):5.924364378,((Pycnonotus_simplex:2.414197643,Pycnonotus_nieuwenhuisii:2.414197643):7.183194252,((Pycnonotus_brunneus:0.4230624829,Pycnonotus_xantholaemus:0.4230624829):4.077796775,(Pycnonotus_cafer:4.201043857,Pycnonotus_plumosus:4.201043857):0.2998154008):5.096532638):2.109707824):0.1733645803,(Pycnonotus_zeylanicus:7.117049165,Pycnonotus_finlaysoni:7.117049165):4.763415135):0.7031449024,(((Pycnonotus_xanthorrhous:2.891352375,(Pycnonotus_taivanus:0.3152737043,Pycnonotus_sinensis:0.3152737043):2.576078671):3.639219185,((Pycnonotus_jocosus:5.902812838,Pycnonotus_goiavier:5.902812838):0.1674585231,(Pycnonotus_leucogenys:2.775193469,(Pycnonotus_capensis:1.916665105,((Pycnonotus_nigricans:0.2610901644,Pycnonotus_aurigaster:0.2610901644):1.160734563,Pycnonotus_barbatus:1.421824727):0.4948403779):0.858528364):3.295077892):0.4603001992):4.982273352,Pycnonotus_flavescens:11.51284491):1.07076429):0.908262654,(Spizixos_canifrons:7.046016755,Spizixos_semitorques:7.046016755):6.445855101):0.9684192161,((Pycnonotus_squamatus:8.023583736,Pycnonotus_cyaniventris:8.023583736):2.487944826,((Pycnonotus_xanthopygos:2.859437251,Pycnonotus_erythropthalmos:2.859437251):5.276708383,((Pycnonotus_melanicterus:1.373470098,Pycnonotus_leucogrammicus:1.373470098):4.556566858,Pycnonotus_striatus:5.930036956):2.206108678):2.375382928):3.948762511):5.747047233,(Pycnonotus_priocephalus:19.63288621,((Pycnonotus_penicillatus:12.71103696,((Pycnonotus_atriceps:7.64199279,Pycnonotus_blanfordi:7.64199279):1.210695467,(Pycnonotus_urostictus:4.878954021,Pycnonotus_hualon:4.878954021):3.973734236):3.858348702):0.984673857,((Pycnonotus_eutilotus:1.361214501,Pycnonotus_tympanistrigus:1.361214501):7.955551812,(Pycnonotus_melanoleucos:0.9712871034,Pycnonotus_bimaculatus:0.9712871034):8.34547921):4.378944502):5.93717539):0.5744520994):3.304180171,(Tricholestes_criniger:22.68459568,(((((Iole_propinqua:7.820961086,(Iole_olivacea:3.486717412,(Iole_indica:0.8012800886,Iole_virescens:0.8012800886):2.685437323):4.334243674):2.402979552,Ixos_palawanensis:10.22394064):6.892554628,((((Hypsipetes_virescens:2.483517298,Ixos_malaccensis:2.483517298):8.521968072,(Hypsipetes_thompsoni:5.650336598,Hypsipetes_mcclellandii:5.650336598):5.355148772):2.842598671,(Hemixos_castanonotus:3.398139185,Hemixos_flavala:3.398139185):10.44994485):0.0872532959,((((Ixos_everetti:3.709360614,Hypsipetes_nicobariensis:3.709360614):3.64922361,Ixos_rufigularis:7.358584224):0.6260713091,(Ixos_siquijorensis:6.264742697,Ixos_philippinus:6.264742697):1.719912836):0.5900657093,(((Hypsipetes_crassirostris:3.12238673,(Hypsipetes_parvirostris:2.172953193,Hypsipetes_leucocephalus:2.172953193):0.9494335368):0.205117306,(Hypsipetes_borbonicus:2.385351073,(Hypsipetes_olivaceus:1.934133612,Hypsipetes_madagascariensis:1.934133612):0.4512174618):0.9421529626):2.25929678,Ixos_amaurotis:5.586800816):2.987920427):5.360616094):3.181157929):3.70610019,((Alophoixus_finschii:8.857834047,Alophoixus_phaeocephalus:8.857834047):5.602225718,((Alophoixus_flaveolus:2.665049615,Alophoixus_bres:2.665049615):4.285780195,((Alophoixus_ochraceus:3.400852493,Alophoixus_affinis:3.400852493):1.896525508,Alophoixus_pallidus:5.297378001):1.653451809):7.509229956):6.36253569):0.6539791652,Setornis_criniger:21.47657462):1.208021058):0.8269227974):3.271426455):1.924356027,((Bernieria_tenebrosa:15.59071845,(Bernieria_zosterops:9.518095447,(Bernieria_apperti:4.454548116,Bernieria_cinereiceps:4.454548116):5.063547331):6.072622999):2.450342811,Bernieria_madagascariensis:18.04106126):10.6662397):1.220908022):2.876930918):0.5883039382):1.420348683,((((Sylvietta_denti:23.12743749,((Sylvietta_rufescens:12.33188486,Sylvietta_whytii:12.33188486):4.920288758,(Sylvietta_brachyura:13.32991278,(Sylvietta_leucophrys:10.61023936,(Sylvietta_isabellina:5.999256607,(Sylvietta_ruficapilla:0.7270816554,Sylvietta_virens:0.7270816554):5.272174952):4.610982749):2.719673425):3.922260836):5.875263872):3.597114867,Sylvietta_philippae:26.72455236):0.338947673,(Bradypterus_victorini:22.75037071,(Sphenoeacus_afer:11.08810591,(Achaetops_pycnopygius:10.26783552,Melocichla_mentalis:10.26783552):0.8202703933):11.66226479):4.313129324):4.233115845,(((Macrosphenus_kretschmeri:8.143121836,Macrosphenus_concolor:8.143121836):1.814385164,Macrosphenus_kempi:9.957507):12.35719626,(Macrosphenus_pulitzeri:5.438203479,Macrosphenus_flavicans:5.438203479):16.87649978):8.981912615):3.517176646):0.8760575262):5.350954579):1.321302226,((((((Regulus_regulus:13.85718367,Regulus_calendula:13.85718367):9.941448412,Regulus_goodfellowi:23.79863208):11.19921688,(Regulus_madeirensis:10.19106993,Regulus_ignicapilla:10.19106993):24.80677903):4.591092302,Regulus_satrapa:39.58894127):1.643388054,((((((Ptilogonys_caudatus:6.289621639,Ptilogonys_cinereus:6.289621639):12.90732691,Phainopepla_nitens:19.19694855):3.101527856,Phainoptila_melanoxantha:22.29847641):9.780856132,(((Bombycilla_garrulus:8.370765036,Bombycilla_japonica:8.370765036):4.112769926,Bombycilla_cedrorum:12.48353496):15.49935378,(Hypocolius_ampelinus:25.63325513,Hylocitrea_bonensis:25.63325513):2.349633611):4.096443794):3.168114772,Dulus_dominicus:35.24744731):4.738444169,(((((((Microcerculus_marginatus:5.864415557,(Microcerculus_bambla:3.310298312,(Microcerculus_philomela:2.47920136,Microcerculus_ustulatus:2.47920136):0.8310969517):2.554117245):8.199324655,(Salpinctes_obsoletus:11.72603413,((Hylorchilus_sumichrasti:0.9739115141,Hylorchilus_navai:0.9739115141):6.343492926,Catherpes_mexicanus:7.31740444):4.408629686):2.337706087):2.968019604,((((Campylorhynchus_turdinus:5.695798119,(Campylorhynchus_nuchalis:5.09574855,(((Campylorhynchus_albobrunneus:2.432271174,Campylorhynchus_zonatus:2.432271174):0.5277208251,Campylorhynchus_fasciatus:2.959991999):0.8983499797,Campylorhynchus_megalopterus:3.858341979):1.23740657):0.6000495698):2.695828657,((Campylorhynchus_yucatanicus:5.985352099,((Campylorhynchus_chiapensis:4.12291881,Campylorhynchus_griseus:4.12291881):0.6149362957,((Campylorhynchus_jocosus:3.113737243,Campylorhynchus_gularis:3.113737243):0.9168650208,Campylorhynchus_rufinucha:4.030602263):0.7072528423):1.247496993):2.225108861,Campylorhynchus_brunneicapillus:8.210460959):0.1811658169):4.503696786,(Odontorchilus_cinereus:3.834533429,Odontorchilus_branickii:3.834533429):9.060790133):2.187792096,(((((((Thryothorus_fasciatoventris:9.889866471,((Thryothorus_atrogularis:4.928442563,((Thryothorus_sclateri:2.79660354,Thryothorus_felix:2.79660354):0.2845739631,((Thryothorus_eisenmanni:0.8853831881,Thryothorus_rutilus:0.8853831881):1.213252697,Thryothorus_maculipectus:2.098635885):0.9825416184):1.84726506):4.756288754,(((Ferminia_cerverai:2.432855302,Thryothorus_genibarbis:2.432855302):5.708722141,Thryothorus_coraya:8.141577443):0.4038352831,(Henicorhina_leucoptera:8.495936716,(Thryothorus_mystacalis:6.120966959,Thryothorus_euophrys:6.120966959):2.374969757):0.04947601012):1.139318592):0.205135153):1.286740345,Henicorhina_leucophrys:11.17660682):0.4945437624,((Thryothorus_sinaloa:6.729871855,Thryothorus_pleurostictus:6.729871855):2.966696219,Thryothorus_rufalbus:9.696568074):1.974582505):0.1191684011,((((Thryothorus_spadix:2.56938013,Thryothorus_nicefori:2.56938013):3.410985416,((Thryothorus_superciliaris:5.472009591,(Thryothorus_longirostris:4.267657106,(Thryothorus_leucotis:3.710258868,Thryothorus_guarayanus:3.710258868):0.5573982382):1.204352485):0.3576575049,(Thryothorus_semibadius:3.564935371,Thryothorus_nigricapillus:3.564935371):2.264731725):0.1506984495):0.4152167482,Thryothorus_modestus:6.395582294):1.579665112,(Thryothorus_thoracicus:3.218396177,Thryothorus_leucopogon:3.218396177):4.756851229):3.815071573):1.676636837,(((Henicorhina_leucosticta:4.616329128,Thryothorus_ludovicianus:4.616329128):3.599801325,(Thryothorus_griseus:1.201814645,Henicorhina_negreti:1.201814645):7.014315809):0.5792939477,Thryomanes_bewickii:8.795424401):4.671531415):0.07406690078,(((Cyphorhinus_phaeocephalus:5.161976299,(Cyphorhinus_thoracicus:1.398076134,Cyphorhinus_arada:1.398076134):3.763900165):4.750483902,Uropsila_leucogastra:9.912460201):2.467601336,(((Cinnycerthia_fulva:2.261608682,Cinnycerthia_unirufa:2.261608682):5.426530086,Cinnycerthia_peruana:7.688138768):2.433478678,Cinnycerthia_olivascens:10.12161745):2.25844409):1.16096118):0.8251997641,((((((Troglodytes_ochraceus:3.336294433,(Troglodytes_cobbi:0.5361364882,Troglodytes_rufulus:0.5361364882):2.800157945):0.8890454185,Troglodytes_rufociliatus:4.225339851):1.618977742,Troglodytes_solstitialis:5.844317594):0.2434129905,(Troglodytes_tanneri:3.374351222,(Troglodytes_aedon:2.365360448,Troglodytes_sissonii:2.365360448):1.008990775):2.713379362):3.85801446,(Troglodytes_troglodytes:2.06909042,Troglodytes_monticola:2.06909042):7.876654624):0.08080750025,(Thryorchilus_browni:9.539814405,(Cistothorus_palustris:6.679657431,(Cistothorus_platensis:5.37821645,(Cistothorus_apolinari:3.656080635,Cistothorus_meridae:3.656080635):1.722135814):1.301440981):2.860156974):0.4867381396):4.339669937):0.716893176):1.948644159):5.112898316,(Ramphocaenus_melanurus:18.33420126,(((Polioptila_caerulea:5.842950229,((Polioptila_plumbea:2.496212918,(Polioptila_guianensis:2.19614501,Polioptila_dumicola:2.19614501):0.3000679085):0.1761861405,Polioptila_lembeyei:2.672399059):3.170551171):0.6105099164,(((Polioptila_schistaceigula:2.01922113,Polioptila_clementsi:2.01922113):0.529998669,(Polioptila_californica:1.713516283,(Polioptila_melanura:0.06413648041,Polioptila_lactea:0.06413648041):1.649379802):0.8357035159):0.2708237208,(Polioptila_nigriceps:2.697472429,Polioptila_albiloris:2.697472429):0.1225710904):3.633416626):6.215475682,(Microbates_collaris:7.097440532,Microbates_cinereiventris:7.097440532):5.571495296):5.665265431):3.810456874):3.442899694,((Salpornis_spilonotus:21.70152565,Tichodroma_muraria:21.70152565):2.107880119,(((Certhia_hodgsoni:5.420912096,Certhia_brachydactyla:5.420912096):1.327569561,(Certhia_familiaris:1.237937557,Certhia_americana:1.237937557):5.5105441):4.582255172,(((Certhia_nipalensis:2.571235595,Certhia_tianquanensis:2.571235595):4.796201862,(Certhia_manipurensis:4.727276033,Certhia_discolor:4.727276033):2.640161424):1.676415757,Certhia_himalayana:9.043853214):2.286883615):12.47866894):1.778152054):3.046763807,(((Sitta_formosa:1.776595466,((Sitta_azurea:0.03701659312,Sitta_tephronota:0.03701659312):0.2035963015,Sitta_neumayer:0.2406128946):1.535982571):10.39435363,Sitta_solangiae:12.1709491):8.246924502,((((Sitta_magna:9.168643825,Sitta_himalayensis:9.168643825):1.421658578,(Sitta_yunnanensis:5.767593934,Sitta_europaea:5.767593934):4.822708468):3.512746075,((Sitta_frontalis:8.907219537,(Sitta_nagaensis:0.3262334913,Sitta_castanea:0.3262334913):8.580986045):3.315669504,((Sitta_pusilla:8.135217232,(Sitta_oenochlamys:3.911857083,Sitta_pygmaea:3.911857083):4.22336015):2.930819215,(((Sitta_krueperi:1.750480851,Sitta_ledanti:1.750480851):4.092183996,Sitta_leucopsis:5.842664848):1.083009302,((Sitta_cashmirensis:4.090487278,(Sitta_victoriae:2.504007183,Sitta_canadensis:2.504007183):1.586480095):0.4719341629,(Sitta_whiteheadi:1.073809167,Sitta_villosa:1.073809167):3.488612274):2.363252709):4.140362297):1.156852593):1.880159437):1.862008453,Sitta_carolinensis:15.96505693):4.452816671):8.216448031):6.167581327,(((((((Rhabdornis_grandis:0.8497075221,Rhabdornis_inornatus:0.8497075221):8.267151416,Rhabdornis_mystacalis:9.116858938):4.052271833,(((Enodes_erythrophris:4.772074371,Scissirostrum_dubium:4.772074371):1.492303507,((Aplonis_cantoroides:2.597383671,(((Aplonis_mysolensis:0.6706950957,Aplonis_minor:0.6706950957):0.3814871553,(Aplonis_atrifusca:0.4910307309,Aplonis_santovestris:0.4910307309):0.5611515202):0.594774296,Aplonis_panayensis:1.646956547):0.9504271234):0.7983877991,((((Aplonis_brunneicapillus:1.057108151,Aplonis_striata:1.057108151):0.5878580217,((Aplonis_metallica:0.3025730267,Aplonis_pelzelni:0.3025730267):0.8479693418,((Aplonis_magna:0.4737827694,(Aplonis_crassa:0.2501944888,Aplonis_opaca:0.2501944888):0.2235882806):0.5654885103,Aplonis_mystacea:1.03927128):0.1112710888):0.4944238039):0.956798092,((Aplonis_cinerascens:1.667910281,Aplonis_tabuensis:1.667910281):0.7102506633,((Aplonis_insularis:0.06777477316,(Aplonis_feadensis:0.04730097468,Aplonis_dichroa:0.04730097468):0.02047379847):0.2664922586,Aplonis_zelandica:0.3342670318):2.043893913):0.22360332):0.317659183,Aplonis_grandis:2.919423447):0.4763480223):2.868606408):0.1773975712,(((Gracula_religiosa:0.9918602326,Gracula_ptilogenys:0.9918602326):2.802623943,Ampeliceps_coronatus:3.794484176):0.7883419742,((Basilornis_celebensis:4.267701923,(Basilornis_corythaix:3.376311061,((Sarcops_calvus:1.936548477,(Streptocitta_albertinae:1.327951342,Streptocitta_albicollis:1.327951342):0.6085971346):1.0576773,(Basilornis_mirandus:1.981831655,Basilornis_galeatus:1.981831655):1.012394121):0.382085285):0.8913908615):0.03273400357,(Mino_anais:2.525777456,Mino_dumontii:2.525777456):1.77465847):0.2823902237):1.858949299):6.727355322):1.812814143,(((Cinnyricinclus_leucogaster:10.34786278,Saroglossa_aurata:10.34786278):0.4965242446,(Creatophora_cinerea:5.592375098,(((((Leucopsar_rothschildi:3.792634579,((Sturnus_sinensis:2.053303787,((Sturnus_malabaricus:0.2990540008,Sturnus_erythropygius:0.2990540008):1.044405687,Sturnus_pagodarum:1.343459688):0.7098440983):1.087699162,Sturnus_albofrontatus:3.141002949):0.6516316303):0.08219634725,((Sturnus_sericeus:2.654415673,Sturnus_cineraceus:2.654415673):0.4881140033,((((Acridotheres_albocinctus:0.5327555464,(Acridotheres_cristatellus:0.2679555247,Acridotheres_grandis:0.2679555247):0.2648000217):0.4491048987,(Acridotheres_fuscus:0.3338414552,Acridotheres_cinereus:0.3338414552):0.6480189899):0.6748303103,(Sturnus_burmannicus:0.6029047114,Sturnus_melanopterus:0.6029047114):1.053786044):0.6673736177,(Acridotheres_ginginianus:1.391668184,Acridotheres_tristis:1.391668184):0.9323961886):0.8184653032):0.7323012499):1.091115652,((Sturnus_philippensis:1.3731783,Sturnus_sturninus:1.3731783):3.127702186,(Sturnus_contra:3.376568968,Sturnus_nigricollis:3.376568968):1.124311518):0.4650660921):0.2225261507,Sturnus_roseus:5.188472729):0.3934298925,(Sturnus_unicolor:0.2796405287,Sturnus_vulgaris:0.2796405287):5.302262093):0.01047247633):5.252011924):0.8170615583,(((Onychognathus_nabouroup:7.307009078,(Onychognathus_neumanni:6.489897127,(((Onychognathus_fulgidus:4.287995907,Onychognathus_walleri:4.287995907):1.684862993,((Onychognathus_salvadorii:2.730148238,(Onychognathus_frater:1.545855147,Onychognathus_blythii:1.545855147):1.184293091):2.601406647,(Onychognathus_tristramii:4.387511833,Onychognathus_albirostris:4.387511833):0.9440430527):0.6413040142):0.09027795552,Onychognathus_morio:6.063136855):0.4267602717):0.8171119517):1.079359213,Onychognathus_tenuirostris:8.386368291):2.149073333,((((Lamprotornis_elisabeth:0.6343989204,Lamprotornis_corruscus:0.6343989204):9.09768246,(Lamprotornis_cupreocauda:3.706783068,Lamprotornis_purpureiceps:3.706783068):6.025298312):0.5551113838,((Lamprotornis_hildebrandti:5.696484525,Lamprotornis_shelleyi:5.696484525):3.338516715,((Lamprotornis_australis:5.961910866,((Lamprotornis_mevesii:2.599871195,Cosmopsarus_unicolor:2.599871195):2.224769766,(Lamprotornis_purpuroptera:2.721134152,Lamprotornis_caudatus:2.721134152):2.103506809):1.137269905):2.256926814,((((Lamprotornis_superbus:3.648232222,Lamprotornis_pulcher:3.648232222):0.888577477,(Spreo_bicolor:3.530008934,(Spreo_albicapillus:1.781030143,Spreo_fischeri:1.781030143):1.748978791):1.006800765):1.689578486,((Lamprotornis_ornatus:0.7328647311,Lamprotornis_splendidus:0.7328647311):5.085711028,Cosmopsarus_regius:5.818575759):0.4078124264):0.7730758271,((Lamprotornis_chalybaeus:4.925188486,((Lamprotornis_nitens:2.179033344,Lamprotornis_chalcurus:2.179033344):2.040954005,Lamprotornis_purpureus:4.219987349):0.7052011376):0.06110871733,((Lamprotornis_chloropterus:1.507985983,Lamprotornis_acuticaudus:1.507985983):2.915911428,Coccycolius_iris:4.423897411):0.5623997929):2.013166809):1.219373667):0.8161635601):1.252191524):0.1157762313,((Neocichla_gutturalis:7.452689733,Saroglossa_spiloptera:7.452689733):2.471386345,(Grafisia_torquata:9.585870182,(((Cinnyricinclus_femoralis:4.27510114,Cinnyricinclus_sharpii:4.27510114):1.55676241,(Poeoptera_lugubris:1.956081281,(Poeoptera_kenricki:0.8655226771,Poeoptera_stuhlmanni:0.8655226771):1.090558604):3.875782269):2.891504434,Speculipastor_bicolor:8.723367984):0.8625021983):0.338205896):0.4788929173):0.1324726291):1.126006956):3.320496334):1.389769993,((((((Mimus_patagonicus:1.26428748,Mimus_thenca:1.26428748):1.259345088,((Mimus_triurus:0.4544212735,Mimus_dorsalis:0.4544212735):1.030050868,Mimus_saturninus:1.484472141):1.039160427):1.18653907,((((Mimus_graysoni:1.682094009,(Mimus_polyglottos:0.9557099834,Mimus_gilvus:0.9557099834):0.7263840257):0.7701613309,Mimus_longicaudatus:2.45225534):0.3930992836,Mimus_gundlachii:2.845354624):0.4495223828,((Mimus_macdonaldi:0.05289908866,Mimus_melanotis:0.05289908866):2.667128042,(Mimus_trifasciatus:1.907828902,Mimus_parvulus:1.907828902):0.8121982288):0.5748498759):0.4152946318):2.454753712,Oreoscoptes_montanus:6.16492535):1.51254158,(((Toxostoma_cinereum:0.8461387332,Toxostoma_bendirei:0.8461387332):4.266761743,(Toxostoma_redivivum:4.563759826,(Toxostoma_lecontei:3.799842826,Toxostoma_crissale:3.799842826):0.7639170008):0.5491406494):0.6132201021,(Toxostoma_ocellatum:4.777653063,(((Toxostoma_guttatum:2.03567168,Toxostoma_rufum:2.03567168):0.794971077,Toxostoma_longirostre:2.830642757):1.703708783,Toxostoma_curvirostre:4.53435154):0.2433015228):0.9484675154):1.951346352):2.930068063,((Melanotis_caerulescens:3.052149552,Melanotis_hypoleucus:3.052149552):4.316254447,((Ramphocinclus_brachyurus:3.042205092,((Margarops_fuscatus:2.645492676,(Cinclocerthia_gutturalis:0.7967106231,Cinclocerthia_ruficauda:0.7967106231):1.848782053):0.08665257383,Margarops_fuscus:2.73214525):0.3100598418):0.9861722344,(Melanoptila_glabrirostris:3.559774936,Dumetella_carolinensis:3.559774936):0.4686023906):3.340026673):3.239130993):5.764179915):0.8497214355,(Buphagus_africanus:4.685148847,Buphagus_erythrorhynchus:4.685148847):12.5362875):5.044677147,((Cinclus_schulzi:22.18965237,((Cinclus_mexicanus:6.490193737,Cinclus_leucocephalus:6.490193737):4.74468169,(Cinclus_pallasii:5.829656276,Cinclus_cinclus:5.829656276):5.405219151):10.95477695):0.05279792605,((((((((Zoothera_machiki:6.235635227,((((Zoothera_leucolaema:1.22510794,Zoothera_lunulata:1.22510794):1.568705332,(Zoothera_major:2.333137486,(Zoothera_heinei:1.442086958,Zoothera_talaseae:1.442086958):0.8910505281):0.4606757858):0.9767351082,Zoothera_turipavae:3.77054838):1.54905482,Zoothera_dauma:5.319603199):0.9160320271):0.137223338,Zoothera_andromedae:6.372858565):3.228049898,(Zoothera_marginata:7.262241983,Zoothera_monticola:7.262241983):2.338666479):0.8919419952,(Zoothera_mollissima:7.401065861,Zoothera_dixoni:7.401065861):3.091784596):2.260614324,(((Cochoa_beccarii:1.176502926,(Cochoa_viridis:0.2912457144,Cochoa_azurea:0.2912457144):0.8852572115):3.416939852,Cochoa_purpurea:4.593442778):3.651384617,Chlamydochaera_jefferyi:8.244827395):4.508637386):0.5913195532,((((Turdus_mupinensis:6.413717555,Psophocichla_litsitsirupa:6.413717555):5.232102206,(Turdus_viscivorus:10.37877318,((((Turdus_plebejus:6.43404968,(((Turdus_olivaceus:4.216321994,Turdus_helleri:4.216321994):1.112330517,(Turdus_lherminieri:5.141999938,Turdus_iliacus:5.141999938):0.1866525731):0.247431658,(Turdus_ludoviciae:2.556636257,Turdus_subalaris:2.556636257):3.019447912):0.8579655114):0.978256608,(((Turdus_bewsheri:4.072780566,(Turdus_daguae:1.182015638,Turdus_libonyanus:1.182015638):2.890764928):2.49485673,((Turdus_boulboul:4.603136777,((Turdus_unicolor:1.826740141,Turdus_dissimilis:1.826740141):0.5767627762,(Turdus_hortulorum:0.5221655002,Turdus_cardis:0.5221655002):1.881337417):2.19963386):0.9939520115,((Turdus_poliocephalus:2.662988548,(((Turdus_feae:0.8686923077,Turdus_obscurus:0.8686923077):0.0940890223,Turdus_pallidus:0.96278133):0.7181914913,(Turdus_celaenops:0.3879257292,Turdus_chrysolaus:0.3879257292):1.293047092):0.9820157262):2.524976728,((Turdus_kessleri:4.125739906,(Turdus_albocinctus:2.580906853,Turdus_rubrocanus:2.580906853):1.544833053):0.3908605314,(Turdus_pilaris:4.474379397,((Turdus_ruficollis:2.557144407,Turdus_naumanni:2.557144407):0.9412311229,Turdus_torquatus:3.49837553):0.976003867):0.04222104069):0.6713648383):0.4091235131):0.9705485075):0.4612890399,(((Turdus_pelios:4.825922863,(Turdus_olivaceofuscus:4.566339547,(Turdus_swalesi:3.91499253,Turdus_jamaicensis:3.91499253):0.651347017):0.2595833161):0.6706973921,(((Turdus_rufitorques:0.4914467336,Turdus_migratorius:0.4914467336):2.907933214,(Turdus_nigrescens:3.313743806,Turdus_infuscatus:3.313743806):0.08563614174):1.889976291,(Turdus_plumbeus:3.268157201,Turdus_aurantius:3.268157201):2.021199038):0.2072640165):0.7242580415,((Turdus_falcklandii:5.128128202,Turdus_leucops:5.128128202):0.5889283051,(Turdus_reevei:5.44366454,(((Nesocichla_eremita:3.893653749,(Turdus_amaurochalinus:1.907971629,(Turdus_maranonicus:0.6713135643,Turdus_ignobilis:0.6713135643):1.236658064):1.98568212):0.3856068251,(((((Turdus_serranus:1.528826249,Turdus_fuscater:1.528826249):0.4386460647,Turdus_nigriceps:1.967472314):0.7486357567,Turdus_olivater:2.716108071):0.7313245647,Turdus_chiguanco:3.447432635):0.5048864029,Turdus_fulviventris:3.952319038):0.3269415363):0.7154307638,(((Turdus_albicollis:2.776639148,Turdus_assimilis:2.776639148):2.073274294,(((Turdus_lawrencii:3.720243161,Turdus_flavipes:3.720243161):0.07941860965,Turdus_obsoletus:3.799661771):0.6305262592,(((Turdus_rufiventris:2.631279679,(Turdus_maculirostris:1.572168068,(Turdus_haplochrous:1.375900251,(Turdus_grayi:1.156038622,Turdus_nudigenis:1.156038622):0.2198616291):0.1962678174):1.059111611):0.8930731461,(Turdus_fumigatus:1.59001389,Turdus_hauxwelli:1.59001389):1.934338935):0.485782197,Turdus_leucomelas:4.010135022):0.4200530078):0.4197254122):0.01270215085,Turdus_rufopalliatus:4.862615593):0.1320757453):0.4489732014):0.2733919673):0.50382179):0.8080480394):0.3833799521):0.4892000171,(Turdus_menachensis:7.738890434,(Turdus_tephronotus:5.727130043,Turdus_merula:5.727130043):2.011760391):0.1626158715):1.610207182,Turdus_philomelos:9.511713487):0.8670596962):1.267046578):0.4262366677,((((((Zoothera_gurneyi:5.546936067,((Zoothera_imbricata:4.417845614,Zoothera_crossleyi:4.417845614):0.4570375102,Zoothera_wardii:4.874883124):0.6720529424):0.1207869234,(Zoothera_oberlaenderi:5.604263553,(Zoothera_tanganjicae:4.635650286,Zoothera_piaggiae:4.635650286):0.9686132668):0.06345943676):1.549595444,Zoothera_spiloptera:7.217318434):0.5040906207,((Zoothera_camaronensis:5.176283967,Zoothera_princei:5.176283967):2.384226627,(Zoothera_citrina:6.737563703,(Zoothera_schistacea:5.657390067,(((Zoothera_dumasi:1.058294438,Zoothera_peronii:1.058294438):3.830699886,(Zoothera_dohertyi:4.543580043,Zoothera_interpres:4.543580043):0.3454142811):0.4029696223,((Zoothera_joiceyi:1.371950263,(Zoothera_everetti:0.5699318013,(Zoothera_erythronota:0.05021970673,Zoothera_mendeni:0.05021970673):0.5197120945):0.8020184615):2.375652067,Zoothera_cinerea:3.74760233):1.544361616):0.3654261211):1.080173636):0.8229468912):0.1608984604):0.7869648624,(Zoothera_guttata:6.7504615,Zoothera_margaretae:6.7504615):1.757912417):3.06425976,(Geomalia_heinrichi:4.325067688,Zoothera_sibirica:4.325067688):7.247565989):0.4994227527):1.117550467,(Zoothera_naevia:11.60504098,(((Entomodestes_coracinus:1.309679992,Entomodestes_leucotis:1.309679992):4.819775722,Cichlopsis_leucogenys:6.129455714):4.652705822,((((Catharus_aurantiirostris:5.479728209,(Catharus_dryas:4.435720684,Catharus_fuscater:4.435720684):1.044007525):0.005599270576,Catharus_mexicanus:5.485327479):2.37711864,(Catharus_ustulatus:6.708397076,(Catharus_gracilirostris:4.982846905,((((Catharus_fuscescens:0.7419449551,Catharus_minimus:0.7419449551):0.6445003982,Catharus_bicknelli:1.386445353):1.556140548,Catharus_frantzii:2.942585902):1.578071736,(Catharus_guttatus:2.829682995,Catharus_occidentalis:2.829682995):1.690974643):0.4621892669):1.725550171):1.154049043):2.46579805,(Hylocichla_mustelina:9.762385225,Zoothera_pinicola:9.762385225):0.5658589433):0.4539173675):0.822879445):1.584565915):0.1551774384):1.950066486,((Sialia_sialis:4.787652355,(Sialia_currucoides:3.671497354,Sialia_mexicana:3.671497354):1.116155002):9.317469246,(((Grandala_coelicolor:8.405608042,(Cataponera_turdoides:8.232331404,((Stizorhina_fraseri:3.159996932,Stizorhina_finschi:3.159996932):1.449943421,Neocossyphus_rufus:4.609940354):3.62239105):0.173276638):1.440141188,Neocossyphus_poensis:9.845749229):2.590371777,(((Myadestes_palmeri:1.153404411,Myadestes_obscurus:1.153404411):5.945496702,Myadestes_townsendi:7.098901113):0.0104963712,((((Myadestes_genibarbis:3.963815686,Myadestes_lanaiensis:3.963815686):0.7332118846,((Myadestes_coloratus:0.6421634825,Myadestes_melanops:0.6421634825):1.114790369,Myadestes_ralloides:1.756953851):2.940073719):0.5520915926,Myadestes_elisabeth:5.249119163):1.332980028,(Myadestes_occidentalis:4.953201357,Myadestes_unicolor:4.953201357):1.628897834):0.5272982932):5.326723523):1.669000595):1.189729218):2.5017563,((((((((((Sheppardia_lowei:1.341736858,Sheppardia_aurantiithorax:1.341736858):3.244144411,Sheppardia_montana:4.585881269):4.375489104,((Sheppardia_cyornithopsis:4.183481987,((Sheppardia_gabela:1.58236407,Cossypha_natalensis:1.58236407):1.525805968,Sheppardia_aequatorialis:3.108170038):1.075311949):3.535938829,((Sheppardia_gunningi:6.372373544,Sheppardia_sharpei:6.372373544):0.157613484,(Sheppardia_bocagei:6.122180329,Cossypha_polioptera:6.122180329):0.4078066986):1.189433788):1.241949557):0.8137799813,((Cossypha_anomala:4.973981439,(Cossypha_caffra:3.61548434,Cossypha_archeri:3.61548434):1.358497099):3.297517362,Cossypha_humeralis:8.271498801):1.503651554):0.9816964426,((Cossypha_isabellae:5.914757489,Cossyphicula_roberti:5.914757489):4.392235944,((Cossypha_heinrichi:2.078567459,Cossypha_cyanocampter:2.078567459):6.914813411,(((Cossypha_niveicapilla:4.171552087,(Cossypha_heuglini:2.689749697,Cossypha_semirufa:2.689749697):1.48180239):1.835579874,Cossypha_dichroa:6.007131962):0.4003996864,Cossypha_albicapilla:6.407531648):2.585849221):1.313612563):0.4498533639):0.353318958,((Xenocopsychus_ansorgei:8.64489823,(Swynnertonia_swynnertoni:8.505139299,Pogonocichla_stellata:8.505139299):0.139758931):2.387083339,(Stiphrornis_erythrothorax:9.446811992,((Cichladusa_ruficauda:7.179599158,Cichladusa_arquata:7.179599158):0.5744501524,Cichladusa_guttata:7.754049311):1.692762681):1.585169577):0.07818418581):0.1409140995,((Alethe_poliocephala:7.208957525,(Alethe_poliophrys:6.150676527,(Alethe_fuelleborni:3.424018287,Alethe_choloensis:3.424018287):2.72665824):1.058280997):3.554618938,Alethe_diademata:10.76357646):0.4875033916):1.378184357,((((Cyanoptila_cyanomelana:6.017424732,(((Rhinomyias_additus:1.891994948,Eumyias_panayensis:1.891994948):1.174639262,(Eumyias_sordidus:0.4580966141,Eumyias_thalassinus:0.4580966141):2.608537597):0.6052186444,(Eumyias_albicaudatus:2.739860212,Eumyias_indigo:2.739860212):0.9319926433):2.345571877):3.325277041,((Cyornis_concretus:7.846388931,((((Myiomela_major:0.09907584395,Myiomela_albiventris:0.09907584395):0.2427051312,Cyornis_tickelliae:0.3417809751):0.2574739884,Rhinomyias_oscillans:0.5992549635):5.035518456,Rhinomyias_brunneatus:5.63477342):2.211615512):1.162433545,((Ficedula_monileger:8.103539352,(Cyornis_rubeculoides:5.87594066,(Cyornis_unicolor:5.490505901,(((((Rhinomyias_colonus:0.5077338586,Cyornis_rufigastra:0.5077338586):2.395524969,Cyornis_superbus:2.903258827):1.118497116,(((Cyornis_poliogenys:0.9887397812,Rhinomyias_olivaceus:0.9887397812):0.6444380333,Cyornis_sanfordi:1.633177815):1.465238231,Cyornis_banyumas:3.098416046):0.9233398977):0.2191776834,(Cyornis_caerulatus:0.4336233556,Cyornis_ruckii:0.4336233556):3.807310271):0.7437130346,(Cyornis_hoevelli:3.025491355,(Rhinomyias_umbratilis:0.6831453725,Rhinomyias_ruficauda:0.6831453725):2.342345982):1.959155307):0.5058592398):0.3854347592):2.227598691):0.7539515987,((((Niltava_grandis:6.373673912,Niltava_sumatrana:6.373673912):0.1342448038,Niltava_macgrigoriae:6.507918716):0.6694802416,Niltava_vivida:7.177398958):0.9804599669,(Niltava_davidi:6.542404783,Niltava_sundara:6.542404783):1.615454141):0.6996320257):0.1513315263):0.3338792969):2.321111251,(((((Trichixos_pyrropygus:6.790442073,((Humblotia_flavirostris:4.127124687,((Copsychus_niger:2.537427785,Copsychus_cebuensis:2.537427785):1.515504977,(Copsychus_stricklandii:0.4150005173,Copsychus_malabaricus:0.4150005173):3.637932244):0.07419192535):1.989782865,Copsychus_luzoniensis:6.116907552):0.6735345211):0.3665777666,(Saxicoloides_fulicatus:5.607577943,(((Copsychus_sechellarum:1.721524153,(Copsychus_saularis:0.1658026979,Cyornis_hainanus:0.1658026979):1.555721455):0.8434218037,Copsychus_albospecularis:2.564945957):2.753665283,Cyornis_omissus:5.31861124):0.288966703):1.549441897):1.272606628,((Erythropygia_paena:6.29574655,(((Cercotrichas_podobe:0.3575995277,Erythropygia_signata:0.3575995277):3.772602477,Erythropygia_galactotes:4.130202005):2.088692311,(Erythropygia_hartlaubi:4.171853007,Erythropygia_leucophrys:4.171853007):2.047041309):0.07685223425):2.122950264,(Erythropygia_coryphaeus:6.082403271,(Erythropygia_leucosticta:3.883329022,(Erythropygia_quadrivirgata:3.419827877,Erythropygia_barbata:3.419827877):0.4635011451):2.199074249):2.336293544):0.01092965305):1.017562886,((((((Melaenornis_annamarulae:3.421668656,((Melaenornis_ardesiacus:0.2463473462,Melaenornis_edolioides:0.2463473462):0.2869804495,Melaenornis_pammelaina:0.5333277957):2.88834086):1.832160159,(Sigelus_silens:3.784741954,Empidornis_semipartitus:3.784741954):1.469086861):1.353332288,((Fraseria_ocreata:5.947307566,Fraseria_cinerascens:5.947307566):0.1112306004,(Myioparus_plumbeus:0.7930297965,Myioparus_griseigularis:0.7930297965):5.26550837):0.5486229364):0.7567434838,(((Bradornis_infuscatus:2.550653521,Bradornis_pallidus:2.550653521):3.722284402,(Bradornis_mariquensis:5.609728724,Bradornis_microrhynchus:5.609728724):0.6632091979):0.5260121544,Namibornis_herero:6.798950077):0.5649545099):0.4681928076,(((Muscicapa_olivascens:3.24552729,Muscicapa_randi:3.24552729):2.340794071,Muscicapa_caerulescens:5.586321361):2.134973775,(((Muscicapa_sethsmithi:5.223673948,(Muscicapa_adusta:4.662550282,(Muscicapa_striata:3.88100341,(Muscicapa_gambagae:3.395978101,(Muscicapa_aquatica:3.131663551,(Muscicapa_cassini:0.4785836078,Muscicapa_tessmanni:0.4785836078):2.653079943):0.2643145501):0.4850253088):0.7815468722):0.5611236664):0.4557172896,((Muscicapa_griseisticta:4.046856543,(((Muscicapa_muttui:1.775263626,Muscicapa_dauurica:1.775263626):0.02038535578,Muscicapa_epulata:1.795648982):0.3141780536,Muscicapa_boehmi:2.109827036):1.937029507):0.8998918863,(((Muscicapa_ruficauda:1.165048441,Muscicapa_lendu:1.165048441):0.5618410461,(Muscicapa_comitata:0.8951826963,(Muscicapa_ussheri:0.2443784695,Muscicapa_ferruginea:0.2443784695):0.6508042268):0.8317067903):0.8360543403,(Muscicapa_segregata:1.809919191,Muscicapa_sibirica:1.809919191):0.753024636):2.383804602):0.7326428088):1.345586365,Muscicapa_infuscata:7.024977603):0.6963175335):0.110802258):0.529479644,((Rhinomyias_goodfellowi:1.274380197,Cyornis_turcosus:1.274380197):5.372733932,Ficedula_henrici:6.647114129):1.714462909):1.085612316):0.9295625539,Ficedula_nigrorufa:10.37675191):1.287061116):0.8862351974,((((((((((((Cyornis_hyacinthinus:0.2815919535,Cyornis_herioti:0.2815919535):0.1615783888,Ficedula_mugimaki:0.4431703424):2.151353014,Rhinomyias_gularis:2.594523356):1.432412652,Ficedula_hodgsonii:4.026936008):5.033335152,((Ficedula_strophiata:7.269039649,(((Ficedula_westermanni:1.173911024,Ficedula_rufigula:1.173911024):0.5631165308,Ficedula_superciliaris:1.737027555):1.449371969,Ficedula_sapphira:3.186399524):4.082640124):1.096197749,(Ficedula_tricolor:8.081005767,(((Cyornis_magnirostris:3.071146327,Cyornis_lemprieri:3.071146327):2.772690217,(Ficedula_subrubra:2.86825731,(Ficedula_parva:0.2708350957,Ficedula_albicilla:0.2708350957):2.597422214):2.975579234):0.812247037,(((Rhinomyias_albigularis:0.8849133791,(Ficedula_hypoleuca:0.04794270338,Ficedula_basilanica:0.04794270338):0.8369706758):0.1626753927,Ficedula_albicollis:1.047588772):0.7497660806,Ficedula_semitorquata:1.797354852):4.858728729):1.424922186):0.2842316309):0.6950337622):0.1697967943,(Ficedula_hyperythra:8.318300798,(((Monticola_rufocinereus:3.789118859,Ficedula_crypta:3.789118859):1.426085538,((Ficedula_timorensis:3.761913858,Ficedula_harterti:3.761913858):1.108886477,(Ficedula_dumetoria:2.786626811,Ficedula_platenae:2.786626811):2.084173524):0.3444040621):1.462379121,(Ficedula_bonthaina:0.6776005798,Ficedula_buruensis:0.6776005798):5.999982939):1.640717279):0.9117671562):0.5148685915,(Ficedula_narcissina:1.74489432,Ficedula_zanthopygia:1.74489432):8.000042225):0.8062244419,(((((Phoenicurus_frontalis:1.016729911,Phoenicurus_alaschanicus:1.016729911):4.805365044,(Phoenicurus_caeruleocephala:2.337263239,Phoenicurus_schisticeps:2.337263239):3.484831716):0.2151361088,Phoenicurus_erythronotus:6.037231064):1.678800494,((Chaimarrornis_leucocephalus:5.064440459,(Rhyacornis_fuliginosa:1.048118637,Rhyacornis_bicolor:1.048118637):4.016321822):1.450432626,((((Phoenicurus_hodgsoni:3.361925668,Phoenicurus_erythrogastrus:3.361925668):0.4614131691,(Phoenicurus_auroreus:3.521639837,Phoenicurus_ochruros:3.521639837):0.3016990003):0.5880771457,Phoenicurus_moussieri:4.411415983):0.2221033176,Phoenicurus_phoenicurus:4.6335193):1.881353785):1.201158472):2.199706861,(((((Oenanthe_bifasciata:6.041085849,(Cercomela_schlegelii:3.956290059,(Cercomela_sinuata:1.092316813,Cercomela_tractrac:1.092316813):2.863973245):2.084795791):1.375342394,Myrmecocichla_albifrons:7.416428243):1.024286112,((Myrmecocichla_cinnamomeiventris:5.983697466,(((Myrmecocichla_nigra:4.272420801,(Myrmecocichla_formicivora:3.511488547,(Myrmecocichla_arnoti:1.204494739,Myrmecocichla_melaena:1.204494739):2.306993808):0.7609322534):1.265194398,(Myrmecocichla_aethiops:4.102715924,Oenanthe_monticola:4.102715924):1.434899274):0.3617578653,Cercomela_sordida:5.899373064):0.08432440283):1.598273934,((Oenanthe_phillipsi:5.882735411,(((((((Oenanthe_albonigra:2.141497925,Oenanthe_leucopyga:2.141497925):0.51698852,Oenanthe_leucura:2.658486445):0.2438028334,((Oenanthe_lugens:0.8363183764,Oenanthe_finschii:0.8363183764):0.4159243079,(Oenanthe_xanthoprymna:0.9408871814,Oenanthe_chrysopygia:0.9408871814):0.3113555028):1.650046594):1.126093644,(Cercomela_fusca:2.061494754,Oenanthe_picata:2.061494754):1.966888168):0.6450870337,(Cercomela_melanura:3.1572288,Cercomela_familiaris:3.1572288):1.516241156):0.6160632888,Oenanthe_moesta:5.289533244):0.1609864298,(Cercomela_dubia:3.680589184,Cercomela_scotocerca:3.680589184):1.76993049):0.432215737):1.210896899,((((Oenanthe_pleschanka:0.09884911198,Oenanthe_hispanica:0.09884911198):0.098665644,Oenanthe_cypriaca:0.197514756):3.765405386,(Oenanthe_monacha:3.680177651,Oenanthe_deserti:3.680177651):0.2827424912):1.585793193,(Oenanthe_oenanthe:3.204201767,((Oenanthe_isabellina:0.6841336834,Oenanthe_bottae:0.6841336834):1.115309665,(Oenanthe_lugentoides:1.105409684,Oenanthe_pileata:1.105409684):0.6940336642):1.404758419):2.344511568):1.544918975):0.4883390902):0.8587429549):0.3760503386,(((Saxicola_jerdoni:4.254744993,(Saxicola_macrorhynchus:0.7759633611,Saxicola_ferreus:0.7759633611):3.478781632):1.73213348,((Saxicola_caprata:4.389844519,(((Saxicola_leucurus:0.9760297504,Saxicola_tectes:0.9760297504):1.233912963,Saxicola_torquatus:2.209942714):0.5694246959,Saxicola_dacotiae:2.779367409):1.610477109):0.3069106838,Saxicola_insignis:4.696755203):1.290123271):0.4285267615,(Saxicola_gutturalis:4.814313862,Saxicola_rubetra:4.814313862):1.601091373):2.401359459):0.3279498535,((((Monticola_solitarius:1.491173183,Monticola_saxatilis:1.491173183):4.074639711,(Myrmecocichla_semirufa:3.882704218,(Monticola_angolensis:0.7803632138,Monticola_rupestris:0.7803632138):3.102341004):1.683108676):0.3190233396,((Monticola_explorator:2.63809979,((Monticola_sharpei:0.2880313913,Monticola_erythronotus:0.2880313913):1.002228779,Monticola_imerinus:1.29026017):1.34783962):0.7840167186,Monticola_brevipes:3.422116509):2.462719724):1.451062331,(Monticola_cinclorhynchus:6.372765186,(Monticola_rufiventris:5.27606265,((Myrmecocichla_tholloni:4.644578566,Monticola_gularis:4.644578566):0.4327456339,Pinarornis_plumosus:5.0773242):0.1987384503):1.096702535):0.9631333791):1.808815983):0.7710238712):0.635422569):0.02901330568,(Luscinia_pectoralis:3.598950817,(Cyornis_pallipes:1.182155115,Luscinia_calliope:1.182155115):2.416795702):6.981223476):0.5050828353,((((((Enicurus_scouleri:0.430772545,Enicurus_velatus:0.430772545):0.5761981375,Enicurus_immaculatus:1.006970682):4.383790261,Enicurus_schistaceus:5.390760944):1.641661228,(Enicurus_ruficapillus:5.541159206,(Enicurus_maculatus:1.991328496,Enicurus_leschenaulti:1.991328496):3.54983071):1.491262967):3.377179995,(Cinclidium_frontale:9.801632508,(((Myophonus_borneensis:1.674944908,(Myophonus_blighi:0.2470851225,Myophonus_caeruleus:0.2470851225):1.427859786):2.699714543,(((Myophonus_robinsoni:0.00977629319,Myophonus_insularis:0.00977629319):0.2870323281,Myophonus_horsfieldii:0.2968086213):0.06686501947,Myophonus_glaucinus:0.3636736407):4.010985811):1.589382102,(Myophonus_castaneus:5.356604934,Myophonus_melanurus:5.356604934):0.6074366195):3.837590955):0.6079696594):0.5292331982,(Cinclidium_leucurum:4.271294097,Cinclidium_diana:4.271294097):6.667541268):0.1464217626):0.2964674351,(Irania_gutturalis:10.33429819,((Hodgsonius_phaenicuroides:8.37962737,(Luscinia_obscura:7.177230251,(Luscinia_svecica:5.762754101,((Dioptrornis_fischeri:2.924084112,Dioptrornis_chocolatinus:2.924084112):0.2752009682,Dioptrornis_brunneus:3.199285081):2.56346902):1.41447615):1.202397119):1.321573444,(Luscinia_megarhynchos:2.013270787,Luscinia_luscinia:2.013270787):7.687930027):0.6330973772):1.047426372):0.06056001634,(Erithacus_rubecula:10.97527575,((((Brachypteryx_stellata:1.333351614,Brachypteryx_leucophrys:1.333351614):3.217508309,(Brachypteryx_hyperythra:3.542294518,Brachypteryx_montana:3.542294518):1.008565405):4.160865259,((Luscinia_sibilans:2.669133679,(Erithacus_akahige:2.472386356,Erithacus_komadori:2.472386356):0.1967473234):4.627939557,(Luscinia_pectardens:2.482195423,(Luscinia_brunnea:1.776404388,Luscinia_cyane:1.776404388):0.7057910354):4.814877813):1.414651945):1.592376546,(Rhinomyias_insignis:7.612539562,Heinrichia_calligyna:7.612539562):2.691562165):0.6711740187):0.4670088333):1.107763642):0.07921598959):0.6576722164,((Luscinia_ruficeps:8.390961873,(((Tarsiger_chrysaeus:3.505324311,Tarsiger_johnstoniae:3.505324311):0.4087280141,Tarsiger_indicus:3.914052325):2.623145193,(Tarsiger_hyperythrus:2.248745515,Tarsiger_cyanurus:2.248745515):4.288452003):1.853764355):3.836716924,Ficedula_disposita:12.2276788):1.059257631):1.104697281,(Muscicapella_hodgsoni:0.5754927707,Ficedula_solitaris:0.5754927707):13.81614094):3.404973411):4.445843183):0.02366319252):12.53578947):5.183988516):1.246437849):0.7965546321,(((((((Tmetothylacus_tenellus:12.98453421,(((Motacilla_clara:3.289594156,Motacilla_capensis:3.289594156):5.491239024,Motacilla_flaviventris:8.78083318):2.054012928,(Motacilla_aguimp:8.718685759,(((Motacilla_cinerea:4.02612021,(Motacilla_madaraspatensis:3.34687828,Motacilla_samveasnae:3.34687828):0.6792419295):0.5686045443,Motacilla_grandis:4.594724754):0.8639054409,((Motacilla_flava:1.831005093,Motacilla_citreola:1.831005093):1.671547806,Motacilla_alba:3.502552899):1.956077296):3.260055564):2.116160349):2.149688099):8.261086695,((((((Anthus_vaalensis:0.8620060836,Anthus_hoeschi:0.8620060836):3.012250197,(Anthus_crenatus:0.7795481715,Anthus_godlewskii:0.7795481715):3.094708109):4.117306525,((((Anthus_chacoensis:3.458419812,((Anthus_sokokensis:0.9907714765,Anthus_rufulus:0.9907714765):1.092789887,Anthus_novaeseelandiae:2.083561364):1.374858448):2.415612053,(Anthus_similis:3.50703739,Anthus_roseatus:3.50703739):2.366994474):0.5914439624,(Anthus_longicaudatus:4.665400036,(Anthus_berthelotii:4.308431152,(((Anthus_nattereri:1.30586661,Anthus_leucophrys:1.30586661):0.4174611935,Anthus_lineiventris:1.723327803):1.369245091,Anthus_campestris:3.092572895):1.215858258):0.3569688835):1.800075791):0.5341486558,Anthus_richardi:6.999624483):0.9919383221):0.06417592057,(Anthus_brachyurus:0.9122668007,Anthus_antarcticus:0.9122668007):7.143471925):7.46455973,(((Anthus_hodgsoni:4.372298073,(Anthus_gutturalis:2.91728668,Anthus_trivialis:2.91728668):1.455011392):5.762671359,((((Anthus_spinoletta:0.1188269127,Anthus_sylvanus:0.1188269127):1.623955047,Anthus_petrosus:1.74278196):4.221940531,((Anthus_melindae:1.642444276,(Anthus_pratensis:0.1659266487,Anthus_caffer:0.1659266487):1.476517628):2.710052141,Anthus_chloris:4.352496417):1.612226074):1.723787838,((Anthus_pallidiventris:1.382850603,Anthus_rubescens:1.382850603):4.912106314,Anthus_cervinus:6.294956917):1.393553412):2.446459103):2.148327043,((Anthus_gustavi:1.972488926,Anthus_furcatus:1.972488926):8.837597122,((Anthus_correndera:2.019156692,Anthus_nilghiriensis:2.019156692):6.961170802,(Anthus_bogotensis:8.09258686,(Anthus_hellmayri:7.647385303,(Anthus_spragueii:5.549182999,Anthus_lutescens:5.549182999):2.098202304):0.4452015565):0.8877406345):1.829758554):1.473210426):3.237001981):1.555204683,(Dendronanthus_indicus:9.453140722,(((Macronyx_croceus:2.655069644,Macronyx_capensis:2.655069644):3.464625421,(Macronyx_fuellebornii:3.429684619,Macronyx_ameliae:3.429684619):2.690010446):3.188731855,((Macronyx_grimwoodi:1.711265227,Macronyx_flavicollis:1.711265227):7.205874077,(Macronyx_aurantiigula:2.972069583,Macronyx_sharpei:2.972069583):5.945069721):0.391287616):0.1447138016):7.622362417):4.170117762):7.579945299,((((((((((Euphonia_imitans:2.256686416,(Euphonia_gouldi:0.8934041776,Euphonia_minuta:0.8934041776):1.363282238):0.498122172,Euphonia_fulvicrissa:2.754808588):4.442483181,((Euphonia_laniirostris:0.5110456761,Euphonia_mesochrysa:0.5110456761):6.014311495,((Euphonia_hirundinacea:3.498411714,(Euphonia_trinitatis:3.073737354,Euphonia_jamaica:3.073737354):0.4246743593):2.499641528,((Euphonia_violacea:0.1494273926,Euphonia_rufiventris:0.1494273926):1.692001892,Euphonia_chrysopasta:1.841429285):4.156623957):0.5273039297):0.6719345976):2.761515296,(Euphonia_elegantissima:6.040018639,(((Euphonia_affinis:2.054560029,(Euphonia_luteicapilla:1.369043864,Euphonia_xanthogaster:1.369043864):0.6855161644):3.490282202,(((Euphonia_concinna:1.164783633,Euphonia_saturata:1.164783633):2.475305357,Euphonia_cayennensis:3.64008899):0.009199782456,(Euphonia_finschi:3.204461004,(Euphonia_anneae:3.17352137,Euphonia_chlorotica:3.17352137):0.03093963432):0.4448277684):1.895553458):0.3925406868,Euphonia_pectoralis:5.937382917):0.1026357216):3.918788425):0.1521892865,Euphonia_chalybea:10.11099635):0.2222918136,Euphonia_musica:10.33328816):4.850545051,(Euphonia_plumbea:0.1719065948,Euphonia_cyanocephala:0.1719065948):15.01192662):6.207607579,(((Coccothraustes_vespertinus:10.25225725,(Coccothraustes_abeillei:5.017374146,Coccothraustes_coccothraustes:5.017374146):5.234883101):4.495115705,((Mycerobas_affinis:10.33205209,((Mycerobas_icterioides:1.952657964,Mycerobas_melanozanthos:1.952657964):7.303258649,Mycerobas_carnipes:9.255916613):1.076135473):3.23890892,(Eophona_migratoria:3.356213403,Eophona_personata:3.356213403):10.2147476):1.176411946):3.3158249,(((Carduelis_atriceps:10.10570048,((((Carduelis_sinica:1.112348951,(Carduelis_spinoides:0.73400529,Carduelis_ambigua:0.73400529):0.3783436605):0.6282189475,Carduelis_chloris:1.740567898):6.876504123,(Carduelis_dominicensis:2.081571848,(Rhodopechys_obsoletus:1.363996166,Rhodopechys_sanguineus:1.363996166):0.717575682):6.535500173):0.7703235741,((((Carduelis_corsicana:1.903561389,(((Loxia_curvirostra:0.3838419766,Loxia_pytyopsittacus:0.3838419766):0.08630487845,Loxia_scotica:0.4701468551):0.8049621428,(Loxia_megaplaga:0.8230084416,Loxia_leucoptera:0.8230084416):0.4521005562):0.6284523914):2.471911871,(Carduelis_hornemanni:0.2357179459,Carduelis_flammea:0.2357179459):4.139755314):3.565994294,((Carduelis_citrinella:6.544865678,Linurgus_olivaceus:6.544865678):0.5316522654,(Carduelis_monguilloti:2.476816116,Carduelis_carduelis:2.476816116):4.599701828):0.864949611):0.2884182126,(((((Serinus_syriacus:4.386154761,(Serinus_thibetanus:0.07832906253,Serinus_frontalis:0.07832906253):4.307825698):1.882265517,Serinus_rufobrunneus:6.268420278):0.6667668781,((Serinus_symonsi:4.41468737,Serinus_canaria:4.41468737):2.187799686,(Serinus_serinus:4.652033581,(((Serinus_flavigula:1.378004671,Serinus_xanthopygius:1.378004671):1.592085322,((Serinus_alario:2.165198411,Serinus_donaldsoni:2.165198411):0.2671324218,(Serinus_flavivertex:1.508377633,Serinus_canicollis:1.508377633):0.9239531997):0.5377591615):0.09325601878,Serinus_pusillus:3.063346013):1.588687569):1.950453474):0.3327001005):0.85018788,((((Serinus_mennelli:0.5999524193,(Serinus_ankoberensis:0.29239996,Serinus_burtoni:0.29239996):0.3075524593):6.004390704,((Serinus_gularis:5.477351351,(Serinus_estherae:3.621684929,(Serinus_flaviventris:1.459862493,(Serinus_nigriceps:0.5661214085,Serinus_sulphuratus:0.5661214085):0.8937410846):2.161822436):1.855666422):0.3284662306,(((Serinus_reichardi:0.759921155,Serinus_albogularis:0.759921155):0.9957258452,(Serinus_rothschildi:0.423883843,Serinus_koliensis:0.423883843):1.331763157):4.038010305,Serinus_menachensis:5.793657305):0.01216027664):0.7985255412):0.3500491272,((Serinus_totta:1.98755788,Serinus_xantholaemus:1.98755788):3.294047112,((Serinus_buchanani:2.682450426,Serinus_striolatus:2.682450426):0.2610420858,((Serinus_leucopterus:1.117697676,Serinus_whytii:1.117697676):1.242456996,Serinus_tristriatus:2.360154672):0.5833378404):2.338112479):1.672787259):0.5894559715,((Serinus_scotops:2.867530629,(Serinus_capistratus:0.9562030578,(Serinus_citrinelloides:0.1629408707,Serinus_hypostictus:0.1629408707):0.7932621872):1.911327571):3.131326661,((((Serinus_leucopygius:3.279218304,(Serinus_atrogularis:3.083649417,Serinus_melanochrous:3.083649417):0.1955688868):0.7166757137,Serinus_citrinipectus:3.995894018):0.5870911491,Serinus_dorsostriatus:4.582985167):0.6689528411,Serinus_mozambicus:5.251938008):0.7469192811):1.544990933):0.2415268145):0.03675764366,(((Carduelis_spinus:1.542033807,Carduelis_pinus:1.542033807):2.923718194,(((Carduelis_cucullata:1.349885713,((Psittirostra_psittacea:0.6113944346,Carduelis_barbata:0.6113944346):0.6161261652,(((Carduelis_xanthogastra:0.5061419096,Carduelis_olivacea:0.5061419096):0.03103256914,(Carduelis_yarrellii:0.3174888818,(Carduelis_yemenensis:0.1747035426,Carduelis_magellanica:0.1747035426):0.1427853393):0.2196855969):0.1578923497,(Carduelis_atrata:0.6037959044,((Carduelis_spinescens:0.2720324165,Carduelis_siemiradzkii:0.2720324165):0.1681917099,(Carduelis_uropygialis:0.197380118,Carduelis_crassirostris:0.197380118):0.2428440083):0.1635717781):0.091270924):0.5324537714):0.1223651134):1.124867867,Carduelis_notata:2.47475358):1.810590779,(Carduelis_tristis:3.128972395,(Carduelis_lawrencei:1.913994261,Carduelis_psaltria:1.913994261):1.214978134):1.156371963):0.1804076416):1.816302159,((Carduelis_johannis:1.79130077,Carduelis_flavirostris:1.79130077):2.478397979,Carduelis_cannabina:4.269698749):2.01235541):1.54007852):0.4077530867):1.157509828):0.7183048843):5.442003775,(((((((((Carpodacus_thura:3.526679666,Carpodacus_pulcherrimus:3.526679666):0.3382868268,(Neospiza_concolor:2.033853326,Carpodacus_trifasciatus:2.033853326):1.831113167):1.169173491,(Carpodacus_synoicus:3.802783838,Carpodacus_roseus:3.802783838):1.231356146):4.713031288,Carpodacus_rubicilla:9.747171272):0.1762219022,(Carpodacus_rubicilloides:7.075829222,Carpodacus_vinaceus:7.075829222):2.847563952):1.906964524,Carpodacus_eos:11.8303577):1.463500123,(((Carpodacus_purpureus:4.545774528,(Carpodacus_edwardsii:0.2623754427,Carpodacus_cassinii:0.2623754427):4.283399085):6.331915913,(((Carpodacus_roborowskii:5.125999918,Carpodacus_erythrinus:5.125999918):0.02242842922,(Carpodacus_rodochroa:1.495430974,Carpodacus_rodopeplus:1.495430974):3.652997374):2.02316118,((Carpodacus_rubescens:1.497188933,(Carpodacus_mexicanus:0.1722880463,Callacanthis_burtoni:0.1722880463):1.324900887):2.164717128,(Rhynchostruthus_louisae:1.676909733,(Rhynchostruthus_percivali:0.3951890526,Rhynchostruthus_socotranus:0.3951890526):1.28172068):1.984996328):3.509683466):3.706100913):1.475012887,((Carpodacus_puniceus:1.800176494,(Carpodacus_nipalensis:0.4310035049,Carpodacus_rhodochlamys:0.4310035049):1.36917299):5.458625367,((((Leucosticte_sillemi:0.5807356626,(Leucosticte_atrata:0.2194674678,(Leucosticte_australis:0.03238570908,Leucosticte_tephrocotis:0.03238570908):0.1870817587):0.3612681948):1.062117488,Leucosticte_arctoa:1.642853151):1.22752874,Leucosticte_brandti:2.870381891):3.904543268,Leucosticte_nemoricola:6.774925158):0.483876703):5.093901466):0.9411544938):0.1643403708,(Haematospiza_sipahi:11.70867955,Uragus_sibiricus:11.70867955):1.749518647):1.205156289,(((Paroreomyza_montana:1.494686419,Paroreomyza_maculata:1.494686419):7.468851681,((Loxioides_bailleui:3.676883456,(Telespiza_cantans:1.882818562,Telespiza_ultima:1.882818562):1.794064894):3.217436364,((((((Hemignathus_kauaiensis:1.293379366,Hemignathus_virens:1.293379366):1.633431433,Hemignathus_munroi:2.926810799):0.9753494206,Hemignathus_flavus:3.902160219):0.4755621973,(Hemignathus_lucidus:3.308267373,Hemignathus_parvus:3.308267373):1.069455044):0.679093518,((Palmeria_dolei:2.072648965,(Vestiaria_coccinea:1.903288606,Himatione_sanguinea:1.903288606):0.1693603599):2.8336451,(Pseudonestor_xanthophrys:2.707668124,(Loxops_caeruleirostris:1.486119673,Loxops_coccineus:1.486119673):1.221548451):2.198625941):0.1505218694):0.5611976748,(Oreomystis_bairdi:5.590036175,Oreomystis_mana:5.590036175):0.02797743485):1.27630621):2.06921828):4.212828772,(Eremopsaltria_mongolicus:7.583498567,Bucanetes_githagineus:7.583498567):5.592868305):1.486987609):0.8843497733):0.5090086757,(((Pinicola_enucleator:4.470901702,Pinicola_subhimachala:4.470901702):4.732959184,Melamprosops_phaeosoma:9.203860886):2.452897252,(Pyrrhoplectes_epauletta:8.222673387,(((Pyrrhula_nipalensis:3.619839846,Pyrrhula_aurantiaca:3.619839846):0.002138202297,Pyrrhula_murina:3.621978048):2.722748119,(Pyrrhula_erythrocephala:3.301516818,(Pyrrhula_erythaca:2.976259252,(Pyrrhula_leucogenis:2.436861854,Pyrrhula_pyrrhula:2.436861854):0.5393973981):0.3252575656):3.04320935):1.877947219):3.434084752):4.399954791):2.006484923):3.328242943):1.089697268,((Fringilla_teydea:3.44846791,Fringilla_coelebs:3.44846791):4.322168886,Fringilla_montifringilla:7.770636796):14.71050127):2.664340357,(((Calcarius_mccownii:17.84755716,((Calcarius_ornatus:6.925024702,Calcarius_pictus:6.925024702):9.944865347,Calcarius_lapponicus:16.86989005):0.9776671061):0.1225887298,(Plectrophenax_nivalis:0.6280459648,Plectrophenax_hyperboreus:0.6280459648):17.34209992):3.961767975,(((((((((Cacicus_melanicterus:4.606587541,Cacicus_koepckeae:4.606587541):2.295871171,Cacicus_solitarius:6.902458712):0.706285643,((Cacicus_chrysopterus:4.274892249,Cacicus_sclateri:4.274892249):2.589725161,((Cacicus_cela:4.62961812,(Cacicus_microrhynchus:1.478617845,Cacicus_uropygialis:1.478617845):3.151000275):1.369150732,((Cacicus_chrysonotus:3.183197698,Cacicus_leucoramphus:3.183197698):1.940802999,((Ocyalus_latirostris:2.0689909,Clypicterus_oseryi:2.0689909):0.5128009593,Cacicus_haemorrhous:2.581791859):2.542208837):0.8747681551):0.8658485583):0.7441269446):0.08028701049,((Psarocolius_decumanus:2.666713212,((Psarocolius_bifasciatus:0.7496601501,Psarocolius_montezuma:0.7496601501):0.1167417254,Psarocolius_viridis:0.8664018754):1.800311337):2.307698581,(((Psarocolius_guatimozinus:0.391298793,(Psarocolius_atrovirens:0.3301173086,Psarocolius_cassini:0.3301173086):0.06118148438):2.029360014,Psarocolius_angustifrons:2.420658807):0.9230379473,Psarocolius_wagleri:3.343696754):1.630715039):2.714619572):6.030268685,(((((Icterus_wagleri:5.302286001,(((Icterus_spurius:0.7494649866,Icterus_croconotus:0.7494649866):3.109786995,(((Icterus_laudabilis:2.450813325,(Icterus_oberi:1.352434269,Icterus_bonana:1.352434269):1.098379056):0.2264571548,Icterus_cayanensis:2.67727048):0.9121242538,(Icterus_dominicensis:2.300048409,Icterus_auricapillus:2.300048409):1.289346325):0.2698572475):0.4660326174,(Icterus_prosthemelas:3.346023278,Icterus_cucullatus:3.346023278):0.9792613211):0.977001402):0.6374648759,Icterus_maculialatus:5.939750877):1.432775858,(Icterus_mesomelas:5.569159105,((Icterus_pectoralis:3.94978314,Icterus_graceannae:3.94978314):1.21248169,(Icterus_jamacaii:2.334416135,Icterus_icterus:2.334416135):2.827848696):0.4068942746):1.80336763):0.7648017124,(((Icterus_graduacauda:0.9645346607,Icterus_chrysater:0.9645346607):3.385872178,Icterus_parisorum:4.350406838):0.9224506777,((((Icterus_pustulatus:1.990298874,Icterus_bullockii:1.990298874):0.2970837712,(Icterus_abeillei:0.1190319329,Icterus_galbula:0.1190319329):2.168350713):0.3463256183,Icterus_leucopteryx:2.633708264):0.1654883107,(Icterus_auratus:2.701265115,(Icterus_nigrogularis:1.708758472,Icterus_gularis:1.708758472):0.9925066435):0.09793145912):2.473660941):2.864470931):4.269925532,(Amblycercus_holosericeus:11.00185293,(((((Macroagelaius_imthurni:2.124048278,Macroagelaius_subalaris:2.124048278):3.709196069,Gymnomystax_mexicanus:5.833244348):1.11064452,(Hypopyrrhus_pyrohypogaster:6.15247701,Lampropsar_tanagrinus:6.15247701):0.7914118581):0.07078308311,((((Oreopsar_bolivianus:4.251538195,Agelaioides_badius:4.251538195):1.356316878,((Chrysomus_icterocephalus:2.071300681,Chrysomus_ruficapillus:2.071300681):3.205604811,((Pseudoleistes_guirahuro:1.418728172,Pseudoleistes_virescens:1.418728172):0.9219031569,Xanthopsar_flavus:2.340631329):2.936274163):0.330949581):0.3287470294,(Gnorimopsar_chopi:5.782487439,((Agelasticus_xanthophthalmus:0.3802930381,Agelasticus_cyanopus:0.3802930381):4.315935595,Agelasticus_thilius:4.696228633):1.086258806):0.1541146636):0.7523862817,(Amblyramphus_holosericeus:5.079700071,(Curaeus_forbesi:0.2736083723,Curaeus_curaeus:0.2736083723):4.806091699):1.609288313):0.325683567):1.382468857,((((Dives_warszewiczi:0.2260576928,Dives_atroviolaceus:0.2260576928):3.506361806,Dives_dives:3.732419499):3.597321519,Nesopsar_nigerrimus:7.329741018):0.67156543,(((Agelaius_assimilis:6.270134647,((Agelaius_phoeniceus:4.30834551,Agelaius_tricolor:4.30834551):1.603453183,(Agelaius_xanthomus:0.5807801564,Agelaius_humeralis:0.5807801564):5.331018536):0.358335955):0.3906417003,(((Molothrus_aeneus:1.513704081,(Molothrus_ater:1.137447498,(Molothrus_bonariensis:0.7281802937,Molothrus_armenti:0.7281802937):0.409267204):0.3762565833):1.007645335,Molothrus_oryzivorus:2.521349416):0.9514233744,Molothrus_rufoaxillaris:3.47277279):3.188003557):0.4688762238,((Euphagus_carolinus:3.503944393,Euphagus_cyanocephalus:3.503944393):1.852742464,(((Quiscalus_nicaraguensis:1.275623576,Quiscalus_lugubris:1.275623576):0.4555354249,((Quiscalus_mexicanus:1.004763419,Quiscalus_major:1.004763419):0.1045244837,Quiscalus_niger:1.109287903):0.6218710978):1.132487466,Quiscalus_quiscula:2.863646467):2.49304039):1.772965714):0.8716538767):0.3958343601):2.604712121):1.40540105):1.312046072):0.8117209279,(((Sturnella_militaris:3.804993487,(Sturnella_defilippii:0.4159419901,Sturnella_bellicosa:0.4159419901):3.389051497):6.2722532,((Sturnella_magna:2.644294616,Sturnella_neglecta:2.644294616):1.626029102,(Sturnella_superciliaris:2.498376411,Sturnella_loyca:2.498376411):1.771947306):5.806922969):3.479718471,(Dolichonyx_oryzivorus:10.43501596,Xanthocephalus_xanthocephalus:10.43501596):3.121949194):0.9740558203):0.0001453116629,(((((Emberiza_impetuani:4.480989873,(Emberiza_tahapisi:3.659925222,Emberiza_striolata:3.659925222):0.821064651):1.525731749,Emberiza_capensis:6.006721622):4.050962518,(Emberiza_cabanisi:6.855665577,Emberiza_flaviventris:6.855665577):3.202018563):4.029844372,(((Latoucheornis_siemsseni:7.52408396,Emberiza_elegans:7.52408396):3.806451432,(((Emberiza_schoeniclus:6.203367611,Emberiza_pallasi:6.203367611):3.140293786,(((Emberiza_chrysophrys:3.992547917,(Emberiza_tristrami:2.27333173,Emberiza_variabilis:2.27333173):1.719216187):2.252769391,(Emberiza_sulphurata:5.793888313,((Emberiza_fucata:4.759445102,Emberiza_pusilla:4.759445102):0.8303735852,(Emberiza_spodocephala:5.188356744,(Emberiza_aureola:4.443709404,Emberiza_rutila:4.443709404):0.7446473398):0.4014619426):0.2040696266):0.4514289946):1.222533653,Emberiza_rustica:7.467850961):1.875810436):0.6679587458,Emberiza_yessoensis:10.01162014):1.318915249):2.585062814,(((((((Emberiza_cia:0.236319662,Emberiza_poliopleura:0.236319662):2.34614871,(Emberiza_cioides:2.443173054,Emberiza_godlewskii:2.443173054):0.1392953185):3.531846936,(Emberiza_koslowi:3.829436654,Emberiza_jankowskii:3.829436654):2.284878655):3.523233223,Emberiza_cineracea:9.637548531):0.2295710197,((Emberiza_cirlus:6.012854868,(((Emberiza_citrinella:0.2615652145,Emberiza_leucocephalos:0.2615652145):4.183942601,Emberiza_stewarti:4.445507815):0.4913779154,Emberiza_socotrana:4.936885731):1.075969137):2.526659028,((Emberiza_hortulana:1.926752242,Emberiza_caesia:1.926752242):3.168315177,(Emberiza_vincenti:0.2319010352,Emberiza_buchanani:0.2319010352):4.863166384):3.444446477):1.327605655):0.3959266448,Miliaria_calandra:10.2630462):3.363057086,(Melophus_lathami:6.689946777,(Emberiza_melanocephala:4.442924224,(Emberiza_affinis:1.743908111,Emberiza_bruniceps:1.743908111):2.699016113):2.247022552):6.936156505):0.2894949242):0.1719303054):0.4434924667,(((((Aimophila_stolzmanni:7.292335793,Aimophila_strigiceps:7.292335793):2.976084408,(((((Aimophila_aestivalis:4.312834839,Aimophila_cassinii:4.312834839):1.661992365,Aimophila_botterii:5.974827204):2.103321408,((Aimophila_mystacalis:4.169518313,Aimophila_humeralis:4.169518313):1.107885806,Aimophila_ruficauda:5.277404119):2.800744492):1.017356307,(Aimophila_sumichrasti:7.249207988,Aimophila_carpalis:7.249207988):1.846296931):0.07872701655,(((Arremonops_conirostris:2.953162154,Arremonops_tocuyensis:2.953162154):4.088813135,(Arremonops_chloronotus:2.706436257,Arremonops_rufivirgatus:2.706436257):4.335539031):2.026001737,((Ammodramus_aurifrons:4.819357029,Ammodramus_humeralis:4.819357029):0.8479956667,Ammodramus_savannarum:5.667352695):3.40062433):0.10625491):1.094188266):1.700786229,(((Chlorospingus_flavigularis:4.314187766,Chlorospingus_parvirostris:4.314187766):2.559928899,Chlorospingus_canigularis:6.874116666):1.154309479,(((Chlorospingus_tacarcunae:2.278275378,Chlorospingus_semifuscus:2.278275378):0.2458881173,Chlorospingus_inornatus:2.524163495):2.348486793,(Chlorospingus_pileatus:3.47147228,(Chlorospingus_flavovirens:0.8930557603,Chlorospingus_ophthalmicus:0.8930557603):2.578416519):1.401178009):3.155775857):3.940780285):0.5109215819,(((((Spizella_arborea:8.273904849,Passerella_iliaca:8.273904849):0.8501654868,((Junco_vulcani:5.486534701,(Junco_hyemalis:1.348968889,(Junco_insularis:0.6790305208,Junco_phaeonotus:0.6790305208):0.669938368):4.137565812):0.6108066214,(((Zonotrichia_querula:1.498728813,Zonotrichia_albicollis:1.498728813):0.7377197806,(Zonotrichia_atricapilla:0.2252568872,Zonotrichia_leucophrys:0.2252568872):2.011191707):1.672386981,Zonotrichia_capensis:3.908835575):2.188505747):3.026729014):1.438569569,(((((((Atlapetes_albinucha:3.338388974,(Atlapetes_flaviceps:1.462653173,(Atlapetes_fuscoolivaceus:1.360608305,Atlapetes_pileatus:1.360608305):0.1020448676):1.875735801):2.104506608,(((Atlapetes_citrinellus:0.7939205718,Atlapetes_fulviceps:0.7939205718):0.2151411208,Atlapetes_semirufus:1.009061693):3.852681861,(Pselliophorus_luteoviridis:0.290404593,Pselliophorus_tibialis:0.290404593):4.571338961):0.5811520277):1.470435122,Atlapetes_nationi:6.913330704):0.685027022,(Pipilo_ocai:5.187870001,(Atlapetes_forbesi:4.222927336,(Pipilo_chlorurus:3.457662996,(((Pipilo_erythrophthalmus:0.4829854748,Pipilo_maculatus:0.4829854748):1.873408213,Atlapetes_leucopis:2.356393688):0.728909443,Atlapetes_melanolaemus:3.085303131):0.3723598648):0.7652643404):0.9649426649):2.410487725):1.062054202,((Aimophila_rufescens:4.242133442,(Aimophila_notosticta:2.814631425,(Aimophila_ruficeps:0.8278903662,Torreornis_inexpectata:0.8278903662):1.986741059):1.427502017):3.860595051,((Melozone_kieneri:4.449393149,((Pipilo_aberti:1.851997771,(Pipilo_crissalis:0.1710129467,Melozone_cabanisi:0.1710129467):1.680984824):2.103085808,(Pipilo_albicollis:3.300279835,Pipilo_fuscus:3.300279835):0.6548037441):0.49430957):1.466600296,(Melozone_leucotis:5.452741407,Melozone_biarcuata:5.452741407):0.4632520383):2.186735048):0.5576834339):0.2045287169,(Atlapetes_personatus:3.544033435,Pezopetes_capitalis:3.544033435):5.320907209):1.485416726,((((((Melospiza_lincolnii:1.196099958,Melospiza_georgiana:1.196099958):1.234579365,Melospiza_melodia:2.430679324):1.595038176,Xenospiza_baileyi:4.0257175):1.590715366,(Ammodramus_henslowii:5.242053037,Ammodramus_bairdii:5.242053037):0.374379829):0.613306641,Passerculus_sandwichensis:6.229739507):3.07263227,(((Oriturus_superciliosus:7.018410696,Pooecetes_gramineus:7.018410696):0.8913009876,Amphispiza_belli:7.909711684):0.09794669793,(((Ammodramus_caudacutus:1.05786298,Ammodramus_nelsoni:1.05786298):2.15612616,Ammodramus_maritimus:3.213989139):0.4460782649,Ammodramus_leconteii:3.660067404):4.347590977):1.294713395):1.047985593):0.2122825348):1.120991513,(Atlapetes_melanocephalus:10.26682083,((((Arremon_virenticeps:1.375237508,Arremon_flavirostris:1.375237508):2.731915344,(Arremon_aurantiirostris:3.932628408,Arremon_crassirostris:3.932628408):0.1745244436):3.544490487,(((Arremon_schlegeli:2.181576101,((Arremon_torquatus:0.5577282866,Arremon_taciturnus:0.5577282866):1.001029256,Arremon_castaneiceps:1.558757543):0.6228185578):0.8395177943,(Arremon_brunneinucha:0.5614516728,Arremon_semitorquatus:0.5614516728):2.459642222):0.1789271542,(Arremon_abeillei:1.616837051,Arremon_franciscanus:1.616837051):1.583183999):4.45162229):0.4465633275,(Atlapetes_latinuchus:0.530368108,Atlapetes_albofrenatus:0.530368108):7.567838558):2.168614162):1.41681059):0.3390511378,((Amphispiza_bilineata:8.766424471,Aimophila_quinquestriata:8.766424471):2.512986472,(Spizella_atrogularis:5.218025876,((Spizella_wortheni:2.995961852,(Spizella_pusilla:2.740517924,Spizella_breweri:2.740517924):0.2554439283):1.09781503,(Spizella_pallida:1.913003218,Spizella_passerina:1.913003218):2.180773664):1.124248995):6.061385067):0.743271613):0.4574454562):0.1941504169,(((((Chondestes_grammacus:0.6539552875,Atlapetes_rufigenis:0.6539552875):2.540126621,Atlapetes_seebohmi:3.194081909):1.057307832,((((Atlapetes_pallidiceps:0.9183271073,Atlapetes_tricolor:0.9183271073):0.02450493594,((Atlapetes_leucopterus:0.1274480244,Atlapetes_pallidinucha:0.1274480244):0.6877171513,Atlapetes_rufinucha:0.8151651757):0.1276668676):0.5508572593,Atlapetes_melanopsis:1.493689303):1.76220528,(Atlapetes_schistaceus:2.789170507,Atlapetes_albiceps:2.789170507):0.4667240759):0.9954951578):1.62268406,Atlapetes_terborghi:5.8740738):0.3310586455,(Calamospiza_melanocorys:4.277721675,Atlapetes_canigenis:4.277721675):1.92741077):6.469145984):1.856742549):0.0001453116629):4.444496562,(((Seiurus_aurocapilla:10.8107094,((((((((Vermivora_luciae:0.6976912481,Vermivora_virginiae:0.6976912481):0.2479816519,Vermivora_crissalis:0.9456729):0.03603529921,Vermivora_ruficapilla:0.9817081992):0.4366228588,Vermivora_celata:1.418331058):3.66308921,((Parula_superciliosa:0.4565859957,Parula_gutturalis:0.4565859957):3.754955622,Vermivora_peregrina:4.211541617):0.8698786503):3.737629457,((Vermivora_pinus:1.807500547,Vermivora_chrysoptera:1.807500547):3.369057928,Vermivora_bachmanii:5.176558476):3.642491249):0.7747260103,((((Limnothlypis_swainsonii:7.018219211,Protonotaria_citrea:7.018219211):1.376096128,(((Oporornis_formosus:5.032859825,((Oporornis_tolmiei:1.337124807,Oporornis_philadelphia:1.337124807):1.699614892,Oporornis_agilis:3.036739699):1.996120125):0.09072424751,((Geothlypis_speciosa:3.073551171,(Geothlypis_auricularis:2.520738889,((Geothlypis_beldingi:0.8202759075,(Geothlypis_rostrata:0.7045019284,((Geothlypis_trichas:0.3063839598,Geothlypis_nelsoni:0.3063839598):0.0125780414,Geothlypis_flavovelata:0.3189620012):0.3855399272):0.1157739791):1.523727431,Geothlypis_semiflava:2.344003339):0.1767355508):0.552812282):1.965984061,((Geothlypis_velata:1.763533767,Geothlypis_poliocephala:1.763533767):2.470015233,(Geothlypis_aequinoctialis:1.300681862,Geothlypis_chiriquensis:1.300681862):2.932867138):0.8059862325):0.0840488397):0.4282872525,Leucopeza_semperi:5.551871325):2.842444014):0.6128645549,((Seiurus_noveboracensis:3.685134852,Seiurus_motacilla:3.685134852):4.357673122,Mniotilta_varia:8.042807973):0.9643719201):0.08735635505,((Catharopeza_bishopi:7.241172236,(Dendroica_angelae:6.605705055,((Dendroica_pharetra:5.226168946,Dendroica_plumbea:5.226168946):0.711187961,((Dendroica_magnolia:5.463367238,(((((Dendroica_fusca:3.484508714,((Dendroica_striata:1.8537858,Dendroica_castanea:1.8537858):1.532579756,(Dendroica_pensylvanica:2.676461505,Dendroica_petechia:2.676461505):0.7099040511):0.09814315782):1.100479623,Dendroica_kirtlandii:4.584988338):0.1629686762,Dendroica_tigrina:4.747957014):0.3158664756,(((Dendroica_delicata:2.426652342,Dendroica_aestiva:2.426652342):1.003977544,Dendroica_cerulea:3.430629885):1.63308689,(Parula_americana:0.6665961205,Parula_pitiayumi:0.6665961205):4.397120655):0.0001067139174):0.01215535067,((((Dendroica_vitellina:1.068038191,Dendroica_discolor:1.068038191):1.524820251,(((Dendroica_graciae:0.796664783,Dendroica_nigrescens:0.796664783):1.309015899,((Dendroica_occidentalis:0.6150192178,Dendroica_townsendi:0.6150192178):0.2246586782,(Dendroica_chrysoparia:0.3304108569,Dendroica_virens:0.3304108569):0.5092670392):1.266002786):0.1600082801,Dendroica_adelaidae:2.265688962):0.3271694798):2.117047045,(((Dendroica_pityophila:2.908417766,Dendroica_pinus:2.908417766):1.121066901,(Dendroica_dominica:4.020852463,Dendroica_coronata:4.020852463):0.008632205168):0.6617418451,Dendroica_palmarum:4.691226513):0.01867897397):0.1507987338,((Dendroica_subita:0.4985176588,Setophaga_ruticilla:0.4985176588):4.103487034,Dendroica_caerulescens:4.602004693):0.258699528):0.2152746196):0.3873883978):0.3564288958,Wilsonia_citrina:5.819796134):0.1175607735):0.6683481482):0.6354671806):1.474290311,((((((Basileuterus_griseiceps:5.214707095,(Basileuterus_culicivorus:0.9263320647,Basileuterus_hypoleucus:0.9263320647):4.28837503):0.0903465494,(Basileuterus_tristriatus:1.201739565,Basileuterus_trifasciatus:1.201739565):4.103314079):1.089017354,Euthlypis_lachrymosa:6.394070997):0.1933079978,(Basileuterus_rufifrons:5.036012809,(Basileuterus_belli:3.05854859,Basileuterus_melanogenys:3.05854859):1.977464219):1.551366187):0.5280799423,((Wilsonia_canadensis:5.241320098,(Wilsonia_pusilla:4.711194015,((Ergaticus_versicolor:0.8258955195,Ergaticus_ruber:0.8258955195):2.626047131,Cardellina_rubrifrons:3.45194265):1.259251365):0.5301260833):0.7706323363,(Myioborus_pictus:5.378502288,(((((Myioborus_albifrons:2.242965644,(Myioborus_melanocephalus:0.3736534057,Myioborus_ornatus:0.3736534057):1.869312238):0.687813341,Myioborus_flavivertex:2.930778985):0.1877834032,(((Myioborus_brunniceps:1.831098024,(Myioborus_cardonai:1.121783119,Myioborus_castaneocapilla:1.121783119):0.7093149057):0.476869193,Myioborus_pariae:2.307967217):0.3341216252,Myioborus_albifacies:2.642088842):0.4764735458):0.06268389418,Myioborus_torquatus:3.181246282):0.5623864006,Myioborus_miniatus:3.743632683):1.634869605):0.6334501469):1.103506503):0.5808014975,((Basileuterus_coronatus:5.893694745,((Basileuterus_bivittatus:3.947987155,(Basileuterus_chrysogaster:3.606886065,(Basileuterus_cinereicollis:0.8990945439,Basileuterus_conspicillatus:0.8990945439):2.707791521):0.3411010899):0.5426836906,Basileuterus_fraseri:4.490670846):1.403023899):0.992721197,(((Basileuterus_luteoviridis:4.166691038,(Basileuterus_signatus:2.618966438,(Basileuterus_chlorophrys:0.6170308178,Basileuterus_basilicus:0.6170308178):2.00193562):1.5477246):1.45301549,((Basileuterus_leucoblepharus:3.297789847,Basileuterus_flaveolus:3.297789847):1.948402539,Basileuterus_leucophrys:5.246192386):0.3735141421):0.397359513,((Basileuterus_nigrocristatus:1.871689645,Basileuterus_ignotus:1.871689645):3.883404776,(Phaeothlypis_rivularis:2.197105289,Phaeothlypis_fulvicauda:2.197105289):3.557989132):0.2619716204):0.8693499011):0.809844493):1.019202112):0.3790737018):0.4992394861):0.5616628747,Helmitheros_vermivorum:10.15543861):0.6552707937):6.075433477,Icteria_virens:16.88614288):1.947634085,((Microligea_palustris:10.71559315,Xenoligea_montana:10.71559315):7.590713175,((Teretistris_fornsi:4.244166456,Teretistris_fernandinae:4.244166456):13.1959203,(((Spindalis_portoricensis:1.321306137,Spindalis_zena:1.321306137):4.809005371,(Spindalis_dominicensis:0.5776165896,Spindalis_nigricephala:0.5776165896):5.552694918):10.3490442,Zeledonia_coronata:16.4793557):0.9607310525):0.8662195676):0.5274706397):0.1418858854):2.146150775,((((((((Habia_cristata:1.621427409,Habia_gutturalis:1.621427409):4.517126899,Habia_fuscicauda:6.138554307):3.557478296,Habia_atrimaxillaris:9.696032604):0.3722050067,(Habia_rubica:8.630264632,((Chlorothraupis_stolzmanni:4.371910697,Chlorothraupis_frenata:4.371910697):3.256418932,(Chlorothraupis_carmioli:3.245141115,Chlorothraupis_olivacea:3.245141115):4.383188513):1.001935004):1.437972978):6.659808906,((((((Piranga_flava:5.169628212,Piranga_bidentata:5.169628212):1.929326703,((Piranga_lutea:1.044352624,Piranga_olivacea:1.044352624):1.942930167,Piranga_ludoviciana:2.987282791):4.111672124):1.05950434,Piranga_rubra:8.158459255):1.991709003,Piranga_roseogularis:10.15016826):2.670820487,(Piranga_hepatica:12.36867632,((Piranga_leucoptera:6.757872346,Piranga_rubriceps:6.757872346):4.373972563,Piranga_erythrocephala:11.13184491):1.236831415):0.4523124214):2.766298351,(((Caryothraustes_canadensis:4.443322968,Caryothraustes_poliogaster:4.443322968):7.755966173,(Periporphyrus_erythromelas:9.498265119,Rhodothraupis_celaeno:9.498265119):2.701024023):2.579690726,(Cardinalis_sinuatus:5.489259123,(Cardinalis_cardinalis:3.234161951,Cardinalis_phoeniceus:3.234161951):2.255097172):9.289720745):0.8083072287):1.14075942):1.228317547,((Spiza_americana:12.70911157,((((Cyanocompsa_cyanoides:7.67824629,(Cyanoloxia_glaucocaerulea:4.213532636,Cyanocompsa_brissonii:4.213532636):3.464713654):1.726701698,(Amaurospiza_concolor:8.349572794,(Amaurospiza_carrizalensis:4.371238664,Amaurospiza_moesta:4.371238664):3.97833413):1.055375194):2.059498664,Cyanocompsa_parellina:11.46444665):0.2410062337,((Passerina_cyanea:8.61040658,(Passerina_rositae:6.573661628,(Passerina_leclancherii:4.969743427,(Passerina_ciris:2.73323633,Passerina_versicolor:2.73323633):2.236507097):1.603918201):2.036744952):0.2649155366,(Passerina_caerulea:4.728846141,Passerina_amoena:4.728846141):4.146475976):2.830130769):1.003658684):4.000835398,((Granatellus_venustus:8.379791484,Granatellus_sallaei:8.379791484):2.712170018,Granatellus_pelzelni:11.0919615):5.617985465):1.246417096):0.212244911,((Pheucticus_ludovicianus:3.914997823,(Pheucticus_chrysopeplus:0.06753340093,Pheucticus_melanocephalus:0.06753340093):3.847464422):1.040299912,((Pheucticus_tibialis:2.575392053,Pheucticus_chrysogaster:2.575392053):1.278436914,Pheucticus_aureoventris:3.853828966):1.101468769):13.21331124):0.7554965458,((((Saltator_atricollis:5.21423707,Saltatricula_multicolor:5.21423707):9.204862278,(((Saltator_atripennis:4.366643971,Saltator_atriceps:4.366643971):3.87490462,(Saltator_maximus:2.183456671,Saltator_cinctus:2.183456671):6.058091921):3.602121727,((Saltator_nigriceps:8.075524531,((Saltator_aurantiirostris:1.522521939,Saltator_orenocensis:1.522521939):4.365411913,Saltator_grossus:5.887933851):2.18759068):1.437540295,((Saltator_maxillosus:2.032981304,Saltator_fuliginosus:2.032981304):5.22947307,(((Saltator_albicollis:0.4482237929,Saltator_similis:0.4482237929):2.31270654,Saltator_striatipectus:2.760930333):0.3394157891,Saltator_coerulescens:3.100346122):4.162108251):2.250610452):2.330605493):2.575429029):0.0001441924354,((Sericossypha_albocristata:10.44016406,(Nemosia_rourei:8.8358405,Nemosia_pileata:8.8358405):1.604323561):3.978935286,(((Chlorophanes_spiza:6.003182827,Iridophanes_pulcherrimus:6.003182827):6.470601215,((Chrysothlypis_chrysomelas:3.26116312,Chrysothlypis_salmoni:3.26116312):6.419028349,(((Heterospingus_xanthopygius:2.260917511,Heterospingus_rubrifrons:2.260917511):1.050771159,Xenospingus_concolor:3.31168867):6.102873541,((Hemithraupis_ruficapilla:1.495033652,Hemithraupis_guira:1.495033652):0.7643968518,Hemithraupis_flavicollis:2.259430503):7.155131708):0.2656292576):2.793592573):1.482951923,(((((((Oryzoborus_crassirostris:2.37595239,Oryzoborus_maximiliani:2.37595239):1.386969337,(Oryzoborus_nuttingi:1.584941658,(Oryzoborus_atrirostris:1.344962129,(Oryzoborus_funereus:0.3574366954,Oryzoborus_angolensis:0.3574366954):0.9875254339):0.2399795286):2.177980069):1.273630142,Dolospingus_fringilloides:5.036551869):1.049730252,(((((Sporophila_melanogaster:0.1227737766,Sporophila_cinnamomea:0.1227737766):0.2517789761,(((Sporophila_simplex:0.1117780291,Sporophila_hypoxantha:0.1117780291):0.07738124076,(Sporophila_nigrorufa:0.1690202082,(Sporophila_palustris:0.1369296673,(Sporophila_hypochroma:0.04742497581,Sporophila_ruficollis:0.04742497581):0.08950469144):0.03209054096):0.02013906169):0.01226177184,Sporophila_bouvreuil:0.2014210418):0.1731317109):1.690970319,(Sporophila_minuta:1.076756233,Sporophila_frontalis:1.076756233):0.9887668386):1.87731196,(Sporophila_castaneiventris:1.467866986,Sporophila_telasco:1.467866986):2.474968046):1.816743745,((((Sporophila_corvina:0.3148753275,Sporophila_bouvronides:0.3148753275):0.4241632113,Sporophila_americana:0.7390385388):1.41799494,Sporophila_intermedia:2.157033479):3.151374446,((Sporophila_lineola:1.062510328,Sporophila_leucoptera:1.062510328):3.962019938,(((Sporophila_plumbea:1.098782835,(Sporophila_albogularis:0.8175659809,Sporophila_collaris:0.8175659809):0.2812168545):2.737035301,((Sporophila_murallae:0.6491986793,Sporophila_torqueola:0.6491986793):2.423673395,(Sporophila_schistacea:0.7743996612,Sporophila_falcirostris:0.7743996612):2.298472413):0.7629460623):0.6188648846,(Sporophila_ardesiaca:3.050785347,(((Sporophila_nigricollis:0.1289175637,Sporophila_peruviana:0.1289175637):0.2451539348,Sporophila_caerulescens:0.3740714984):0.9402373451,(Sporophila_melanops:0.4034998156,Sporophila_luctuosa:0.4034998156):0.9108090279):1.736476504):1.403897674):0.5698472448):0.2838776584):0.4511708527):0.3267033443):7.432726697,(((((Conirostrum_albifrons:2.467485934,Conirostrum_cinereum:2.467485934):1.723624845,(Conirostrum_ferrugineiventre:3.820562189,Oreomanes_fraseri:3.820562189):0.3705485903):0.3142837828,(Conirostrum_leucogenys:2.906872068,Conirostrum_sitticolor:2.906872068):1.598522494):1.375897615,((Conirostrum_bicolor:3.750881725,((Conirostrum_tamarugense:0.1044864232,Conirostrum_rufum:0.1044864232):1.677111668,Conirostrum_margaritae:1.781598091):1.969283634):1.786453015,Conirostrum_speciosum:5.53733474):0.3439574375):6.846399181,((((Sicalis_auriventris:3.326372739,Sicalis_uropygialis:3.326372739):5.776379288,(((Sicalis_lebruni:2.505612035,(Sicalis_columbiana:1.076829282,Sicalis_luteola:1.076829282):1.428782753):3.457570582,(Sicalis_taczanowskii:5.059492839,(Sicalis_flaveola:3.777004457,Sicalis_raimondii:3.777004457):1.282488382):0.9036897781):3.104326917,((Sicalis_citrina:3.898896681,(Sicalis_lutea:2.762917833,Sicalis_luteocephala:2.762917833):1.135978848):1.392571051,Sicalis_olivascens:5.291467732):3.776041803):0.03524249263):1.521989852,((Melanodera_melanodera:4.174895769,Melanodera_xanthogramma:4.174895769):3.545952687,((Phrygilus_gayi:1.67921465,Phrygilus_atriceps:1.67921465):0.6713996642,Phrygilus_patagonicus:2.350614315):5.370234141):2.903893424):1.73204763,(((((((Incaspiza_watkinsi:2.272368001,Incaspiza_laeta:2.272368001):0.8855602886,(Incaspiza_ortizi:2.910915866,Incaspiza_personata:2.910915866):0.247012424):1.363755592,Incaspiza_pulchra:4.521683881):0.04445916979,(Phrygilus_unicolor:2.696123806,Phrygilus_plebejus:2.696123806):1.870019245):4.030166864,(Acanthidops_bairdii:7.590983159,(Haplospiza_rustica:7.438941894,Haplospiza_unicolor:7.438941894):0.1520412646):1.005326756):2.3932253,((Phrygilus_punensis:10.12225191,(Xenodacnis_parina:9.813378515,(Phrygilus_dorsalis:4.87333189,Idiopsar_brachyurus:4.87333189):4.940046625):0.3088733965):0.7954481272,(Charitospiza_eucosma:10.27254972,((Catamenia_inornata:8.893967367,(Catamenia_analis:0.6107623615,Catamenia_homochroa:0.6107623615):8.283205005):0.8460932324,Phrygilus_erythronotus:9.740060599):0.5324891253):0.6451503139):0.07183517582):1.055418402,((((Diglossa_mystacalis:2.492466361,(Diglossa_gloriosissima:0.8323009825,Diglossa_lafresnayii:0.8323009825):1.660165378):5.433075158,(((Diglossa_major:4.708918866,(Diglossa_venezuelensis:2.63779286,Diglossa_albilatera:2.63779286):2.071126006):0.1022188483,(((Diglossa_humeralis:0.3145090373,Diglossa_carbonaria:0.3145090373):0.04754253701,Diglossa_brunneiventris:0.3620515743):0.173751739,Diglossa_gloriosa:0.5358033134):4.275334401):0.4954392394,Diglossa_duidae:5.306576953):2.618964565):0.832545824,(Diglossa_indigotica:8.220474562,(Diglossa_sittoides:4.065556617,(Diglossa_plumbea:0.5147041804,Diglossa_baritula:0.5147041804):3.550852437):4.154917945):0.5376127802):2.403996171,((Diglossa_caerulescens:3.209048883,Diglossa_cyanea:3.209048883):3.942287179,Diglossa_glauca:7.151336062):4.010747452):0.8828701029):0.3118358932):0.370901849):0.7913174603):0.1154436038,((Volatinia_jacarina:8.804871584,(Conothraupis_mesoleuca:2.506755813,Conothraupis_speculigera:2.506755813):6.298115771):3.724830982,(((Tachyphonus_phoenicius:5.814149597,(Tachyphonus_coronatus:2.840188107,Tachyphonus_rufus:2.840188107):2.97396149):1.066490143,((((Ramphocelus_costaricensis:0.3444461945,Ramphocelus_passerinii:0.3444461945):1.794498848,(Ramphocelus_flammigerus:0.5165106224,Ramphocelus_icteronotus:0.5165106224):1.62243442):0.8870224164,(((Ramphocelus_carbo:0.3392173349,Ramphocelus_melanogaster:0.3392173349):0.9315197077,Ramphocelus_bresilius:1.270737043):0.2330280888,(Ramphocelus_nigrogularis:0.9311885567,Ramphocelus_dimidiatus:0.9311885567):0.5725765748):1.522202327):3.061079796,Ramphocelus_sanguinolentus:6.087047255):0.7935924853):4.150845078,(((Eucometis_penicillata:5.120108664,Trichothraupis_melanops:5.120108664):4.332518826,(Coryphospingus_pileatus:3.593223048,Coryphospingus_cucullatus:3.593223048):5.859404442):0.2749711986,(((Rhodospingus_cruentus:7.760531218,((Tachyphonus_rufiventer:4.285616579,(Tachyphonus_luctuosus:0.0657080897,Coryphaspiza_melanotis:0.0657080897):4.219908489):0.5162797243,Tachyphonus_cristatus:4.801896303):2.958634915):0.6220970712,Tachyphonus_delatrii:8.382628289):0.9891551432,(Tachyphonus_surinamus:8.660154691,(((Lanio_aurantius:0.6537146491,Lanio_leucothorax:0.6537146491):2.97843417,Lanio_fulvus:3.632148819):1.161125629,Lanio_versicolor:4.793274448):3.866880243):0.7116287414):0.3558152565):1.303886129):1.498217748):1.104749857):0.08999057443,(((Cnemoscopus_rubrirostris:10.27199137,((Hemispingus_rufosuperciliaris:4.502377382,(Compsospiza_baeri:1.617685313,Compsospiza_garleppi:1.617685313):2.884692069):5.081300381,(((Poospiza_whitii:5.348938061,(Poospiza_hispaniolensis:4.651724266,((Poospiza_ornata:2.416196073,Poospiza_boliviana:2.416196073):2.135479481,(Poospiza_rubecula:3.270997738,(Hemispingus_xanthophthalmus:1.804579562,Hemispingus_verticalis:1.804579562):1.466418176):1.280677816):0.1000487123):0.6972137948):3.835386467,((Hemispingus_auricularis:0.4282455909,Hemispingus_atropileus:0.4282455909):5.306835835,((Hemispingus_reyi:0.5824625223,(Hemispingus_calophrys:0.0814400078,Hemispingus_parodii:0.0814400078):0.5010225146):1.951609993,Hemispingus_goeringi:2.534072515):3.201008911):3.449243102):0.1862187407,(Nephelornis_oneilli:8.450106365,(((((Hemispingus_ochraceus:0.4950952895,Hemispingus_frontalis:0.4950952895):2.485713917,Hemispingus_melanotis:2.980809206):2.516698892,(Poospiza_nigrorufa:0.2480245164,Hemispingus_piurae:0.2480245164):5.249483582):1.850885219,((Pyrrhocoma_ruficeps:4.222142723,((Thlypopsis_sordida:3.084400635,Thlypopsis_pectoralis:3.084400635):0.9633233372,((Thlypopsis_inornata:3.090850965,Thlypopsis_fulviceps:3.090850965):0.1316655885,(Thlypopsis_ruficeps:1.524140867,Thlypopsis_ornata:1.524140867):1.698375686):0.8252074191):0.1744187509):0.6900914742,Hemispingus_superciliaris:4.912234197):2.43615912):0.9105333179,((((Poospiza_torquata:2.786957204,Hemispingus_trifasciatus:2.786957204):1.172909536,((Poospiza_alticola:3.025175978,(Poospiza_cinerea:0.8603048556,Poospiza_melanoleuca:0.8603048556):2.164871122):0.7510201293,Poospiza_erythrophrys:3.776196107):0.183670633):1.187778187,Poospiza_lateralis:5.147644927):2.963865785,((Cypsnagra_hirundinacea:4.716686746,Poospiza_thoracica:4.716686746):0.03723065958,((Poospiza_hypochondria:2.99469942,(Poospiza_cabanisi:2.507367649,(Poospiza_caesar:1.068289429,Donacospiza_albifrons:1.068289429):1.439078219):0.4873317712):0.3046133958,Piezorhina_cinerea:3.299312816):1.45460459):3.357593307):0.1474159236):0.1911797296):0.9204369041):0.2131344942):0.6883136104):3.021165669,(((Phrygilus_fruticeti:7.346626899,(Porphyrospiza_caerulescens:5.511104195,(Phrygilus_carbonarius:3.368982934,Phrygilus_alaudinus:3.368982934):2.14212126):1.835522705):3.648266139,(Creurgops_verticalis:5.785888636,Creurgops_dentatus:5.785888636):5.209004401):0.9434584462,(((Emberizoides_duidae:0.6908895467,Emberizoides_ypiranganus:0.6908895467):2.258761633,Emberizoides_herbicola:2.94965118):2.280766486,(Embernagra_longicauda:2.897740469,Embernagra_platensis:2.897740469):2.332677197):6.707933818):1.354805559):0.1277903075,(((Dacnis_nigripes:7.699681543,((Dacnis_egregia:6.517559965,Dacnis_cayana:6.517559965):0.5647710732,((Dacnis_viguieri:5.45958625,(Dacnis_albiventris:3.869564487,(Dacnis_venusta:2.761463125,Dacnis_berlepschi:2.761463125):1.108101362):1.590021763):0.3938251527,((Dacnis_hartlaubi:1.836632826,Dacnis_lineata:1.836632826):3.044625492,Dacnis_flaviventer:4.881258317):0.9721530851):1.228919636):0.6173505048):1.491507212,Tersina_viridis:9.191188755):0.7243528091,(((Cyanerpes_lucidus:4.325563452,Cyanerpes_caeruleus:4.325563452):2.052585857,Cyanerpes_nitidus:6.378149309):1.259470891,Cyanerpes_cyaneus:7.6376202):2.277921364):3.505405786):0.3034956466):0.2322929678):0.4623633827):0.0001441924354):3.394914586,((((((Rhodinocichla_rosea:13.36612737,(Mitrospingus_cassinii:7.29513072,Mitrospingus_oleagineus:7.29513072):6.070996651):0.8037750263,Lamprospiza_melanoleuca:14.1699024):2.057088945,(((Calyptophilus_tertius:8.503980118,Calyptophilus_frugivorus:8.503980118):4.079665925,(((Rowettia_goughensis:7.091871811,((Nesospiza_questi:0.01650884861,Nesospiza_wilkinsi:0.01650884861):0.2193741602,Nesospiza_acunhae:0.2358830088):6.855988803):3.314400526,Nesospingus_speculiferus:10.40627234):0.9526108804,(Phaenicophilus_palmarum:2.529472362,Phaenicophilus_poliocephalus:2.529472362):8.829410856):1.224762826):2.977596821,(Chlorophonia_pyrrhophrys:5.926085259,((Chlorophonia_cyanea:1.236467159,Chlorophonia_occipitalis:1.236467159):1.571432626,(Chlorophonia_callophrys:0.2890415067,Chlorophonia_flavirostris:0.2890415067):2.518858278):3.118185474):9.635157605):0.6657484784):0.4017516093,(((Calochaetes_coccineus:12.71698526,((Thraupis_bonariensis:0.5044656515,Compsothraupis_loricata:0.5044656515):12.08172962,((((((Oreothraupis_arremonops:3.069755133,Buthraupis_wetmorei:3.069755133):3.422281701,Thraupis_cyanocephala:6.492036834):1.975098168,((Chlorornis_riefferii:6.254959241,Thraupis_glaucocolpa:6.254959241):1.435463621,((Delothraupis_castaneoventris:3.619350736,Dubusia_taeniata:3.619350736):2.213958155,Saltator_rufiventris:5.833308891):1.857113971):0.77671214):0.7642759516,(Anisognathus_melanogenys:4.311128785,(Anisognathus_lacrymosus:3.155355362,Anisognathus_igniventris:3.155355362):1.155773422):4.920282169):0.3668751882,((Anisognathus_somptuosus:7.775563138,(Cyanicterus_cyanicterus:2.225488326,Anisognathus_notabilis:2.225488326):5.550074812):1.215967112,(Buthraupis_montana:6.632024045,(Buthraupis_eximia:5.434521865,Buthraupis_aureodorsalis:5.434521865):1.19750218):2.359506205):0.6067558919):2.91874754,((Thraupis_cyanoptera:3.416139762,(Thraupis_sayaca:1.654661419,(Urothraupis_stolzmanni:0.5644900635,Thraupis_episcopus:0.5644900635):1.090171356):1.761478343):1.451775605,((Thraupis_palmarum:1.317199489,Thraupis_ornata:1.317199489):2.100652289,Thraupis_abbas:3.417851778):1.450063589):7.649118315):0.06916158585):0.13078999):1.509392937,(((((((Melopyrrha_nigra:4.605688936,Loxigilla_violacea:4.605688936):0.8929048124,Loxigilla_portoricensis:5.498593749):2.194616114,(Loxigilla_barbadensis:1.89802987,Loxigilla_noctis:1.89802987):5.795179994):0.4889083088,Euneornis_campestris:8.182118172):1.088736814,(Loxipasser_anoxanthus:8.304865229,((Melanospiza_richardsoni:6.201640672,((Certhidea_olivacea:2.743960897,((((((Camarhynchus_pallidus:0.4490459539,(Camarhynchus_pauper:0.07479820864,Camarhynchus_parvulus:0.07479820864):0.3742477452):0.1242941923,Camarhynchus_psittacula:0.5733401461):0.3877006662,Camarhynchus_heliobates:0.9610408124):0.1361131956,Pinaroloxias_inornata:1.097154008):0.3862559802,((Orthogonys_chloricterus:0.4897241877,Geospiza_conirostris:0.4897241877):0.6372487448,((Geospiza_scandens:0.3735004894,(Geospiza_difficilis:0.1021993728,Geospiza_fuliginosa:0.1021993728):0.2713011166):0.2102186945,Geospiza_magnirostris:0.5837191839):0.5432537485):0.3564370557):0.2441805992,Platyspiza_crassirostris:1.727590587):1.01637031):3.242557814,Geospiza_fortis:5.986518711):0.2151219604):0.1062564951,(((Tiaris_canorus:4.678248381,Tiaris_bicolor:4.678248381):0.5084581816,Tiaris_olivaceus:5.186706563):0.4421048895,(Tiaris_obscurus:2.413160331,Tiaris_fuliginosus:2.413160331):3.215651121):0.6790857146):1.996968063):0.9659897568):1.565854533,Coereba_flaveola:10.83670952):2.352639068,((((Tangara_cyanoptera:5.32658668,(Tangara_viridicollis:1.846864444,(Tangara_argyrofenges:0.2029132264,Tangara_heinei:0.2029132264):1.643951217):3.479722237):1.987960298,((((Tangara_guttata:4.519764757,Tangara_varia:4.519764757):0.0981013492,(Tangara_punctata:3.433826902,Tangara_xanthogastra:3.433826902):1.184039204):0.2467627529,Tangara_rufigula:4.864628859):1.783262797,((Tangara_nigrocincta:3.235434149,(Tangara_larvata:2.261612294,Tangara_cyanicollis:2.261612294):0.9738218549):2.896219149,Tangara_palmeri:6.131653297):0.516238359):0.6666553222):0.9702773601,(Tangara_ruficervix:7.365419558,(((Tangara_cayana:1.849850366,(Tangara_cucullata:1.153376441,Tangara_vitriolina:1.153376441):0.6964739254):1.580359355,Tangara_meyerdeschauenseei:3.430209721):1.418499214,Tangara_preciosa:4.848708935):2.516710623):0.9194047803):3.631386787,((Tangara_labradorides:3.538359425,Tangara_peruviana:3.538359425):6.400538054,((Tangara_cyanotis:9.429363674,((((Tangara_xanthocephala:6.018366738,((Tangara_florida:2.123152262,Tangara_icterocephala:2.123152262):0.7007986499,Tangara_arthus:2.823950912):3.194415825):0.3313758948,(((Tangara_johannae:1.899916322,Tangara_rufigenis:1.899916322):3.26682541,Tangara_schrankii:5.166741732):1.012374412,Tangara_parzudakii:6.179116143):0.1706264894):0.6921221845,(Tangara_chrysotis:1.25754747,Tangara_phillipsi:1.25754747):5.784317347):1.632343586,((((Tangara_callophrys:2.700158612,Tangara_velia:2.700158612):1.15728853,Tangara_chilensis:3.857447142):4.104148753,((Tangara_gyrola:3.584624943,Tangara_lavinia:3.584624943):2.914644407,((Tangara_fastuosa:2.311083804,Tangara_seledon:2.311083804):1.251738623,(((Tangara_desmaresti:1.56378069,Tangara_cabanisi:1.56378069):0.06764771596,Tangara_cyanoventris:1.631428406):0.4961962862,Tangara_cyanocephala:2.127624692):1.435197735):2.936446923):1.462326545):0.2746444108,(Tangara_mexicana:4.074263742,Tangara_inornata:4.074263742):4.161976564):0.4379680974):0.755155271):0.5048903136,(Tangara_vassorii:6.902257141,(Tangara_nigroviridis:4.792456459,(Tangara_dowii:3.091752155,Tangara_fucosa:3.091752155):1.700704304):2.109800682):3.031996847):0.004643491723):1.977313646):1.273137462):1.037029607):0.09900856135,(((Chlorochrysa_nitidissima:2.575277934,Chlorochrysa_calliparaea:2.575277934):1.502306346,Chlorochrysa_phoenicotis:4.07758428):10.10607398,(((Wetmorethraupis_sterrhopteron:12.07298783,(((Bangsia_aureocincta:0.3907534002,Bangsia_edwardsi:0.3907534002):6.451623838,(Bangsia_melanochlamys:5.450854929,Bangsia_rothschildi:5.450854929):1.391522309):2.270211865,Bangsia_arcaei:9.112589103):2.96039873):1.067217978,(Pipraeidea_melanonota:11.5120156,((Iridosornis_porphyrocephalus:4.124810599,Iridosornis_analis:4.124810599):3.514129823,((Iridosornis_reinhardti:3.246453213,Iridosornis_rufivertex:3.246453213):2.768397408,Iridosornis_jelskii:6.014850621):1.624089801):3.873075183):1.628190206):0.9680232678,((Orchesticus_abeillei:11.06807865,Gubernatrix_cristata:11.06807865):0.2739950689,((((Schistochlamys_ruficapillus:1.767809942,Schistochlamys_melanopis:1.767809942):2.912090187,Cissopis_leverianus:4.679900129):4.681519556,((Lophospingus_griseocristatus:0.9894907738,Lophospingus_pusillus:0.9894907738):8.359937944,(Diuca_speculifera:0.2344204627,Diuca_diuca:0.2344204627):9.115008255):0.01199096646):1.238134874,((Stephanophorus_diadematus:9.719974637,Neothraupis_fasciata:9.719974637):0.4389183322,(Paroaria_dominicana:6.578727135,(Paroaria_baeri:5.171867498,(Paroaria_coronata:4.061348514,(Paroaria_capitata:2.166941318,Paroaria_gularis:2.166941318):1.894407196):1.110518984):1.406859637):3.580165835):0.4406615885):0.7425191618):2.76615536):0.07542918436):0.141728493):2.303356195):0.6701231179,Parkerthraustes_humeralis:17.29886607):0.0001729903906,Catamblyrhynchus_diadema:17.29903906):0.5151190646):1.109947395):2.197708104):0.8101002291):3.213564562):3.680087783):2.118123204,(((Petronia_pyrgita:6.568818967,Petronia_xanthocollis:6.568818967):2.811372054,Petronia_brachydactyla:9.380191021):18.52920691,(((Petronia_dentata:12.27885449,(Petronia_superciliaris:2.312701084,Petronia_petronia:2.312701084):9.966153402):4.836481097,(Montifringilla_taczanowskii:13.05935937,((Montifringilla_nivalis:3.134391259,Montifringilla_adamsi:3.134391259):8.104226536,((Montifringilla_theresae:7.231675001,Montifringilla_ruficollis:7.231675001):1.948932483,(Montifringilla_blanfordi:1.043171311,Montifringilla_davidiana:1.043171311):8.137436172):2.058010312):1.82074157):4.055976216):4.018704529,(((((Passer_gongonensis:0.4587596664,Passer_moabiticus:0.4587596664):5.298602576,(Passer_pyrrhonotus:1.804770952,Passer_ammodendri:1.804770952):3.95259129):0.6385780628,(Passer_simplex:2.367025725,Passer_diffusus:2.367025725):4.02891458):3.210988677,((Passer_cordofanicus:1.91906575,Passer_melanurus:1.91906575):5.371452367,(Passer_swainsonii:4.547988335,(Passer_griseus:0.8697062198,Passer_hemileucus:0.8697062198):3.678282115):2.742529782):2.316410865):0.6144169367,(Passer_rutilans:7.943652215,(((Passer_insularis:1.68320784,Passer_hispaniolensis:1.68320784):1.515772707,((Passer_castanopterus:1.475789449,Passer_domesticus:1.475789449):0.8059892282,Passer_iagoensis:2.281778677):0.917201871):3.147118126,((((((Passer_luteus:2.252877525,Passer_rufocinctus:2.252877525):0.8340784666,Passer_eminibey:3.086955991):1.350318192,Passer_motitensis:4.437274184):0.7164993589,(Passer_shelleyi:3.967540163,Passer_flaveolus:3.967540163):1.186233379):0.4710371489,(Passer_euchlorus:2.099942368,Passer_suahelicus:2.099942368):3.524868323):0.5907771837,Passer_montanus:6.215587875):0.1305107985):1.597553541):2.277693704):10.91269419):6.775357822):3.034291467):3.700168662,(((((((((Malimbus_nitens:3.674541049,((Malimbus_rubricollis:1.05387914,Malimbus_ibadanensis:1.05387914):1.175406826,Malimbus_coronatus:2.229285966):1.445255084):5.636838887,(Malimbus_racheliae:7.844020009,(((Malimbus_erythrogaster:0.06968746994,Malimbus_ballmanni:0.06968746994):0.7100393796,Malimbus_scutatus:0.7797268495):5.592290482,(Malimbus_malimbicus:0.5027505885,Malimbus_cassini:0.5027505885):5.869266743):1.472002678):1.467359927):2.574337825,((((Ploceus_dichrocephalus:1.483745265,Ploceus_aureonucha:1.483745265):3.034752206,Ploceus_pelzelni:4.518497471):5.938048477,(((Ploceus_albinucha:3.408300664,Ploceus_megarhynchus:3.408300664):3.490654412,((((((((Ploceus_jacksoni:1.869081871,(Ploceus_reichardi:0.1325290714,Ploceus_melanogaster:0.1325290714):1.736552799):0.7452719641,(Ploceus_golandi:1.343606843,(Ploceus_badius:0.5450677601,((Ploceus_temporalis:0.2207016921,Ploceus_nigerrimus:0.2207016921):0.08781591404,Ploceus_rubiginosus:0.3085176061):0.2365501539):0.798539083):1.270746992):0.6424123085,(Ploceus_spekeoides:0.6052991363,Ploceus_nicolli:0.6052991363):2.651467007):0.1668906695,((Ploceus_luteolus:1.201703619,(Ploceus_spekei:0.03437358824,Ploceus_olivaceiceps:0.03437358824):1.16733003):2.084224568,(Ploceus_velatus:0.1496138849,(Ploceus_capensis:0.09232508974,Ploceus_ocularis:0.09232508974):0.05728879514):3.136314302):0.137728626):0.2461738725,(Ploceus_castaneiceps:2.866388656,Ploceus_superciliosus:2.866388656):0.8034420289):1.097073681,Ploceus_bicolor:4.766904366):0.00377206121,Ploceus_xanthopterus:4.770676427):0.4880841469,(((Ploceus_princeps:1.286682969,Ploceus_xanthops:1.286682969):0.5781145449,Ploceus_angolensis:1.864797513):2.105435811,(((Ploceus_bannermani:2.159494592,(Ploceus_galbula:0.7409603384,Ploceus_flavipes:0.7409603384):1.418534253):0.4824327378,Ploceus_cucullatus:2.64192733):0.8198480973,(Ploceus_castanops:3.397206231,((Ploceus_nigrimentus:1.587939112,((Ploceus_aurantius:0.106389515,Ploceus_bojeri:0.106389515):1.47956373,(Ploceus_nigricollis:1.092754589,(Ploceus_grandis:0.6645187374,Ploceus_weynsi:0.6645187374):0.4282358517):0.4931986554):0.001985867836):1.493315341,((Ploceus_batesi:2.563521585,((Ploceus_sakalava:0.4877082971,(Ploceus_baglafecht:0.0862331403,Ploceus_insignis:0.0862331403):0.4014751568):1.779228964,Ploceus_preussi:2.266937262):0.2965843238):0.167103258,(((Ploceus_ruweti:0.2404293741,Ploceus_burnieri:0.2404293741):0.5944358819,(Ploceus_taeniopterus:0.2358180813,Ploceus_melanocephalus:0.2358180813):0.5990471747):0.4133995612,(Ploceus_intermedius:0.1189490625,Ploceus_nelicourvi:0.1189490625):1.129315755):1.482360026):0.3506296105):0.3159517774):0.06456919578):0.5084578974):1.288527249):1.640194502):1.358839405,Ploceus_tricolor:8.257794481):2.198751467):0.7330900379,((((Ploceus_heuglini:0.4857811151,(Ploceus_manyar:0.4210327444,Ploceus_philippinus:0.4210327444):0.0647483707):0.4062134308,(Ploceus_hypoxanthus:0.6179493669,Ploceus_vitellinus:0.6179493669):0.274045179):1.250787645,Ploceus_dorsomaculatus:2.142782191):0.7678676289,(Ploceus_subpersonatus:2.559696469,((Ploceus_benghalensis:0.7621466986,(Ploceus_bertrandi:0.3935569749,Ploceus_katangae:0.3935569749):0.3685897238):1.492254193,(Ploceus_alienus:1.623649575,(Ploceus_subaureus:0.2997857662,Ploceus_sanctithomae:0.2997857662):1.323863809):0.6307513172):0.3052955767):0.3509533515):8.278986165):0.6960817761):0.284855648,((((Quelea_erythrops:3.600174959,Quelea_cardinalis:3.600174959):1.545028305,Quelea_quelea:5.145203264):3.611992876,((Foudia_omissa:0.1683554538,Foudia_rubra:0.1683554538):6.480467836,(Foudia_madagascariensis:1.402003585,(Foudia_sechellarum:1.143616698,(Foudia_flavicans:0.1596793609,Foudia_eminentissima:0.1596793609):0.9839373368):0.2583868872):5.246819705):2.10837285):1.802372999,((Euplectes_aureus:6.462637619,(((Euplectes_gierowii:2.853238425,Euplectes_franciscanus:2.853238425):0.8582196063,(((Euplectes_hordeaceus:1.164659795,Euplectes_diadematus:1.164659795):0.1611132663,(Euplectes_orix:0.6353531237,Euplectes_nigroventris:0.6353531237):0.6904199381):1.766323931,Euplectes_ardens:3.092096993):0.6193610379):1.222293124,(Euplectes_capensis:4.423889282,(((Euplectes_hartlaubi:2.023205517,(Euplectes_jacksoni:1.37248935,(Euplectes_progne:1.035138177,Euplectes_psammocromius:1.035138177):0.3373511735):0.6507161668):1.191131886,(Euplectes_albonotatus:1.235556384,Euplectes_axillaris:1.235556384):1.978781019):0.2725448597,Euplectes_macroura:3.486882263):0.9370070192):0.5098618731):1.528886464):1.536866558,Euplectes_afer:7.999504177):2.560064962):1.611004271):3.974384221,((Bubalornis_albirostris:1.938606274,Bubalornis_niger:1.938606274):2.370566166,(Pseudonigrita_cabanisi:1.793787139,Pseudonigrita_arnaudi:1.793787139):2.515385301):11.83578519):0.996171931,((Sporopipes_frontalis:3.083281407,Sporopipes_squamifrons:3.083281407):11.72869809,((Philetairus_socius:0.4800391744,Brachycope_anomala:0.4800391744):9.906350591,(((Plocepasser_mahali:2.729749378,Plocepasser_donaldsoni:2.729749378):5.184682227,(Plocepasser_rufoscapulatus:6.465795429,Plocepasser_superciliosus:6.465795429):1.448636177):0.03966628122,Histurgops_ruficaudus:7.954097887):2.432291879):4.425589736):2.32915006):5.722242922,(Amblyospiza_albifrons:10.0674374,(Anaplectes_rubriceps:2.336218615,Dinemellia_dinemelli:2.336218615):7.731218787):12.79593508):1.116712796,(((((((((Poephila_personata:6.350798881,(Poephila_cincta:1.821384295,Poephila_acuticauda:1.821384295):4.529414586):1.206907465,(Neochmia_ruficauda:6.66438289,(Neochmia_temporalis:5.69810729,(Neochmia_phaeton:0.5199440144,Neochmia_modesta:0.5199440144):5.178163276):0.9662755995):0.8933234569):2.210825464,(Emblema_pictum:5.599470439,Oreostruthus_fuliginosus:5.599470439):4.169061371):0.1212699104,(Taeniopygia_guttata:9.829478596,Taeniopygia_bichenovii:9.829478596):0.06032312523):2.66183791,((Stagonopleura_guttata:3.128694442,Stagonopleura_oculata:3.128694442):2.445243964,Stagonopleura_bella:5.573938406):6.977701225):1.082772045,((((Lonchura_nana:9.436536813,(Lonchura_vana:8.336657539,(Lonchura_caniceps:3.789509128,((Lonchura_malabarica:0.030492486,Lonchura_stygia:0.030492486):1.001330809,Lonchura_cantans:1.031823295):2.757685833):4.547148412):1.099879273):0.8580278157,(Lonchura_grandis:10.07198166,(((Lonchura_molucca:2.119287486,((Lonchura_nevermanni:0.477099931,Lonchura_castaneothorax:0.477099931):0.4555007025,(Lonchura_teerinki:0.4275880837,Lonchura_quinticolor:0.4275880837):0.5050125498):1.186686852):0.186547429,(Lonchura_spectabilis:0.8330537936,((Lonchura_malacca:0.03733688247,Lonchura_leucogastra:0.03733688247):0.6895363779,(Lonchura_maja:0.3794514101,Lonchura_pallida:0.3794514101):0.3474218502):0.1061805333):1.472781121):3.983598974,((Lonchura_forbesi:3.951065369,Lonchura_punctulata:3.951065369):0.9324312019,(((Lonchura_atricapilla:0.7301729863,((Lonchura_melaena:0.6263395613,Lonchura_flaviprymna:0.6263395613):0.00701973134,Lonchura_leucosticta:0.6333592926):0.09681369371):1.609895353,((Lonchura_leucogastroides:1.325425054,(Lonchura_kelaarti:0.9646315312,Lonchura_striata:0.9646315312):0.3607935228):0.7334260653,Lonchura_ferruginosa:2.058851119):0.2812172203):2.13097398,Lonchura_hunsteini:4.471042319):0.4124542519):1.405937318):3.782547775):0.2225829647):0.8425403905,((Lonchura_tristissima:5.257974136,(Lonchura_nigerrima:5.156449981,Lonchura_griseicapilla:5.156449981):0.101524155):5.138102801,((Lonchura_monticola:4.304571072,(Lonchura_cucullata:2.157043999,Lonchura_montana:2.157043999):2.147527073):3.52830608,((Lonchura_bicolor:1.71989964,(Lonchura_nigriceps:1.337621162,Lonchura_fuscans:1.337621162):0.3822784781):0.5917609816,Lonchura_fringilloides:2.311660622):5.521216531):2.563199784):0.7410280823):0.4978436596,(Padda_oryzivora:0.335621229,Padda_fuscata:0.335621229):11.29932745):1.999462997):0.6556422005,((((Erythrura_hyperythra:1.633018857,Erythrura_psittacea:1.633018857):2.0345291,Erythrura_coloria:3.667547957):7.408802637,((((Erythrura_gouldiae:1.33735642,Erythrura_papuana:1.33735642):2.123970696,Erythrura_viridifacies:3.461327116):1.088164287,Erythrura_pealii:4.549491403):4.873354087,((Erythrura_cyaneovirens:2.735940678,Erythrura_prasina:2.735940678):1.798284128,((Erythrura_tricolor:1.186834603,Erythrura_regia:1.186834603):1.714251844,(Erythrura_kleinschmidti:0.1004335255,Erythrura_trichroa:0.1004335255):2.800652922):1.633138359):4.888620684):1.653505104):2.218676035,(Heteromunia_pectoralis:10.44581461,(Ortygospiza_atricollis:10.04059591,((Ortygospiza_locustella:4.263319061,Ortygospiza_fuscocrissa:4.263319061):1.650598436,Ortygospiza_gabonensis:5.913917497):4.126678414):0.4052186951):2.849212023):0.9950272474):0.9025947761,((Amandava_formosa:8.786843594,(Amandava_amandava:6.874700618,Amandava_subflava:6.874700618):1.912142977):4.17503681,((((Pyrenestes_ostrinus:0.2837297909,Pyrenestes_sanguineus:0.2837297909):0.02745917412,Pyrenestes_minor:0.3111889651):11.04198665,((((((Lagonosticta_nitidula:1.996633626,Lagonosticta_rufopicta:1.996633626):1.491724557,Lagonosticta_senegala:3.488358183):4.897067333,(Lagonosticta_rara:6.781304315,((Lagonosticta_rubricata:5.041127201,(Lagonosticta_rhodopareia:4.253112218,((Lagonosticta_virata:1.007263314,Lagonosticta_landanae:1.007263314):2.248026785,(Lagonosticta_umbrinodorsalis:1.426307231,Lagonosticta_sanguinodorsalis:1.426307231):1.828982869):0.9978221183):0.7880149828):0.7090338075,Lagonosticta_larvata:5.750161008):1.031143307):1.604121202):0.2940655513,Clytospiza_monteiri:8.679491068):1.365043632,(((Uraeginthus_granatinus:4.815478058,Uraeginthus_ianthinogaster:4.815478058):2.160961767,((Uraeginthus_bengalus:1.56343327,Uraeginthus_cyanocephalus:1.56343327):0.04661317488,Uraeginthus_angolensis:1.610046445):5.366393381):1.915646192,(Spermophaga_haematina:7.621280993,(Spermophaga_poliogenys:2.014096085,Spermophaga_ruficapilla:2.014096085):5.607184908):1.270805024):1.152448683):1.283241452,((((Euschistospiza_dybowskii:8.80382659,Euschistospiza_cinereovinacea:8.80382659):0.2118448611,(Hypargos_margaritatus:6.157841276,Hypargos_niveoguttatus:6.157841276):2.857830175):1.689807368,(Pytilia_melba:8.093913582,(Pytilia_afra:0.8535242493,(Pytilia_lineata:0.6115157966,(Pytilia_hypogrammica:0.1721252793,Pytilia_phoenicoptera:0.1721252793):0.4393905174):0.2420084526):7.240389333):2.611565237):0.5738502473,(Amadina_erythrocephala:3.120221302,Amadina_fasciata:3.120221302):8.159107765):0.04844708581):0.02539946371):1.478786563,(((((Nesocharis_shelleyi:2.451353988,Estrilda_nigriloris:2.451353988):1.468919585,((Estrilda_charmosyna:1.169386527,Estrilda_quartinia:1.169386527):0.7471527677,Estrilda_melanotis:1.916539295):2.003734278):6.000635659,(Nesocharis_capistrata:7.96942365,((((Estrilda_caerulescens:0.1845137876,Estrilda_poliopareia:0.1845137876):3.864984763,(Estrilda_perreini:3.736293478,(Estrilda_erythronotos:0.6992353828,Estrilda_rufibarba:0.6992353828):3.037058095):0.3132050726):0.0617989209,Nesocharis_ansorgei:4.111297472):2.767070787,(Estrilda_kandti:3.828919026,(((((Estrilda_paludicola:0.544164067,Estrilda_thomensis:0.544164067):1.535672177,Estrilda_troglodytes:2.079836244):0.8519194394,(Estrilda_melpoda:2.566099923,Estrilda_rhodopyga:2.566099923):0.3656557605):0.6165625379,(Estrilda_atricapilla:0.9850369126,Estrilda_nonnula:0.9850369126):2.563281308):0.1512462219,Estrilda_astrild:3.699564443):0.1293545834):3.049449232):1.091055392):1.951485582):0.07530003456,(Mandingoa_nitidula:6.300700151,((Cryptospiza_salvadorii:0.8096494786,Cryptospiza_reichenovii:0.8096494786):3.151435386,(Cryptospiza_jacksoni:1.683702708,Cryptospiza_shelleyi:1.683702708):2.277382156):2.339615287):3.695509115):1.432280384,(((Parmoptila_rubrifrons:5.164104811,Parmoptila_woodhousei:5.164104811):0.0629452018,Parmoptila_jamesoni:5.227050013):0.9942517945,(Nigrita_bicolor:5.844458562,((Nigrita_canicapillus:0.3347598651,Nigrita_luteifrons:0.3347598651):4.478343513,Nigrita_fusconotus:4.813103378):1.031355184):0.3768432461):5.207187843):1.403472529):0.1299182255):2.230768248):4.244882902,((Vidua_funerea:11.19313327,(((Vidua_nigeriae:4.566449833,(Vidua_macroura:3.511375155,Vidua_larvaticola:3.511375155):1.055074678):1.198962476,((Vidua_interjecta:0.2270744719,Vidua_orientalis:0.2270744719):0.95520843,(Vidua_obtusa:0.8918331606,Vidua_paradisaea:0.8918331606):0.2904497413):4.583129407):0.1788999661,((Vidua_hypocherina:2.490747224,Vidua_maryae:2.490747224):2.112770868,((Vidua_codringtoni:1.846624713,(Vidua_togoensis:1.340904847,Vidua_regia:1.340904847):0.5057198661):0.4452137584,((Vidua_raricola:0.673858789,(Vidua_chalybeata:0.2033688826,Vidua_purpurascens:0.2033688826):0.4704899064):0.9019470114,(Vidua_fischeri:0.7714200842,(Vidua_camerunensis:0.03353218524,Vidua_wilsoni:0.03353218524):0.737887899):0.8043857161):0.7160326707):2.311679621):1.340794183):5.248820994):4.913727199,Anomalospiza_imberbis:16.10686047):3.330671087):4.542553725):8.362993494,(((Prunella_fagani:13.41378273,(Prunella_ocularis:2.348744764,Prunella_immaculata:2.348744764):11.06503797):7.193239342,((((Prunella_montanella:4.779843384,((Prunella_koslowi:0.4144620171,Prunella_rubeculoides:0.4144620171):1.217466472,Prunella_rubida:1.631928489):3.147914896):0.9815648695,((Prunella_collaris:0.02881089179,Prunella_modularis:0.02881089179):3.502083349,Prunella_fulvescens:3.530894241):2.230514013):2.406012343,(Prunella_strophiata:1.495707197,Prunella_atrogularis:1.495707197):6.6717134):6.66872248,Prunella_himalayana:14.83614308):5.770878997):11.73573326,Peucedramus_taeniatus:32.34275534):0.0003234307877):2.300779295):2.519302518,((((Chloropsis_media:14.20036938,Chloropsis_cyanopogon:14.20036938):16.42313928,(((Chloropsis_aurifrons:14.30799914,((Chloropsis_kinabaluensis:5.197151662,Chloropsis_flavipennis:5.197151662):6.924273236,Chloropsis_hardwickii:12.1214249):2.186574241):1.311447489,Chloropsis_cochinchinensis:15.61944663):10.29790998,(((Chloropsis_sonnerati:4.631517159,Chloropsis_palawanensis:4.631517159):10.26385834,Chloropsis_venusta:14.8953755):6.599877317,Chloropsis_jerdoni:21.49525281):4.422103793):4.706152047):5.281659672,(Irena_cyanogastra:1.803148734,Irena_puella:1.803148734):34.10201959):0.0003590552738,(((((((Anthreptes_malacensis:5.81956937,Anthreptes_metallicus:5.81956937):11.22608968,(Anthreptes_gabonicus:1.432954439,Anthreptes_fraseri:1.432954439):15.61270461):0.1234728576,(((Anthreptes_rubritorques:7.294882825,(Anthreptes_aurantium:3.641430305,Anthreptes_reichenowi:3.641430305):3.653452519):5.748594696,(Anthreptes_collaris:1.317666617,Anthreptes_longuemarei:1.317666617):11.7258109):0.07693976051,Anthreptes_neglectus:13.12041728):4.048714625):0.1812652447,((Anthreptes_anchietae:9.253235051,(Anthreptes_rhodolaemus:8.144407305,Anthreptes_platurus:8.144407305):1.108827746):7.886664114,((Anthreptes_rectirostris:3.895403297,Anthreptes_pallidigaster:3.895403297):12.1786368,(Anthreptes_singalensis:5.17153735,(Anthreptes_orientalis:2.538777346,Anthreptes_simplex:2.538777346):2.632760004):10.90250275):1.065859066):0.2104979853):2.038499358,((((((Nectarinia_aspasia:4.816634748,Nectarinia_nectarinioides:4.816634748):5.65877974,((((Nectarinia_humbloti:0.6231223963,Nectarinia_veroxii:0.6231223963):3.687554845,(Nectarinia_notata:2.250498396,(Nectarinia_dussumieri:0.7356827341,(Nectarinia_habessinica:0.3056113659,Nectarinia_ursulae:0.3056113659):0.4300713682):1.514815662):2.060178846):1.008809515,(Nectarinia_coquerellii:0.3816454465,Nectarinia_erythrocerca:0.3816454465):4.93784131):2.880425521,((Nectarinia_minima:2.715637043,Nectarinia_thomensis:2.715637043):3.363047634,(Nectarinia_coccinigaster:5.374055569,Nectarinia_sovimanga:5.374055569):0.7046291084):2.1212276):2.27550221):3.369011501,(Nectarinia_reichenowi:13.70809917,(Nectarinia_fuelleborni:12.45994195,((((Nectarinia_stuhlmanni:6.011853881,(Nectarinia_batesi:4.793784774,Nectarinia_shelleyi:4.793784774):1.218069107):2.278026468,((((Nectarinia_adelberti:0.01309154528,Nectarinia_reichenbachii:0.01309154528):0.2963012324,Nectarinia_rockefelleri:0.3093927777):1.93061016,Nectarinia_oustaleti:2.240002938):0.514849962,Nectarinia_purpureiventris:2.7548529):5.535027449):0.1562997142,Nectarinia_newtonii:8.446180063):3.062352088,((Nectarinia_kilimensis:4.760246478,Nectarinia_johnstoni:4.760246478):4.368446023,Nectarinia_senegalensis:9.128692502):2.37983965):0.9514097954):1.248157227):0.1363268152):1.963228792,(Nectarinia_fuliginosa:6.358973384,(Nectarinia_rufipennis:0.5845828161,Nectarinia_calcostetha:0.5845828161):5.774390568):9.448681397):1.495438508,(((Nectarinia_minulla:9.879136484,(((Nectarinia_famosa:2.166833545,Nectarinia_solaris:2.166833545):1.637314512,Nectarinia_verticalis:3.804148057):2.974306169,Nectarinia_superba:6.778454226):3.100682258):1.397526413,(Nectarinia_chloropygia:5.260627439,Nectarinia_chalcomelas:5.260627439):6.016035459):4.181991948,(((Nectarinia_bocagii:4.51888804,Nectarinia_ludovicensis:4.51888804):2.637169973,Nectarinia_alinae:7.156058012):1.693468188,Nectarinia_fusca:8.849526201):6.609128645):1.844438444):0.03120646421,((((Nectarinia_jugularis:2.396323777,Nectarinia_buettikoferi:2.396323777):11.67604165,((((((Nectarinia_sperata:2.768581705,Nectarinia_seimundi:2.768581705):1.053793099,(Nectarinia_congensis:3.225361354,(Nectarinia_bannermani:1.316187307,Nectarinia_cuprea:1.316187307):1.909174047):0.5970134502):4.533239337,(Nectarinia_venusta:4.739649131,(Nectarinia_amethystina:2.629452945,Nectarinia_manoensis:2.629452945):2.110196186):3.615965011):0.151444899,(Nectarinia_asiatica:4.02901675,Nectarinia_balfouri:4.02901675):4.47804229):2.57618536,(Nectarinia_lotenia:3.286726264,Nectarinia_bouvieri:3.286726264):7.796518136):0.8715384025,(Nectarinia_talatala:5.929779368,Nectarinia_comorensis:5.929779368):6.025003435):2.117582623):2.741704351,((Nectarinia_olivacea:0.6529326171,Nectarinia_hunteri:0.6529326171):9.31804752,Nectarinia_oritis:9.970980137):6.84308964):0.4673874671,(((Nectarinia_johannae:4.916384498,Nectarinia_violacea:4.916384498):8.981782812,((((Nectarinia_rubescens:4.919461389,(Nectarinia_regia:0.8735755429,Nectarinia_tsavoensis:0.8735755429):4.045885846):4.941362854,((Nectarinia_loveridgei:5.747039151,Nectarinia_moreaui:5.747039151):3.496976897,((Nectarinia_afra:4.572068716,Nectarinia_zeylonica:4.572068716):4.098580661,Nectarinia_neergardi:8.670649377):0.5733666704):0.6168081949):0.2636527221,((Nectarinia_mediocris:2.130691372,Nectarinia_osea:2.130691372):2.882457582,(Nectarinia_bifasciata:0.5956783138,Nectarinia_chalybea:0.5956783138):4.417470641):5.11132801):0.3944326423,Nectarinia_preussi:10.51890961):3.379257703):0.4484731278,(((Nectarinia_pulchella:10.59262919,(Nectarinia_hartlaubii:2.834369559,Nectarinia_tacazze:2.834369559):7.758259628):0.1470677538,(Nectarinia_mariquensis:2.894543911,Nectarinia_cyanolaema:2.894543911):7.845153029):3.01813795,Nectarinia_pembae:13.75783489):0.5888055473):2.934816807):0.0528425093):2.054596755):5.638349942,((((Aethopyga_boltoni:3.730438191,((Aethopyga_primigenia:1.134890117,Aethopyga_mystacalis:1.134890117):2.591680056,(Aethopyga_pulcherrima:1.493357087,Aethopyga_eximia:1.493357087):2.233213087):0.003868017334):9.346995672,Aethopyga_gouldiae:13.07743386):5.2432296,((Aethopyga_nipalensis:1.172563915,Aethopyga_flagrans:1.172563915):10.69740479,(Aethopyga_saturata:1.827560408,Aethopyga_christinae:1.827560408):10.04240829):6.45069476):5.22948184,((Aethopyga_duyvenbodei:3.059146259,Aethopyga_ignicauda:3.059146259):17.67439392,((Aethopyga_shelleyi:3.054701834,Aethopyga_linaraborae:3.054701834):10.3051123,(Aethopyga_bella:3.726769233,Aethopyga_siparaja:3.726769233):9.633044903):7.373726045):2.816605122):1.477101149):4.678180397,((((Arachnothera_juliae:0.9637717373,Arachnothera_robusta:0.9637717373):13.71076308,(Arachnothera_longirostra:0.330331217,Arachnothera_everetti:0.330331217):14.3442036):8.093120308,((((Arachnothera_clarae:0.9538092844,Arachnothera_magna:0.9538092844):10.70745145,Arachnothera_flavigaster:11.66126073):1.005108284,(Arachnothera_crassirostris:0.841719286,Arachnothera_affinis:0.841719286):11.82464973):4.625277633,(Arachnothera_chrysogenys:12.50215744,Hypogramma_hypogrammicum:12.50215744):4.789489207):5.476008478):2.629965192,((((Dicaeum_nitidum:13.34530128,(((Dicaeum_vincens:8.721791518,Dicaeum_bicolor:8.721791518):0.8131706133,Dicaeum_anthonyi:9.534962131):3.573929883,(Dicaeum_hypoleucum:8.292138498,Dicaeum_nigrilore:8.292138498):4.816753516):0.2364092687):3.13236208,((Dicaeum_aureolimbatum:13.63737199,(((((Dicaeum_erythrorhynchos:6.55741808,Dicaeum_celebicum:6.55741808):0.001711439348,((Dicaeum_ignipectus:3.324323191,Dicaeum_haematostictum:3.324323191):1.069679752,Dicaeum_retrocinctum:4.394002943):2.165126577):1.223420904,((Dicaeum_eximium:5.300037378,Dicaeum_aeneum:5.300037378):0.837524027,((Dicaeum_geelvinkianum:0.05022527551,Dicaeum_pectorale:0.05022527551):5.008522726,(Dicaeum_nehrkorni:4.200265476,Dicaeum_hirundinaceum:4.200265476):0.8584825255):1.078813403):1.644989018):2.851151931,Dicaeum_monticolum:10.63370235):0.5118304485,((((Dicaeum_igniferum:5.634793411,Dicaeum_cruentatum:5.634793411):2.291527847,Dicaeum_sanguinolentum:7.926321258):1.846238666,(Dicaeum_tristrami:3.035664241,Dicaeum_annae:3.035664241):6.736895683):1.250861439,((Dicaeum_pygmaeum:1.106100651,Dicaeum_concolor:1.106100651):7.335157751,Dicaeum_vulneratum:8.441258402):2.582162961):0.1221114405):2.491839184):1.345719356,(Dicaeum_trigonostigma:12.56245107,((Dicaeum_australe:1.226279795,Dicaeum_erythrothorax:1.226279795):10.40600358,(Dicaeum_aeruginosum:1.460901116,Dicaeum_maugei:1.460901116):10.17138225):0.9301676981):2.420640274):1.49457202):0.626586764,(((Dicaeum_agile:7.957417237,Dicaeum_everetti:7.957417237):6.559063257,(Dicaeum_melanoxanthum:9.358748824,Dicaeum_quadricolor:9.358748824):5.15773167):0.4645249326,((Dicaeum_trochileum:2.866207952,Dicaeum_proprium:2.866207952):7.141495896,Dicaeum_chrysorrheum:10.00770385):4.973301578):2.123244701):0.7133860333,(Prionochilus_olivaceus:17.14078599,((Prionochilus_thoracicus:13.43078534,Prionochilus_maculatus:13.43078534):0.4669001829,((Prionochilus_plateni:5.674330348,Prionochilus_xanthopygius:5.674330348):1.453044337,Prionochilus_percussus:7.127374685):6.770310841):3.243100461):0.6768501736):7.579984157):4.307806531):6.200100531):1.257633204):1.739330061,(Urocynchramus_pylzowi:37.05894812,((Modulatrix_stictigula:24.41009207,Modulatrix_orostruthus:24.41009207):12.64848546,(Promerops_gurneyi:5.180222348,Promerops_cafer:5.180222348):31.87835518):0.0003705894812):1.843542524):3.126393312):0.3332228904):3.155080056):0.6136405898):3.952528401):1.115305407):2.341478908):6.221739764):4.749039392):6.410212902):2.056117144):6.157253402):1.45666481):0.4555380312):2.380199994,(((Leptosomus_discolor:79.85134578,((((((((Trogon_comptus:9.7742424,(Trogon_massena:7.740819065,Trogon_melanurus:7.740819065):2.033423335):6.195670563,(Trogon_clathratus:1.947451531,Trogon_mesurus:1.947451531):14.02246143):3.315686661,(((Trogon_bairdii:3.665616804,(Trogon_viridis:0.2636805343,Trogon_chionurus:0.2636805343):3.40193627):6.641099915,(Trogon_citreolus:2.346711145,Trogon_melanocephalus:2.346711145):7.960005574):5.435519985,(Trogon_curucui:5.511902744,(Trogon_violaceus:3.782724696,Trogon_surrucura:3.782724696):1.729178049):10.23033396):3.543362919):3.261206859,(Trogon_rufus:14.59526267,((Trogon_mexicanus:13.07939797,((Trogon_aurantiiventris:0.7712211134,Trogon_collaris:0.7712211134):9.470690958,Trogon_personatus:10.24191207):2.837485895):0.6604294823,(Trogon_elegans:7.357340869,Trogon_caligatus:7.357340869):6.38248658):0.8554352208):7.951543812):5.716328621,(Priotelus_roseigaster:19.34351792,Priotelus_temnurus:19.34351792):8.919617186):2.893541008,((Apaloderma_vittatum:12.89365176,(Apaloderma_narina:5.572551306,Apaloderma_aequatoriale:5.572551306):7.321100452):15.25133186,((Harpactes_duvaucelii:8.592503403,Harpactes_orrhophaeus:8.592503403):11.02717023,(Harpactes_oreskios:17.65237895,(Harpactes_fasciatus:13.16510559,(((Harpactes_wardi:7.858218849,(Harpactes_ardens:6.671320378,Harpactes_erythrocephalus:6.671320378):1.186898471):0.4263516571,(Harpactes_whiteheadi:7.962862952,Harpactes_kasumba:7.962862952):0.3217075539):1.914105853,Harpactes_diardii:10.19867636):2.966429233):4.48727336):1.967294683):8.525309982):3.011692495):2.347260119,(((Pharomachrus_mocinno:15.03198153,((Pharomachrus_auriceps:7.243419024,Pharomachrus_pavoninus:7.243419024):1.53992798,(Pharomachrus_antisianus:0.9403006824,Pharomachrus_fulgidus:0.9403006824):7.843046322):6.248634528):6.094804435,Euptilotis_neoxenus:21.12678597):8.575304095,(Apalharpactes_mackloti:19.56826599,Apalharpactes_reinwardtii:19.56826599):10.13382408):3.801846169):44.54588218,((((Bucorvus_cafer:14.49183174,Bucorvus_abyssinicus:14.49183174):23.59240841,((((Anthracoceros_malayanus:23.98947348,((Anthracoceros_albirostris:2.564056299,Anthracoceros_coronatus:2.564056299):10.63276791,(Anthracoceros_marchei:4.11696234,Anthracoceros_montani:4.11696234):9.079861864):10.79264928):4.525697949,(Anorrhinus_galeritus:18.73878658,(Anorrhinus_austeni:7.402575163,Anorrhinus_tickelli:7.402575163):11.33621142):9.776384848):0.62072043,((((Tropicranus_albocristatus:18.01438491,((Ceratogymna_atrata:14.11319756,Ceratogymna_elata:14.11319756):3.468647396,((Bycanistes_bucinator:4.780181114,Bycanistes_albotibialis:4.780181114):4.872252059,((Bycanistes_brevis:1.932228306,Bycanistes_fistulator:1.932228306):4.671153998,(Bycanistes_subcylindricus:5.688004028,Bycanistes_cylindricus:5.688004028):0.9153782765):3.049050869):7.929411787):0.432539949):2.935573153,((Ocyceros_gingalensis:2.041109004,Ocyceros_griseus:2.041109004):14.93424814,Ocyceros_birostris:16.97535715):3.974600914):1.179967171,(Rhinoplax_vigil:16.95156892,(Buceros_bicornis:5.622195297,(Buceros_hydrocorax:0.3541438005,Buceros_rhinoceros:0.3541438005):5.268051497):11.32937362):5.178356314):1.060642608,((Aceros_comatus:0.4490326499,Aceros_everetti:0.4490326499):22.18448012,(Aceros_nipalensis:16.97533247,(((Aceros_waldeni:8.913442794,(Aceros_narcondami:3.418150364,Aceros_cassidix:3.418150364):5.495292431):0.200319392,((Aceros_subruficollis:0.8397255347,(Aceros_leucocephalus:0.522504646,Aceros_undulatus:0.522504646):0.3172208887):2.885461891,Aceros_plicatus:3.725187425):5.388574761):5.033514435,(Aceros_corrugatus:10.86243314,((Penelopides_manillae:5.856095963,(Penelopides_mindorensis:5.118138598,Penelopides_samarensis:5.118138598):0.7379573649):2.055468583,(Penelopides_panini:6.679016031,(Penelopides_affinis:0.8804309679,Penelopides_exarhatus:0.8804309679):5.798585063):1.232548515):2.950868594):3.284843482):2.828055849):5.658180304):0.5570550657):5.945324018):4.401449818,((Tockus_camurus:22.647217,(((Tockus_bradfieldi:9.228696346,(Tockus_leucomelas:4.520707774,Tockus_jacksoni:4.520707774):4.707988572):7.635354542,(Tockus_erythrorhynchus:2.891603373,Tockus_monteiri:2.891603373):13.97244752):4.611422868,Tockus_flavirostris:21.47547376):1.171743246):0.5553181694,((Tockus_nasutus:7.974941899,Tockus_hemprichii:7.974941899):3.000986866,((Tockus_pallidirostris:7.877111218,(Tockus_alboterminatus:4.570642456,Tockus_deckeni:4.570642456):3.306468762):1.235134075,(Tockus_fasciatus:1.868580863,Tockus_hartlaubi:1.868580863):7.243664431):1.863683471):12.22660641):10.3348065):4.546898474):15.50644579,((((Phoeniculus_purpureus:8.9954433,(Phoeniculus_bollei:8.054328344,Phoeniculus_damarensis:8.054328344):0.9411149558):1.134339431,(Phoeniculus_castaneiceps:4.980510516,Phoeniculus_somaliensis:4.980510516):5.149272215):16.2710781,((Rhinopomastus_cyanomelas:1.579421462,Rhinopomastus_aterrimus:1.579421462):24.74825233,Rhinopomastus_minor:26.32767379):0.07318704096):0.0002640112484,Upupa_epops:26.40112484):27.18956111):21.13232519,((((Meropogon_forsteni:14.49717998,((Merops_nubicoides:6.214780334,(Merops_bulocki:5.19354566,Merops_bullockoides:5.19354566):1.021234674):7.643142173,(Merops_breweri:13.61053497,(Merops_boehmi:11.25908218,((Merops_albicollis:9.0510947,(((Merops_orientalis:5.047203786,(Merops_leschenaulti:2.163209088,Merops_viridis:2.163209088):2.883994698):2.832941955,((Merops_ornatus:3.354550714,((Merops_persicus:1.315720467,Merops_superciliosus:1.315720467):1.169586285,Merops_philippinus:2.485306753):0.8692439615):0.5335688138,Merops_apiaster:3.888119528):3.992026213):1.052172238,((Merops_nubicus:8.211584304,Merops_revoilii:8.211584304):0.3698859032,Merops_malimbicus:8.581470207):0.350847772):0.1187767211):1.318659043,((((Merops_pusillus:2.082429312,Merops_variegatus:2.082429312):2.90473609,Merops_oreobates:4.987165403):3.354260351,Merops_hirundineus:8.341425753):1.382629008,(Merops_muelleri:4.879195742,Merops_gularis:4.879195742):4.844859019):0.6456989818):0.8893284386):2.351452784):0.2473875417):0.6392574723):30.63387594,(Nyctyornis_athertoni:6.049779943,Nyctyornis_amictus:6.049779943):39.08127598):15.31335921,((((Brachypteracias_squamiger:16.3828104,((Atelornis_crossleyi:9.1486318,Atelornis_pittoides:9.1486318):4.741678549,Uratelornis_chimaera:13.89031035):2.492500053):4.283984131,Brachypteracias_leptosomus:20.66679453):26.81810487,(((Coracias_benghalensis:19.23287697,(Coracias_garrulus:3.61075354,((Coracias_caudatus:1.017147584,Coracias_cyanogaster:1.017147584):0.1640325828,Coracias_abyssinicus:1.181180167):2.429573373):15.62212343):0.806767293,((Coracias_temminckii:8.332559978,Coracias_spatulatus:8.332559978):10.60448851,Coracias_naevia:18.93704849):1.102595776):6.135990209,(((Eurystomus_azureus:2.423784446,Eurystomus_glaucurus:2.423784446):10.97992481,Eurystomus_orientalis:13.40370925):4.052836323,Eurystomus_gularis:17.45654558):8.719088899):21.30926492):12.12669022,(((Todus_subulatus:11.75274105,Todus_mexicanus:11.75274105):4.046222775,(Todus_angustirostris:13.27716682,(Todus_multicolor:8.85209285,Todus_todus:8.85209285):4.425073966):2.521797013):37.71115827,((((((Megaceryle_maxima:2.970967082,Megaceryle_lugubris:2.970967082):10.33793973,(Megaceryle_alcyon:5.823023674,Megaceryle_torquata:5.823023674):7.485883141):10.30776307,(Ceryle_rudis:21.42557752,((Chloroceryle_aenea:11.51838265,(Chloroceryle_inda:7.892750934,Chloroceryle_americana:7.892750934):3.62563172):5.095441219,Chloroceryle_amazona:16.61382387):4.811753648):2.191092361):12.43894925,(((((Pelargopsis_melanorhyncha:0.4571435551,Pelargopsis_capensis:0.4571435551):2.686491465,Pelargopsis_amauroptera:3.143635021):14.60660514,((Halcyon_leucocephala:12.44072122,((Halcyon_cyanoventris:8.932612504,(Halcyon_smyrnensis:7.220687948,(Halcyon_malimbica:5.288631247,((Halcyon_senegalensis:2.556007323,Halcyon_coromanda:2.556007323):2.428669618,Halcyon_senegaloides:4.984676941):0.3039543069):1.932056701):1.711924556):2.071952855,(Halcyon_albiventris:7.183032651,(Halcyon_pileata:6.556213638,Halcyon_badia:6.556213638):0.626819013):3.821532707):1.436155864):0.5381936806,Halcyon_chelicuti:12.9789149):4.771325262):6.396716111,((((((Dacelo_tyro:3.684142681,(Dacelo_novaeguineae:2.616677115,Dacelo_leachii:2.616677115):1.067465566):0.05948231358,Dacelo_gaudichaud:3.743624995):3.166850297,Clytoceyx_rex:6.910475291):7.232194014,Melidora_macrorrhina:14.1426693):3.275107622,(Cittura_cyanotis:15.79675025,(((Tanysiptera_hydrocharis:3.005884519,Tanysiptera_galatea:3.005884519):6.628128608,((Tanysiptera_riedelii:2.845364181,Tanysiptera_danae:2.845364181):3.713683709,((Tanysiptera_nympha:1.599128881,Tanysiptera_carolinae:1.599128881):0.01071145813,Tanysiptera_ellioti:1.609840339):4.949207551):3.074965238):2.14052481,Tanysiptera_sylvia:11.77453794):4.022212314):1.621026676):0.6574670609,((((Actenoides_hombroni:0.2944612259,Actenoides_bougainvillei:0.2944612259):1.756603576,Actenoides_lindsayi:2.051064802):7.081895684,((Actenoides_monachus:2.953863146,Actenoides_princeps:2.953863146):4.382342486,Actenoides_concretus:7.336205632):1.796754854):7.242506826,((Syma_megarhyncha:7.289917561,Syma_torotoro:7.289917561):5.850266397,(Todiramphus_funebris:11.17463063,((Todiramphus_saurophaga:0.812053496,Todiramphus_recurvirostris:0.812053496):9.899901835,(((((Todiramphus_lazuli:0.1899190347,Todiramphus_godeffroyi:0.1899190347):1.420688493,Todiramphus_albonotatus:1.610607528):5.43455918,Todiramphus_nigrocyaneus:7.045166707):0.9163134648,((Todiramphus_pyrrhopygius:3.059441551,Todiramphus_winchelli:3.059441551):1.301969756,((Todiramphus_ruficollaris:0.8511747467,Todiramphus_cinnamominus:0.8511747467):2.776867259,Todiramphus_veneratus:3.628042006):0.7333693016):3.600068865):2.108272756,(((Todiramphus_enigma:4.634505142,Todiramphus_gambieri:4.634505142):0.2437445096,Todiramphus_farquhari:4.878249651):0.8530443296,((Todiramphus_leucopygius:3.971261638,((Todiramphus_tutus:0.5902945445,Todiramphus_macleayii:0.5902945445):0.6525398376,((Todiramphus_sanctus:0.4532578011,Todiramphus_australasia:0.4532578011):0.1616232676,Todiramphus_chloris:0.6148810687):0.6279533134):2.728427256):1.398228491,Todiramphus_diops:5.369490128):0.3618038526):4.338458947):0.6422024025):0.4626753024):1.965553324):3.235283354):1.699776677):6.071712288):4.071931666,Lacedo_pulchella:28.21888794):7.836731186):1.645666797,(((Alcedo_euryzona:11.395543,(((Alcedo_atthis:4.375560989,Alcedo_coerulescens:4.375560989):2.470450993,(Alcedo_quadribrachys:3.621527231,Alcedo_semitorquata:3.621527231):3.224484751):1.141943288,(Alcedo_hercules:4.241847538,Alcedo_meninting:4.241847538):3.746107733):3.407587728):3.930694972,((((Ceyx_erithaca:1.25147201,Ceyx_rufidorsa:1.25147201):5.829070196,(Ceyx_melanurus:6.367330542,(Ceyx_lepidus:2.70754688,(Alcedo_argentata:0.3832120501,Alcedo_cyanopectus:0.3832120501):2.32433483):3.659783662):0.713211664):0.565936195,((Alcedo_azurea:1.342593932,Alcedo_websteri:1.342593932):3.123021113,Alcedo_pusilla:4.465615045):3.180863356):7.067619461,Ceyx_fallax:14.71409786):0.6121401089):0.6540196903,((Ceyx_madagascariensis:9.903865741,(Alcedo_leucogaster:8.707774544,((Alcedo_cristata:0.5260053016,Caridonax_fulgidus:0.5260053016):7.217268241,Alcedo_vintsioides:7.743273543):0.9645010013):1.196091197):5.650248867,(Ceyx_lecontei:7.389993577,Ceyx_pictus:7.389993577):8.16412103):0.4261430538):21.72102826):11.93310216,((((Momotus_momota:3.703252859,(Momotus_mexicanus:1.61642352,Momotus_aequatorialis:1.61642352):2.086829338):2.042819226,Baryphthengus_ruficapillus:5.746072085):13.12545939,(Aspatha_gularis:5.333313547,Baryphthengus_martii:5.333313547):13.53821793):8.511474158,((Hylomanes_momotula:6.043775536,Eumomota_superciliosa:6.043775536):15.54648272,(Electron_carinatum:12.4122899,Electron_platyrhynchum:12.4122899):9.177968358):5.792747377):22.25138244):3.875734019):6.101467518):0.8328255105):13.32997348,(((((((Micromonacha_lanceolata:10.44923671,(Hapaloptila_castanea:10.01536089,Hypnelus_ruficollis:10.01536089):0.4338758219):2.287719133,((((Notharchus_ordii:0.3633666444,Notharchus_pectoralis:0.3633666444):5.08857646,Notharchus_swainsoni:5.451943104):5.467123007,Notharchus_macrorhynchos:10.91906611):1.033073351,(Notharchus_tectus:9.617703202,Notharchus_hyperrhynchus:9.617703202):2.33443626):0.7848163822):20.98060124,(Nonnula_sclateri:31.34498888,((Nonnula_rubecula:2.472310393,Nonnula_amaurocephala:2.472310393):17.21559208,(Nonnula_brunnea:4.910976036,(Nonnula_frontalis:4.042947574,Nonnula_ruficapilla:4.042947574):0.8680284614):14.77692644):11.65708641):2.372568202):1.851472635,(Malacoptila_striata:35.02999952,(Malacoptila_fusca:18.21216126,((Malacoptila_semicincta:9.352196331,Malacoptila_panamensis:9.352196331):7.490368104,(Malacoptila_rufa:10.70682401,(Malacoptila_mystacalis:4.16090451,Malacoptila_fulvogularis:4.16090451):6.545919503):6.135740422):1.369596825):16.81783827):0.5390301941):8.246393162,(((Monasa_atra:14.41720261,((Monasa_nigrifrons:2.171696856,Monasa_flavirostris:2.171696856):2.403493229,Monasa_morphoeus:4.575190085):9.842012521):1.920441139,((Chelidoptera_tenebrosa:1.599145251,Bucco_capensis:1.599145251):7.507155751,(((Nystalus_radiatus:0.8994144131,Nystalus_maculatus:0.8994144131):1.27492188,Nystalus_chacuru:2.174336294):0.6408663883,Nystalus_striolatus:2.815202682):6.291098321):7.231342742):7.377261723,(Bucco_macrodactylus:21.14066989,(Bucco_tamatia:13.76587371,Bucco_noanamae:13.76587371):7.374796179):2.574235578):20.10051741):1.18198777,((Jacamaralcyon_tridactyla:22.1009046,(((Brachygalba_salmoni:1.452799107,Brachygalba_goeringi:1.452799107):0.1932696831,Brachygalba_lugubris:1.64606879):4.138807949,Brachygalba_albogularis:5.784876739):16.31602786):4.816208576,(((Galbula_leucogastra:14.02377477,((((Galbula_ruficauda:6.193552019,Galbula_cyanicollis:6.193552019):0.09565161187,(Galbula_albirostris:3.031661825,Galbula_cyanescens:3.031661825):3.257541806):4.258295828,((Galbula_dea:1.594886617,Galbula_pastazae:1.594886617):7.01287153,Galbula_tombacea:8.607758147):1.939741312):0.524472478,(Galbula_chalcothorax:5.723293093,Galbula_galbula:5.723293093):5.348678844):2.951802835):2.118994349,(Galbalcyrhynchus_leucotis:1.151558436,Galbalcyrhynchus_purusianus:1.151558436):14.99121068):3.45210297,Jacamerops_aureus:19.59487209):7.322241081):18.08029748):12.20673637,((((((((((Pogoniulus_atroflavus:8.231314766,(((Pogoniulus_pusillus:5.098753645,Pogoniulus_subsulphureus:5.098753645):0.4488065034,(Pogoniulus_simplex:1.796296154,Pogoniulus_chrysoconus:1.796296154):3.751263994):0.5503561318,Pogoniulus_scolopaceus:6.09791628):2.133398486):0.5366920029,Pogoniulus_makawai:8.768006769):2.033119525,Pogoniulus_bilineatus:10.80112629):3.351235378,(Pogoniulus_leucomy
[truncated: 4,239,261 more chars]
