# Supplementary material for: Polygyny is linked to accelerated birdsong evolution but not to larger song repertoires
Source: Nat Commun. 2019 Feb 21;10:884. doi: 10.1038/s41467-019-08621-3 (PMC6385279; doi:10.1038/s41467-019-08621-3)
Supplement: Supplementary file 9 — Supplementary Software 1 [file 41467_2019_8621_MOESM9_ESM.zip › Final Revision Code/Original Code/Supplement_MateSongFunc.R]

########
#Coded by Kate T. Snyder
#Last Modified 6-22-2018
#Built using RStudio Version 1.1.453
#R Version 3.4.2
#
#mnormt_1.5-5    plyr_1.8.4   geiger_2.0.6   btw_0.1
#phytools_0.6-44   R.utils_2.6.0   nortest_1.0-4
#maps_3.3.0        ape_5.1      nlme_3.1-137   nortest_1.0-4
#BayesTraitsV2
########

#Supplemental Code: matesongfunc
#Performs phylanova, brownie, plots ACE heattree, plots brownie rate distributions


matesongfunc <- function(MateParam=c("Polygyny","EPP","OC","none"),SongParam=c("Song","Syllsong","Syllrep","Interval","Duration","Rate","Continuity","OC","none"), matemodel = "ARD", heattree=FALSE, brownie=FALSE, minmax = NA, matensim = 1000, matingtree = NA) {
  require(R.utils)
  require(phytools)
  require(ape)
  require(base)
  require(mnormt)
  require(plyr)
  require(geiger)
  
  source(file = "Supplement_subsetbirddata.R")
  source(file = "Supplement_findQrates.R")
  source(file = "Supplement_browniefunction.R")
  source(file = "Supplement_plotheattree.R")
  source(file = "Supplement_signalfunc.R")
  source(file = "Supplement_scatterboxes.R")
  source(file = "Supplement_pglsResiduals.R")
  
  output <- list()
  
  subsetout <- subsetbirddata(MateParam, SongParam, islog = TRUE, newdata = FALSE) #log10
  matingtree <- subsetout$bothtree
  songdf <- subsetout$df
  matingdatavec <- subsetout$matevec
  matingtree <- subsetout$ditree
  songdatavec <- subsetout$songcontvec
  


  
  if (SongParam != "none") {
    set.seed(10)
    phylanova <- phylANOVA(matingtree,matingdatavec,songdatavec, nsim=matensim)
    output$phylanovatitle <- paste(MateParam,SongParam,minmax,"N =", length(songdatavec))
    output$phylanova <- phylanova
    
    if (brownie == TRUE) {
      browniefunction(MateParam,SongParam, matensim = matensim, minmax = minmax, phylanova = phylanova$Pf)
    } # end if brownie=T
    
    if (heattree == TRUE) {
        plotheattree(MateParam,SongParam)
    }  #end if plot=T 
    
  }  #end != "none"
  
}
