# Supplementary material for: Polygyny is linked to accelerated birdsong evolution but not to larger song repertoires
Source: Nat Commun. 2019 Feb 21;10:884. doi: 10.1038/s41467-019-08621-3 (PMC6385279; doi:10.1038/s41467-019-08621-3)
Supplement: Supplementary file 9 — Supplementary Software 1 [file 41467_2019_8621_MOESM9_ESM.zip › Final Revision Code/Original Code/RunMe.R]

########
#Coded by Kate T. Snyder
#Last Modified 6-22-2018
#Built using RStudio Version 1.1.453
#R Version 3.4.2
#
#mnormt_1.5-5    plyr_1.8.4   geiger_2.0.6   btw_0.1
#phytools_0.6-44   R.utils_2.6.0   nortest_1.0-4
#maps_3.3.0        ape_5.1      nlme_3.1-137   nortest_1.0-4
#BayesTraitsV2
########


#Run me (Master script)
#PLEASE READ WARNINGS AND INSTRUCTIONS AND RUN FUNCTIONS INDIVIDUALLY
#
# Generate Figs: Scatterboxes
# Output: 2 PDFs, one for Polygyny and one for EPP
# Includes in outputted fig the Wilcoxon test p-value and phylANOVA p-value with 10,000 replicates
source("Supplement_scatterboxes.R")
scatterboxes("Polygyny")
scatterboxes("EPP")


source("Supplement_matezillabuild.R")
matezillabuild(ntrees = 20)  #ntrees is the number of trees to include in consensus tree, maximum (and default) 1000

source("Supplement_signalfunc.R")
signalfunc(matensim = 10000) #tests phylogenetic signal in song data


source("Supplement_pglsResiduals.R")
pglsresiduals()


# Performs phylanova, brownie, plots ACE heattree, plots brownie rate distributions
# only PolygynySyllrep heattree seemed to not work - prob just dev.off silliness, but check
source(file = "Supplement_MateSongFunc.R")
matesongfunc("Polygyny","Syllrep",heattree=TRUE,brownie=TRUE, matensim = 25)
matesongfunc("Polygyny","Syllsong",heattree=TRUE,brownie=TRUE, matensim = 25)
matesongfunc("Polygyny","Song",heattree=TRUE,brownie=TRUE, matensim = 25)
matesongfunc("Polygyny","Duration",heattree=TRUE,brownie=TRUE, matensim = 25)
matesongfunc("Polygyny","Interval",heattree=TRUE,brownie=TRUE, matensim = 25)
matesongfunc("Polygyny","Rate",heattree=TRUE,brownie=TRUE, matensim = 25)
matesongfunc("Polygyny","Continuity",heattree=TRUE,brownie=TRUE, matensim = 25)
matesongfunc("EPP","Syllrep",heattree=TRUE,brownie=TRUE, matensim = 25)
matesongfunc("EPP","Syllsong",heattree=TRUE,brownie=TRUE, matensim = 25)
matesongfunc("EPP","Song",heattree=TRUE,brownie=TRUE, matensim = 25)
matesongfunc("EPP","Duration",heattree=TRUE,brownie=TRUE, matensim = 25)
matesongfunc("EPP","Interval",heattree=TRUE,brownie=TRUE, matensim = 25)
matesongfunc("EPP","Rate",heattree=TRUE,brownie=TRUE, matensim = 25)
matesongfunc("EPP","Continuity",heattree=TRUE,brownie=TRUE, matensim = 25)

# Performs phylanova, jackknifing each family, outputs a csv with summarized data for all mate/song data combinations with all families removed sequentially
source(file = "Supplement_jackknifingphylanova.R")
compilephylanovadata(matensim = 20)


# Performs brownie, jackknifing each family
# WARNING: this function will evaluate ALL mate/song combinations, jackknifed. It will output 14 pdf files (each with ~20-40 figs each), and one csv file with log likelihood test of whether rates of song evolution are different in the two mating states (i.e. polygyny vs monogamy)
# HOWEVER: if you say "allcsvs = TRUE" - you will get one csv PER family PER Mate/Song combination. It's over a couple hundred files, so be warned.
# ALSO: this will take a relatively long time regardless of what you set matensim as, but doing the full 100 that was done for the manuscript will take around 12 hours to several days, depending on processing power.
source(file = "Supplement_compilebrownieresults.R")
compilebrownieresults(matensim = 2, allcsvs = FALSE)


#BayesTraits - can only be run on Mac
##MUST set path to the location of BayesTraitsV2 on your computer
#.BayesTraitsPath <- "~/Documents/BayesTraits/BayesTraitsV2"
#Replace "Polygyny" with "EPP" and "Syllrep" with any of "Syllsong","Song","Duration","Interval","Rate", or "Continuity"
source(file = "Supplement_btwfunction.R")
btwfunction("Polygyny","Syllrep",csvsout = TRUE, jackknife = FALSE, nsim = 10) #takes ~2hrs with 10
btwfunction("Polygyny","Syllrep",csvsout = FALSE, jackknife = TRUE, nsim = 3) #takes a very very long time
