# Supplementary material for: Polygyny is linked to accelerated birdsong evolution but not to larger song repertoires
Source: Nat Commun. 2019 Feb 21;10:884. doi: 10.1038/s41467-019-08621-3 (PMC6385279; doi:10.1038/s41467-019-08621-3)
Supplement: Supplementary file 9 — Supplementary Software 1 [file 41467_2019_8621_MOESM9_ESM.zip › Final Revision Code/Original Code/Supplement_pglsResiduals.R]

########
#Coded by Kate T. Snyder
#Last Modified 6-22-2018
#Built using RStudio Version 1.1.453
#R Version 3.4.2
#
#mnormt_1.5-5    plyr_1.8.4   geiger_2.0.6   btw_0.1
#phytools_0.6-44   R.utils_2.6.0   nortest_1.0-4
#maps_3.3.0        ape_5.1      nlme_3.1-137   nortest_1.0-4
#BayesTraitsV2
########


#Histograms of song data, residuals without phylogenetic correction, and residuals with phylogenetic correction
#14 Warnings can be ignored

pglsresiduals <- function() {

require(ape)
require(geiger)
require(nlme)
require(phytools)
require(nortest)

  source(file = "Supplement_subsetbirddata.R")

pdf(file = paste(Sys.Date(),"PGLSresidualHists.pdf",sep=""), width = 11, height = 28)
layout(matrix(1:42, nrow = 14, ncol = 3, byrow = TRUE))
par(mar = c(3,3,2,0.5))
output <- list()
MateParams = c("Polygyny","EPP")
SongParams = c("Syllrep","Syllsong","Song","Interval","Duration","Rate","Continuity")
for (k in c("Polygyny","EPP")) {
  MateParam = k
  for (l in c("Syllrep","Syllsong","Song","Interval","Duration","Rate","Continuity")) {
    SongParam = l
    print(MateParam)
    print(SongParam)
    subset <- subsetbirddata(MateParam,SongParam)
# for (i in 1:length(MateParams)) {
# 
#   for (j in 1:length(SongParams)) {
    outputtemp = list()
    # MateParam <-  MateParams[i]
    # SongParam <- SongParams[j]
    names <- print(paste(k,l, sep = ""))
    outputtemp$names <- names
    
#    subset <- subsetbirddata(MateParam = MateParams[i],SongParam = SongParams[j])
    songcol <- subset$songcol
    matecol <- subset$matecol
    matetree <- subset$ditree
    matevec <- subset$matevec
    songcontvec <- subset$songcontvec
    df <- subset$df
    rownames(df) <- df$BirdtreeFormat
    print(name.check(matetree, df))
    pglsModel2 <- gls(songcontvec ~ matevec, correlation = corBrownian(phy = matetree), method = "ML")
 #   pglsModel2 <- gls(songcol ~ matecol, correlation = corBrownian(phy = matetree), data=df, method = "ML") 
    
    pglsModel2
    
    fit <- pglsModel2
    lillieSongvec <- lillie.test(songcontvec)
    lillieNoCor <- lillie.test(residuals(fit))
    lillieCor <- lillie.test(chol(solve(vcv(matetree)))%*%residuals(fit))
    outputtemp$lillieSongvec <- lillieSongvec
    outputtemp$lillieNoCor <- lillieNoCor
    outputtemp$lillieCor <- lillieCor
    

    anovaresults <- anova(pglsModel2)
    coeffs <- coef(pglsModel2)

hist(songcontvec,main = paste("Distribution of log(",SongParam,")", sep=""), cex.main = 0.9, cex.axis=0.6)
title(ylab = paste(MateParam,SongParam), cex.lab = 1.1, line = 2)
hist(residuals(fit), main = "Distribution of residuals with no phylogenetic correction", cex.main = 0.9)
hist(chol(solve(vcv(matetree)))%*%residuals(fit), main = "Distribution of residuals with phylogenetic correction", cex.main = 0.9)

    outputtemp$anovaresults <- anovaresults
    outputtemp$coeffs <- coeffs
    output[[length(output)+1]] <- outputtemp
  }
}
 outputfile <- file(paste(Sys.Date(),"PGLS_out.txt",sep=""))
sink(outputfile,append=TRUE)
print(output)
sink()
close(outputfile)
dev.off()

}
