# Supplementary material for: Polygyny is linked to accelerated birdsong evolution but not to larger song repertoires
Source: Nat Commun. 2019 Feb 21;10:884. doi: 10.1038/s41467-019-08621-3 (PMC6385279; doi:10.1038/s41467-019-08621-3)
Supplement: Supplementary file 9 — Supplementary Software 1 [file 41467_2019_8621_MOESM9_ESM.zip › Final Revision Code/Original Code/Supplement_signalfunc.R]

########
#Coded by Kate T. Snyder
#Last Modified 6-22-2018
#Built using RStudio Version 1.1.453
#R Version 3.4.2
#
#mnormt_1.5-5    plyr_1.8.4   geiger_2.0.6   btw_0.1
#phytools_0.6-44   R.utils_2.6.0   nortest_1.0-4
#maps_3.3.0        ape_5.1      nlme_3.1-137   nortest_1.0-4
#BayesTraitsV2
########

#Test phylogenetic signal of song characteristics


signalfunc <- function(matensim = 1000) {
  require(phytools)
  source(file = "Supplement_subsetbirddata.R")
  phylout = matrix(nrow=0,ncol = 10)
  SongParams = c("Song","Syllsong","Syllrep","Interval","Duration","Rate","Continuity")
  for (j in 1:7) {
    SongParam = SongParams[j]
    justsongsubset <- subsetbirddata("none",SongParam,islog = TRUE)
    bothtree <- justsongsubset$ditree
    songdatavec <- justsongsubset$songcontvec
 #   songdf <- subset$df


sigK <- phylosig(bothtree,songdatavec, method = "K", test = TRUE, nsim = matensim)
sigLambda <- phylosig(bothtree,songdatavec, method = "lambda", test = TRUE, nsim = matensim)
phyltempvec <- set.seed(10)
phyltempvec[1] <- "none"
phyltempvec[2] <- SongParam
phyltempvec[3] <- NA
phyltempvec[4] <- NA
phyltempvec[5] <- sigK$K
phyltempvec[6] <- sigK$P
phyltempvec[7] <- sigLambda$lambda
phyltempvec[8] <- sigLambda$logL
phyltempvec[9] <- sigLambda$logL0
phyltempvec[10] <- sigLambda$P
phylout <- rbind(phylout,phyltempvec)
print(SongParam)
print(length(songdatavec))

colnames(phylout) <- c("MateParam","SongParam","minmax","phylANOVAp","KsigK","KsigP","lambda","lambdaLogL","lambdaLogL0","lambdaP")
write.csv(file=paste(Sys.Date(),"signaltestsall.csv", sep=""),x = phylout)
  }
}
