# Supplementary material for: Polygyny is linked to accelerated birdsong evolution but not to larger song repertoires
Source: Nat Commun. 2019 Feb 21;10:884. doi: 10.1038/s41467-019-08621-3 (PMC6385279; doi:10.1038/s41467-019-08621-3)
Supplement: Supplementary file 9 — Supplementary Software 1 [file 41467_2019_8621_MOESM9_ESM.zip › Final Revision Code/Original Code/Supplement_jackknifingphylanova.R]

########
#Coded by Kate T. Snyder
#Last Modified 6-22-2018
#Built using RStudio Version 1.1.453
#R Version 3.4.2
#
#mnormt_1.5-5    plyr_1.8.4   geiger_2.0.6   btw_0.1
#phytools_0.6-44   R.utils_2.6.0   nortest_1.0-4
#maps_3.3.0        ape_5.1      nlme_3.1-137   nortest_1.0-4
#BayesTraitsV2
########

#Jackknifing phylanova and compiling all results

compilephylanovadata <- function(matensim = 1000) { 
  phyladata <- matrix(nrow=0,ncol=5)
  colnames(phyladata) <- c("MateParam","SongParam","Removed Family","PhylANOVA pval","N species")
  SongParams <- c("Syllrep","Syllsong","Song","Duration","Interval","Rate", "Continuity")
  for (i in 1:length(SongParams)) {
    SongParam = SongParams[i]
    print(paste("Starting",SongParam, Sys.time()))
    EPPphyldata <- jackphyl("EPP", SongParam, matensim = matensim) 
    Polygynyphyldata <- jackphyl("Polygyny",SongParam, matensim = matensim) 
    phyladata <- rbind(phyladata,EPPphyldata,Polygynyphyldata)
  }  
  colnames(phyladata) <- c("MateParam","SongParam","Removed Family","PhylANOVA pval","N species")
  write.csv(file = "jackknifedPhylANOVAs.csv", phyladata)
}


jackphyl <- function(MateParam,SongParam, matensim = 1000) {
  require(phytools)
  source(file = "Supplement_subsetbirddata.R")
subset <- subsetbirddata(MateParam,SongParam)
songdf <- subset$df
bothtree <- subset$ditree
# songdatavec <- subset$songcontvec
# matingdatavec <- subset$matevec
songcol <- subset$songcol
matecol <- subset$matecol

familyvecNoNone <- unique(songdf$Family)
familyvec <- c("None",as.character(familyvecNoNone))
matensim = length(familyvec)

  jacksongdf <- songdf
  phyladata <- data.frame(MatePar=character(matensim),SongPar=character(matensim),FamilyJacked=character(matensim),Pval=numeric(matensim),NSpecies=integer(matensim), stringsAsFactors = FALSE)
  for (k in 1:length(familyvec)) {
    jackedsongdf <- jacksongdf[which(jacksongdf$Family != familyvec[k]),]
    
    notjackedvec <- bothtree$tip.label %in% as.character(jackedsongdf$BirdtreeFormat)
    dropforjack <- which(notjackedvec == FALSE)
    
    jacktree <- drop.tip(bothtree,tip = dropforjack)
    
    matevec <- as.character(jackedsongdf[,matecol])
    names(matevec) <- jackedsongdf$BirdtreeFormat
    songcontvec <- jackedsongdf[,songcol]
      songcontvec <- log(songcontvec,10)

    names(songcontvec) <- jackedsongdf$BirdtreeFormat
    N <- length(songcontvec)
    
    set.seed(10)
    
    phylanova <- phylANOVA(tree=jacktree, x = matevec, y = songcontvec, nsim = 1000)
    
    phyladata[k,1] <- MateParam
    phyladata[k,2] <- SongParam
    phyladata[k,3] <- familyvec[k]
    phyladata[k,4] <- phylanova$Pf
    phyladata[k,5] <- N
  }
  output <- phyladata
  return(output)
#  write.csv(file = paste(Sys.Date(), "PhylANOVAJack", MateParam,SongParam,".csv",sep=""), x=phyladata)
}
