# Supplementary material for: Polygyny is linked to accelerated birdsong evolution but not to larger song repertoires
Source: Nat Commun. 2019 Feb 21;10:884. doi: 10.1038/s41467-019-08621-3 (PMC6385279; doi:10.1038/s41467-019-08621-3)
Supplement: Supplementary file 9 — Supplementary Software 1 [file 41467_2019_8621_MOESM9_ESM.zip › Final Revision Code/Original Code/Supplement_browniefunction.R]

########
#Coded by Kate T. Snyder
#Last Modified 6-22-2018
#Built using RStudio Version 1.1.453
#R Version 3.4.2
#
#mnormt_1.5-5    plyr_1.8.4   geiger_2.0.6   btw_0.1
#phytools_0.6-44   R.utils_2.6.0   nortest_1.0-4
#maps_3.3.0        ape_5.1      nlme_3.1-137   nortest_1.0-4
#BayesTraitsV2
########


#brownie function
#
#runs brownie, generates results dataframe with all iterations of brownie, writes dataframe to csv, plots brownie rate distribution

browniefunction <- function(MateParam = MateParam,SongParam = SongParam, matensim = 500, phylanova = "not evaluated", minmax = NULL) {
  source(file = "Supplement_findQrates.R")
print("Beginning simmap for brownie") 
starttimebrownie <- Sys.time()


Qoutput <- findQrates(MateParam = MateParam, SongParam = "none", withsuboscines = TRUE, newdata = FALSE)
qrates <- Qoutput$qrates


subsetoutput <- subsetbirddata(MateParam, SongParam, withsuboscines = TRUE, newdata = FALSE) 

matingtree <- subsetoutput$ditree  
matecol <- subsetoutput$matecol
matingdatavec <- subsetoutput$matevec
songdatavec <- subsetoutput$songcontvec

simmappy <- make.simmap(matingtree,matingdatavec,nsim=matensim,Q=qrates) 
write.simmap(simmappy, file=paste(Sys.Date(),MateParam,SongParam,matensim,"simmaps",".txt",sep=""))
simmapsdone <- Sys.time()
simmaptime <- simmapsdone - starttimebrownie

print(paste("Simmaps generated. That step took this much time: ", simmaptime, ".  Starting for loop with ", matensim, " loops."))

browniedata <- data.frame(MatePar=character(matensim),SongPar=character(matensim),Pval=numeric(matensim),ERRate=numeric(matensim),ERloglik=numeric(matensim),ERace=numeric(matensim),ARDRate0=numeric(matensim),ARDRate1=numeric(matensim),ARDloglik=numeric(matensim),ARDace=numeric(matensim),k2=numeric(matensim),convergence=character(matensim),simmapnumber=integer(matensim),phylanovaP=numeric(matensim),stringsAsFactors = FALSE)
brownied <- set.seed(10)
browniedf <- set.seed(10)

for (i in 1:matensim) {
  simmapfor <- simmappy[[i]]
  brownieliteresults <- set.seed(10)
  
  tryCatch(
    expr = {
      withTimeout(expr={
        
        brownieliteresults <- brownie.lite(simmapfor,songdatavec,maxit=75000)
        browniedata[i,3] <- brownieliteresults$P.chisq
        browniedata[i,4] <- brownieliteresults$sig2.single
        browniedata[i,5] <- brownieliteresults$logL1
        browniedata[i,6] <- brownieliteresults$a.single
        browniedata[i,7] <- brownieliteresults$sig2.multiple[1]
        browniedata[i,8] <- brownieliteresults$sig2.multiple[2]
        browniedata[i,9] <- brownieliteresults$logL.multiple
        browniedata[i,10] <- brownieliteresults$a.multiple
        browniedata[i,11] <- brownieliteresults$k2
        browniedata[i,12] <- as.character(brownieliteresults$convergence)
        browniedata[i,13] <- i}, timeout = 16, cpu=Inf, onTimeout = "error")
    },
    TimeoutException = function(ex) {browniedata[i,2:13]<-c(NA,NA,NA,NA,NA,NA,NA,NA,NA,NA,"timeout",i);
    print(paste("timeout",i));
    })

  browniedata[i,1] <- MateParam
  browniedata[i,2] <- SongParam
  browniedata[i,14] <- phylanova
  
  if (i %in% c(20,100,160,200,400,600,800,1000,1200,1400)) {
    write.csv(file = paste(Sys.Date(),"brownie",matensim,"sim",MateParam,SongParam,minmax,".csv",sep=""), browniedata) #cumulative brownie data results, saved during long process
    print("Saved data")
  }
  if (i %in% seq(0,2000,by=50)) {
    print(paste("End brownie loop iteration",i,Sys.time()))
  }
}  #end for loop 1:matensim
print("End brownie loop")
endtimebrownie <- Sys.time()
looptime = endtimebrownie-starttimebrownie
write.csv(file = paste(Sys.Date(),"brownie",matensim,"sim",MateParam,SongParam,minmax,".csv",sep=""), browniedata)

brownied <- browniedata
browniedf <- brownied[brownied$convergence == "Optimization has converged.",]
browniedf <- browniedf[!is.na(browniedf$convergence),]
ARDratio0to1 <- browniedf$ARDRate0/browniedf$ARDRate1
browniedf <- cbind(browniedf,ARDratio0to1)
all0over1df <- browniedf[which(browniedf$ARDratio0to1 > 1),]
all1over0df <- browniedf[which(browniedf$ARDratio0to1 < 1),]

ERloglikmean <- mean(browniedf$ERloglik)
ARDloglikmean <- mean(browniedf$ARDloglik)
P.chisqAll=pchisq(2*(ARDloglikmean-as.numeric(ERloglikmean)),1,lower.tail=FALSE)
ERloglikmean0over1 <- mean(all0over1df$ERloglik)
ARDloglikmean0over1 <- mean(all0over1df$ARDloglik)
P.chisq0over1=pchisq(2*(ARDloglikmean0over1-as.numeric(ERloglikmean0over1)),1,lower.tail=FALSE)
ERloglikmean1over0 <- mean(all1over0df$ERloglik)
ARDloglikmean1over0 <- mean(all1over0df$ARDloglik)
P.chisq1over0=pchisq(2*(ARDloglikmean1over0-as.numeric(ERloglikmean1over0)),1,lower.tail=FALSE)


#plot brownie distribution
pdf(file=paste(Sys.Date(),"brownieplot",MateParam,SongParam,".pdf",sep=""),width = 5, height = 5)
if (MateParam == "Polygyny") {
  state0 <- "Monogamy"
  state1 <- "Polygyny"
} else if (MateParam == "EPP") {
  state0 <- "Low EPP"
  state1 <- "High EPP"
}
D0 <- density(browniedf$ARDRate0)
D1 <- density(browniedf$ARDRate1)

plot(D0,col="blue",
     xlim=c(min(c(D0$x,D1$x)),
            max(c(D0$x,D1$x))),
     ylim=c(min(c(D0$y,D1$y)),
            max(c(D0$y,D1$y))),
     main=paste(MateParam, SongParam, "all converged runs", " \nPval =", round(P.chisqAll,3), "/ Pval", state0, "higher =", round(P.chisq0over1,3), "/ Pval", state1, "higher =", round(P.chisq1over0,3)), cex.main = 0.75, xlab=paste("Rate of",SongParam,"evolution"),ylab="Frequency") 
lines(D1, col="red")
abline(v=browniedf$ERRate[1], lty = 2)
if (c(D0$x,D1$x)[which(c(D0$y,D1$y) == max(D0$y,D1$y))] > browniedf$ERRate[1]) {
  legend("topleft",legend = c(paste(state0),paste(state1),"Equal Rates"), lwd=1,col=c("blue","red", "black"), lty = c(1,1,2))
} else if (c(D0$x,D1$x)[which(c(D0$y,D1$y) == max(D0$y,D1$y))] < browniedf$ERRate[1]) {
  legend("topright",legend = c(paste(state0),paste(state1), "Equal Rates"), lwd=1,col=c("blue","red", "black"), lty = c(1,1,2)) 
}
dev.off()

}
