# Supplementary material for: Polygyny is linked to accelerated birdsong evolution but not to larger song repertoires
Source: Nat Commun. 2019 Feb 21;10:884. doi: 10.1038/s41467-019-08621-3 (PMC6385279; doi:10.1038/s41467-019-08621-3)
Supplement: Supplementary file 9 — Supplementary Software 1 [file 41467_2019_8621_MOESM9_ESM.zip › Final Revision Code/Original Code/Supplement_plotheattree.R]

########
#Coded by Kate T. Snyder
#Last Modified 6-22-2018
#Built using RStudio Version 1.1.453
#R Version 3.4.2
#
#mnormt_1.5-5    plyr_1.8.4   geiger_2.0.6   btw_0.1
#phytools_0.6-44   R.utils_2.6.0   nortest_1.0-4
#maps_3.3.0        ape_5.1      nlme_3.1-137   nortest_1.0-4
#BayesTraitsV2
########

#plot ancestral character estimation phylogenies ("heattrees")
#

plotheattree <- function(MateParam = MateParam, SongParam = SongParam) {
  require(phytools)
if (MateParam == "Polygyny") {
  tipsize = 0.6
  spfontsize = 0.4
  if (SongParam %in% c("Duration", "Song")) {
    fileheight = 8.5
    spfontsize = 0.3
  } else { 
    fileheight = 8
    spfontsize = 0.4}
} else {
  tipsize = 0.95
  fileheight = 8
  spfontsize = 0.4
}
source(file = "Supplement_subsetbirddata.R")
subsetoutput <- subsetbirddata(MateParam, SongParam, islog = TRUE, newdata = FALSE) #log10
  matingtree <- subsetoutput$ditree  
  matecol <- subsetoutput$matecol
  matingdatavec <- subsetoutput$matevec
  songdatavec <- subsetoutput$songcontvec

py <- c("black", "white")

  pdf(file=paste(Sys.Date(),MateParam,SongParam,"heattree.pdf", sep=""), height = fileheight, width = 5)
  contmap <- contMap(matingtree,x=songdatavec,fsize=c(0.4,1),lwd=1,plot=FALSE,cols = heat.colors(100),label.offset=50) 
  plot(setMap(contmap,colors = heat.colors(100)),legend = FALSE,lwd=3, direction = "rightwards", srt = 40, label.offset = 5000,fsize=spfontsize, outline = FALSE)
  
  if (MateParam == "Polygyny") {
    legend("bottomleft",legend = c("Social Monogamy","Polygyny"), cex = 0.7, fill=py, bty="n")
  } else if (MateParam == "EPP") {
    legend("bottomleft",legend = c("Low EPP","High EPP"), fill=py, bty="n")
  }
  
  add.color.bar(23,heat.colors(100),title=paste("log ",SongParam),lwd=4,fsize=0.70,subtitle="",prompt = FALSE, lims = c(min(songdatavec),max(songdatavec)), x = 1, y = 10)
  
  matingtiplabels <- matingtree$tip.label %in% names(matingdatavec[matingdatavec==1])
  
  py <- c("black", "white")
  circles=ace(x=matingdatavec,phy=matingtree,type="discrete",model="ARD")
  nodelabels(thermo=circles$lik.anc,piecol=py, height=.9, width = 1.2, horiz = TRUE)
  
  tiplabels(pch=21,bg=py[as.numeric(matingtiplabels)+1], cex=tipsize)
  dev.off()
}
