# Supplementary material for: Polygyny is linked to accelerated birdsong evolution but not to larger song repertoires
Source: Nat Commun. 2019 Feb 21;10:884. doi: 10.1038/s41467-019-08621-3 (PMC6385279; doi:10.1038/s41467-019-08621-3)
Supplement: Supplementary file 9 — Supplementary Software 1 [file 41467_2019_8621_MOESM9_ESM.zip › Final Revision Code/MacOnly BayesTraits Code/samplematezillaHack89.nex]

#NEXUS
[R-package APE, Thu Jan 11 18:46:59 2018]
BEGIN TAXA;
	DIMENSIONS NTAX = 899;
	TAXLABELS
		Oxyruncus_cristatus
		Tyrannus_tyrannus
		Myiarchus_cinerascens
		Myiarchus_crinitus
		Pyrocephalus_rubinus
		Sayornis_nigricans
		Sayornis_phoebe
		Empidonax_difficilis
		Empidonax_flaviventris
		Empidonax_minimus
		Empidonax_traillii
		Empidonax_alnorum
		Empidonax_virescens
		Contopus_sordidulus
		Elaenia_chiriquensis
		Cercomacra_tyrannina
		Gymnopithys_leucaspis
		Conopophaga_lineata
		Xenops_minutus
		Cinclodes_albidiventris
		Cinclodes_comechingonus
		Cinclodes_antarcticus
		Cinclodes_fuscus
		Cinclodes_albiventris
		Furnarius_rufus
		Leptasthenura_yanacensis
		Leptasthenura_striolata
		Pseudoseisura_cristata
		Pseudoseisura_lophotes
		Cranioleuca_erythrops
		Synallaxis_erythrothorax
		Synallaxis_brachyura
		Synallaxis_zimmeri
		Phacellodomus_maculipectus
		Phacellodomus_striaticollis
		Automolus_ochrolaemus
		Thripadectes_rufobrunneus
		Automolus_rubiginosus
		Sclerurus_caudacutus
		Sclerurus_guatemalensis
		Ailuroedus_melanotis
		Ailuroedus_crassirostris
		Scenopoeetes_dentirostris
		Prionodura_newtoniana
		Chlamydera_cerviniventris
		Chlamydera_guttata
		Chlamydera_nuchalis
		Chlamydera_maculata
		Chlamydera_lauterbachi
		Ptilonorhynchus_violaceus
		Malurus_melanocephalus
		Malurus_leucopterus
		Malurus_elegans
		Malurus_lamberti
		Malurus_amabilis
		Malurus_alboscapulatus
		Malurus_pulcherrimus
		Malurus_coronatus
		Malurus_splendens
		Malurus_cyanocephalus
		Malurus_cyaneus
		Pardalotus_striatus
		Pardalotus_quadragintus
		Pardalotus_punctatus
		Manorina_melanocephala
		Pycnoptilus_floccosus
		Sericornis_frontalis
		Acanthornis_magna
		Gerygone_igata
		Pomatostomus_temporalis
		Orthonyx_spaldingii
		Notiomystis_cincta
		Coracina_cinerea
		Campephaga_quiscalina
		Campephaga_phoenicea
		Lalage_tricolor
		Coracina_azurea
		Malaconotus_blanchoti
		Tchagra_minutus
		Dryoscopus_cubla
		Laniarius_erythrogaster
		Prionops_retzii
		Tephrodornis_pondicerianus
		Tylas_eduardi
		Vanga_curvirostris
		Calicalicus_madagascariensis
		Euryceros_prevostii
		Platysteira_castanea
		Platysteira_chalybea
		Platysteira_concreta
		Platysteira_cyanea
		Platysteira_peltata
		Batis_occulta
		Gymnorhina_tibicen
		Psophodes_olivaceus
		Mohoua_albicilla
		Mohoua_ochrocephala
		Mohoua_novaeseelandiae
		Pachycephala_pectoralis
		Cyclarhis_gujanensis
		Vireo_altiloquus
		Vireo_flavoviridis
		Vireo_olivaceus
		Vireo_philadelphicus
		Vireo_bellii
		Vireo_atricapilla
		Vireo_griseus
		Vireo_huttoni
		Vireo_vicinior
		Vireo_solitarius
		Vireo_flavifrons
		Lanius_nubicus
		Lanius_minor
		Lanius_senator
		Lanius_collaris
		Lanius_vittatus
		Lanius_tigrinus
		Lanius_collurio
		Lanius_schach
		Lanius_bucephalus
		Lanius_gubernator
		Lanius_ludovicianus
		Lanius_excubitor
		Lanius_sphenocercus
		Lanius_somalicus
		Lanius_dorsalis
		Calocitta_formosa
		Aphelocoma_ultramarina
		Aphelocoma_californica
		Aphelocoma_insularis
		Aphelocoma_coerulescens
		Cyanocitta_cristata
		Corvus_monedula
		Corvus_brachyrhynchos
		Corvus_corone
		Corvus_rhipidurus
		Pica_pica
		Pica_nuttalli
		Pica_hudsonia
		Perisoreus_infaustus
		Perisoreus_canadensis
		Pyrrhocorax_graculus
		Rhipidura_leucophrys
		Manucodia_keraudrenii
		Manucodia_chalybatus
		Parotia_wahnesi
		Parotia_carolae
		Pteridophora_alberti
		Paradisaea_minor
		Cicinnurus_magnificus
		Epimachus_meyeri
		Epimachus_fastuosus
		Epimachus_albertisi
		Ptiloris_magnificus
		Lophorina_superba
		Terpsiphone_corvina
		Terpsiphone_bedfordi
		Terpsiphone_paradisi
		Terpsiphone_rufiventer
		Terpsiphone_atrochalybeia
		Terpsiphone_viridis
		Terpsiphone_rufocinerea
		Hypothymis_azurea
		Trochocercus_cyanomelas
		Trochocercus_nitens
		Grallina_cyanoleuca
		Chasiempis_sandwichensis
		Arses_telescophthalmus
		Dicrurus_adsimilis
		Dicrurus_forficatus
		Dicrurus_ludwigii
		Chaetops_frenatus
		Chaetops_aurantius
		Petroica_goodenovii
		Petroica_australis
		Petroica_macrocephala
		Melanodryas_cucullata
		Eopsaltria_australis
		Drymodes_brunneopygia
		Cephalopyrus_flammiceps
		Culicicapa_ceylonensis
		Elminia_albicauda
		Elminia_albiventris
		Elminia_albonotata
		Elminia_nigromitrata
		Stenostira_scita
		Auriparus_flaviceps
		Anthoscopus_caroli
		Anthoscopus_minutus
		Remiz_pendulinus
		Parus_caeruleus
		Parus_cyanus
		Parus_cristatus
		Baeolophus_wollweberi
		Baeolophus_inornatus
		Baeolophus_bicolor
		Baeolophus_atricristatus
		Parus_lugubris
		Parus_rufescens
		Parus_hudsonicus
		Parus_cinctus
		Parus_atricapillus
		Parus_carolinensis
		Parus_sclateri
		Parus_cinerascens
		Parus_montanus
		Parus_leucomelas
		Parus_rufonuchalis
		Parus_ater
		Parus_major
		Parus_palustris
		Parus_albiventris
		Parus_niger
		Pseudopodoces_humilis
		Nicator_chloris
		Nicator_gularis
		Panurus_biarmicus
		Mirafra_poecilosterna
		Mirafra_gilletti
		Mirafra_africana
		Mirafra_hypermetra
		Mirafra_africanoides
		Mirafra_sabota
		Mirafra_hova
		Melanocorypha_calandra
		Eremophila_alpestris
		Lullula_arborea
		Heteromirafra_ruddi
		Alauda_razae
		Alauda_arvensis
		Galerida_magnirostris
		Galerida_modesta
		Galerida_theklae
		Galerida_cristata
		Spizocorys_conirostris
		Spizocorys_fringillaris
		Eremalauda_starki
		Calandrella_somalica
		Calandrella_cinerea
		Eremopterix_australis
		Eremopterix_leucotis
		Eremopterix_verticalis
		Eremopterix_nigriceps
		Eremopterix_leucopareia
		Certhilauda_subcoronata
		Ammomanes_deserti
		Certhilauda_chuana
		Certhilauda_erythrochlamys
		Certhilauda_albescens
		Certhilauda_barlowi
		Certhilauda_burra
		Psaltriparus_minimus
		Pholidornis_rushiae
		Phylloscopus_ruficapilla
		Phylloscopus_umbrovirens
		Phylloscopus_nitidus
		Phylloscopus_fuscatus
		Phylloscopus_collybita
		Phylloscopus_sindianus
		Phylloscopus_trochilus
		Phylloscopus_humei
		Phylloscopus_sibilatrix
		Phylloscopus_bonelli
		Cettia_cetti
		Cettia_fortipes
		Progne_subis
		Riparia_riparia
		Tachycineta_bicolor
		Tachycineta_thalassina
		Tachycineta_albilinea
		Delichon_urbicum
		Hirundo_semirufa
		Hirundo_ariel
		Petrochelidon_fulva
		Petrochelidon_pyrrhonota
		Hirundo_rustica
		Andropadus_importunus
		Bleda_syndactylus
		Bleda_notatus
		Andropadus_nigriceps
		Andropadus_milanjensis
		Chlorocichla_flaviventris
		Phyllastrephus_cabanisi
		Phyllastrephus_fischeri
		Phyllastrephus_terrestris
		Phyllastrephus_debilis
		Phyllastrephus_icterinus
		Phyllastrephus_flavostriatus
		Andropadus_gracilis
		Criniger_calurus
		Pycnonotus_sinensis
		Pycnonotus_capensis
		Pycnonotus_nigricans
		Pycnonotus_barbatus
		Pycnonotus_xanthopygos
		Alophoixus_finschii
		Hypsipetes_olivaceus
		Ixos_amaurotis
		Chloropeta_natalensis
		Acrocephalus_bistrigiceps
		Acrocephalus_paludicola
		Acrocephalus_melanopogon
		Acrocephalus_schoenobaenus
		Acrocephalus_scirpaceus
		Acrocephalus_baeticatus
		Acrocephalus_orinus
		Acrocephalus_dumetorum
		Acrocephalus_sechellensis
		Acrocephalus_stentoreus
		Acrocephalus_familiaris
		Acrocephalus_aequinoctialis
		Acrocephalus_arundinaceus
		Hippolais_polyglotta
		Hippolais_icterina
		Acrocephalus_palustris
		Locustella_fluviatilis
		Locustella_luscinioides
		Bradypterus_graueri
		Locustella_naevia
		Acrocephalus_luscinius
		Cincloramphus_cruralis
		Bradypterus_barratti
		Bradypterus_sylvaticus
		Bradypterus_baboecala
		Bradypterus_cinnamomeus
		Bradypterus_lopezi
		Scotocerca_inquieta
		Hyliota_australis
		Hyliota_flavigaster
		Hyliota_violacea
		Turdoides_altirostris
		Turdoides_squamiceps
		Garrulax_morrisonianus
		Yuhina_brunneiceps
		Zosterops_lateralis
		Paradoxornis_webbianus
		Chamaea_fasciata
		Sylvia_nana
		Sylvia_conspicillata
		Sylvia_sarda
		Sylvia_undata
		Sylvia_deserticola
		Sylvia_communis
		Sylvia_cantillans
		Sylvia_melanocephala
		Sylvia_mystacea
		Sylvia_melanothorax
		Sylvia_rueppelli
		Sylvia_nisoria
		Sylvia_curruca
		Sylvia_hortensis
		Sylvia_leucomelaena
		Sylvia_buryi
		Sylvia_boehmi
		Sylvia_subcaerulea
		Sylvia_atricapilla
		Sylvia_borin
		Hypergerus_atriceps
		Cisticola_robustus
		Cisticola_exilis
		Cisticola_juncidis
		Cisticola_tinniens
		Cisticola_cinereolus
		Cisticola_anonymus
		Cisticola_brunnescens
		Cisticola_ayresii
		Prinia_gracilis
		Apalis_thoracica
		Eremomela_icteropygialis
		Camaroptera_superciliaris
		Camaroptera_brachyura
		Bradypterus_victorini
		Sphenoeacus_afer
		Melocichla_mentalis
		Sylvietta_rufescens
		Sylvietta_whytii
		Sylvietta_brachyura
		Sylvietta_virens
		Sylvietta_denti
		Regulus_regulus
		Regulus_ignicapilla
		Phainopepla_nitens
		Bombycilla_cedrorum
		Bombycilla_garrulus
		Certhia_brachydactyla
		Certhia_familiaris
		Polioptila_dumicola
		Salpinctes_obsoletus
		Catherpes_mexicanus
		Campylorhynchus_brunneicapillus
		Campylorhynchus_nuchalis
		Campylorhynchus_griseus
		Troglodytes_aedon
		Troglodytes_cobbi
		Troglodytes_troglodytes
		Cistothorus_meridae
		Cistothorus_platensis
		Cistothorus_palustris
		Thryomanes_bewickii
		Thryothorus_ludovicianus
		Thryothorus_felix
		Thryothorus_rufalbus
		Thryothorus_sinaloa
		Thryothorus_leucotis
		Sitta_europaea
		Sitta_carolinensis
		Scissirostrum_dubium
		Aplonis_dichroa
		Aplonis_opaca
		Gracula_religiosa
		Mino_anais
		Onychognathus_walleri
		Onychognathus_salvadorii
		Onychognathus_albirostris
		Onychognathus_tristramii
		Onychognathus_morio
		Onychognathus_nabouroup
		Onychognathus_tenuirostris
		Lamprotornis_corruscus
		Lamprotornis_purpureiceps
		Lamprotornis_mevesii
		Cosmopsarus_unicolor
		Lamprotornis_purpuroptera
		Lamprotornis_caudatus
		Lamprotornis_australis
		Cosmopsarus_regius
		Lamprotornis_splendidus
		Lamprotornis_superbus
		Lamprotornis_pulcher
		Spreo_bicolor
		Spreo_fischeri
		Lamprotornis_nitens
		Lamprotornis_chalybaeus
		Speculipastor_bicolor
		Saroglossa_spiloptera
		Cinnyricinclus_leucogaster
		Creatophora_cinerea
		Sturnus_unicolor
		Sturnus_vulgaris
		Leucopsar_rothschildi
		Sturnus_malabaricus
		Sturnus_pagodarum
		Acridotheres_cristatellus
		Acridotheres_fuscus
		Acridotheres_ginginianus
		Acridotheres_tristis
		Sturnus_philippensis
		Sturnus_sturninus
		Sturnus_contra
		Sturnus_roseus
		Mimus_patagonicus
		Mimus_thenca
		Mimus_polyglottos
		Mimus_gilvus
		Mimus_longicaudatus
		Mimus_parvulus
		Mimus_gundlachii
		Oreoscoptes_montanus
		Toxostoma_curvirostre
		Toxostoma_rufum
		Toxostoma_longirostre
		Toxostoma_bendirei
		Toxostoma_lecontei
		Toxostoma_crissale
		Dumetella_carolinensis
		Buphagus_africanus
		Buphagus_erythrorhynchus
		Cinclus_schulzi
		Cinclus_mexicanus
		Cinclus_pallasii
		Cinclus_cinclus
		Zoothera_naevia
		Hylocichla_mustelina
		Catharus_ustulatus
		Catharus_fuscescens
		Catharus_minimus
		Catharus_guttatus
		Turdus_albicollis
		Turdus_grayi
		Turdus_cardis
		Turdus_torquatus
		Turdus_pilaris
		Turdus_migratorius
		Turdus_iliacus
		Turdus_helleri
		Turdus_merula
		Turdus_philomelos
		Turdus_viscivorus
		Sialia_sialis
		Sialia_currucoides
		Sialia_mexicana
		Myadestes_palmeri
		Dioptrornis_fischeri
		Muscicapa_caerulescens
		Muscicapa_comitata
		Muscicapa_epulata
		Muscicapa_striata
		Muscicapa_cassini
		Muscicapa_adusta
		Muscicapa_sethsmithi
		Muscicapa_infuscata
		Myioparus_plumbeus
		Myioparus_griseigularis
		Melaenornis_pammelaina
		Melaenornis_edolioides
		Sigelus_silens
		Empidornis_semipartitus
		Namibornis_herero
		Bradornis_infuscatus
		Bradornis_pallidus
		Bradornis_mariquensis
		Bradornis_microrhynchus
		Erithacus_rubecula
		Phoenicurus_phoenicurus
		Phoenicurus_ochruros
		Myrmecocichla_aethiops
		Oenanthe_oenanthe
		Saxicola_rubetra
		Saxicola_torquatus
		Ficedula_hypoleuca
		Ficedula_albicollis
		Ficedula_semitorquata
		Ficedula_parva
		Ficedula_zanthopygia
		Luscinia_megarhynchos
		Luscinia_luscinia
		Luscinia_svecica
		Petronia_xanthocollis
		Montifringilla_nivalis
		Petronia_petronia
		Passer_rutilans
		Passer_domesticus
		Passer_montanus
		Passer_griseus
		Motacilla_clara
		Motacilla_capensis
		Motacilla_grandis
		Motacilla_flava
		Motacilla_citreola
		Motacilla_alba
		Motacilla_cinerea
		Motacilla_madaraspatensis
		Motacilla_aguimp
		Anthus_trivialis
		Anthus_spinoletta
		Anthus_petrosus
		Anthus_pratensis
		Anthus_melindae
		Anthus_leucophrys
		Anthus_lineiventris
		Anthus_lutescens
		Anthus_crenatus
		Anthus_chloris
		Anthus_hoeschi
		Anthus_similis
		Anthus_campestris
		Anthus_novaeseelandiae
		Anthus_vaalensis
		Macronyx_sharpei
		Macronyx_croceus
		Macronyx_aurantiigula
		Macronyx_ameliae
		Macronyx_fuellebornii
		Macronyx_capensis
		Tmetothylacus_tenellus
		Dendronanthus_indicus
		Mycerobas_carnipes
		Coccothraustes_coccothraustes
		Eremopsaltria_mongolicus
		Bucanetes_githagineus
		Pinicola_enucleator
		Pyrrhula_pyrrhula
		Paroreomyza_montana
		Loxioides_bailleui
		Telespiza_cantans
		Telespiza_ultima
		Hemignathus_munroi
		Hemignathus_virens
		Loxops_coccineus
		Pseudonestor_xanthophrys
		Himatione_sanguinea
		Vestiaria_coccinea
		Oreomystis_mana
		Carpodacus_purpureus
		Carpodacus_cassinii
		Callacanthis_burtoni
		Carpodacus_rubicilla
		Carpodacus_synoicus
		Carpodacus_mexicanus
		Carpodacus_erythrinus
		Leucosticte_atrata
		Leucosticte_tephrocotis
		Leucosticte_australis
		Carpodacus_roseus
		Carpodacus_puniceus
		Carduelis_chloris
		Carduelis_spinoides
		Rhodopechys_obsoletus
		Rhodopechys_sanguineus
		Carduelis_flavirostris
		Carduelis_cannabina
		Carduelis_tristis
		Carduelis_lawrencei
		Carduelis_psaltria
		Carduelis_spinus
		Carduelis_pinus
		Serinus_serinus
		Serinus_pusillus
		Serinus_tristriatus
		Serinus_alario
		Serinus_canicollis
		Serinus_flavivertex
		Serinus_canaria
		Serinus_albogularis
		Serinus_gularis
		Serinus_sulphuratus
		Serinus_flaviventris
		Serinus_nigriceps
		Serinus_striolatus
		Serinus_burtoni
		Serinus_leucopterus
		Serinus_mozambicus
		Serinus_atrogularis
		Serinus_syriacus
		Serinus_citrinipectus
		Serinus_totta
		Serinus_mennelli
		Serinus_scotops
		Carduelis_hornemanni
		Carduelis_flammea
		Loxia_scotica
		Loxia_curvirostra
		Loxia_leucoptera
		Carduelis_citrinella
		Carduelis_carduelis
		Fringilla_teydea
		Fringilla_coelebs
		Fringilla_montifringilla
		Calcarius_mccownii
		Calcarius_ornatus
		Calcarius_pictus
		Calcarius_lapponicus
		Plectrophenax_nivalis
		Seiurus_aurocapilla
		Mniotilta_varia
		Seiurus_motacilla
		Seiurus_noveboracensis
		Protonotaria_citrea
		Limnothlypis_swainsonii
		Oporornis_formosus
		Oporornis_tolmiei
		Oporornis_philadelphia
		Geothlypis_trichas
		Wilsonia_citrina
		Dendroica_cerulea
		Dendroica_fusca
		Dendroica_striata
		Dendroica_castanea
		Dendroica_petechia
		Dendroica_pensylvanica
		Dendroica_tigrina
		Parula_americana
		Setophaga_ruticilla
		Dendroica_adelaidae
		Dendroica_nigrescens
		Dendroica_virens
		Dendroica_townsendi
		Dendroica_discolor
		Dendroica_dominica
		Dendroica_coronata
		Dendroica_palmarum
		Dendroica_caerulescens
		Dendroica_magnolia
		Wilsonia_canadensis
		Wilsonia_pusilla
		Myioborus_pictus
		Vermivora_ruficapilla
		Vermivora_peregrina
		Vermivora_chrysoptera
		Vermivora_pinus
		Icteria_virens
		Cacicus_uropygialis
		Cacicus_cela
		Cacicus_haemorrhous
		Clypicterus_oseryi
		Cacicus_chrysopterus
		Cacicus_solitarius
		Psarocolius_wagleri
		Psarocolius_atrovirens
		Psarocolius_angustifrons
		Psarocolius_guatimozinus
		Psarocolius_viridis
		Psarocolius_bifasciatus
		Quiscalus_lugubris
		Quiscalus_mexicanus
		Quiscalus_major
		Quiscalus_quiscula
		Euphagus_carolinus
		Euphagus_cyanocephalus
		Agelaius_xanthomus
		Agelaius_humeralis
		Agelaius_assimilis
		Agelaius_tricolor
		Agelaius_phoeniceus
		Molothrus_rufoaxillaris
		Molothrus_ater
		Molothrus_aeneus
		Agelasticus_thilius
		Agelaioides_badius
		Chrysomus_icterocephalus
		Curaeus_curaeus
		Amblyramphus_holosericeus
		Nesopsar_nigerrimus
		Dives_dives
		Icterus_pustulatus
		Icterus_bullockii
		Icterus_galbula
		Icterus_gularis
		Sturnella_magna
		Sturnella_neglecta
		Sturnella_loyca
		Sturnella_defilippii
		Sturnella_superciliaris
		Sturnella_bellicosa
		Dolichonyx_oryzivorus
		Xanthocephalus_xanthocephalus
		Emberiza_flaviventris
		Emberiza_cabanisi
		Emberiza_capensis
		Emberiza_impetuani
		Emberiza_striolata
		Emberiza_tahapisi
		Emberiza_schoeniclus
		Emberiza_elegans
		Melophus_lathami
		Miliaria_calandra
		Emberiza_citrinella
		Emberiza_cirlus
		Emberiza_hortulana
		Emberiza_cia
		Emberiza_cioides
		Chondestes_grammacus
		Calamospiza_melanocorys
		Spizella_arborea
		Passerella_iliaca
		Junco_phaeonotus
		Junco_hyemalis
		Zonotrichia_capensis
		Zonotrichia_leucophrys
		Zonotrichia_atricapilla
		Zonotrichia_querula
		Zonotrichia_albicollis
		Pipilo_fuscus
		Pipilo_aberti
		Pipilo_erythrophthalmus
		Pipilo_maculatus
		Pipilo_chlorurus
		Pezopetes_capitalis
		Ammodramus_caudacutus
		Ammodramus_maritimus
		Ammodramus_leconteii
		Amphispiza_belli
		Pooecetes_gramineus
		Passerculus_sandwichensis
		Ammodramus_bairdii
		Ammodramus_henslowii
		Melospiza_georgiana
		Melospiza_lincolnii
		Melospiza_melodia
		Amphispiza_bilineata
		Aimophila_quinquestriata
		Spizella_atrogularis
		Spizella_pallida
		Spizella_passerina
		Spizella_pusilla
		Spizella_breweri
		Aimophila_carpalis
		Aimophila_aestivalis
		Aimophila_botterii
		Aimophila_mystacalis
		Aimophila_humeralis
		Ammodramus_savannarum
		Arremonops_rufivirgatus
		Piranga_rubra
		Piranga_olivacea
		Piranga_ludoviciana
		Cardinalis_cardinalis
		Passerina_ciris
		Passerina_versicolor
		Passerina_leclancherii
		Passerina_amoena
		Passerina_caerulea
		Passerina_cyanea
		Spiza_americana
		Pheucticus_melanocephalus
		Pheucticus_ludovicianus
		Volatinia_jacarina
		Ramphocelus_costaricensis
		Sporophila_minuta
		Nesospiza_acunhae
		Tiaris_olivaceus
		Geospiza_difficilis
		Geospiza_scandens
		Geospiza_magnirostris
		Geospiza_fuliginosa
		Geospiza_conirostris
		Geospiza_fortis
		Thraupis_episcopus
		Amblyospiza_albifrons
		Dinemellia_dinemelli
		Histurgops_ruficaudus
		Philetairus_socius
		Plocepasser_mahali
		Plocepasser_donaldsoni
		Pseudonigrita_arnaudi
		Sporopipes_frontalis
		Sporopipes_squamifrons
		Malimbus_erythrogaster
		Malimbus_cassini
		Malimbus_racheliae
		Malimbus_rubricollis
		Malimbus_malimbicus
		Malimbus_ibadanensis
		Malimbus_nitens
		Malimbus_scutatus
		Malimbus_coronatus
		Ploceus_vitellinus
		Ploceus_sanctithomae
		Ploceus_spekei
		Ploceus_galbula
		Ploceus_grandis
		Ploceus_heuglini
		Ploceus_angolensis
		Ploceus_nigricollis
		Ploceus_xanthopterus
		Ploceus_melanogaster
		Ploceus_benghalensis
		Ploceus_olivaceiceps
		Ploceus_baglafecht
		Ploceus_xanthops
		Ploceus_cucullatus
		Ploceus_taeniopterus
		Ploceus_pelzelni
		Ploceus_melanocephalus
		Ploceus_intermedius
		Ploceus_jacksoni
		Ploceus_capensis
		Ploceus_velatus
		Ploceus_ocularis
		Ploceus_superciliosus
		Ploceus_preussi
		Ploceus_luteolus
		Ploceus_bicolor
		Ploceus_bertrandi
		Ploceus_princeps
		Ploceus_philippinus
		Ploceus_alienus
		Ploceus_tricolor
		Ploceus_nigerrimus
		Ploceus_megarhynchus
		Anaplectes_rubriceps
		Quelea_cardinalis
		Quelea_quelea
		Foudia_flavicans
		Foudia_eminentissima
		Foudia_sechellarum
		Foudia_madagascariensis
		Foudia_rubra
		Euplectes_afer
		Euplectes_franciscanus
		Euplectes_gierowii
		Euplectes_hordeaceus
		Euplectes_orix
		Euplectes_nigroventris
		Euplectes_ardens
		Euplectes_albonotatus
		Euplectes_axillaris
		Euplectes_hartlaubi
		Euplectes_jacksoni
		Euplectes_progne
		Euplectes_macroura
		Euplectes_capensis
		Euplectes_aureus
		Bubalornis_albirostris
		Lagonosticta_senegala
		Taeniopygia_guttata
		Poephila_acuticauda
		Lonchura_striata
		Padda_oryzivora
		Vidua_chalybeata
		Vidua_macroura
		Vidua_paradisaea
		Prunella_modularis
		Prunella_collaris
		Nectarinia_osea
		Nectarinia_coccinigaster
		Nectarinia_dussumieri
		Promerops_cafer
		Promerops_gurneyi
	;
END;
BEGIN TREES;
	TRANSLATE
		1	Oxyruncus_cristatus,
		2	Tyrannus_tyrannus,
		3	Myiarchus_cinerascens,
		4	Myiarchus_crinitus,
		5	Pyrocephalus_rubinus,
		6	Sayornis_nigricans,
		7	Sayornis_phoebe,
		8	Empidonax_difficilis,
		9	Empidonax_flaviventris,
		10	Empidonax_minimus,
		11	Empidonax_traillii,
		12	Empidonax_alnorum,
		13	Empidonax_virescens,
		14	Contopus_sordidulus,
		15	Elaenia_chiriquensis,
		16	Cercomacra_tyrannina,
		17	Gymnopithys_leucaspis,
		18	Conopophaga_lineata,
		19	Xenops_minutus,
		20	Cinclodes_albidiventris,
		21	Cinclodes_comechingonus,
		22	Cinclodes_antarcticus,
		23	Cinclodes_fuscus,
		24	Cinclodes_albiventris,
		25	Furnarius_rufus,
		26	Leptasthenura_yanacensis,
		27	Leptasthenura_striolata,
		28	Pseudoseisura_cristata,
		29	Pseudoseisura_lophotes,
		30	Cranioleuca_erythrops,
		31	Synallaxis_erythrothorax,
		32	Synallaxis_brachyura,
		33	Synallaxis_zimmeri,
		34	Phacellodomus_maculipectus,
		35	Phacellodomus_striaticollis,
		36	Automolus_ochrolaemus,
		37	Thripadectes_rufobrunneus,
		38	Automolus_rubiginosus,
		39	Sclerurus_caudacutus,
		40	Sclerurus_guatemalensis,
		41	Ailuroedus_melanotis,
		42	Ailuroedus_crassirostris,
		43	Scenopoeetes_dentirostris,
		44	Prionodura_newtoniana,
		45	Chlamydera_cerviniventris,
		46	Chlamydera_guttata,
		47	Chlamydera_nuchalis,
		48	Chlamydera_maculata,
		49	Chlamydera_lauterbachi,
		50	Ptilonorhynchus_violaceus,
		51	Malurus_melanocephalus,
		52	Malurus_leucopterus,
		53	Malurus_elegans,
		54	Malurus_lamberti,
		55	Malurus_amabilis,
		56	Malurus_alboscapulatus,
		57	Malurus_pulcherrimus,
		58	Malurus_coronatus,
		59	Malurus_splendens,
		60	Malurus_cyanocephalus,
		61	Malurus_cyaneus,
		62	Pardalotus_striatus,
		63	Pardalotus_quadragintus,
		64	Pardalotus_punctatus,
		65	Manorina_melanocephala,
		66	Pycnoptilus_floccosus,
		67	Sericornis_frontalis,
		68	Acanthornis_magna,
		69	Gerygone_igata,
		70	Pomatostomus_temporalis,
		71	Orthonyx_spaldingii,
		72	Notiomystis_cincta,
		73	Coracina_cinerea,
		74	Campephaga_quiscalina,
		75	Campephaga_phoenicea,
		76	Lalage_tricolor,
		77	Coracina_azurea,
		78	Malaconotus_blanchoti,
		79	Tchagra_minutus,
		80	Dryoscopus_cubla,
		81	Laniarius_erythrogaster,
		82	Prionops_retzii,
		83	Tephrodornis_pondicerianus,
		84	Tylas_eduardi,
		85	Vanga_curvirostris,
		86	Calicalicus_madagascariensis,
		87	Euryceros_prevostii,
		88	Platysteira_castanea,
		89	Platysteira_chalybea,
		90	Platysteira_concreta,
		91	Platysteira_cyanea,
		92	Platysteira_peltata,
		93	Batis_occulta,
		94	Gymnorhina_tibicen,
		95	Psophodes_olivaceus,
		96	Mohoua_albicilla,
		97	Mohoua_ochrocephala,
		98	Mohoua_novaeseelandiae,
		99	Pachycephala_pectoralis,
		100	Cyclarhis_gujanensis,
		101	Vireo_altiloquus,
		102	Vireo_flavoviridis,
		103	Vireo_olivaceus,
		104	Vireo_philadelphicus,
		105	Vireo_bellii,
		106	Vireo_atricapilla,
		107	Vireo_griseus,
		108	Vireo_huttoni,
		109	Vireo_vicinior,
		110	Vireo_solitarius,
		111	Vireo_flavifrons,
		112	Lanius_nubicus,
		113	Lanius_minor,
		114	Lanius_senator,
		115	Lanius_collaris,
		116	Lanius_vittatus,
		117	Lanius_tigrinus,
		118	Lanius_collurio,
		119	Lanius_schach,
		120	Lanius_bucephalus,
		121	Lanius_gubernator,
		122	Lanius_ludovicianus,
		123	Lanius_excubitor,
		124	Lanius_sphenocercus,
		125	Lanius_somalicus,
		126	Lanius_dorsalis,
		127	Calocitta_formosa,
		128	Aphelocoma_ultramarina,
		129	Aphelocoma_californica,
		130	Aphelocoma_insularis,
		131	Aphelocoma_coerulescens,
		132	Cyanocitta_cristata,
		133	Corvus_monedula,
		134	Corvus_brachyrhynchos,
		135	Corvus_corone,
		136	Corvus_rhipidurus,
		137	Pica_pica,
		138	Pica_nuttalli,
		139	Pica_hudsonia,
		140	Perisoreus_infaustus,
		141	Perisoreus_canadensis,
		142	Pyrrhocorax_graculus,
		143	Rhipidura_leucophrys,
		144	Manucodia_keraudrenii,
		145	Manucodia_chalybatus,
		146	Parotia_wahnesi,
		147	Parotia_carolae,
		148	Pteridophora_alberti,
		149	Paradisaea_minor,
		150	Cicinnurus_magnificus,
		151	Epimachus_meyeri,
		152	Epimachus_fastuosus,
		153	Epimachus_albertisi,
		154	Ptiloris_magnificus,
		155	Lophorina_superba,
		156	Terpsiphone_corvina,
		157	Terpsiphone_bedfordi,
		158	Terpsiphone_paradisi,
		159	Terpsiphone_rufiventer,
		160	Terpsiphone_atrochalybeia,
		161	Terpsiphone_viridis,
		162	Terpsiphone_rufocinerea,
		163	Hypothymis_azurea,
		164	Trochocercus_cyanomelas,
		165	Trochocercus_nitens,
		166	Grallina_cyanoleuca,
		167	Chasiempis_sandwichensis,
		168	Arses_telescophthalmus,
		169	Dicrurus_adsimilis,
		170	Dicrurus_forficatus,
		171	Dicrurus_ludwigii,
		172	Chaetops_frenatus,
		173	Chaetops_aurantius,
		174	Petroica_goodenovii,
		175	Petroica_australis,
		176	Petroica_macrocephala,
		177	Melanodryas_cucullata,
		178	Eopsaltria_australis,
		179	Drymodes_brunneopygia,
		180	Cephalopyrus_flammiceps,
		181	Culicicapa_ceylonensis,
		182	Elminia_albicauda,
		183	Elminia_albiventris,
		184	Elminia_albonotata,
		185	Elminia_nigromitrata,
		186	Stenostira_scita,
		187	Auriparus_flaviceps,
		188	Anthoscopus_caroli,
		189	Anthoscopus_minutus,
		190	Remiz_pendulinus,
		191	Parus_caeruleus,
		192	Parus_cyanus,
		193	Parus_cristatus,
		194	Baeolophus_wollweberi,
		195	Baeolophus_inornatus,
		196	Baeolophus_bicolor,
		197	Baeolophus_atricristatus,
		198	Parus_lugubris,
		199	Parus_rufescens,
		200	Parus_hudsonicus,
		201	Parus_cinctus,
		202	Parus_atricapillus,
		203	Parus_carolinensis,
		204	Parus_sclateri,
		205	Parus_cinerascens,
		206	Parus_montanus,
		207	Parus_leucomelas,
		208	Parus_rufonuchalis,
		209	Parus_ater,
		210	Parus_major,
		211	Parus_palustris,
		212	Parus_albiventris,
		213	Parus_niger,
		214	Pseudopodoces_humilis,
		215	Nicator_chloris,
		216	Nicator_gularis,
		217	Panurus_biarmicus,
		218	Mirafra_poecilosterna,
		219	Mirafra_gilletti,
		220	Mirafra_africana,
		221	Mirafra_hypermetra,
		222	Mirafra_africanoides,
		223	Mirafra_sabota,
		224	Mirafra_hova,
		225	Melanocorypha_calandra,
		226	Eremophila_alpestris,
		227	Lullula_arborea,
		228	Heteromirafra_ruddi,
		229	Alauda_razae,
		230	Alauda_arvensis,
		231	Galerida_magnirostris,
		232	Galerida_modesta,
		233	Galerida_theklae,
		234	Galerida_cristata,
		235	Spizocorys_conirostris,
		236	Spizocorys_fringillaris,
		237	Eremalauda_starki,
		238	Calandrella_somalica,
		239	Calandrella_cinerea,
		240	Eremopterix_australis,
		241	Eremopterix_leucotis,
		242	Eremopterix_verticalis,
		243	Eremopterix_nigriceps,
		244	Eremopterix_leucopareia,
		245	Certhilauda_subcoronata,
		246	Ammomanes_deserti,
		247	Certhilauda_chuana,
		248	Certhilauda_erythrochlamys,
		249	Certhilauda_albescens,
		250	Certhilauda_barlowi,
		251	Certhilauda_burra,
		252	Psaltriparus_minimus,
		253	Pholidornis_rushiae,
		254	Phylloscopus_ruficapilla,
		255	Phylloscopus_umbrovirens,
		256	Phylloscopus_nitidus,
		257	Phylloscopus_fuscatus,
		258	Phylloscopus_collybita,
		259	Phylloscopus_sindianus,
		260	Phylloscopus_trochilus,
		261	Phylloscopus_humei,
		262	Phylloscopus_sibilatrix,
		263	Phylloscopus_bonelli,
		264	Cettia_cetti,
		265	Cettia_fortipes,
		266	Progne_subis,
		267	Riparia_riparia,
		268	Tachycineta_bicolor,
		269	Tachycineta_thalassina,
		270	Tachycineta_albilinea,
		271	Delichon_urbicum,
		272	Hirundo_semirufa,
		273	Hirundo_ariel,
		274	Petrochelidon_fulva,
		275	Petrochelidon_pyrrhonota,
		276	Hirundo_rustica,
		277	Andropadus_importunus,
		278	Bleda_syndactylus,
		279	Bleda_notatus,
		280	Andropadus_nigriceps,
		281	Andropadus_milanjensis,
		282	Chlorocichla_flaviventris,
		283	Phyllastrephus_cabanisi,
		284	Phyllastrephus_fischeri,
		285	Phyllastrephus_terrestris,
		286	Phyllastrephus_debilis,
		287	Phyllastrephus_icterinus,
		288	Phyllastrephus_flavostriatus,
		289	Andropadus_gracilis,
		290	Criniger_calurus,
		291	Pycnonotus_sinensis,
		292	Pycnonotus_capensis,
		293	Pycnonotus_nigricans,
		294	Pycnonotus_barbatus,
		295	Pycnonotus_xanthopygos,
		296	Alophoixus_finschii,
		297	Hypsipetes_olivaceus,
		298	Ixos_amaurotis,
		299	Chloropeta_natalensis,
		300	Acrocephalus_bistrigiceps,
		301	Acrocephalus_paludicola,
		302	Acrocephalus_melanopogon,
		303	Acrocephalus_schoenobaenus,
		304	Acrocephalus_scirpaceus,
		305	Acrocephalus_baeticatus,
		306	Acrocephalus_orinus,
		307	Acrocephalus_dumetorum,
		308	Acrocephalus_sechellensis,
		309	Acrocephalus_stentoreus,
		310	Acrocephalus_familiaris,
		311	Acrocephalus_aequinoctialis,
		312	Acrocephalus_arundinaceus,
		313	Hippolais_polyglotta,
		314	Hippolais_icterina,
		315	Acrocephalus_palustris,
		316	Locustella_fluviatilis,
		317	Locustella_luscinioides,
		318	Bradypterus_graueri,
		319	Locustella_naevia,
		320	Acrocephalus_luscinius,
		321	Cincloramphus_cruralis,
		322	Bradypterus_barratti,
		323	Bradypterus_sylvaticus,
		324	Bradypterus_baboecala,
		325	Bradypterus_cinnamomeus,
		326	Bradypterus_lopezi,
		327	Scotocerca_inquieta,
		328	Hyliota_australis,
		329	Hyliota_flavigaster,
		330	Hyliota_violacea,
		331	Turdoides_altirostris,
		332	Turdoides_squamiceps,
		333	Garrulax_morrisonianus,
		334	Yuhina_brunneiceps,
		335	Zosterops_lateralis,
		336	Paradoxornis_webbianus,
		337	Chamaea_fasciata,
		338	Sylvia_nana,
		339	Sylvia_conspicillata,
		340	Sylvia_sarda,
		341	Sylvia_undata,
		342	Sylvia_deserticola,
		343	Sylvia_communis,
		344	Sylvia_cantillans,
		345	Sylvia_melanocephala,
		346	Sylvia_mystacea,
		347	Sylvia_melanothorax,
		348	Sylvia_rueppelli,
		349	Sylvia_nisoria,
		350	Sylvia_curruca,
		351	Sylvia_hortensis,
		352	Sylvia_leucomelaena,
		353	Sylvia_buryi,
		354	Sylvia_boehmi,
		355	Sylvia_subcaerulea,
		356	Sylvia_atricapilla,
		357	Sylvia_borin,
		358	Hypergerus_atriceps,
		359	Cisticola_robustus,
		360	Cisticola_exilis,
		361	Cisticola_juncidis,
		362	Cisticola_tinniens,
		363	Cisticola_cinereolus,
		364	Cisticola_anonymus,
		365	Cisticola_brunnescens,
		366	Cisticola_ayresii,
		367	Prinia_gracilis,
		368	Apalis_thoracica,
		369	Eremomela_icteropygialis,
		370	Camaroptera_superciliaris,
		371	Camaroptera_brachyura,
		372	Bradypterus_victorini,
		373	Sphenoeacus_afer,
		374	Melocichla_mentalis,
		375	Sylvietta_rufescens,
		376	Sylvietta_whytii,
		377	Sylvietta_brachyura,
		378	Sylvietta_virens,
		379	Sylvietta_denti,
		380	Regulus_regulus,
		381	Regulus_ignicapilla,
		382	Phainopepla_nitens,
		383	Bombycilla_cedrorum,
		384	Bombycilla_garrulus,
		385	Certhia_brachydactyla,
		386	Certhia_familiaris,
		387	Polioptila_dumicola,
		388	Salpinctes_obsoletus,
		389	Catherpes_mexicanus,
		390	Campylorhynchus_brunneicapillus,
		391	Campylorhynchus_nuchalis,
		392	Campylorhynchus_griseus,
		393	Troglodytes_aedon,
		394	Troglodytes_cobbi,
		395	Troglodytes_troglodytes,
		396	Cistothorus_meridae,
		397	Cistothorus_platensis,
		398	Cistothorus_palustris,
		399	Thryomanes_bewickii,
		400	Thryothorus_ludovicianus,
		401	Thryothorus_felix,
		402	Thryothorus_rufalbus,
		403	Thryothorus_sinaloa,
		404	Thryothorus_leucotis,
		405	Sitta_europaea,
		406	Sitta_carolinensis,
		407	Scissirostrum_dubium,
		408	Aplonis_dichroa,
		409	Aplonis_opaca,
		410	Gracula_religiosa,
		411	Mino_anais,
		412	Onychognathus_walleri,
		413	Onychognathus_salvadorii,
		414	Onychognathus_albirostris,
		415	Onychognathus_tristramii,
		416	Onychognathus_morio,
		417	Onychognathus_nabouroup,
		418	Onychognathus_tenuirostris,
		419	Lamprotornis_corruscus,
		420	Lamprotornis_purpureiceps,
		421	Lamprotornis_mevesii,
		422	Cosmopsarus_unicolor,
		423	Lamprotornis_purpuroptera,
		424	Lamprotornis_caudatus,
		425	Lamprotornis_australis,
		426	Cosmopsarus_regius,
		427	Lamprotornis_splendidus,
		428	Lamprotornis_superbus,
		429	Lamprotornis_pulcher,
		430	Spreo_bicolor,
		431	Spreo_fischeri,
		432	Lamprotornis_nitens,
		433	Lamprotornis_chalybaeus,
		434	Speculipastor_bicolor,
		435	Saroglossa_spiloptera,
		436	Cinnyricinclus_leucogaster,
		437	Creatophora_cinerea,
		438	Sturnus_unicolor,
		439	Sturnus_vulgaris,
		440	Leucopsar_rothschildi,
		441	Sturnus_malabaricus,
		442	Sturnus_pagodarum,
		443	Acridotheres_cristatellus,
		444	Acridotheres_fuscus,
		445	Acridotheres_ginginianus,
		446	Acridotheres_tristis,
		447	Sturnus_philippensis,
		448	Sturnus_sturninus,
		449	Sturnus_contra,
		450	Sturnus_roseus,
		451	Mimus_patagonicus,
		452	Mimus_thenca,
		453	Mimus_polyglottos,
		454	Mimus_gilvus,
		455	Mimus_longicaudatus,
		456	Mimus_parvulus,
		457	Mimus_gundlachii,
		458	Oreoscoptes_montanus,
		459	Toxostoma_curvirostre,
		460	Toxostoma_rufum,
		461	Toxostoma_longirostre,
		462	Toxostoma_bendirei,
		463	Toxostoma_lecontei,
		464	Toxostoma_crissale,
		465	Dumetella_carolinensis,
		466	Buphagus_africanus,
		467	Buphagus_erythrorhynchus,
		468	Cinclus_schulzi,
		469	Cinclus_mexicanus,
		470	Cinclus_pallasii,
		471	Cinclus_cinclus,
		472	Zoothera_naevia,
		473	Hylocichla_mustelina,
		474	Catharus_ustulatus,
		475	Catharus_fuscescens,
		476	Catharus_minimus,
		477	Catharus_guttatus,
		478	Turdus_albicollis,
		479	Turdus_grayi,
		480	Turdus_cardis,
		481	Turdus_torquatus,
		482	Turdus_pilaris,
		483	Turdus_migratorius,
		484	Turdus_iliacus,
		485	Turdus_helleri,
		486	Turdus_merula,
		487	Turdus_philomelos,
		488	Turdus_viscivorus,
		489	Sialia_sialis,
		490	Sialia_currucoides,
		491	Sialia_mexicana,
		492	Myadestes_palmeri,
		493	Dioptrornis_fischeri,
		494	Muscicapa_caerulescens,
		495	Muscicapa_comitata,
		496	Muscicapa_epulata,
		497	Muscicapa_striata,
		498	Muscicapa_cassini,
		499	Muscicapa_adusta,
		500	Muscicapa_sethsmithi,
		501	Muscicapa_infuscata,
		502	Myioparus_plumbeus,
		503	Myioparus_griseigularis,
		504	Melaenornis_pammelaina,
		505	Melaenornis_edolioides,
		506	Sigelus_silens,
		507	Empidornis_semipartitus,
		508	Namibornis_herero,
		509	Bradornis_infuscatus,
		510	Bradornis_pallidus,
		511	Bradornis_mariquensis,
		512	Bradornis_microrhynchus,
		513	Erithacus_rubecula,
		514	Phoenicurus_phoenicurus,
		515	Phoenicurus_ochruros,
		516	Myrmecocichla_aethiops,
		517	Oenanthe_oenanthe,
		518	Saxicola_rubetra,
		519	Saxicola_torquatus,
		520	Ficedula_hypoleuca,
		521	Ficedula_albicollis,
		522	Ficedula_semitorquata,
		523	Ficedula_parva,
		524	Ficedula_zanthopygia,
		525	Luscinia_megarhynchos,
		526	Luscinia_luscinia,
		527	Luscinia_svecica,
		528	Petronia_xanthocollis,
		529	Montifringilla_nivalis,
		530	Petronia_petronia,
		531	Passer_rutilans,
		532	Passer_domesticus,
		533	Passer_montanus,
		534	Passer_griseus,
		535	Motacilla_clara,
		536	Motacilla_capensis,
		537	Motacilla_grandis,
		538	Motacilla_flava,
		539	Motacilla_citreola,
		540	Motacilla_alba,
		541	Motacilla_cinerea,
		542	Motacilla_madaraspatensis,
		543	Motacilla_aguimp,
		544	Anthus_trivialis,
		545	Anthus_spinoletta,
		546	Anthus_petrosus,
		547	Anthus_pratensis,
		548	Anthus_melindae,
		549	Anthus_leucophrys,
		550	Anthus_lineiventris,
		551	Anthus_lutescens,
		552	Anthus_crenatus,
		553	Anthus_chloris,
		554	Anthus_hoeschi,
		555	Anthus_similis,
		556	Anthus_campestris,
		557	Anthus_novaeseelandiae,
		558	Anthus_vaalensis,
		559	Macronyx_sharpei,
		560	Macronyx_croceus,
		561	Macronyx_aurantiigula,
		562	Macronyx_ameliae,
		563	Macronyx_fuellebornii,
		564	Macronyx_capensis,
		565	Tmetothylacus_tenellus,
		566	Dendronanthus_indicus,
		567	Mycerobas_carnipes,
		568	Coccothraustes_coccothraustes,
		569	Eremopsaltria_mongolicus,
		570	Bucanetes_githagineus,
		571	Pinicola_enucleator,
		572	Pyrrhula_pyrrhula,
		573	Paroreomyza_montana,
		574	Loxioides_bailleui,
		575	Telespiza_cantans,
		576	Telespiza_ultima,
		577	Hemignathus_munroi,
		578	Hemignathus_virens,
		579	Loxops_coccineus,
		580	Pseudonestor_xanthophrys,
		581	Himatione_sanguinea,
		582	Vestiaria_coccinea,
		583	Oreomystis_mana,
		584	Carpodacus_purpureus,
		585	Carpodacus_cassinii,
		586	Callacanthis_burtoni,
		587	Carpodacus_rubicilla,
		588	Carpodacus_synoicus,
		589	Carpodacus_mexicanus,
		590	Carpodacus_erythrinus,
		591	Leucosticte_atrata,
		592	Leucosticte_tephrocotis,
		593	Leucosticte_australis,
		594	Carpodacus_roseus,
		595	Carpodacus_puniceus,
		596	Carduelis_chloris,
		597	Carduelis_spinoides,
		598	Rhodopechys_obsoletus,
		599	Rhodopechys_sanguineus,
		600	Carduelis_flavirostris,
		601	Carduelis_cannabina,
		602	Carduelis_tristis,
		603	Carduelis_lawrencei,
		604	Carduelis_psaltria,
		605	Carduelis_spinus,
		606	Carduelis_pinus,
		607	Serinus_serinus,
		608	Serinus_pusillus,
		609	Serinus_tristriatus,
		610	Serinus_alario,
		611	Serinus_canicollis,
		612	Serinus_flavivertex,
		613	Serinus_canaria,
		614	Serinus_albogularis,
		615	Serinus_gularis,
		616	Serinus_sulphuratus,
		617	Serinus_flaviventris,
		618	Serinus_nigriceps,
		619	Serinus_striolatus,
		620	Serinus_burtoni,
		621	Serinus_leucopterus,
		622	Serinus_mozambicus,
		623	Serinus_atrogularis,
		624	Serinus_syriacus,
		625	Serinus_citrinipectus,
		626	Serinus_totta,
		627	Serinus_mennelli,
		628	Serinus_scotops,
		629	Carduelis_hornemanni,
		630	Carduelis_flammea,
		631	Loxia_scotica,
		632	Loxia_curvirostra,
		633	Loxia_leucoptera,
		634	Carduelis_citrinella,
		635	Carduelis_carduelis,
		636	Fringilla_teydea,
		637	Fringilla_coelebs,
		638	Fringilla_montifringilla,
		639	Calcarius_mccownii,
		640	Calcarius_ornatus,
		641	Calcarius_pictus,
		642	Calcarius_lapponicus,
		643	Plectrophenax_nivalis,
		644	Seiurus_aurocapilla,
		645	Mniotilta_varia,
		646	Seiurus_motacilla,
		647	Seiurus_noveboracensis,
		648	Protonotaria_citrea,
		649	Limnothlypis_swainsonii,
		650	Oporornis_formosus,
		651	Oporornis_tolmiei,
		652	Oporornis_philadelphia,
		653	Geothlypis_trichas,
		654	Wilsonia_citrina,
		655	Dendroica_cerulea,
		656	Dendroica_fusca,
		657	Dendroica_striata,
		658	Dendroica_castanea,
		659	Dendroica_petechia,
		660	Dendroica_pensylvanica,
		661	Dendroica_tigrina,
		662	Parula_americana,
		663	Setophaga_ruticilla,
		664	Dendroica_adelaidae,
		665	Dendroica_nigrescens,
		666	Dendroica_virens,
		667	Dendroica_townsendi,
		668	Dendroica_discolor,
		669	Dendroica_dominica,
		670	Dendroica_coronata,
		671	Dendroica_palmarum,
		672	Dendroica_caerulescens,
		673	Dendroica_magnolia,
		674	Wilsonia_canadensis,
		675	Wilsonia_pusilla,
		676	Myioborus_pictus,
		677	Vermivora_ruficapilla,
		678	Vermivora_peregrina,
		679	Vermivora_chrysoptera,
		680	Vermivora_pinus,
		681	Icteria_virens,
		682	Cacicus_uropygialis,
		683	Cacicus_cela,
		684	Cacicus_haemorrhous,
		685	Clypicterus_oseryi,
		686	Cacicus_chrysopterus,
		687	Cacicus_solitarius,
		688	Psarocolius_wagleri,
		689	Psarocolius_atrovirens,
		690	Psarocolius_angustifrons,
		691	Psarocolius_guatimozinus,
		692	Psarocolius_viridis,
		693	Psarocolius_bifasciatus,
		694	Quiscalus_lugubris,
		695	Quiscalus_mexicanus,
		696	Quiscalus_major,
		697	Quiscalus_quiscula,
		698	Euphagus_carolinus,
		699	Euphagus_cyanocephalus,
		700	Agelaius_xanthomus,
		701	Agelaius_humeralis,
		702	Agelaius_assimilis,
		703	Agelaius_tricolor,
		704	Agelaius_phoeniceus,
		705	Molothrus_rufoaxillaris,
		706	Molothrus_ater,
		707	Molothrus_aeneus,
		708	Agelasticus_thilius,
		709	Agelaioides_badius,
		710	Chrysomus_icterocephalus,
		711	Curaeus_curaeus,
		712	Amblyramphus_holosericeus,
		713	Nesopsar_nigerrimus,
		714	Dives_dives,
		715	Icterus_pustulatus,
		716	Icterus_bullockii,
		717	Icterus_galbula,
		718	Icterus_gularis,
		719	Sturnella_magna,
		720	Sturnella_neglecta,
		721	Sturnella_loyca,
		722	Sturnella_defilippii,
		723	Sturnella_superciliaris,
		724	Sturnella_bellicosa,
		725	Dolichonyx_oryzivorus,
		726	Xanthocephalus_xanthocephalus,
		727	Emberiza_flaviventris,
		728	Emberiza_cabanisi,
		729	Emberiza_capensis,
		730	Emberiza_impetuani,
		731	Emberiza_striolata,
		732	Emberiza_tahapisi,
		733	Emberiza_schoeniclus,
		734	Emberiza_elegans,
		735	Melophus_lathami,
		736	Miliaria_calandra,
		737	Emberiza_citrinella,
		738	Emberiza_cirlus,
		739	Emberiza_hortulana,
		740	Emberiza_cia,
		741	Emberiza_cioides,
		742	Chondestes_grammacus,
		743	Calamospiza_melanocorys,
		744	Spizella_arborea,
		745	Passerella_iliaca,
		746	Junco_phaeonotus,
		747	Junco_hyemalis,
		748	Zonotrichia_capensis,
		749	Zonotrichia_leucophrys,
		750	Zonotrichia_atricapilla,
		751	Zonotrichia_querula,
		752	Zonotrichia_albicollis,
		753	Pipilo_fuscus,
		754	Pipilo_aberti,
		755	Pipilo_erythrophthalmus,
		756	Pipilo_maculatus,
		757	Pipilo_chlorurus,
		758	Pezopetes_capitalis,
		759	Ammodramus_caudacutus,
		760	Ammodramus_maritimus,
		761	Ammodramus_leconteii,
		762	Amphispiza_belli,
		763	Pooecetes_gramineus,
		764	Passerculus_sandwichensis,
		765	Ammodramus_bairdii,
		766	Ammodramus_henslowii,
		767	Melospiza_georgiana,
		768	Melospiza_lincolnii,
		769	Melospiza_melodia,
		770	Amphispiza_bilineata,
		771	Aimophila_quinquestriata,
		772	Spizella_atrogularis,
		773	Spizella_pallida,
		774	Spizella_passerina,
		775	Spizella_pusilla,
		776	Spizella_breweri,
		777	Aimophila_carpalis,
		778	Aimophila_aestivalis,
		779	Aimophila_botterii,
		780	Aimophila_mystacalis,
		781	Aimophila_humeralis,
		782	Ammodramus_savannarum,
		783	Arremonops_rufivirgatus,
		784	Piranga_rubra,
		785	Piranga_olivacea,
		786	Piranga_ludoviciana,
		787	Cardinalis_cardinalis,
		788	Passerina_ciris,
		789	Passerina_versicolor,
		790	Passerina_leclancherii,
		791	Passerina_amoena,
		792	Passerina_caerulea,
		793	Passerina_cyanea,
		794	Spiza_americana,
		795	Pheucticus_melanocephalus,
		796	Pheucticus_ludovicianus,
		797	Volatinia_jacarina,
		798	Ramphocelus_costaricensis,
		799	Sporophila_minuta,
		800	Nesospiza_acunhae,
		801	Tiaris_olivaceus,
		802	Geospiza_difficilis,
		803	Geospiza_scandens,
		804	Geospiza_magnirostris,
		805	Geospiza_fuliginosa,
		806	Geospiza_conirostris,
		807	Geospiza_fortis,
		808	Thraupis_episcopus,
		809	Amblyospiza_albifrons,
		810	Dinemellia_dinemelli,
		811	Histurgops_ruficaudus,
		812	Philetairus_socius,
		813	Plocepasser_mahali,
		814	Plocepasser_donaldsoni,
		815	Pseudonigrita_arnaudi,
		816	Sporopipes_frontalis,
		817	Sporopipes_squamifrons,
		818	Malimbus_erythrogaster,
		819	Malimbus_cassini,
		820	Malimbus_racheliae,
		821	Malimbus_rubricollis,
		822	Malimbus_malimbicus,
		823	Malimbus_ibadanensis,
		824	Malimbus_nitens,
		825	Malimbus_scutatus,
		826	Malimbus_coronatus,
		827	Ploceus_vitellinus,
		828	Ploceus_sanctithomae,
		829	Ploceus_spekei,
		830	Ploceus_galbula,
		831	Ploceus_grandis,
		832	Ploceus_heuglini,
		833	Ploceus_angolensis,
		834	Ploceus_nigricollis,
		835	Ploceus_xanthopterus,
		836	Ploceus_melanogaster,
		837	Ploceus_benghalensis,
		838	Ploceus_olivaceiceps,
		839	Ploceus_baglafecht,
		840	Ploceus_xanthops,
		841	Ploceus_cucullatus,
		842	Ploceus_taeniopterus,
		843	Ploceus_pelzelni,
		844	Ploceus_melanocephalus,
		845	Ploceus_intermedius,
		846	Ploceus_jacksoni,
		847	Ploceus_capensis,
		848	Ploceus_velatus,
		849	Ploceus_ocularis,
		850	Ploceus_superciliosus,
		851	Ploceus_preussi,
		852	Ploceus_luteolus,
		853	Ploceus_bicolor,
		854	Ploceus_bertrandi,
		855	Ploceus_princeps,
		856	Ploceus_philippinus,
		857	Ploceus_alienus,
		858	Ploceus_tricolor,
		859	Ploceus_nigerrimus,
		860	Ploceus_megarhynchus,
		861	Anaplectes_rubriceps,
		862	Quelea_cardinalis,
		863	Quelea_quelea,
		864	Foudia_flavicans,
		865	Foudia_eminentissima,
		866	Foudia_sechellarum,
		867	Foudia_madagascariensis,
		868	Foudia_rubra,
		869	Euplectes_afer,
		870	Euplectes_franciscanus,
		871	Euplectes_gierowii,
		872	Euplectes_hordeaceus,
		873	Euplectes_orix,
		874	Euplectes_nigroventris,
		875	Euplectes_ardens,
		876	Euplectes_albonotatus,
		877	Euplectes_axillaris,
		878	Euplectes_hartlaubi,
		879	Euplectes_jacksoni,
		880	Euplectes_progne,
		881	Euplectes_macroura,
		882	Euplectes_capensis,
		883	Euplectes_aureus,
		884	Bubalornis_albirostris,
		885	Lagonosticta_senegala,
		886	Taeniopygia_guttata,
		887	Poephila_acuticauda,
		888	Lonchura_striata,
		889	Padda_oryzivora,
		890	Vidua_chalybeata,
		891	Vidua_macroura,
		892	Vidua_paradisaea,
		893	Prunella_modularis,
		894	Prunella_collaris,
		895	Nectarinia_osea,
		896	Nectarinia_coccinigaster,
		897	Nectarinia_dussumieri,
		898	Promerops_cafer,
		899	Promerops_gurneyi
	;
	TREE * UNTITLED = [&R] (((1:21.2040449,(((2:9.708550183,(3:1.1300009,4:1.130000899):8.578549283):2.49947174,(5:11.65186965,((6:0.6783833712,7:0.6783833712):5.45320345,((((8:2.437625215,9:2.437625215):2.434587399,(10:4.295533924,(11:1.379479053,12:1.379479053):2.916054872):0.5766786895):0.5557507729,13:5.427963386):0.007668707842,14:5.435632095):0.6959547266):5.520282826):0.5561522761):2.343869288…
END;
