# Supplementary material for: Polygyny is linked to accelerated birdsong evolution but not to larger song repertoires
Source: Nat Commun. 2019 Feb 21;10:884. doi: 10.1038/s41467-019-08621-3 (PMC6385279; doi:10.1038/s41467-019-08621-3)
Supplement: Supplementary file 9 — Supplementary Software 1 [file 41467_2019_8621_MOESM9_ESM.zip › Final Revision Code/MacOnly BayesTraits Code/samplematezillaHack88.nex]

#NEXUS
[R-package APE, Thu Jan 11 18:46:59 2018]
BEGIN TAXA;
	DIMENSIONS NTAX = 899;
	TAXLABELS
		Oxyruncus_cristatus
		Empidonax_flaviventris
		Empidonax_difficilis
		Empidonax_minimus
		Empidonax_traillii
		Empidonax_alnorum
		Empidonax_virescens
		Contopus_sordidulus
		Sayornis_nigricans
		Sayornis_phoebe
		Pyrocephalus_rubinus
		Myiarchus_cinerascens
		Myiarchus_crinitus
		Tyrannus_tyrannus
		Elaenia_chiriquensis
		Gymnopithys_leucaspis
		Cercomacra_tyrannina
		Conopophaga_lineata
		Xenops_minutus
		Automolus_ochrolaemus
		Thripadectes_rufobrunneus
		Automolus_rubiginosus
		Leptasthenura_striolata
		Leptasthenura_yanacensis
		Pseudoseisura_lophotes
		Pseudoseisura_cristata
		Synallaxis_zimmeri
		Synallaxis_erythrothorax
		Synallaxis_brachyura
		Cranioleuca_erythrops
		Phacellodomus_maculipectus
		Phacellodomus_striaticollis
		Cinclodes_fuscus
		Cinclodes_antarcticus
		Cinclodes_albidiventris
		Cinclodes_comechingonus
		Cinclodes_albiventris
		Furnarius_rufus
		Sclerurus_guatemalensis
		Sclerurus_caudacutus
		Ailuroedus_melanotis
		Ailuroedus_crassirostris
		Scenopoeetes_dentirostris
		Prionodura_newtoniana
		Ptilonorhynchus_violaceus
		Chlamydera_nuchalis
		Chlamydera_cerviniventris
		Chlamydera_guttata
		Chlamydera_lauterbachi
		Chlamydera_maculata
		Malurus_coronatus
		Malurus_elegans
		Malurus_alboscapulatus
		Malurus_cyanocephalus
		Malurus_lamberti
		Malurus_amabilis
		Malurus_leucopterus
		Malurus_melanocephalus
		Malurus_pulcherrimus
		Malurus_splendens
		Malurus_cyaneus
		Pardalotus_punctatus
		Pardalotus_striatus
		Pardalotus_quadragintus
		Manorina_melanocephala
		Pycnoptilus_floccosus
		Sericornis_frontalis
		Acanthornis_magna
		Gerygone_igata
		Pomatostomus_temporalis
		Orthonyx_spaldingii
		Notiomystis_cincta
		Pachycephala_pectoralis
		Terpsiphone_paradisi
		Terpsiphone_rufiventer
		Terpsiphone_rufocinerea
		Terpsiphone_corvina
		Terpsiphone_atrochalybeia
		Terpsiphone_viridis
		Terpsiphone_bedfordi
		Hypothymis_azurea
		Trochocercus_cyanomelas
		Trochocercus_nitens
		Arses_telescophthalmus
		Chasiempis_sandwichensis
		Grallina_cyanoleuca
		Manucodia_keraudrenii
		Manucodia_chalybatus
		Parotia_wahnesi
		Parotia_carolae
		Pteridophora_alberti
		Paradisaea_minor
		Cicinnurus_magnificus
		Epimachus_meyeri
		Epimachus_fastuosus
		Epimachus_albertisi
		Ptiloris_magnificus
		Lophorina_superba
		Rhipidura_leucophrys
		Lanius_nubicus
		Lanius_gubernator
		Lanius_collurio
		Lanius_schach
		Lanius_bucephalus
		Lanius_tigrinus
		Lanius_minor
		Lanius_senator
		Lanius_collaris
		Lanius_dorsalis
		Lanius_excubitor
		Lanius_sphenocercus
		Lanius_ludovicianus
		Lanius_somalicus
		Lanius_vittatus
		Calocitta_formosa
		Aphelocoma_ultramarina
		Aphelocoma_californica
		Aphelocoma_insularis
		Aphelocoma_coerulescens
		Cyanocitta_cristata
		Corvus_monedula
		Corvus_corone
		Corvus_rhipidurus
		Corvus_brachyrhynchos
		Pica_pica
		Pica_nuttalli
		Pica_hudsonia
		Perisoreus_infaustus
		Perisoreus_canadensis
		Pyrrhocorax_graculus
		Dicrurus_ludwigii
		Dicrurus_adsimilis
		Dicrurus_forficatus
		Cyclarhis_gujanensis
		Vireo_bellii
		Vireo_atricapilla
		Vireo_griseus
		Vireo_huttoni
		Vireo_vicinior
		Vireo_flavifrons
		Vireo_solitarius
		Vireo_altiloquus
		Vireo_olivaceus
		Vireo_flavoviridis
		Vireo_philadelphicus
		Coracina_cinerea
		Campephaga_quiscalina
		Campephaga_phoenicea
		Coracina_azurea
		Lalage_tricolor
		Gymnorhina_tibicen
		Malaconotus_blanchoti
		Tchagra_minutus
		Dryoscopus_cubla
		Laniarius_erythrogaster
		Platysteira_chalybea
		Platysteira_concreta
		Platysteira_cyanea
		Platysteira_peltata
		Platysteira_castanea
		Batis_occulta
		Vanga_curvirostris
		Euryceros_prevostii
		Tylas_eduardi
		Calicalicus_madagascariensis
		Tephrodornis_pondicerianus
		Prionops_retzii
		Mohoua_albicilla
		Mohoua_ochrocephala
		Mohoua_novaeseelandiae
		Psophodes_olivaceus
		Chaetops_frenatus
		Chaetops_aurantius
		Petroica_macrocephala
		Petroica_australis
		Petroica_goodenovii
		Melanodryas_cucullata
		Eopsaltria_australis
		Drymodes_brunneopygia
		Auriparus_flaviceps
		Anthoscopus_caroli
		Anthoscopus_minutus
		Remiz_pendulinus
		Parus_cyanus
		Parus_caeruleus
		Baeolophus_inornatus
		Baeolophus_bicolor
		Baeolophus_atricristatus
		Baeolophus_wollweberi
		Parus_leucomelas
		Parus_cristatus
		Parus_ater
		Parus_rufonuchalis
		Parus_lugubris
		Parus_carolinensis
		Parus_sclateri
		Parus_hudsonicus
		Parus_rufescens
		Parus_cinctus
		Parus_atricapillus
		Parus_montanus
		Parus_albiventris
		Parus_niger
		Parus_cinerascens
		Parus_palustris
		Parus_major
		Pseudopodoces_humilis
		Stenostira_scita
		Elminia_albicauda
		Elminia_nigromitrata
		Elminia_albonotata
		Elminia_albiventris
		Culicicapa_ceylonensis
		Cephalopyrus_flammiceps
		Panurus_biarmicus
		Heteromirafra_ruddi
		Certhilauda_barlowi
		Certhilauda_burra
		Certhilauda_albescens
		Certhilauda_chuana
		Certhilauda_subcoronata
		Certhilauda_erythrochlamys
		Ammomanes_deserti
		Eremopterix_australis
		Eremopterix_verticalis
		Eremopterix_leucopareia
		Eremopterix_nigriceps
		Eremopterix_leucotis
		Mirafra_sabota
		Mirafra_poecilosterna
		Mirafra_gilletti
		Mirafra_hypermetra
		Mirafra_africana
		Mirafra_africanoides
		Mirafra_hova
		Spizocorys_fringillaris
		Spizocorys_conirostris
		Melanocorypha_calandra
		Eremalauda_starki
		Galerida_theklae
		Galerida_modesta
		Galerida_cristata
		Galerida_magnirostris
		Alauda_razae
		Alauda_arvensis
		Lullula_arborea
		Calandrella_cinerea
		Calandrella_somalica
		Eremophila_alpestris
		Nicator_chloris
		Nicator_gularis
		Turdoides_squamiceps
		Turdoides_altirostris
		Garrulax_morrisonianus
		Yuhina_brunneiceps
		Zosterops_lateralis
		Sylvia_leucomelaena
		Sylvia_hortensis
		Sylvia_curruca
		Sylvia_buryi
		Sylvia_subcaerulea
		Sylvia_boehmi
		Sylvia_nisoria
		Sylvia_mystacea
		Sylvia_melanocephala
		Sylvia_cantillans
		Sylvia_rueppelli
		Sylvia_melanothorax
		Sylvia_deserticola
		Sylvia_undata
		Sylvia_sarda
		Sylvia_communis
		Sylvia_conspicillata
		Sylvia_nana
		Sylvia_atricapilla
		Sylvia_borin
		Chamaea_fasciata
		Paradoxornis_webbianus
		Camaroptera_superciliaris
		Camaroptera_brachyura
		Eremomela_icteropygialis
		Apalis_thoracica
		Prinia_gracilis
		Hypergerus_atriceps
		Cisticola_juncidis
		Cisticola_brunnescens
		Cisticola_exilis
		Cisticola_cinereolus
		Cisticola_tinniens
		Cisticola_ayresii
		Cisticola_anonymus
		Cisticola_robustus
		Andropadus_importunus
		Bleda_syndactylus
		Bleda_notatus
		Andropadus_nigriceps
		Andropadus_milanjensis
		Chlorocichla_flaviventris
		Phyllastrephus_cabanisi
		Phyllastrephus_fischeri
		Phyllastrephus_terrestris
		Phyllastrephus_icterinus
		Phyllastrephus_debilis
		Phyllastrephus_flavostriatus
		Andropadus_gracilis
		Criniger_calurus
		Pycnonotus_xanthopygos
		Pycnonotus_nigricans
		Pycnonotus_barbatus
		Pycnonotus_capensis
		Pycnonotus_sinensis
		Hypsipetes_olivaceus
		Ixos_amaurotis
		Alophoixus_finschii
		Psaltriparus_minimus
		Cettia_fortipes
		Cettia_cetti
		Phylloscopus_humei
		Phylloscopus_trochilus
		Phylloscopus_collybita
		Phylloscopus_sindianus
		Phylloscopus_fuscatus
		Phylloscopus_sibilatrix
		Phylloscopus_bonelli
		Phylloscopus_nitidus
		Phylloscopus_umbrovirens
		Phylloscopus_ruficapilla
		Pholidornis_rushiae
		Progne_subis
		Riparia_riparia
		Tachycineta_albilinea
		Tachycineta_thalassina
		Tachycineta_bicolor
		Delichon_urbicum
		Hirundo_rustica
		Hirundo_semirufa
		Hirundo_ariel
		Petrochelidon_pyrrhonota
		Petrochelidon_fulva
		Locustella_naevia
		Bradypterus_graueri
		Locustella_luscinioides
		Locustella_fluviatilis
		Cincloramphus_cruralis
		Bradypterus_baboecala
		Bradypterus_cinnamomeus
		Bradypterus_barratti
		Bradypterus_lopezi
		Bradypterus_sylvaticus
		Acrocephalus_palustris
		Scotocerca_inquieta
		Acrocephalus_bistrigiceps
		Acrocephalus_paludicola
		Acrocephalus_schoenobaenus
		Acrocephalus_luscinius
		Acrocephalus_melanopogon
		Acrocephalus_baeticatus
		Acrocephalus_scirpaceus
		Acrocephalus_dumetorum
		Acrocephalus_orinus
		Acrocephalus_sechellensis
		Acrocephalus_arundinaceus
		Acrocephalus_familiaris
		Acrocephalus_aequinoctialis
		Acrocephalus_stentoreus
		Chloropeta_natalensis
		Hippolais_polyglotta
		Hippolais_icterina
		Hyliota_violacea
		Hyliota_flavigaster
		Hyliota_australis
		Melocichla_mentalis
		Sphenoeacus_afer
		Bradypterus_victorini
		Sylvietta_denti
		Sylvietta_virens
		Sylvietta_brachyura
		Sylvietta_whytii
		Sylvietta_rufescens
		Regulus_ignicapilla
		Regulus_regulus
		Bombycilla_cedrorum
		Bombycilla_garrulus
		Phainopepla_nitens
		Polioptila_dumicola
		Catherpes_mexicanus
		Salpinctes_obsoletus
		Campylorhynchus_nuchalis
		Campylorhynchus_griseus
		Campylorhynchus_brunneicapillus
		Thryothorus_felix
		Thryothorus_leucotis
		Thryothorus_rufalbus
		Thryothorus_sinaloa
		Thryothorus_ludovicianus
		Thryomanes_bewickii
		Troglodytes_troglodytes
		Troglodytes_aedon
		Troglodytes_cobbi
		Cistothorus_palustris
		Cistothorus_platensis
		Cistothorus_meridae
		Certhia_familiaris
		Certhia_brachydactyla
		Sitta_europaea
		Sitta_carolinensis
		Dumetella_carolinensis
		Toxostoma_bendirei
		Toxostoma_lecontei
		Toxostoma_crissale
		Toxostoma_rufum
		Toxostoma_longirostre
		Toxostoma_curvirostre
		Oreoscoptes_montanus
		Mimus_patagonicus
		Mimus_thenca
		Mimus_parvulus
		Mimus_longicaudatus
		Mimus_polyglottos
		Mimus_gilvus
		Mimus_gundlachii
		Creatophora_cinerea
		Sturnus_philippensis
		Sturnus_sturninus
		Sturnus_contra
		Acridotheres_ginginianus
		Acridotheres_tristis
		Acridotheres_cristatellus
		Acridotheres_fuscus
		Sturnus_pagodarum
		Sturnus_malabaricus
		Leucopsar_rothschildi
		Sturnus_roseus
		Sturnus_unicolor
		Sturnus_vulgaris
		Cinnyricinclus_leucogaster
		Onychognathus_morio
		Onychognathus_tristramii
		Onychognathus_albirostris
		Onychognathus_salvadorii
		Onychognathus_walleri
		Onychognathus_nabouroup
		Onychognathus_tenuirostris
		Lamprotornis_caudatus
		Lamprotornis_purpuroptera
		Cosmopsarus_unicolor
		Lamprotornis_mevesii
		Lamprotornis_australis
		Lamprotornis_chalybaeus
		Lamprotornis_nitens
		Lamprotornis_superbus
		Lamprotornis_pulcher
		Spreo_fischeri
		Spreo_bicolor
		Cosmopsarus_regius
		Lamprotornis_splendidus
		Lamprotornis_purpureiceps
		Lamprotornis_corruscus
		Saroglossa_spiloptera
		Speculipastor_bicolor
		Gracula_religiosa
		Mino_anais
		Aplonis_dichroa
		Aplonis_opaca
		Scissirostrum_dubium
		Buphagus_erythrorhynchus
		Buphagus_africanus
		Cinclus_mexicanus
		Cinclus_pallasii
		Cinclus_cinclus
		Cinclus_schulzi
		Turdus_viscivorus
		Turdus_iliacus
		Turdus_helleri
		Turdus_merula
		Turdus_pilaris
		Turdus_torquatus
		Turdus_cardis
		Turdus_albicollis
		Turdus_grayi
		Turdus_migratorius
		Turdus_philomelos
		Hylocichla_mustelina
		Catharus_ustulatus
		Catharus_fuscescens
		Catharus_minimus
		Catharus_guttatus
		Zoothera_naevia
		Sialia_mexicana
		Sialia_currucoides
		Sialia_sialis
		Myadestes_palmeri
		Luscinia_megarhynchos
		Luscinia_luscinia
		Luscinia_svecica
		Ficedula_zanthopygia
		Ficedula_parva
		Ficedula_semitorquata
		Ficedula_hypoleuca
		Ficedula_albicollis
		Phoenicurus_ochruros
		Phoenicurus_phoenicurus
		Myrmecocichla_aethiops
		Oenanthe_oenanthe
		Saxicola_rubetra
		Saxicola_torquatus
		Erithacus_rubecula
		Dioptrornis_fischeri
		Myioparus_plumbeus
		Myioparus_griseigularis
		Melaenornis_pammelaina
		Melaenornis_edolioides
		Empidornis_semipartitus
		Namibornis_herero
		Sigelus_silens
		Bradornis_infuscatus
		Bradornis_pallidus
		Bradornis_mariquensis
		Bradornis_microrhynchus
		Muscicapa_infuscata
		Muscicapa_comitata
		Muscicapa_sethsmithi
		Muscicapa_adusta
		Muscicapa_striata
		Muscicapa_cassini
		Muscicapa_epulata
		Muscicapa_caerulescens
		Promerops_gurneyi
		Promerops_cafer
		Passer_domesticus
		Passer_montanus
		Passer_griseus
		Passer_rutilans
		Montifringilla_nivalis
		Petronia_petronia
		Petronia_xanthocollis
		Tmetothylacus_tenellus
		Motacilla_capensis
		Motacilla_clara
		Motacilla_cinerea
		Motacilla_madaraspatensis
		Motacilla_alba
		Motacilla_flava
		Motacilla_grandis
		Motacilla_citreola
		Motacilla_aguimp
		Macronyx_sharpei
		Macronyx_capensis
		Macronyx_ameliae
		Macronyx_croceus
		Macronyx_aurantiigula
		Macronyx_fuellebornii
		Dendronanthus_indicus
		Anthus_vaalensis
		Anthus_campestris
		Anthus_leucophrys
		Anthus_chloris
		Anthus_similis
		Anthus_melindae
		Anthus_novaeseelandiae
		Anthus_lineiventris
		Anthus_crenatus
		Anthus_spinoletta
		Anthus_petrosus
		Anthus_pratensis
		Anthus_trivialis
		Anthus_hoeschi
		Anthus_lutescens
		Coccothraustes_coccothraustes
		Mycerobas_carnipes
		Carpodacus_roseus
		Carpodacus_puniceus
		Carpodacus_synoicus
		Carpodacus_mexicanus
		Carpodacus_erythrinus
		Carpodacus_rubicilla
		Callacanthis_burtoni
		Carpodacus_cassinii
		Carpodacus_purpureus
		Leucosticte_australis
		Leucosticte_atrata
		Leucosticte_tephrocotis
		Loxioides_bailleui
		Telespiza_cantans
		Telespiza_ultima
		Oreomystis_mana
		Pseudonestor_xanthophrys
		Loxops_coccineus
		Vestiaria_coccinea
		Himatione_sanguinea
		Hemignathus_munroi
		Hemignathus_virens
		Paroreomyza_montana
		Rhodopechys_obsoletus
		Rhodopechys_sanguineus
		Carduelis_spinoides
		Carduelis_chloris
		Carduelis_carduelis
		Carduelis_citrinella
		Serinus_serinus
		Serinus_canaria
		Serinus_pusillus
		Serinus_tristriatus
		Serinus_alario
		Serinus_canicollis
		Serinus_flavivertex
		Serinus_albogularis
		Serinus_sulphuratus
		Serinus_flaviventris
		Serinus_gularis
		Serinus_leucopterus
		Serinus_syriacus
		Serinus_striolatus
		Serinus_totta
		Serinus_burtoni
		Serinus_nigriceps
		Serinus_scotops
		Serinus_mozambicus
		Serinus_citrinipectus
		Serinus_mennelli
		Serinus_atrogularis
		Carduelis_flavirostris
		Carduelis_cannabina
		Carduelis_spinus
		Carduelis_pinus
		Carduelis_tristis
		Carduelis_psaltria
		Carduelis_lawrencei
		Carduelis_hornemanni
		Carduelis_flammea
		Loxia_scotica
		Loxia_curvirostra
		Loxia_leucoptera
		Pinicola_enucleator
		Pyrrhula_pyrrhula
		Eremopsaltria_mongolicus
		Bucanetes_githagineus
		Fringilla_teydea
		Fringilla_coelebs
		Fringilla_montifringilla
		Calcarius_pictus
		Calcarius_ornatus
		Calcarius_lapponicus
		Calcarius_mccownii
		Plectrophenax_nivalis
		Icterus_galbula
		Icterus_gularis
		Icterus_pustulatus
		Icterus_bullockii
		Cacicus_chrysopterus
		Cacicus_haemorrhous
		Clypicterus_oseryi
		Cacicus_cela
		Cacicus_uropygialis
		Cacicus_solitarius
		Psarocolius_angustifrons
		Psarocolius_atrovirens
		Psarocolius_wagleri
		Psarocolius_guatimozinus
		Psarocolius_viridis
		Psarocolius_bifasciatus
		Nesopsar_nigerrimus
		Agelasticus_thilius
		Chrysomus_icterocephalus
		Agelaioides_badius
		Curaeus_curaeus
		Amblyramphus_holosericeus
		Quiscalus_lugubris
		Quiscalus_mexicanus
		Quiscalus_major
		Quiscalus_quiscula
		Euphagus_carolinus
		Euphagus_cyanocephalus
		Agelaius_tricolor
		Agelaius_phoeniceus
		Agelaius_assimilis
		Agelaius_xanthomus
		Agelaius_humeralis
		Molothrus_aeneus
		Molothrus_ater
		Molothrus_rufoaxillaris
		Dives_dives
		Sturnella_neglecta
		Sturnella_defilippii
		Sturnella_magna
		Sturnella_loyca
		Sturnella_superciliaris
		Sturnella_bellicosa
		Dolichonyx_oryzivorus
		Xanthocephalus_xanthocephalus
		Melophus_lathami
		Miliaria_calandra
		Emberiza_cia
		Emberiza_cioides
		Emberiza_hortulana
		Emberiza_citrinella
		Emberiza_cirlus
		Emberiza_schoeniclus
		Emberiza_elegans
		Emberiza_flaviventris
		Emberiza_cabanisi
		Emberiza_capensis
		Emberiza_striolata
		Emberiza_tahapisi
		Emberiza_impetuani
		Calamospiza_melanocorys
		Chondestes_grammacus
		Ammodramus_caudacutus
		Ammodramus_maritimus
		Ammodramus_leconteii
		Pooecetes_gramineus
		Amphispiza_belli
		Passerculus_sandwichensis
		Ammodramus_henslowii
		Ammodramus_bairdii
		Melospiza_georgiana
		Melospiza_lincolnii
		Melospiza_melodia
		Pipilo_fuscus
		Pipilo_aberti
		Pipilo_chlorurus
		Pipilo_maculatus
		Pipilo_erythrophthalmus
		Pezopetes_capitalis
		Spizella_arborea
		Junco_hyemalis
		Junco_phaeonotus
		Zonotrichia_capensis
		Zonotrichia_querula
		Zonotrichia_albicollis
		Zonotrichia_leucophrys
		Zonotrichia_atricapilla
		Passerella_iliaca
		Amphispiza_bilineata
		Aimophila_quinquestriata
		Spizella_atrogularis
		Spizella_pallida
		Spizella_passerina
		Spizella_pusilla
		Spizella_breweri
		Ammodramus_savannarum
		Arremonops_rufivirgatus
		Aimophila_carpalis
		Aimophila_aestivalis
		Aimophila_botterii
		Aimophila_mystacalis
		Aimophila_humeralis
		Icteria_virens
		Seiurus_aurocapilla
		Mniotilta_varia
		Seiurus_motacilla
		Seiurus_noveboracensis
		Wilsonia_citrina
		Dendroica_magnolia
		Parula_americana
		Dendroica_tigrina
		Dendroica_cerulea
		Dendroica_pensylvanica
		Dendroica_petechia
		Dendroica_castanea
		Dendroica_striata
		Dendroica_fusca
		Dendroica_adelaidae
		Dendroica_virens
		Dendroica_townsendi
		Dendroica_nigrescens
		Dendroica_discolor
		Dendroica_coronata
		Dendroica_dominica
		Dendroica_palmarum
		Setophaga_ruticilla
		Dendroica_caerulescens
		Wilsonia_canadensis
		Wilsonia_pusilla
		Myioborus_pictus
		Geothlypis_trichas
		Oporornis_formosus
		Oporornis_tolmiei
		Oporornis_philadelphia
		Protonotaria_citrea
		Limnothlypis_swainsonii
		Vermivora_peregrina
		Vermivora_ruficapilla
		Vermivora_chrysoptera
		Vermivora_pinus
		Piranga_rubra
		Piranga_ludoviciana
		Piranga_olivacea
		Cardinalis_cardinalis
		Passerina_amoena
		Passerina_caerulea
		Passerina_ciris
		Passerina_versicolor
		Passerina_leclancherii
		Passerina_cyanea
		Spiza_americana
		Pheucticus_melanocephalus
		Pheucticus_ludovicianus
		Tiaris_olivaceus
		Geospiza_fortis
		Geospiza_scandens
		Geospiza_magnirostris
		Geospiza_fuliginosa
		Geospiza_conirostris
		Geospiza_difficilis
		Thraupis_episcopus
		Nesospiza_acunhae
		Ramphocelus_costaricensis
		Volatinia_jacarina
		Sporophila_minuta
		Prunella_modularis
		Prunella_collaris
		Dinemellia_dinemelli
		Histurgops_ruficaudus
		Amblyospiza_albifrons
		Bubalornis_albirostris
		Pseudonigrita_arnaudi
		Malimbus_nitens
		Malimbus_cassini
		Malimbus_racheliae
		Malimbus_erythrogaster
		Malimbus_malimbicus
		Malimbus_rubricollis
		Malimbus_ibadanensis
		Malimbus_coronatus
		Malimbus_scutatus
		Ploceus_philippinus
		Ploceus_galbula
		Ploceus_heuglini
		Ploceus_jacksoni
		Ploceus_grandis
		Ploceus_megarhynchus
		Ploceus_bertrandi
		Ploceus_alienus
		Ploceus_nigerrimus
		Ploceus_princeps
		Ploceus_spekei
		Ploceus_olivaceiceps
		Ploceus_superciliosus
		Ploceus_cucullatus
		Ploceus_pelzelni
		Ploceus_intermedius
		Ploceus_tricolor
		Ploceus_melanocephalus
		Ploceus_taeniopterus
		Ploceus_preussi
		Ploceus_luteolus
		Ploceus_sanctithomae
		Ploceus_capensis
		Ploceus_velatus
		Ploceus_ocularis
		Ploceus_xanthops
		Ploceus_baglafecht
		Ploceus_bicolor
		Ploceus_vitellinus
		Ploceus_benghalensis
		Ploceus_melanogaster
		Ploceus_angolensis
		Ploceus_xanthopterus
		Ploceus_nigricollis
		Foudia_madagascariensis
		Foudia_sechellarum
		Foudia_eminentissima
		Foudia_flavicans
		Foudia_rubra
		Quelea_cardinalis
		Quelea_quelea
		Euplectes_aureus
		Euplectes_gierowii
		Euplectes_franciscanus
		Euplectes_ardens
		Euplectes_hordeaceus
		Euplectes_orix
		Euplectes_nigroventris
		Euplectes_macroura
		Euplectes_albonotatus
		Euplectes_axillaris
		Euplectes_hartlaubi
		Euplectes_jacksoni
		Euplectes_progne
		Euplectes_capensis
		Euplectes_afer
		Anaplectes_rubriceps
		Philetairus_socius
		Plocepasser_donaldsoni
		Plocepasser_mahali
		Sporopipes_frontalis
		Sporopipes_squamifrons
		Lagonosticta_senegala
		Poephila_acuticauda
		Taeniopygia_guttata
		Lonchura_striata
		Padda_oryzivora
		Vidua_chalybeata
		Vidua_macroura
		Vidua_paradisaea
		Nectarinia_osea
		Nectarinia_coccinigaster
		Nectarinia_dussumieri
	;
END;
BEGIN TREES;
	TRANSLATE
		1	Oxyruncus_cristatus,
		2	Empidonax_flaviventris,
		3	Empidonax_difficilis,
		4	Empidonax_minimus,
		5	Empidonax_traillii,
		6	Empidonax_alnorum,
		7	Empidonax_virescens,
		8	Contopus_sordidulus,
		9	Sayornis_nigricans,
		10	Sayornis_phoebe,
		11	Pyrocephalus_rubinus,
		12	Myiarchus_cinerascens,
		13	Myiarchus_crinitus,
		14	Tyrannus_tyrannus,
		15	Elaenia_chiriquensis,
		16	Gymnopithys_leucaspis,
		17	Cercomacra_tyrannina,
		18	Conopophaga_lineata,
		19	Xenops_minutus,
		20	Automolus_ochrolaemus,
		21	Thripadectes_rufobrunneus,
		22	Automolus_rubiginosus,
		23	Leptasthenura_striolata,
		24	Leptasthenura_yanacensis,
		25	Pseudoseisura_lophotes,
		26	Pseudoseisura_cristata,
		27	Synallaxis_zimmeri,
		28	Synallaxis_erythrothorax,
		29	Synallaxis_brachyura,
		30	Cranioleuca_erythrops,
		31	Phacellodomus_maculipectus,
		32	Phacellodomus_striaticollis,
		33	Cinclodes_fuscus,
		34	Cinclodes_antarcticus,
		35	Cinclodes_albidiventris,
		36	Cinclodes_comechingonus,
		37	Cinclodes_albiventris,
		38	Furnarius_rufus,
		39	Sclerurus_guatemalensis,
		40	Sclerurus_caudacutus,
		41	Ailuroedus_melanotis,
		42	Ailuroedus_crassirostris,
		43	Scenopoeetes_dentirostris,
		44	Prionodura_newtoniana,
		45	Ptilonorhynchus_violaceus,
		46	Chlamydera_nuchalis,
		47	Chlamydera_cerviniventris,
		48	Chlamydera_guttata,
		49	Chlamydera_lauterbachi,
		50	Chlamydera_maculata,
		51	Malurus_coronatus,
		52	Malurus_elegans,
		53	Malurus_alboscapulatus,
		54	Malurus_cyanocephalus,
		55	Malurus_lamberti,
		56	Malurus_amabilis,
		57	Malurus_leucopterus,
		58	Malurus_melanocephalus,
		59	Malurus_pulcherrimus,
		60	Malurus_splendens,
		61	Malurus_cyaneus,
		62	Pardalotus_punctatus,
		63	Pardalotus_striatus,
		64	Pardalotus_quadragintus,
		65	Manorina_melanocephala,
		66	Pycnoptilus_floccosus,
		67	Sericornis_frontalis,
		68	Acanthornis_magna,
		69	Gerygone_igata,
		70	Pomatostomus_temporalis,
		71	Orthonyx_spaldingii,
		72	Notiomystis_cincta,
		73	Pachycephala_pectoralis,
		74	Terpsiphone_paradisi,
		75	Terpsiphone_rufiventer,
		76	Terpsiphone_rufocinerea,
		77	Terpsiphone_corvina,
		78	Terpsiphone_atrochalybeia,
		79	Terpsiphone_viridis,
		80	Terpsiphone_bedfordi,
		81	Hypothymis_azurea,
		82	Trochocercus_cyanomelas,
		83	Trochocercus_nitens,
		84	Arses_telescophthalmus,
		85	Chasiempis_sandwichensis,
		86	Grallina_cyanoleuca,
		87	Manucodia_keraudrenii,
		88	Manucodia_chalybatus,
		89	Parotia_wahnesi,
		90	Parotia_carolae,
		91	Pteridophora_alberti,
		92	Paradisaea_minor,
		93	Cicinnurus_magnificus,
		94	Epimachus_meyeri,
		95	Epimachus_fastuosus,
		96	Epimachus_albertisi,
		97	Ptiloris_magnificus,
		98	Lophorina_superba,
		99	Rhipidura_leucophrys,
		100	Lanius_nubicus,
		101	Lanius_gubernator,
		102	Lanius_collurio,
		103	Lanius_schach,
		104	Lanius_bucephalus,
		105	Lanius_tigrinus,
		106	Lanius_minor,
		107	Lanius_senator,
		108	Lanius_collaris,
		109	Lanius_dorsalis,
		110	Lanius_excubitor,
		111	Lanius_sphenocercus,
		112	Lanius_ludovicianus,
		113	Lanius_somalicus,
		114	Lanius_vittatus,
		115	Calocitta_formosa,
		116	Aphelocoma_ultramarina,
		117	Aphelocoma_californica,
		118	Aphelocoma_insularis,
		119	Aphelocoma_coerulescens,
		120	Cyanocitta_cristata,
		121	Corvus_monedula,
		122	Corvus_corone,
		123	Corvus_rhipidurus,
		124	Corvus_brachyrhynchos,
		125	Pica_pica,
		126	Pica_nuttalli,
		127	Pica_hudsonia,
		128	Perisoreus_infaustus,
		129	Perisoreus_canadensis,
		130	Pyrrhocorax_graculus,
		131	Dicrurus_ludwigii,
		132	Dicrurus_adsimilis,
		133	Dicrurus_forficatus,
		134	Cyclarhis_gujanensis,
		135	Vireo_bellii,
		136	Vireo_atricapilla,
		137	Vireo_griseus,
		138	Vireo_huttoni,
		139	Vireo_vicinior,
		140	Vireo_flavifrons,
		141	Vireo_solitarius,
		142	Vireo_altiloquus,
		143	Vireo_olivaceus,
		144	Vireo_flavoviridis,
		145	Vireo_philadelphicus,
		146	Coracina_cinerea,
		147	Campephaga_quiscalina,
		148	Campephaga_phoenicea,
		149	Coracina_azurea,
		150	Lalage_tricolor,
		151	Gymnorhina_tibicen,
		152	Malaconotus_blanchoti,
		153	Tchagra_minutus,
		154	Dryoscopus_cubla,
		155	Laniarius_erythrogaster,
		156	Platysteira_chalybea,
		157	Platysteira_concreta,
		158	Platysteira_cyanea,
		159	Platysteira_peltata,
		160	Platysteira_castanea,
		161	Batis_occulta,
		162	Vanga_curvirostris,
		163	Euryceros_prevostii,
		164	Tylas_eduardi,
		165	Calicalicus_madagascariensis,
		166	Tephrodornis_pondicerianus,
		167	Prionops_retzii,
		168	Mohoua_albicilla,
		169	Mohoua_ochrocephala,
		170	Mohoua_novaeseelandiae,
		171	Psophodes_olivaceus,
		172	Chaetops_frenatus,
		173	Chaetops_aurantius,
		174	Petroica_macrocephala,
		175	Petroica_australis,
		176	Petroica_goodenovii,
		177	Melanodryas_cucullata,
		178	Eopsaltria_australis,
		179	Drymodes_brunneopygia,
		180	Auriparus_flaviceps,
		181	Anthoscopus_caroli,
		182	Anthoscopus_minutus,
		183	Remiz_pendulinus,
		184	Parus_cyanus,
		185	Parus_caeruleus,
		186	Baeolophus_inornatus,
		187	Baeolophus_bicolor,
		188	Baeolophus_atricristatus,
		189	Baeolophus_wollweberi,
		190	Parus_leucomelas,
		191	Parus_cristatus,
		192	Parus_ater,
		193	Parus_rufonuchalis,
		194	Parus_lugubris,
		195	Parus_carolinensis,
		196	Parus_sclateri,
		197	Parus_hudsonicus,
		198	Parus_rufescens,
		199	Parus_cinctus,
		200	Parus_atricapillus,
		201	Parus_montanus,
		202	Parus_albiventris,
		203	Parus_niger,
		204	Parus_cinerascens,
		205	Parus_palustris,
		206	Parus_major,
		207	Pseudopodoces_humilis,
		208	Stenostira_scita,
		209	Elminia_albicauda,
		210	Elminia_nigromitrata,
		211	Elminia_albonotata,
		212	Elminia_albiventris,
		213	Culicicapa_ceylonensis,
		214	Cephalopyrus_flammiceps,
		215	Panurus_biarmicus,
		216	Heteromirafra_ruddi,
		217	Certhilauda_barlowi,
		218	Certhilauda_burra,
		219	Certhilauda_albescens,
		220	Certhilauda_chuana,
		221	Certhilauda_subcoronata,
		222	Certhilauda_erythrochlamys,
		223	Ammomanes_deserti,
		224	Eremopterix_australis,
		225	Eremopterix_verticalis,
		226	Eremopterix_leucopareia,
		227	Eremopterix_nigriceps,
		228	Eremopterix_leucotis,
		229	Mirafra_sabota,
		230	Mirafra_poecilosterna,
		231	Mirafra_gilletti,
		232	Mirafra_hypermetra,
		233	Mirafra_africana,
		234	Mirafra_africanoides,
		235	Mirafra_hova,
		236	Spizocorys_fringillaris,
		237	Spizocorys_conirostris,
		238	Melanocorypha_calandra,
		239	Eremalauda_starki,
		240	Galerida_theklae,
		241	Galerida_modesta,
		242	Galerida_cristata,
		243	Galerida_magnirostris,
		244	Alauda_razae,
		245	Alauda_arvensis,
		246	Lullula_arborea,
		247	Calandrella_cinerea,
		248	Calandrella_somalica,
		249	Eremophila_alpestris,
		250	Nicator_chloris,
		251	Nicator_gularis,
		252	Turdoides_squamiceps,
		253	Turdoides_altirostris,
		254	Garrulax_morrisonianus,
		255	Yuhina_brunneiceps,
		256	Zosterops_lateralis,
		257	Sylvia_leucomelaena,
		258	Sylvia_hortensis,
		259	Sylvia_curruca,
		260	Sylvia_buryi,
		261	Sylvia_subcaerulea,
		262	Sylvia_boehmi,
		263	Sylvia_nisoria,
		264	Sylvia_mystacea,
		265	Sylvia_melanocephala,
		266	Sylvia_cantillans,
		267	Sylvia_rueppelli,
		268	Sylvia_melanothorax,
		269	Sylvia_deserticola,
		270	Sylvia_undata,
		271	Sylvia_sarda,
		272	Sylvia_communis,
		273	Sylvia_conspicillata,
		274	Sylvia_nana,
		275	Sylvia_atricapilla,
		276	Sylvia_borin,
		277	Chamaea_fasciata,
		278	Paradoxornis_webbianus,
		279	Camaroptera_superciliaris,
		280	Camaroptera_brachyura,
		281	Eremomela_icteropygialis,
		282	Apalis_thoracica,
		283	Prinia_gracilis,
		284	Hypergerus_atriceps,
		285	Cisticola_juncidis,
		286	Cisticola_brunnescens,
		287	Cisticola_exilis,
		288	Cisticola_cinereolus,
		289	Cisticola_tinniens,
		290	Cisticola_ayresii,
		291	Cisticola_anonymus,
		292	Cisticola_robustus,
		293	Andropadus_importunus,
		294	Bleda_syndactylus,
		295	Bleda_notatus,
		296	Andropadus_nigriceps,
		297	Andropadus_milanjensis,
		298	Chlorocichla_flaviventris,
		299	Phyllastrephus_cabanisi,
		300	Phyllastrephus_fischeri,
		301	Phyllastrephus_terrestris,
		302	Phyllastrephus_icterinus,
		303	Phyllastrephus_debilis,
		304	Phyllastrephus_flavostriatus,
		305	Andropadus_gracilis,
		306	Criniger_calurus,
		307	Pycnonotus_xanthopygos,
		308	Pycnonotus_nigricans,
		309	Pycnonotus_barbatus,
		310	Pycnonotus_capensis,
		311	Pycnonotus_sinensis,
		312	Hypsipetes_olivaceus,
		313	Ixos_amaurotis,
		314	Alophoixus_finschii,
		315	Psaltriparus_minimus,
		316	Cettia_fortipes,
		317	Cettia_cetti,
		318	Phylloscopus_humei,
		319	Phylloscopus_trochilus,
		320	Phylloscopus_collybita,
		321	Phylloscopus_sindianus,
		322	Phylloscopus_fuscatus,
		323	Phylloscopus_sibilatrix,
		324	Phylloscopus_bonelli,
		325	Phylloscopus_nitidus,
		326	Phylloscopus_umbrovirens,
		327	Phylloscopus_ruficapilla,
		328	Pholidornis_rushiae,
		329	Progne_subis,
		330	Riparia_riparia,
		331	Tachycineta_albilinea,
		332	Tachycineta_thalassina,
		333	Tachycineta_bicolor,
		334	Delichon_urbicum,
		335	Hirundo_rustica,
		336	Hirundo_semirufa,
		337	Hirundo_ariel,
		338	Petrochelidon_pyrrhonota,
		339	Petrochelidon_fulva,
		340	Locustella_naevia,
		341	Bradypterus_graueri,
		342	Locustella_luscinioides,
		343	Locustella_fluviatilis,
		344	Cincloramphus_cruralis,
		345	Bradypterus_baboecala,
		346	Bradypterus_cinnamomeus,
		347	Bradypterus_barratti,
		348	Bradypterus_lopezi,
		349	Bradypterus_sylvaticus,
		350	Acrocephalus_palustris,
		351	Scotocerca_inquieta,
		352	Acrocephalus_bistrigiceps,
		353	Acrocephalus_paludicola,
		354	Acrocephalus_schoenobaenus,
		355	Acrocephalus_luscinius,
		356	Acrocephalus_melanopogon,
		357	Acrocephalus_baeticatus,
		358	Acrocephalus_scirpaceus,
		359	Acrocephalus_dumetorum,
		360	Acrocephalus_orinus,
		361	Acrocephalus_sechellensis,
		362	Acrocephalus_arundinaceus,
		363	Acrocephalus_familiaris,
		364	Acrocephalus_aequinoctialis,
		365	Acrocephalus_stentoreus,
		366	Chloropeta_natalensis,
		367	Hippolais_polyglotta,
		368	Hippolais_icterina,
		369	Hyliota_violacea,
		370	Hyliota_flavigaster,
		371	Hyliota_australis,
		372	Melocichla_mentalis,
		373	Sphenoeacus_afer,
		374	Bradypterus_victorini,
		375	Sylvietta_denti,
		376	Sylvietta_virens,
		377	Sylvietta_brachyura,
		378	Sylvietta_whytii,
		379	Sylvietta_rufescens,
		380	Regulus_ignicapilla,
		381	Regulus_regulus,
		382	Bombycilla_cedrorum,
		383	Bombycilla_garrulus,
		384	Phainopepla_nitens,
		385	Polioptila_dumicola,
		386	Catherpes_mexicanus,
		387	Salpinctes_obsoletus,
		388	Campylorhynchus_nuchalis,
		389	Campylorhynchus_griseus,
		390	Campylorhynchus_brunneicapillus,
		391	Thryothorus_felix,
		392	Thryothorus_leucotis,
		393	Thryothorus_rufalbus,
		394	Thryothorus_sinaloa,
		395	Thryothorus_ludovicianus,
		396	Thryomanes_bewickii,
		397	Troglodytes_troglodytes,
		398	Troglodytes_aedon,
		399	Troglodytes_cobbi,
		400	Cistothorus_palustris,
		401	Cistothorus_platensis,
		402	Cistothorus_meridae,
		403	Certhia_familiaris,
		404	Certhia_brachydactyla,
		405	Sitta_europaea,
		406	Sitta_carolinensis,
		407	Dumetella_carolinensis,
		408	Toxostoma_bendirei,
		409	Toxostoma_lecontei,
		410	Toxostoma_crissale,
		411	Toxostoma_rufum,
		412	Toxostoma_longirostre,
		413	Toxostoma_curvirostre,
		414	Oreoscoptes_montanus,
		415	Mimus_patagonicus,
		416	Mimus_thenca,
		417	Mimus_parvulus,
		418	Mimus_longicaudatus,
		419	Mimus_polyglottos,
		420	Mimus_gilvus,
		421	Mimus_gundlachii,
		422	Creatophora_cinerea,
		423	Sturnus_philippensis,
		424	Sturnus_sturninus,
		425	Sturnus_contra,
		426	Acridotheres_ginginianus,
		427	Acridotheres_tristis,
		428	Acridotheres_cristatellus,
		429	Acridotheres_fuscus,
		430	Sturnus_pagodarum,
		431	Sturnus_malabaricus,
		432	Leucopsar_rothschildi,
		433	Sturnus_roseus,
		434	Sturnus_unicolor,
		435	Sturnus_vulgaris,
		436	Cinnyricinclus_leucogaster,
		437	Onychognathus_morio,
		438	Onychognathus_tristramii,
		439	Onychognathus_albirostris,
		440	Onychognathus_salvadorii,
		441	Onychognathus_walleri,
		442	Onychognathus_nabouroup,
		443	Onychognathus_tenuirostris,
		444	Lamprotornis_caudatus,
		445	Lamprotornis_purpuroptera,
		446	Cosmopsarus_unicolor,
		447	Lamprotornis_mevesii,
		448	Lamprotornis_australis,
		449	Lamprotornis_chalybaeus,
		450	Lamprotornis_nitens,
		451	Lamprotornis_superbus,
		452	Lamprotornis_pulcher,
		453	Spreo_fischeri,
		454	Spreo_bicolor,
		455	Cosmopsarus_regius,
		456	Lamprotornis_splendidus,
		457	Lamprotornis_purpureiceps,
		458	Lamprotornis_corruscus,
		459	Saroglossa_spiloptera,
		460	Speculipastor_bicolor,
		461	Gracula_religiosa,
		462	Mino_anais,
		463	Aplonis_dichroa,
		464	Aplonis_opaca,
		465	Scissirostrum_dubium,
		466	Buphagus_erythrorhynchus,
		467	Buphagus_africanus,
		468	Cinclus_mexicanus,
		469	Cinclus_pallasii,
		470	Cinclus_cinclus,
		471	Cinclus_schulzi,
		472	Turdus_viscivorus,
		473	Turdus_iliacus,
		474	Turdus_helleri,
		475	Turdus_merula,
		476	Turdus_pilaris,
		477	Turdus_torquatus,
		478	Turdus_cardis,
		479	Turdus_albicollis,
		480	Turdus_grayi,
		481	Turdus_migratorius,
		482	Turdus_philomelos,
		483	Hylocichla_mustelina,
		484	Catharus_ustulatus,
		485	Catharus_fuscescens,
		486	Catharus_minimus,
		487	Catharus_guttatus,
		488	Zoothera_naevia,
		489	Sialia_mexicana,
		490	Sialia_currucoides,
		491	Sialia_sialis,
		492	Myadestes_palmeri,
		493	Luscinia_megarhynchos,
		494	Luscinia_luscinia,
		495	Luscinia_svecica,
		496	Ficedula_zanthopygia,
		497	Ficedula_parva,
		498	Ficedula_semitorquata,
		499	Ficedula_hypoleuca,
		500	Ficedula_albicollis,
		501	Phoenicurus_ochruros,
		502	Phoenicurus_phoenicurus,
		503	Myrmecocichla_aethiops,
		504	Oenanthe_oenanthe,
		505	Saxicola_rubetra,
		506	Saxicola_torquatus,
		507	Erithacus_rubecula,
		508	Dioptrornis_fischeri,
		509	Myioparus_plumbeus,
		510	Myioparus_griseigularis,
		511	Melaenornis_pammelaina,
		512	Melaenornis_edolioides,
		513	Empidornis_semipartitus,
		514	Namibornis_herero,
		515	Sigelus_silens,
		516	Bradornis_infuscatus,
		517	Bradornis_pallidus,
		518	Bradornis_mariquensis,
		519	Bradornis_microrhynchus,
		520	Muscicapa_infuscata,
		521	Muscicapa_comitata,
		522	Muscicapa_sethsmithi,
		523	Muscicapa_adusta,
		524	Muscicapa_striata,
		525	Muscicapa_cassini,
		526	Muscicapa_epulata,
		527	Muscicapa_caerulescens,
		528	Promerops_gurneyi,
		529	Promerops_cafer,
		530	Passer_domesticus,
		531	Passer_montanus,
		532	Passer_griseus,
		533	Passer_rutilans,
		534	Montifringilla_nivalis,
		535	Petronia_petronia,
		536	Petronia_xanthocollis,
		537	Tmetothylacus_tenellus,
		538	Motacilla_capensis,
		539	Motacilla_clara,
		540	Motacilla_cinerea,
		541	Motacilla_madaraspatensis,
		542	Motacilla_alba,
		543	Motacilla_flava,
		544	Motacilla_grandis,
		545	Motacilla_citreola,
		546	Motacilla_aguimp,
		547	Macronyx_sharpei,
		548	Macronyx_capensis,
		549	Macronyx_ameliae,
		550	Macronyx_croceus,
		551	Macronyx_aurantiigula,
		552	Macronyx_fuellebornii,
		553	Dendronanthus_indicus,
		554	Anthus_vaalensis,
		555	Anthus_campestris,
		556	Anthus_leucophrys,
		557	Anthus_chloris,
		558	Anthus_similis,
		559	Anthus_melindae,
		560	Anthus_novaeseelandiae,
		561	Anthus_lineiventris,
		562	Anthus_crenatus,
		563	Anthus_spinoletta,
		564	Anthus_petrosus,
		565	Anthus_pratensis,
		566	Anthus_trivialis,
		567	Anthus_hoeschi,
		568	Anthus_lutescens,
		569	Coccothraustes_coccothraustes,
		570	Mycerobas_carnipes,
		571	Carpodacus_roseus,
		572	Carpodacus_puniceus,
		573	Carpodacus_synoicus,
		574	Carpodacus_mexicanus,
		575	Carpodacus_erythrinus,
		576	Carpodacus_rubicilla,
		577	Callacanthis_burtoni,
		578	Carpodacus_cassinii,
		579	Carpodacus_purpureus,
		580	Leucosticte_australis,
		581	Leucosticte_atrata,
		582	Leucosticte_tephrocotis,
		583	Loxioides_bailleui,
		584	Telespiza_cantans,
		585	Telespiza_ultima,
		586	Oreomystis_mana,
		587	Pseudonestor_xanthophrys,
		588	Loxops_coccineus,
		589	Vestiaria_coccinea,
		590	Himatione_sanguinea,
		591	Hemignathus_munroi,
		592	Hemignathus_virens,
		593	Paroreomyza_montana,
		594	Rhodopechys_obsoletus,
		595	Rhodopechys_sanguineus,
		596	Carduelis_spinoides,
		597	Carduelis_chloris,
		598	Carduelis_carduelis,
		599	Carduelis_citrinella,
		600	Serinus_serinus,
		601	Serinus_canaria,
		602	Serinus_pusillus,
		603	Serinus_tristriatus,
		604	Serinus_alario,
		605	Serinus_canicollis,
		606	Serinus_flavivertex,
		607	Serinus_albogularis,
		608	Serinus_sulphuratus,
		609	Serinus_flaviventris,
		610	Serinus_gularis,
		611	Serinus_leucopterus,
		612	Serinus_syriacus,
		613	Serinus_striolatus,
		614	Serinus_totta,
		615	Serinus_burtoni,
		616	Serinus_nigriceps,
		617	Serinus_scotops,
		618	Serinus_mozambicus,
		619	Serinus_citrinipectus,
		620	Serinus_mennelli,
		621	Serinus_atrogularis,
		622	Carduelis_flavirostris,
		623	Carduelis_cannabina,
		624	Carduelis_spinus,
		625	Carduelis_pinus,
		626	Carduelis_tristis,
		627	Carduelis_psaltria,
		628	Carduelis_lawrencei,
		629	Carduelis_hornemanni,
		630	Carduelis_flammea,
		631	Loxia_scotica,
		632	Loxia_curvirostra,
		633	Loxia_leucoptera,
		634	Pinicola_enucleator,
		635	Pyrrhula_pyrrhula,
		636	Eremopsaltria_mongolicus,
		637	Bucanetes_githagineus,
		638	Fringilla_teydea,
		639	Fringilla_coelebs,
		640	Fringilla_montifringilla,
		641	Calcarius_pictus,
		642	Calcarius_ornatus,
		643	Calcarius_lapponicus,
		644	Calcarius_mccownii,
		645	Plectrophenax_nivalis,
		646	Icterus_galbula,
		647	Icterus_gularis,
		648	Icterus_pustulatus,
		649	Icterus_bullockii,
		650	Cacicus_chrysopterus,
		651	Cacicus_haemorrhous,
		652	Clypicterus_oseryi,
		653	Cacicus_cela,
		654	Cacicus_uropygialis,
		655	Cacicus_solitarius,
		656	Psarocolius_angustifrons,
		657	Psarocolius_atrovirens,
		658	Psarocolius_wagleri,
		659	Psarocolius_guatimozinus,
		660	Psarocolius_viridis,
		661	Psarocolius_bifasciatus,
		662	Nesopsar_nigerrimus,
		663	Agelasticus_thilius,
		664	Chrysomus_icterocephalus,
		665	Agelaioides_badius,
		666	Curaeus_curaeus,
		667	Amblyramphus_holosericeus,
		668	Quiscalus_lugubris,
		669	Quiscalus_mexicanus,
		670	Quiscalus_major,
		671	Quiscalus_quiscula,
		672	Euphagus_carolinus,
		673	Euphagus_cyanocephalus,
		674	Agelaius_tricolor,
		675	Agelaius_phoeniceus,
		676	Agelaius_assimilis,
		677	Agelaius_xanthomus,
		678	Agelaius_humeralis,
		679	Molothrus_aeneus,
		680	Molothrus_ater,
		681	Molothrus_rufoaxillaris,
		682	Dives_dives,
		683	Sturnella_neglecta,
		684	Sturnella_defilippii,
		685	Sturnella_magna,
		686	Sturnella_loyca,
		687	Sturnella_superciliaris,
		688	Sturnella_bellicosa,
		689	Dolichonyx_oryzivorus,
		690	Xanthocephalus_xanthocephalus,
		691	Melophus_lathami,
		692	Miliaria_calandra,
		693	Emberiza_cia,
		694	Emberiza_cioides,
		695	Emberiza_hortulana,
		696	Emberiza_citrinella,
		697	Emberiza_cirlus,
		698	Emberiza_schoeniclus,
		699	Emberiza_elegans,
		700	Emberiza_flaviventris,
		701	Emberiza_cabanisi,
		702	Emberiza_capensis,
		703	Emberiza_striolata,
		704	Emberiza_tahapisi,
		705	Emberiza_impetuani,
		706	Calamospiza_melanocorys,
		707	Chondestes_grammacus,
		708	Ammodramus_caudacutus,
		709	Ammodramus_maritimus,
		710	Ammodramus_leconteii,
		711	Pooecetes_gramineus,
		712	Amphispiza_belli,
		713	Passerculus_sandwichensis,
		714	Ammodramus_henslowii,
		715	Ammodramus_bairdii,
		716	Melospiza_georgiana,
		717	Melospiza_lincolnii,
		718	Melospiza_melodia,
		719	Pipilo_fuscus,
		720	Pipilo_aberti,
		721	Pipilo_chlorurus,
		722	Pipilo_maculatus,
		723	Pipilo_erythrophthalmus,
		724	Pezopetes_capitalis,
		725	Spizella_arborea,
		726	Junco_hyemalis,
		727	Junco_phaeonotus,
		728	Zonotrichia_capensis,
		729	Zonotrichia_querula,
		730	Zonotrichia_albicollis,
		731	Zonotrichia_leucophrys,
		732	Zonotrichia_atricapilla,
		733	Passerella_iliaca,
		734	Amphispiza_bilineata,
		735	Aimophila_quinquestriata,
		736	Spizella_atrogularis,
		737	Spizella_pallida,
		738	Spizella_passerina,
		739	Spizella_pusilla,
		740	Spizella_breweri,
		741	Ammodramus_savannarum,
		742	Arremonops_rufivirgatus,
		743	Aimophila_carpalis,
		744	Aimophila_aestivalis,
		745	Aimophila_botterii,
		746	Aimophila_mystacalis,
		747	Aimophila_humeralis,
		748	Icteria_virens,
		749	Seiurus_aurocapilla,
		750	Mniotilta_varia,
		751	Seiurus_motacilla,
		752	Seiurus_noveboracensis,
		753	Wilsonia_citrina,
		754	Dendroica_magnolia,
		755	Parula_americana,
		756	Dendroica_tigrina,
		757	Dendroica_cerulea,
		758	Dendroica_pensylvanica,
		759	Dendroica_petechia,
		760	Dendroica_castanea,
		761	Dendroica_striata,
		762	Dendroica_fusca,
		763	Dendroica_adelaidae,
		764	Dendroica_virens,
		765	Dendroica_townsendi,
		766	Dendroica_nigrescens,
		767	Dendroica_discolor,
		768	Dendroica_coronata,
		769	Dendroica_dominica,
		770	Dendroica_palmarum,
		771	Setophaga_ruticilla,
		772	Dendroica_caerulescens,
		773	Wilsonia_canadensis,
		774	Wilsonia_pusilla,
		775	Myioborus_pictus,
		776	Geothlypis_trichas,
		777	Oporornis_formosus,
		778	Oporornis_tolmiei,
		779	Oporornis_philadelphia,
		780	Protonotaria_citrea,
		781	Limnothlypis_swainsonii,
		782	Vermivora_peregrina,
		783	Vermivora_ruficapilla,
		784	Vermivora_chrysoptera,
		785	Vermivora_pinus,
		786	Piranga_rubra,
		787	Piranga_ludoviciana,
		788	Piranga_olivacea,
		789	Cardinalis_cardinalis,
		790	Passerina_amoena,
		791	Passerina_caerulea,
		792	Passerina_ciris,
		793	Passerina_versicolor,
		794	Passerina_leclancherii,
		795	Passerina_cyanea,
		796	Spiza_americana,
		797	Pheucticus_melanocephalus,
		798	Pheucticus_ludovicianus,
		799	Tiaris_olivaceus,
		800	Geospiza_fortis,
		801	Geospiza_scandens,
		802	Geospiza_magnirostris,
		803	Geospiza_fuliginosa,
		804	Geospiza_conirostris,
		805	Geospiza_difficilis,
		806	Thraupis_episcopus,
		807	Nesospiza_acunhae,
		808	Ramphocelus_costaricensis,
		809	Volatinia_jacarina,
		810	Sporophila_minuta,
		811	Prunella_modularis,
		812	Prunella_collaris,
		813	Dinemellia_dinemelli,
		814	Histurgops_ruficaudus,
		815	Amblyospiza_albifrons,
		816	Bubalornis_albirostris,
		817	Pseudonigrita_arnaudi,
		818	Malimbus_nitens,
		819	Malimbus_cassini,
		820	Malimbus_racheliae,
		821	Malimbus_erythrogaster,
		822	Malimbus_malimbicus,
		823	Malimbus_rubricollis,
		824	Malimbus_ibadanensis,
		825	Malimbus_coronatus,
		826	Malimbus_scutatus,
		827	Ploceus_philippinus,
		828	Ploceus_galbula,
		829	Ploceus_heuglini,
		830	Ploceus_jacksoni,
		831	Ploceus_grandis,
		832	Ploceus_megarhynchus,
		833	Ploceus_bertrandi,
		834	Ploceus_alienus,
		835	Ploceus_nigerrimus,
		836	Ploceus_princeps,
		837	Ploceus_spekei,
		838	Ploceus_olivaceiceps,
		839	Ploceus_superciliosus,
		840	Ploceus_cucullatus,
		841	Ploceus_pelzelni,
		842	Ploceus_intermedius,
		843	Ploceus_tricolor,
		844	Ploceus_melanocephalus,
		845	Ploceus_taeniopterus,
		846	Ploceus_preussi,
		847	Ploceus_luteolus,
		848	Ploceus_sanctithomae,
		849	Ploceus_capensis,
		850	Ploceus_velatus,
		851	Ploceus_ocularis,
		852	Ploceus_xanthops,
		853	Ploceus_baglafecht,
		854	Ploceus_bicolor,
		855	Ploceus_vitellinus,
		856	Ploceus_benghalensis,
		857	Ploceus_melanogaster,
		858	Ploceus_angolensis,
		859	Ploceus_xanthopterus,
		860	Ploceus_nigricollis,
		861	Foudia_madagascariensis,
		862	Foudia_sechellarum,
		863	Foudia_eminentissima,
		864	Foudia_flavicans,
		865	Foudia_rubra,
		866	Quelea_cardinalis,
		867	Quelea_quelea,
		868	Euplectes_aureus,
		869	Euplectes_gierowii,
		870	Euplectes_franciscanus,
		871	Euplectes_ardens,
		872	Euplectes_hordeaceus,
		873	Euplectes_orix,
		874	Euplectes_nigroventris,
		875	Euplectes_macroura,
		876	Euplectes_albonotatus,
		877	Euplectes_axillaris,
		878	Euplectes_hartlaubi,
		879	Euplectes_jacksoni,
		880	Euplectes_progne,
		881	Euplectes_capensis,
		882	Euplectes_afer,
		883	Anaplectes_rubriceps,
		884	Philetairus_socius,
		885	Plocepasser_donaldsoni,
		886	Plocepasser_mahali,
		887	Sporopipes_frontalis,
		888	Sporopipes_squamifrons,
		889	Lagonosticta_senegala,
		890	Poephila_acuticauda,
		891	Taeniopygia_guttata,
		892	Lonchura_striata,
		893	Padda_oryzivora,
		894	Vidua_chalybeata,
		895	Vidua_macroura,
		896	Vidua_paradisaea,
		897	Nectarinia_osea,
		898	Nectarinia_coccinigaster,
		899	Nectarinia_dussumieri
	;
	TREE * UNTITLED = [&R] (((1:38.10117513,((((((((2:4.500359317,3:4.500359317):5.220566662,(4:8.478020965,(5:4.017243788,6:4.017243788):4.460777177):1.242905013):0.3012118015,7:10.02213778):0.1871582796,8:10.20929606):0.804555322,(9:1.434269371,10:1.434269371):9.57958201):9.359004549,11:20.37285593):0.7451189503,((12:2.666565942,13:2.666565942):13.69236854,14:16.35893448):4.7590404):3.676107174,15:…
END;
