# Supplementary material for: Polygyny is linked to accelerated birdsong evolution but not to larger song repertoires
Source: Nat Commun. 2019 Feb 21;10:884. doi: 10.1038/s41467-019-08621-3 (PMC6385279; doi:10.1038/s41467-019-08621-3)
Supplement: Supplementary file 9 — Supplementary Software 1 [file 41467_2019_8621_MOESM9_ESM.zip › Final Revision Code/MacOnly BayesTraits Code/samplematezillaHack49.nex]

#NEXUS
[R-package APE, Thu Jan 11 18:46:50 2018]
BEGIN TAXA;
	DIMENSIONS NTAX = 899;
	TAXLABELS
		Oxyruncus_cristatus
		Pyrocephalus_rubinus
		Sayornis_nigricans
		Sayornis_phoebe
		Empidonax_minimus
		Empidonax_traillii
		Empidonax_alnorum
		Empidonax_flaviventris
		Empidonax_difficilis
		Empidonax_virescens
		Contopus_sordidulus
		Tyrannus_tyrannus
		Myiarchus_crinitus
		Myiarchus_cinerascens
		Elaenia_chiriquensis
		Cercomacra_tyrannina
		Gymnopithys_leucaspis
		Conopophaga_lineata
		Xenops_minutus
		Furnarius_rufus
		Cinclodes_albiventris
		Cinclodes_fuscus
		Cinclodes_antarcticus
		Cinclodes_comechingonus
		Cinclodes_albidiventris
		Leptasthenura_striolata
		Leptasthenura_yanacensis
		Synallaxis_brachyura
		Synallaxis_erythrothorax
		Synallaxis_zimmeri
		Cranioleuca_erythrops
		Pseudoseisura_cristata
		Pseudoseisura_lophotes
		Phacellodomus_striaticollis
		Phacellodomus_maculipectus
		Automolus_rubiginosus
		Automolus_ochrolaemus
		Thripadectes_rufobrunneus
		Sclerurus_caudacutus
		Sclerurus_guatemalensis
		Scenopoeetes_dentirostris
		Prionodura_newtoniana
		Chlamydera_guttata
		Chlamydera_cerviniventris
		Chlamydera_nuchalis
		Chlamydera_lauterbachi
		Chlamydera_maculata
		Ptilonorhynchus_violaceus
		Ailuroedus_crassirostris
		Ailuroedus_melanotis
		Malurus_leucopterus
		Malurus_melanocephalus
		Malurus_cyaneus
		Malurus_splendens
		Malurus_pulcherrimus
		Malurus_coronatus
		Malurus_elegans
		Malurus_amabilis
		Malurus_cyanocephalus
		Malurus_lamberti
		Malurus_alboscapulatus
		Pardalotus_quadragintus
		Pardalotus_striatus
		Pardalotus_punctatus
		Manorina_melanocephala
		Pycnoptilus_floccosus
		Sericornis_frontalis
		Acanthornis_magna
		Gerygone_igata
		Pomatostomus_temporalis
		Orthonyx_spaldingii
		Notiomystis_cincta
		Mohoua_albicilla
		Mohoua_ochrocephala
		Mohoua_novaeseelandiae
		Psophodes_olivaceus
		Coracina_azurea
		Lalage_tricolor
		Campephaga_quiscalina
		Campephaga_phoenicea
		Coracina_cinerea
		Malaconotus_blanchoti
		Tchagra_minutus
		Dryoscopus_cubla
		Laniarius_erythrogaster
		Platysteira_castanea
		Platysteira_chalybea
		Platysteira_concreta
		Platysteira_cyanea
		Platysteira_peltata
		Batis_occulta
		Tephrodornis_pondicerianus
		Prionops_retzii
		Vanga_curvirostris
		Euryceros_prevostii
		Tylas_eduardi
		Calicalicus_madagascariensis
		Gymnorhina_tibicen
		Manucodia_keraudrenii
		Manucodia_chalybatus
		Parotia_wahnesi
		Parotia_carolae
		Pteridophora_alberti
		Ptiloris_magnificus
		Lophorina_superba
		Cicinnurus_magnificus
		Paradisaea_minor
		Epimachus_meyeri
		Epimachus_fastuosus
		Epimachus_albertisi
		Arses_telescophthalmus
		Chasiempis_sandwichensis
		Grallina_cyanoleuca
		Terpsiphone_atrochalybeia
		Terpsiphone_corvina
		Terpsiphone_bedfordi
		Terpsiphone_rufocinerea
		Terpsiphone_viridis
		Terpsiphone_paradisi
		Terpsiphone_rufiventer
		Hypothymis_azurea
		Trochocercus_cyanomelas
		Trochocercus_nitens
		Rhipidura_leucophrys
		Pyrrhocorax_graculus
		Perisoreus_infaustus
		Perisoreus_canadensis
		Aphelocoma_ultramarina
		Aphelocoma_coerulescens
		Aphelocoma_insularis
		Aphelocoma_californica
		Cyanocitta_cristata
		Calocitta_formosa
		Corvus_corone
		Corvus_brachyrhynchos
		Corvus_rhipidurus
		Corvus_monedula
		Pica_hudsonia
		Pica_nuttalli
		Pica_pica
		Lanius_tigrinus
		Lanius_collurio
		Lanius_schach
		Lanius_bucephalus
		Lanius_minor
		Lanius_senator
		Lanius_collaris
		Lanius_nubicus
		Lanius_ludovicianus
		Lanius_excubitor
		Lanius_sphenocercus
		Lanius_somalicus
		Lanius_gubernator
		Lanius_dorsalis
		Lanius_vittatus
		Dicrurus_ludwigii
		Dicrurus_adsimilis
		Dicrurus_forficatus
		Vireo_flavifrons
		Vireo_solitarius
		Vireo_huttoni
		Vireo_vicinior
		Vireo_bellii
		Vireo_atricapilla
		Vireo_griseus
		Vireo_philadelphicus
		Vireo_flavoviridis
		Vireo_altiloquus
		Vireo_olivaceus
		Cyclarhis_gujanensis
		Pachycephala_pectoralis
		Chaetops_frenatus
		Chaetops_aurantius
		Petroica_macrocephala
		Petroica_australis
		Petroica_goodenovii
		Eopsaltria_australis
		Melanodryas_cucullata
		Drymodes_brunneopygia
		Stenostira_scita
		Culicicapa_ceylonensis
		Elminia_albicauda
		Elminia_albiventris
		Elminia_albonotata
		Elminia_nigromitrata
		Pseudopodoces_humilis
		Parus_cyanus
		Parus_caeruleus
		Parus_albiventris
		Parus_niger
		Parus_cinerascens
		Parus_major
		Parus_palustris
		Parus_lugubris
		Parus_carolinensis
		Parus_cinctus
		Parus_rufescens
		Parus_hudsonicus
		Parus_atricapillus
		Parus_sclateri
		Parus_montanus
		Parus_leucomelas
		Parus_ater
		Parus_rufonuchalis
		Baeolophus_wollweberi
		Baeolophus_inornatus
		Baeolophus_bicolor
		Baeolophus_atricristatus
		Parus_cristatus
		Anthoscopus_caroli
		Anthoscopus_minutus
		Remiz_pendulinus
		Cephalopyrus_flammiceps
		Auriparus_flaviceps
		Nicator_gularis
		Nicator_chloris
		Panurus_biarmicus
		Eremopterix_leucopareia
		Eremopterix_australis
		Eremopterix_nigriceps
		Eremopterix_leucotis
		Eremopterix_verticalis
		Calandrella_somalica
		Calandrella_cinerea
		Lullula_arborea
		Alauda_arvensis
		Alauda_razae
		Galerida_magnirostris
		Galerida_cristata
		Galerida_modesta
		Galerida_theklae
		Spizocorys_conirostris
		Spizocorys_fringillaris
		Eremalauda_starki
		Melanocorypha_calandra
		Eremophila_alpestris
		Heteromirafra_ruddi
		Ammomanes_deserti
		Mirafra_hypermetra
		Mirafra_africanoides
		Mirafra_sabota
		Mirafra_poecilosterna
		Mirafra_africana
		Mirafra_gilletti
		Mirafra_hova
		Certhilauda_chuana
		Certhilauda_erythrochlamys
		Certhilauda_subcoronata
		Certhilauda_albescens
		Certhilauda_barlowi
		Certhilauda_burra
		Cettia_cetti
		Cettia_fortipes
		Phylloscopus_sibilatrix
		Phylloscopus_bonelli
		Phylloscopus_humei
		Phylloscopus_fuscatus
		Phylloscopus_trochilus
		Phylloscopus_collybita
		Phylloscopus_sindianus
		Phylloscopus_ruficapilla
		Phylloscopus_umbrovirens
		Phylloscopus_nitidus
		Psaltriparus_minimus
		Pholidornis_rushiae
		Tachycineta_albilinea
		Tachycineta_bicolor
		Tachycineta_thalassina
		Riparia_riparia
		Progne_subis
		Delichon_urbicum
		Hirundo_rustica
		Petrochelidon_fulva
		Petrochelidon_pyrrhonota
		Hirundo_ariel
		Hirundo_semirufa
		Chloropeta_natalensis
		Acrocephalus_orinus
		Acrocephalus_dumetorum
		Acrocephalus_scirpaceus
		Acrocephalus_baeticatus
		Acrocephalus_paludicola
		Acrocephalus_bistrigiceps
		Acrocephalus_melanopogon
		Acrocephalus_schoenobaenus
		Acrocephalus_arundinaceus
		Acrocephalus_stentoreus
		Acrocephalus_familiaris
		Acrocephalus_aequinoctialis
		Acrocephalus_sechellensis
		Hippolais_polyglotta
		Hippolais_icterina
		Acrocephalus_palustris
		Cincloramphus_cruralis
		Bradypterus_cinnamomeus
		Bradypterus_barratti
		Bradypterus_lopezi
		Bradypterus_baboecala
		Bradypterus_sylvaticus
		Locustella_naevia
		Bradypterus_graueri
		Locustella_luscinioides
		Locustella_fluviatilis
		Acrocephalus_luscinius
		Hyliota_violacea
		Hyliota_australis
		Hyliota_flavigaster
		Scotocerca_inquieta
		Zosterops_lateralis
		Yuhina_brunneiceps
		Turdoides_altirostris
		Turdoides_squamiceps
		Garrulax_morrisonianus
		Chamaea_fasciata
		Paradoxornis_webbianus
		Sylvia_nisoria
		Sylvia_boehmi
		Sylvia_subcaerulea
		Sylvia_curruca
		Sylvia_hortensis
		Sylvia_leucomelaena
		Sylvia_buryi
		Sylvia_nana
		Sylvia_mystacea
		Sylvia_melanocephala
		Sylvia_cantillans
		Sylvia_melanothorax
		Sylvia_rueppelli
		Sylvia_communis
		Sylvia_conspicillata
		Sylvia_deserticola
		Sylvia_undata
		Sylvia_sarda
		Sylvia_atricapilla
		Sylvia_borin
		Hypergerus_atriceps
		Cisticola_anonymus
		Cisticola_ayresii
		Cisticola_tinniens
		Cisticola_cinereolus
		Cisticola_robustus
		Cisticola_exilis
		Cisticola_juncidis
		Cisticola_brunnescens
		Prinia_gracilis
		Apalis_thoracica
		Camaroptera_brachyura
		Camaroptera_superciliaris
		Eremomela_icteropygialis
		Andropadus_importunus
		Bleda_syndactylus
		Bleda_notatus
		Chlorocichla_flaviventris
		Andropadus_nigriceps
		Andropadus_milanjensis
		Phyllastrephus_terrestris
		Phyllastrephus_cabanisi
		Phyllastrephus_fischeri
		Phyllastrephus_icterinus
		Phyllastrephus_debilis
		Phyllastrephus_flavostriatus
		Andropadus_gracilis
		Criniger_calurus
		Pycnonotus_nigricans
		Pycnonotus_barbatus
		Pycnonotus_capensis
		Pycnonotus_sinensis
		Pycnonotus_xanthopygos
		Hypsipetes_olivaceus
		Ixos_amaurotis
		Alophoixus_finschii
		Sylvietta_denti
		Sylvietta_whytii
		Sylvietta_brachyura
		Sylvietta_virens
		Sylvietta_rufescens
		Bradypterus_victorini
		Sphenoeacus_afer
		Melocichla_mentalis
		Regulus_ignicapilla
		Regulus_regulus
		Phainopepla_nitens
		Bombycilla_garrulus
		Bombycilla_cedrorum
		Certhia_brachydactyla
		Certhia_familiaris
		Polioptila_dumicola
		Salpinctes_obsoletus
		Catherpes_mexicanus
		Campylorhynchus_nuchalis
		Campylorhynchus_griseus
		Campylorhynchus_brunneicapillus
		Thryothorus_sinaloa
		Thryothorus_rufalbus
		Thryothorus_felix
		Thryothorus_leucotis
		Thryomanes_bewickii
		Thryothorus_ludovicianus
		Cistothorus_meridae
		Cistothorus_palustris
		Cistothorus_platensis
		Troglodytes_cobbi
		Troglodytes_aedon
		Troglodytes_troglodytes
		Sitta_carolinensis
		Sitta_europaea
		Scissirostrum_dubium
		Aplonis_opaca
		Aplonis_dichroa
		Mino_anais
		Gracula_religiosa
		Lamprotornis_australis
		Lamprotornis_purpuroptera
		Lamprotornis_caudatus
		Lamprotornis_mevesii
		Cosmopsarus_unicolor
		Cosmopsarus_regius
		Lamprotornis_splendidus
		Spreo_bicolor
		Spreo_fischeri
		Lamprotornis_superbus
		Lamprotornis_pulcher
		Lamprotornis_chalybaeus
		Lamprotornis_nitens
		Lamprotornis_corruscus
		Lamprotornis_purpureiceps
		Saroglossa_spiloptera
		Speculipastor_bicolor
		Onychognathus_nabouroup
		Onychognathus_walleri
		Onychognathus_salvadorii
		Onychognathus_albirostris
		Onychognathus_tristramii
		Onychognathus_morio
		Onychognathus_tenuirostris
		Cinnyricinclus_leucogaster
		Creatophora_cinerea
		Leucopsar_rothschildi
		Sturnus_malabaricus
		Sturnus_pagodarum
		Acridotheres_cristatellus
		Acridotheres_fuscus
		Acridotheres_ginginianus
		Acridotheres_tristis
		Sturnus_philippensis
		Sturnus_sturninus
		Sturnus_contra
		Sturnus_roseus
		Sturnus_unicolor
		Sturnus_vulgaris
		Mimus_gundlachii
		Mimus_parvulus
		Mimus_patagonicus
		Mimus_thenca
		Mimus_gilvus
		Mimus_polyglottos
		Mimus_longicaudatus
		Oreoscoptes_montanus
		Toxostoma_bendirei
		Toxostoma_lecontei
		Toxostoma_crissale
		Toxostoma_rufum
		Toxostoma_longirostre
		Toxostoma_curvirostre
		Dumetella_carolinensis
		Buphagus_africanus
		Buphagus_erythrorhynchus
		Cinclus_schulzi
		Cinclus_mexicanus
		Cinclus_pallasii
		Cinclus_cinclus
		Turdus_philomelos
		Turdus_viscivorus
		Turdus_albicollis
		Turdus_grayi
		Turdus_migratorius
		Turdus_cardis
		Turdus_torquatus
		Turdus_pilaris
		Turdus_merula
		Turdus_helleri
		Turdus_iliacus
		Zoothera_naevia
		Hylocichla_mustelina
		Catharus_guttatus
		Catharus_minimus
		Catharus_fuscescens
		Catharus_ustulatus
		Myadestes_palmeri
		Sialia_currucoides
		Sialia_mexicana
		Sialia_sialis
		Ficedula_semitorquata
		Ficedula_hypoleuca
		Ficedula_albicollis
		Ficedula_parva
		Ficedula_zanthopygia
		Phoenicurus_ochruros
		Phoenicurus_phoenicurus
		Saxicola_torquatus
		Saxicola_rubetra
		Myrmecocichla_aethiops
		Oenanthe_oenanthe
		Luscinia_luscinia
		Luscinia_megarhynchos
		Luscinia_svecica
		Erithacus_rubecula
		Namibornis_herero
		Empidornis_semipartitus
		Sigelus_silens
		Melaenornis_pammelaina
		Melaenornis_edolioides
		Myioparus_plumbeus
		Myioparus_griseigularis
		Bradornis_infuscatus
		Bradornis_pallidus
		Bradornis_microrhynchus
		Bradornis_mariquensis
		Muscicapa_infuscata
		Muscicapa_epulata
		Muscicapa_striata
		Muscicapa_cassini
		Muscicapa_sethsmithi
		Muscicapa_adusta
		Muscicapa_comitata
		Muscicapa_caerulescens
		Dioptrornis_fischeri
		Promerops_cafer
		Promerops_gurneyi
		Quelea_cardinalis
		Quelea_quelea
		Foudia_eminentissima
		Foudia_madagascariensis
		Foudia_flavicans
		Foudia_sechellarum
		Foudia_rubra
		Euplectes_afer
		Euplectes_gierowii
		Euplectes_franciscanus
		Euplectes_ardens
		Euplectes_hordeaceus
		Euplectes_orix
		Euplectes_nigroventris
		Euplectes_capensis
		Euplectes_hartlaubi
		Euplectes_jacksoni
		Euplectes_progne
		Euplectes_albonotatus
		Euplectes_axillaris
		Euplectes_macroura
		Euplectes_aureus
		Anaplectes_rubriceps
		Malimbus_rubricollis
		Malimbus_erythrogaster
		Malimbus_cassini
		Malimbus_racheliae
		Malimbus_coronatus
		Malimbus_ibadanensis
		Malimbus_nitens
		Malimbus_malimbicus
		Malimbus_scutatus
		Ploceus_philippinus
		Ploceus_benghalensis
		Ploceus_bertrandi
		Ploceus_spekei
		Ploceus_pelzelni
		Ploceus_jacksoni
		Ploceus_preussi
		Ploceus_cucullatus
		Ploceus_galbula
		Ploceus_princeps
		Ploceus_vitellinus
		Ploceus_nigricollis
		Ploceus_olivaceiceps
		Ploceus_taeniopterus
		Ploceus_melanocephalus
		Ploceus_baglafecht
		Ploceus_intermedius
		Ploceus_alienus
		Ploceus_bicolor
		Ploceus_melanogaster
		Ploceus_angolensis
		Ploceus_luteolus
		Ploceus_xanthopterus
		Ploceus_tricolor
		Ploceus_ocularis
		Ploceus_capensis
		Ploceus_velatus
		Ploceus_sanctithomae
		Ploceus_heuglini
		Ploceus_xanthops
		Ploceus_megarhynchus
		Ploceus_superciliosus
		Ploceus_nigerrimus
		Ploceus_grandis
		Bubalornis_albirostris
		Pseudonigrita_arnaudi
		Sporopipes_frontalis
		Sporopipes_squamifrons
		Histurgops_ruficaudus
		Philetairus_socius
		Plocepasser_donaldsoni
		Plocepasser_mahali
		Amblyospiza_albifrons
		Dinemellia_dinemelli
		Padda_oryzivora
		Lonchura_striata
		Taeniopygia_guttata
		Poephila_acuticauda
		Lagonosticta_senegala
		Vidua_chalybeata
		Vidua_paradisaea
		Vidua_macroura
		Prunella_modularis
		Prunella_collaris
		Montifringilla_nivalis
		Petronia_petronia
		Petronia_xanthocollis
		Passer_rutilans
		Passer_griseus
		Passer_montanus
		Passer_domesticus
		Mycerobas_carnipes
		Coccothraustes_coccothraustes
		Pyrrhula_pyrrhula
		Pinicola_enucleator
		Serinus_mozambicus
		Serinus_mennelli
		Serinus_atrogularis
		Serinus_citrinipectus
		Serinus_tristriatus
		Serinus_totta
		Serinus_scotops
		Serinus_syriacus
		Serinus_albogularis
		Serinus_flaviventris
		Serinus_sulphuratus
		Serinus_leucopterus
		Serinus_gularis
		Serinus_burtoni
		Serinus_striolatus
		Serinus_canaria
		Serinus_nigriceps
		Serinus_pusillus
		Serinus_alario
		Serinus_canicollis
		Serinus_flavivertex
		Serinus_serinus
		Carduelis_psaltria
		Carduelis_lawrencei
		Carduelis_tristis
		Carduelis_spinus
		Carduelis_pinus
		Carduelis_flavirostris
		Carduelis_cannabina
		Carduelis_hornemanni
		Carduelis_flammea
		Loxia_leucoptera
		Loxia_curvirostra
		Loxia_scotica
		Carduelis_citrinella
		Carduelis_carduelis
		Carduelis_chloris
		Carduelis_spinoides
		Rhodopechys_obsoletus
		Rhodopechys_sanguineus
		Carpodacus_puniceus
		Carpodacus_cassinii
		Carpodacus_purpureus
		Carpodacus_mexicanus
		Carpodacus_erythrinus
		Carpodacus_synoicus
		Callacanthis_burtoni
		Leucosticte_australis
		Leucosticte_tephrocotis
		Leucosticte_atrata
		Carpodacus_rubicilla
		Carpodacus_roseus
		Oreomystis_mana
		Pseudonestor_xanthophrys
		Loxops_coccineus
		Hemignathus_virens
		Hemignathus_munroi
		Himatione_sanguinea
		Vestiaria_coccinea
		Telespiza_cantans
		Telespiza_ultima
		Loxioides_bailleui
		Paroreomyza_montana
		Bucanetes_githagineus
		Eremopsaltria_mongolicus
		Fringilla_coelebs
		Fringilla_teydea
		Fringilla_montifringilla
		Calcarius_lapponicus
		Calcarius_mccownii
		Calcarius_ornatus
		Calcarius_pictus
		Plectrophenax_nivalis
		Cacicus_solitarius
		Cacicus_chrysopterus
		Cacicus_cela
		Cacicus_uropygialis
		Cacicus_haemorrhous
		Clypicterus_oseryi
		Psarocolius_angustifrons
		Psarocolius_atrovirens
		Psarocolius_wagleri
		Psarocolius_viridis
		Psarocolius_bifasciatus
		Psarocolius_guatimozinus
		Agelaius_humeralis
		Agelaius_assimilis
		Agelaius_xanthomus
		Agelaius_tricolor
		Agelaius_phoeniceus
		Nesopsar_nigerrimus
		Agelasticus_thilius
		Agelaioides_badius
		Chrysomus_icterocephalus
		Curaeus_curaeus
		Amblyramphus_holosericeus
		Quiscalus_lugubris
		Quiscalus_mexicanus
		Quiscalus_major
		Quiscalus_quiscula
		Euphagus_carolinus
		Euphagus_cyanocephalus
		Dives_dives
		Molothrus_ater
		Molothrus_aeneus
		Molothrus_rufoaxillaris
		Icterus_galbula
		Icterus_gularis
		Icterus_pustulatus
		Icterus_bullockii
		Sturnella_magna
		Sturnella_neglecta
		Sturnella_loyca
		Sturnella_superciliaris
		Sturnella_defilippii
		Sturnella_bellicosa
		Dolichonyx_oryzivorus
		Xanthocephalus_xanthocephalus
		Emberiza_schoeniclus
		Emberiza_elegans
		Melophus_lathami
		Miliaria_calandra
		Emberiza_citrinella
		Emberiza_cirlus
		Emberiza_hortulana
		Emberiza_cia
		Emberiza_cioides
		Emberiza_striolata
		Emberiza_tahapisi
		Emberiza_impetuani
		Emberiza_capensis
		Emberiza_cabanisi
		Emberiza_flaviventris
		Aimophila_quinquestriata
		Amphispiza_bilineata
		Spizella_pusilla
		Spizella_breweri
		Spizella_pallida
		Spizella_passerina
		Spizella_atrogularis
		Passerella_iliaca
		Junco_hyemalis
		Junco_phaeonotus
		Zonotrichia_capensis
		Zonotrichia_leucophrys
		Zonotrichia_atricapilla
		Zonotrichia_querula
		Zonotrichia_albicollis
		Spizella_arborea
		Amphispiza_belli
		Pooecetes_gramineus
		Ammodramus_caudacutus
		Ammodramus_maritimus
		Ammodramus_leconteii
		Passerculus_sandwichensis
		Ammodramus_henslowii
		Ammodramus_bairdii
		Melospiza_georgiana
		Melospiza_lincolnii
		Melospiza_melodia
		Pezopetes_capitalis
		Pipilo_fuscus
		Pipilo_aberti
		Pipilo_maculatus
		Pipilo_erythrophthalmus
		Pipilo_chlorurus
		Aimophila_carpalis
		Aimophila_aestivalis
		Aimophila_botterii
		Aimophila_mystacalis
		Aimophila_humeralis
		Ammodramus_savannarum
		Arremonops_rufivirgatus
		Chondestes_grammacus
		Calamospiza_melanocorys
		Seiurus_aurocapilla
		Mniotilta_varia
		Seiurus_motacilla
		Seiurus_noveboracensis
		Geothlypis_trichas
		Oporornis_formosus
		Oporornis_tolmiei
		Oporornis_philadelphia
		Protonotaria_citrea
		Limnothlypis_swainsonii
		Wilsonia_citrina
		Dendroica_tigrina
		Parula_americana
		Dendroica_castanea
		Dendroica_striata
		Dendroica_petechia
		Dendroica_pensylvanica
		Dendroica_fusca
		Dendroica_cerulea
		Dendroica_caerulescens
		Setophaga_ruticilla
		Dendroica_adelaidae
		Dendroica_nigrescens
		Dendroica_townsendi
		Dendroica_virens
		Dendroica_discolor
		Dendroica_coronata
		Dendroica_dominica
		Dendroica_palmarum
		Dendroica_magnolia
		Wilsonia_pusilla
		Wilsonia_canadensis
		Myioborus_pictus
		Vermivora_peregrina
		Vermivora_ruficapilla
		Vermivora_chrysoptera
		Vermivora_pinus
		Icteria_virens
		Pheucticus_melanocephalus
		Pheucticus_ludovicianus
		Spiza_americana
		Passerina_caerulea
		Passerina_amoena
		Passerina_leclancherii
		Passerina_ciris
		Passerina_versicolor
		Passerina_cyanea
		Piranga_olivacea
		Piranga_ludoviciana
		Piranga_rubra
		Cardinalis_cardinalis
		Thraupis_episcopus
		Tiaris_olivaceus
		Geospiza_scandens
		Geospiza_difficilis
		Geospiza_conirostris
		Geospiza_fuliginosa
		Geospiza_magnirostris
		Geospiza_fortis
		Nesospiza_acunhae
		Ramphocelus_costaricensis
		Volatinia_jacarina
		Sporophila_minuta
		Motacilla_capensis
		Motacilla_clara
		Motacilla_grandis
		Motacilla_aguimp
		Motacilla_citreola
		Motacilla_flava
		Motacilla_alba
		Motacilla_madaraspatensis
		Motacilla_cinerea
		Tmetothylacus_tenellus
		Dendronanthus_indicus
		Macronyx_fuellebornii
		Macronyx_aurantiigula
		Macronyx_ameliae
		Macronyx_croceus
		Macronyx_capensis
		Macronyx_sharpei
		Anthus_lineiventris
		Anthus_campestris
		Anthus_novaeseelandiae
		Anthus_similis
		Anthus_vaalensis
		Anthus_melindae
		Anthus_crenatus
		Anthus_lutescens
		Anthus_chloris
		Anthus_hoeschi
		Anthus_pratensis
		Anthus_petrosus
		Anthus_spinoletta
		Anthus_leucophrys
		Anthus_trivialis
		Nectarinia_dussumieri
		Nectarinia_coccinigaster
		Nectarinia_osea
	;
END;
BEGIN TREES;
	TRANSLATE
		1	Oxyruncus_cristatus,
		2	Pyrocephalus_rubinus,
		3	Sayornis_nigricans,
		4	Sayornis_phoebe,
		5	Empidonax_minimus,
		6	Empidonax_traillii,
		7	Empidonax_alnorum,
		8	Empidonax_flaviventris,
		9	Empidonax_difficilis,
		10	Empidonax_virescens,
		11	Contopus_sordidulus,
		12	Tyrannus_tyrannus,
		13	Myiarchus_crinitus,
		14	Myiarchus_cinerascens,
		15	Elaenia_chiriquensis,
		16	Cercomacra_tyrannina,
		17	Gymnopithys_leucaspis,
		18	Conopophaga_lineata,
		19	Xenops_minutus,
		20	Furnarius_rufus,
		21	Cinclodes_albiventris,
		22	Cinclodes_fuscus,
		23	Cinclodes_antarcticus,
		24	Cinclodes_comechingonus,
		25	Cinclodes_albidiventris,
		26	Leptasthenura_striolata,
		27	Leptasthenura_yanacensis,
		28	Synallaxis_brachyura,
		29	Synallaxis_erythrothorax,
		30	Synallaxis_zimmeri,
		31	Cranioleuca_erythrops,
		32	Pseudoseisura_cristata,
		33	Pseudoseisura_lophotes,
		34	Phacellodomus_striaticollis,
		35	Phacellodomus_maculipectus,
		36	Automolus_rubiginosus,
		37	Automolus_ochrolaemus,
		38	Thripadectes_rufobrunneus,
		39	Sclerurus_caudacutus,
		40	Sclerurus_guatemalensis,
		41	Scenopoeetes_dentirostris,
		42	Prionodura_newtoniana,
		43	Chlamydera_guttata,
		44	Chlamydera_cerviniventris,
		45	Chlamydera_nuchalis,
		46	Chlamydera_lauterbachi,
		47	Chlamydera_maculata,
		48	Ptilonorhynchus_violaceus,
		49	Ailuroedus_crassirostris,
		50	Ailuroedus_melanotis,
		51	Malurus_leucopterus,
		52	Malurus_melanocephalus,
		53	Malurus_cyaneus,
		54	Malurus_splendens,
		55	Malurus_pulcherrimus,
		56	Malurus_coronatus,
		57	Malurus_elegans,
		58	Malurus_amabilis,
		59	Malurus_cyanocephalus,
		60	Malurus_lamberti,
		61	Malurus_alboscapulatus,
		62	Pardalotus_quadragintus,
		63	Pardalotus_striatus,
		64	Pardalotus_punctatus,
		65	Manorina_melanocephala,
		66	Pycnoptilus_floccosus,
		67	Sericornis_frontalis,
		68	Acanthornis_magna,
		69	Gerygone_igata,
		70	Pomatostomus_temporalis,
		71	Orthonyx_spaldingii,
		72	Notiomystis_cincta,
		73	Mohoua_albicilla,
		74	Mohoua_ochrocephala,
		75	Mohoua_novaeseelandiae,
		76	Psophodes_olivaceus,
		77	Coracina_azurea,
		78	Lalage_tricolor,
		79	Campephaga_quiscalina,
		80	Campephaga_phoenicea,
		81	Coracina_cinerea,
		82	Malaconotus_blanchoti,
		83	Tchagra_minutus,
		84	Dryoscopus_cubla,
		85	Laniarius_erythrogaster,
		86	Platysteira_castanea,
		87	Platysteira_chalybea,
		88	Platysteira_concreta,
		89	Platysteira_cyanea,
		90	Platysteira_peltata,
		91	Batis_occulta,
		92	Tephrodornis_pondicerianus,
		93	Prionops_retzii,
		94	Vanga_curvirostris,
		95	Euryceros_prevostii,
		96	Tylas_eduardi,
		97	Calicalicus_madagascariensis,
		98	Gymnorhina_tibicen,
		99	Manucodia_keraudrenii,
		100	Manucodia_chalybatus,
		101	Parotia_wahnesi,
		102	Parotia_carolae,
		103	Pteridophora_alberti,
		104	Ptiloris_magnificus,
		105	Lophorina_superba,
		106	Cicinnurus_magnificus,
		107	Paradisaea_minor,
		108	Epimachus_meyeri,
		109	Epimachus_fastuosus,
		110	Epimachus_albertisi,
		111	Arses_telescophthalmus,
		112	Chasiempis_sandwichensis,
		113	Grallina_cyanoleuca,
		114	Terpsiphone_atrochalybeia,
		115	Terpsiphone_corvina,
		116	Terpsiphone_bedfordi,
		117	Terpsiphone_rufocinerea,
		118	Terpsiphone_viridis,
		119	Terpsiphone_paradisi,
		120	Terpsiphone_rufiventer,
		121	Hypothymis_azurea,
		122	Trochocercus_cyanomelas,
		123	Trochocercus_nitens,
		124	Rhipidura_leucophrys,
		125	Pyrrhocorax_graculus,
		126	Perisoreus_infaustus,
		127	Perisoreus_canadensis,
		128	Aphelocoma_ultramarina,
		129	Aphelocoma_coerulescens,
		130	Aphelocoma_insularis,
		131	Aphelocoma_californica,
		132	Cyanocitta_cristata,
		133	Calocitta_formosa,
		134	Corvus_corone,
		135	Corvus_brachyrhynchos,
		136	Corvus_rhipidurus,
		137	Corvus_monedula,
		138	Pica_hudsonia,
		139	Pica_nuttalli,
		140	Pica_pica,
		141	Lanius_tigrinus,
		142	Lanius_collurio,
		143	Lanius_schach,
		144	Lanius_bucephalus,
		145	Lanius_minor,
		146	Lanius_senator,
		147	Lanius_collaris,
		148	Lanius_nubicus,
		149	Lanius_ludovicianus,
		150	Lanius_excubitor,
		151	Lanius_sphenocercus,
		152	Lanius_somalicus,
		153	Lanius_gubernator,
		154	Lanius_dorsalis,
		155	Lanius_vittatus,
		156	Dicrurus_ludwigii,
		157	Dicrurus_adsimilis,
		158	Dicrurus_forficatus,
		159	Vireo_flavifrons,
		160	Vireo_solitarius,
		161	Vireo_huttoni,
		162	Vireo_vicinior,
		163	Vireo_bellii,
		164	Vireo_atricapilla,
		165	Vireo_griseus,
		166	Vireo_philadelphicus,
		167	Vireo_flavoviridis,
		168	Vireo_altiloquus,
		169	Vireo_olivaceus,
		170	Cyclarhis_gujanensis,
		171	Pachycephala_pectoralis,
		172	Chaetops_frenatus,
		173	Chaetops_aurantius,
		174	Petroica_macrocephala,
		175	Petroica_australis,
		176	Petroica_goodenovii,
		177	Eopsaltria_australis,
		178	Melanodryas_cucullata,
		179	Drymodes_brunneopygia,
		180	Stenostira_scita,
		181	Culicicapa_ceylonensis,
		182	Elminia_albicauda,
		183	Elminia_albiventris,
		184	Elminia_albonotata,
		185	Elminia_nigromitrata,
		186	Pseudopodoces_humilis,
		187	Parus_cyanus,
		188	Parus_caeruleus,
		189	Parus_albiventris,
		190	Parus_niger,
		191	Parus_cinerascens,
		192	Parus_major,
		193	Parus_palustris,
		194	Parus_lugubris,
		195	Parus_carolinensis,
		196	Parus_cinctus,
		197	Parus_rufescens,
		198	Parus_hudsonicus,
		199	Parus_atricapillus,
		200	Parus_sclateri,
		201	Parus_montanus,
		202	Parus_leucomelas,
		203	Parus_ater,
		204	Parus_rufonuchalis,
		205	Baeolophus_wollweberi,
		206	Baeolophus_inornatus,
		207	Baeolophus_bicolor,
		208	Baeolophus_atricristatus,
		209	Parus_cristatus,
		210	Anthoscopus_caroli,
		211	Anthoscopus_minutus,
		212	Remiz_pendulinus,
		213	Cephalopyrus_flammiceps,
		214	Auriparus_flaviceps,
		215	Nicator_gularis,
		216	Nicator_chloris,
		217	Panurus_biarmicus,
		218	Eremopterix_leucopareia,
		219	Eremopterix_australis,
		220	Eremopterix_nigriceps,
		221	Eremopterix_leucotis,
		222	Eremopterix_verticalis,
		223	Calandrella_somalica,
		224	Calandrella_cinerea,
		225	Lullula_arborea,
		226	Alauda_arvensis,
		227	Alauda_razae,
		228	Galerida_magnirostris,
		229	Galerida_cristata,
		230	Galerida_modesta,
		231	Galerida_theklae,
		232	Spizocorys_conirostris,
		233	Spizocorys_fringillaris,
		234	Eremalauda_starki,
		235	Melanocorypha_calandra,
		236	Eremophila_alpestris,
		237	Heteromirafra_ruddi,
		238	Ammomanes_deserti,
		239	Mirafra_hypermetra,
		240	Mirafra_africanoides,
		241	Mirafra_sabota,
		242	Mirafra_poecilosterna,
		243	Mirafra_africana,
		244	Mirafra_gilletti,
		245	Mirafra_hova,
		246	Certhilauda_chuana,
		247	Certhilauda_erythrochlamys,
		248	Certhilauda_subcoronata,
		249	Certhilauda_albescens,
		250	Certhilauda_barlowi,
		251	Certhilauda_burra,
		252	Cettia_cetti,
		253	Cettia_fortipes,
		254	Phylloscopus_sibilatrix,
		255	Phylloscopus_bonelli,
		256	Phylloscopus_humei,
		257	Phylloscopus_fuscatus,
		258	Phylloscopus_trochilus,
		259	Phylloscopus_collybita,
		260	Phylloscopus_sindianus,
		261	Phylloscopus_ruficapilla,
		262	Phylloscopus_umbrovirens,
		263	Phylloscopus_nitidus,
		264	Psaltriparus_minimus,
		265	Pholidornis_rushiae,
		266	Tachycineta_albilinea,
		267	Tachycineta_bicolor,
		268	Tachycineta_thalassina,
		269	Riparia_riparia,
		270	Progne_subis,
		271	Delichon_urbicum,
		272	Hirundo_rustica,
		273	Petrochelidon_fulva,
		274	Petrochelidon_pyrrhonota,
		275	Hirundo_ariel,
		276	Hirundo_semirufa,
		277	Chloropeta_natalensis,
		278	Acrocephalus_orinus,
		279	Acrocephalus_dumetorum,
		280	Acrocephalus_scirpaceus,
		281	Acrocephalus_baeticatus,
		282	Acrocephalus_paludicola,
		283	Acrocephalus_bistrigiceps,
		284	Acrocephalus_melanopogon,
		285	Acrocephalus_schoenobaenus,
		286	Acrocephalus_arundinaceus,
		287	Acrocephalus_stentoreus,
		288	Acrocephalus_familiaris,
		289	Acrocephalus_aequinoctialis,
		290	Acrocephalus_sechellensis,
		291	Hippolais_polyglotta,
		292	Hippolais_icterina,
		293	Acrocephalus_palustris,
		294	Cincloramphus_cruralis,
		295	Bradypterus_cinnamomeus,
		296	Bradypterus_barratti,
		297	Bradypterus_lopezi,
		298	Bradypterus_baboecala,
		299	Bradypterus_sylvaticus,
		300	Locustella_naevia,
		301	Bradypterus_graueri,
		302	Locustella_luscinioides,
		303	Locustella_fluviatilis,
		304	Acrocephalus_luscinius,
		305	Hyliota_violacea,
		306	Hyliota_australis,
		307	Hyliota_flavigaster,
		308	Scotocerca_inquieta,
		309	Zosterops_lateralis,
		310	Yuhina_brunneiceps,
		311	Turdoides_altirostris,
		312	Turdoides_squamiceps,
		313	Garrulax_morrisonianus,
		314	Chamaea_fasciata,
		315	Paradoxornis_webbianus,
		316	Sylvia_nisoria,
		317	Sylvia_boehmi,
		318	Sylvia_subcaerulea,
		319	Sylvia_curruca,
		320	Sylvia_hortensis,
		321	Sylvia_leucomelaena,
		322	Sylvia_buryi,
		323	Sylvia_nana,
		324	Sylvia_mystacea,
		325	Sylvia_melanocephala,
		326	Sylvia_cantillans,
		327	Sylvia_melanothorax,
		328	Sylvia_rueppelli,
		329	Sylvia_communis,
		330	Sylvia_conspicillata,
		331	Sylvia_deserticola,
		332	Sylvia_undata,
		333	Sylvia_sarda,
		334	Sylvia_atricapilla,
		335	Sylvia_borin,
		336	Hypergerus_atriceps,
		337	Cisticola_anonymus,
		338	Cisticola_ayresii,
		339	Cisticola_tinniens,
		340	Cisticola_cinereolus,
		341	Cisticola_robustus,
		342	Cisticola_exilis,
		343	Cisticola_juncidis,
		344	Cisticola_brunnescens,
		345	Prinia_gracilis,
		346	Apalis_thoracica,
		347	Camaroptera_brachyura,
		348	Camaroptera_superciliaris,
		349	Eremomela_icteropygialis,
		350	Andropadus_importunus,
		351	Bleda_syndactylus,
		352	Bleda_notatus,
		353	Chlorocichla_flaviventris,
		354	Andropadus_nigriceps,
		355	Andropadus_milanjensis,
		356	Phyllastrephus_terrestris,
		357	Phyllastrephus_cabanisi,
		358	Phyllastrephus_fischeri,
		359	Phyllastrephus_icterinus,
		360	Phyllastrephus_debilis,
		361	Phyllastrephus_flavostriatus,
		362	Andropadus_gracilis,
		363	Criniger_calurus,
		364	Pycnonotus_nigricans,
		365	Pycnonotus_barbatus,
		366	Pycnonotus_capensis,
		367	Pycnonotus_sinensis,
		368	Pycnonotus_xanthopygos,
		369	Hypsipetes_olivaceus,
		370	Ixos_amaurotis,
		371	Alophoixus_finschii,
		372	Sylvietta_denti,
		373	Sylvietta_whytii,
		374	Sylvietta_brachyura,
		375	Sylvietta_virens,
		376	Sylvietta_rufescens,
		377	Bradypterus_victorini,
		378	Sphenoeacus_afer,
		379	Melocichla_mentalis,
		380	Regulus_ignicapilla,
		381	Regulus_regulus,
		382	Phainopepla_nitens,
		383	Bombycilla_garrulus,
		384	Bombycilla_cedrorum,
		385	Certhia_brachydactyla,
		386	Certhia_familiaris,
		387	Polioptila_dumicola,
		388	Salpinctes_obsoletus,
		389	Catherpes_mexicanus,
		390	Campylorhynchus_nuchalis,
		391	Campylorhynchus_griseus,
		392	Campylorhynchus_brunneicapillus,
		393	Thryothorus_sinaloa,
		394	Thryothorus_rufalbus,
		395	Thryothorus_felix,
		396	Thryothorus_leucotis,
		397	Thryomanes_bewickii,
		398	Thryothorus_ludovicianus,
		399	Cistothorus_meridae,
		400	Cistothorus_palustris,
		401	Cistothorus_platensis,
		402	Troglodytes_cobbi,
		403	Troglodytes_aedon,
		404	Troglodytes_troglodytes,
		405	Sitta_carolinensis,
		406	Sitta_europaea,
		407	Scissirostrum_dubium,
		408	Aplonis_opaca,
		409	Aplonis_dichroa,
		410	Mino_anais,
		411	Gracula_religiosa,
		412	Lamprotornis_australis,
		413	Lamprotornis_purpuroptera,
		414	Lamprotornis_caudatus,
		415	Lamprotornis_mevesii,
		416	Cosmopsarus_unicolor,
		417	Cosmopsarus_regius,
		418	Lamprotornis_splendidus,
		419	Spreo_bicolor,
		420	Spreo_fischeri,
		421	Lamprotornis_superbus,
		422	Lamprotornis_pulcher,
		423	Lamprotornis_chalybaeus,
		424	Lamprotornis_nitens,
		425	Lamprotornis_corruscus,
		426	Lamprotornis_purpureiceps,
		427	Saroglossa_spiloptera,
		428	Speculipastor_bicolor,
		429	Onychognathus_nabouroup,
		430	Onychognathus_walleri,
		431	Onychognathus_salvadorii,
		432	Onychognathus_albirostris,
		433	Onychognathus_tristramii,
		434	Onychognathus_morio,
		435	Onychognathus_tenuirostris,
		436	Cinnyricinclus_leucogaster,
		437	Creatophora_cinerea,
		438	Leucopsar_rothschildi,
		439	Sturnus_malabaricus,
		440	Sturnus_pagodarum,
		441	Acridotheres_cristatellus,
		442	Acridotheres_fuscus,
		443	Acridotheres_ginginianus,
		444	Acridotheres_tristis,
		445	Sturnus_philippensis,
		446	Sturnus_sturninus,
		447	Sturnus_contra,
		448	Sturnus_roseus,
		449	Sturnus_unicolor,
		450	Sturnus_vulgaris,
		451	Mimus_gundlachii,
		452	Mimus_parvulus,
		453	Mimus_patagonicus,
		454	Mimus_thenca,
		455	Mimus_gilvus,
		456	Mimus_polyglottos,
		457	Mimus_longicaudatus,
		458	Oreoscoptes_montanus,
		459	Toxostoma_bendirei,
		460	Toxostoma_lecontei,
		461	Toxostoma_crissale,
		462	Toxostoma_rufum,
		463	Toxostoma_longirostre,
		464	Toxostoma_curvirostre,
		465	Dumetella_carolinensis,
		466	Buphagus_africanus,
		467	Buphagus_erythrorhynchus,
		468	Cinclus_schulzi,
		469	Cinclus_mexicanus,
		470	Cinclus_pallasii,
		471	Cinclus_cinclus,
		472	Turdus_philomelos,
		473	Turdus_viscivorus,
		474	Turdus_albicollis,
		475	Turdus_grayi,
		476	Turdus_migratorius,
		477	Turdus_cardis,
		478	Turdus_torquatus,
		479	Turdus_pilaris,
		480	Turdus_merula,
		481	Turdus_helleri,
		482	Turdus_iliacus,
		483	Zoothera_naevia,
		484	Hylocichla_mustelina,
		485	Catharus_guttatus,
		486	Catharus_minimus,
		487	Catharus_fuscescens,
		488	Catharus_ustulatus,
		489	Myadestes_palmeri,
		490	Sialia_currucoides,
		491	Sialia_mexicana,
		492	Sialia_sialis,
		493	Ficedula_semitorquata,
		494	Ficedula_hypoleuca,
		495	Ficedula_albicollis,
		496	Ficedula_parva,
		497	Ficedula_zanthopygia,
		498	Phoenicurus_ochruros,
		499	Phoenicurus_phoenicurus,
		500	Saxicola_torquatus,
		501	Saxicola_rubetra,
		502	Myrmecocichla_aethiops,
		503	Oenanthe_oenanthe,
		504	Luscinia_luscinia,
		505	Luscinia_megarhynchos,
		506	Luscinia_svecica,
		507	Erithacus_rubecula,
		508	Namibornis_herero,
		509	Empidornis_semipartitus,
		510	Sigelus_silens,
		511	Melaenornis_pammelaina,
		512	Melaenornis_edolioides,
		513	Myioparus_plumbeus,
		514	Myioparus_griseigularis,
		515	Bradornis_infuscatus,
		516	Bradornis_pallidus,
		517	Bradornis_microrhynchus,
		518	Bradornis_mariquensis,
		519	Muscicapa_infuscata,
		520	Muscicapa_epulata,
		521	Muscicapa_striata,
		522	Muscicapa_cassini,
		523	Muscicapa_sethsmithi,
		524	Muscicapa_adusta,
		525	Muscicapa_comitata,
		526	Muscicapa_caerulescens,
		527	Dioptrornis_fischeri,
		528	Promerops_cafer,
		529	Promerops_gurneyi,
		530	Quelea_cardinalis,
		531	Quelea_quelea,
		532	Foudia_eminentissima,
		533	Foudia_madagascariensis,
		534	Foudia_flavicans,
		535	Foudia_sechellarum,
		536	Foudia_rubra,
		537	Euplectes_afer,
		538	Euplectes_gierowii,
		539	Euplectes_franciscanus,
		540	Euplectes_ardens,
		541	Euplectes_hordeaceus,
		542	Euplectes_orix,
		543	Euplectes_nigroventris,
		544	Euplectes_capensis,
		545	Euplectes_hartlaubi,
		546	Euplectes_jacksoni,
		547	Euplectes_progne,
		548	Euplectes_albonotatus,
		549	Euplectes_axillaris,
		550	Euplectes_macroura,
		551	Euplectes_aureus,
		552	Anaplectes_rubriceps,
		553	Malimbus_rubricollis,
		554	Malimbus_erythrogaster,
		555	Malimbus_cassini,
		556	Malimbus_racheliae,
		557	Malimbus_coronatus,
		558	Malimbus_ibadanensis,
		559	Malimbus_nitens,
		560	Malimbus_malimbicus,
		561	Malimbus_scutatus,
		562	Ploceus_philippinus,
		563	Ploceus_benghalensis,
		564	Ploceus_bertrandi,
		565	Ploceus_spekei,
		566	Ploceus_pelzelni,
		567	Ploceus_jacksoni,
		568	Ploceus_preussi,
		569	Ploceus_cucullatus,
		570	Ploceus_galbula,
		571	Ploceus_princeps,
		572	Ploceus_vitellinus,
		573	Ploceus_nigricollis,
		574	Ploceus_olivaceiceps,
		575	Ploceus_taeniopterus,
		576	Ploceus_melanocephalus,
		577	Ploceus_baglafecht,
		578	Ploceus_intermedius,
		579	Ploceus_alienus,
		580	Ploceus_bicolor,
		581	Ploceus_melanogaster,
		582	Ploceus_angolensis,
		583	Ploceus_luteolus,
		584	Ploceus_xanthopterus,
		585	Ploceus_tricolor,
		586	Ploceus_ocularis,
		587	Ploceus_capensis,
		588	Ploceus_velatus,
		589	Ploceus_sanctithomae,
		590	Ploceus_heuglini,
		591	Ploceus_xanthops,
		592	Ploceus_megarhynchus,
		593	Ploceus_superciliosus,
		594	Ploceus_nigerrimus,
		595	Ploceus_grandis,
		596	Bubalornis_albirostris,
		597	Pseudonigrita_arnaudi,
		598	Sporopipes_frontalis,
		599	Sporopipes_squamifrons,
		600	Histurgops_ruficaudus,
		601	Philetairus_socius,
		602	Plocepasser_donaldsoni,
		603	Plocepasser_mahali,
		604	Amblyospiza_albifrons,
		605	Dinemellia_dinemelli,
		606	Padda_oryzivora,
		607	Lonchura_striata,
		608	Taeniopygia_guttata,
		609	Poephila_acuticauda,
		610	Lagonosticta_senegala,
		611	Vidua_chalybeata,
		612	Vidua_paradisaea,
		613	Vidua_macroura,
		614	Prunella_modularis,
		615	Prunella_collaris,
		616	Montifringilla_nivalis,
		617	Petronia_petronia,
		618	Petronia_xanthocollis,
		619	Passer_rutilans,
		620	Passer_griseus,
		621	Passer_montanus,
		622	Passer_domesticus,
		623	Mycerobas_carnipes,
		624	Coccothraustes_coccothraustes,
		625	Pyrrhula_pyrrhula,
		626	Pinicola_enucleator,
		627	Serinus_mozambicus,
		628	Serinus_mennelli,
		629	Serinus_atrogularis,
		630	Serinus_citrinipectus,
		631	Serinus_tristriatus,
		632	Serinus_totta,
		633	Serinus_scotops,
		634	Serinus_syriacus,
		635	Serinus_albogularis,
		636	Serinus_flaviventris,
		637	Serinus_sulphuratus,
		638	Serinus_leucopterus,
		639	Serinus_gularis,
		640	Serinus_burtoni,
		641	Serinus_striolatus,
		642	Serinus_canaria,
		643	Serinus_nigriceps,
		644	Serinus_pusillus,
		645	Serinus_alario,
		646	Serinus_canicollis,
		647	Serinus_flavivertex,
		648	Serinus_serinus,
		649	Carduelis_psaltria,
		650	Carduelis_lawrencei,
		651	Carduelis_tristis,
		652	Carduelis_spinus,
		653	Carduelis_pinus,
		654	Carduelis_flavirostris,
		655	Carduelis_cannabina,
		656	Carduelis_hornemanni,
		657	Carduelis_flammea,
		658	Loxia_leucoptera,
		659	Loxia_curvirostra,
		660	Loxia_scotica,
		661	Carduelis_citrinella,
		662	Carduelis_carduelis,
		663	Carduelis_chloris,
		664	Carduelis_spinoides,
		665	Rhodopechys_obsoletus,
		666	Rhodopechys_sanguineus,
		667	Carpodacus_puniceus,
		668	Carpodacus_cassinii,
		669	Carpodacus_purpureus,
		670	Carpodacus_mexicanus,
		671	Carpodacus_erythrinus,
		672	Carpodacus_synoicus,
		673	Callacanthis_burtoni,
		674	Leucosticte_australis,
		675	Leucosticte_tephrocotis,
		676	Leucosticte_atrata,
		677	Carpodacus_rubicilla,
		678	Carpodacus_roseus,
		679	Oreomystis_mana,
		680	Pseudonestor_xanthophrys,
		681	Loxops_coccineus,
		682	Hemignathus_virens,
		683	Hemignathus_munroi,
		684	Himatione_sanguinea,
		685	Vestiaria_coccinea,
		686	Telespiza_cantans,
		687	Telespiza_ultima,
		688	Loxioides_bailleui,
		689	Paroreomyza_montana,
		690	Bucanetes_githagineus,
		691	Eremopsaltria_mongolicus,
		692	Fringilla_coelebs,
		693	Fringilla_teydea,
		694	Fringilla_montifringilla,
		695	Calcarius_lapponicus,
		696	Calcarius_mccownii,
		697	Calcarius_ornatus,
		698	Calcarius_pictus,
		699	Plectrophenax_nivalis,
		700	Cacicus_solitarius,
		701	Cacicus_chrysopterus,
		702	Cacicus_cela,
		703	Cacicus_uropygialis,
		704	Cacicus_haemorrhous,
		705	Clypicterus_oseryi,
		706	Psarocolius_angustifrons,
		707	Psarocolius_atrovirens,
		708	Psarocolius_wagleri,
		709	Psarocolius_viridis,
		710	Psarocolius_bifasciatus,
		711	Psarocolius_guatimozinus,
		712	Agelaius_humeralis,
		713	Agelaius_assimilis,
		714	Agelaius_xanthomus,
		715	Agelaius_tricolor,
		716	Agelaius_phoeniceus,
		717	Nesopsar_nigerrimus,
		718	Agelasticus_thilius,
		719	Agelaioides_badius,
		720	Chrysomus_icterocephalus,
		721	Curaeus_curaeus,
		722	Amblyramphus_holosericeus,
		723	Quiscalus_lugubris,
		724	Quiscalus_mexicanus,
		725	Quiscalus_major,
		726	Quiscalus_quiscula,
		727	Euphagus_carolinus,
		728	Euphagus_cyanocephalus,
		729	Dives_dives,
		730	Molothrus_ater,
		731	Molothrus_aeneus,
		732	Molothrus_rufoaxillaris,
		733	Icterus_galbula,
		734	Icterus_gularis,
		735	Icterus_pustulatus,
		736	Icterus_bullockii,
		737	Sturnella_magna,
		738	Sturnella_neglecta,
		739	Sturnella_loyca,
		740	Sturnella_superciliaris,
		741	Sturnella_defilippii,
		742	Sturnella_bellicosa,
		743	Dolichonyx_oryzivorus,
		744	Xanthocephalus_xanthocephalus,
		745	Emberiza_schoeniclus,
		746	Emberiza_elegans,
		747	Melophus_lathami,
		748	Miliaria_calandra,
		749	Emberiza_citrinella,
		750	Emberiza_cirlus,
		751	Emberiza_hortulana,
		752	Emberiza_cia,
		753	Emberiza_cioides,
		754	Emberiza_striolata,
		755	Emberiza_tahapisi,
		756	Emberiza_impetuani,
		757	Emberiza_capensis,
		758	Emberiza_cabanisi,
		759	Emberiza_flaviventris,
		760	Aimophila_quinquestriata,
		761	Amphispiza_bilineata,
		762	Spizella_pusilla,
		763	Spizella_breweri,
		764	Spizella_pallida,
		765	Spizella_passerina,
		766	Spizella_atrogularis,
		767	Passerella_iliaca,
		768	Junco_hyemalis,
		769	Junco_phaeonotus,
		770	Zonotrichia_capensis,
		771	Zonotrichia_leucophrys,
		772	Zonotrichia_atricapilla,
		773	Zonotrichia_querula,
		774	Zonotrichia_albicollis,
		775	Spizella_arborea,
		776	Amphispiza_belli,
		777	Pooecetes_gramineus,
		778	Ammodramus_caudacutus,
		779	Ammodramus_maritimus,
		780	Ammodramus_leconteii,
		781	Passerculus_sandwichensis,
		782	Ammodramus_henslowii,
		783	Ammodramus_bairdii,
		784	Melospiza_georgiana,
		785	Melospiza_lincolnii,
		786	Melospiza_melodia,
		787	Pezopetes_capitalis,
		788	Pipilo_fuscus,
		789	Pipilo_aberti,
		790	Pipilo_maculatus,
		791	Pipilo_erythrophthalmus,
		792	Pipilo_chlorurus,
		793	Aimophila_carpalis,
		794	Aimophila_aestivalis,
		795	Aimophila_botterii,
		796	Aimophila_mystacalis,
		797	Aimophila_humeralis,
		798	Ammodramus_savannarum,
		799	Arremonops_rufivirgatus,
		800	Chondestes_grammacus,
		801	Calamospiza_melanocorys,
		802	Seiurus_aurocapilla,
		803	Mniotilta_varia,
		804	Seiurus_motacilla,
		805	Seiurus_noveboracensis,
		806	Geothlypis_trichas,
		807	Oporornis_formosus,
		808	Oporornis_tolmiei,
		809	Oporornis_philadelphia,
		810	Protonotaria_citrea,
		811	Limnothlypis_swainsonii,
		812	Wilsonia_citrina,
		813	Dendroica_tigrina,
		814	Parula_americana,
		815	Dendroica_castanea,
		816	Dendroica_striata,
		817	Dendroica_petechia,
		818	Dendroica_pensylvanica,
		819	Dendroica_fusca,
		820	Dendroica_cerulea,
		821	Dendroica_caerulescens,
		822	Setophaga_ruticilla,
		823	Dendroica_adelaidae,
		824	Dendroica_nigrescens,
		825	Dendroica_townsendi,
		826	Dendroica_virens,
		827	Dendroica_discolor,
		828	Dendroica_coronata,
		829	Dendroica_dominica,
		830	Dendroica_palmarum,
		831	Dendroica_magnolia,
		832	Wilsonia_pusilla,
		833	Wilsonia_canadensis,
		834	Myioborus_pictus,
		835	Vermivora_peregrina,
		836	Vermivora_ruficapilla,
		837	Vermivora_chrysoptera,
		838	Vermivora_pinus,
		839	Icteria_virens,
		840	Pheucticus_melanocephalus,
		841	Pheucticus_ludovicianus,
		842	Spiza_americana,
		843	Passerina_caerulea,
		844	Passerina_amoena,
		845	Passerina_leclancherii,
		846	Passerina_ciris,
		847	Passerina_versicolor,
		848	Passerina_cyanea,
		849	Piranga_olivacea,
		850	Piranga_ludoviciana,
		851	Piranga_rubra,
		852	Cardinalis_cardinalis,
		853	Thraupis_episcopus,
		854	Tiaris_olivaceus,
		855	Geospiza_scandens,
		856	Geospiza_difficilis,
		857	Geospiza_conirostris,
		858	Geospiza_fuliginosa,
		859	Geospiza_magnirostris,
		860	Geospiza_fortis,
		861	Nesospiza_acunhae,
		862	Ramphocelus_costaricensis,
		863	Volatinia_jacarina,
		864	Sporophila_minuta,
		865	Motacilla_capensis,
		866	Motacilla_clara,
		867	Motacilla_grandis,
		868	Motacilla_aguimp,
		869	Motacilla_citreola,
		870	Motacilla_flava,
		871	Motacilla_alba,
		872	Motacilla_madaraspatensis,
		873	Motacilla_cinerea,
		874	Tmetothylacus_tenellus,
		875	Dendronanthus_indicus,
		876	Macronyx_fuellebornii,
		877	Macronyx_aurantiigula,
		878	Macronyx_ameliae,
		879	Macronyx_croceus,
		880	Macronyx_capensis,
		881	Macronyx_sharpei,
		882	Anthus_lineiventris,
		883	Anthus_campestris,
		884	Anthus_novaeseelandiae,
		885	Anthus_similis,
		886	Anthus_vaalensis,
		887	Anthus_melindae,
		888	Anthus_crenatus,
		889	Anthus_lutescens,
		890	Anthus_chloris,
		891	Anthus_hoeschi,
		892	Anthus_pratensis,
		893	Anthus_petrosus,
		894	Anthus_spinoletta,
		895	Anthus_leucophrys,
		896	Anthus_trivialis,
		897	Nectarinia_dussumieri,
		898	Nectarinia_coccinigaster,
		899	Nectarinia_osea
	;
	TREE * UNTITLED = [&R] (((1:40.09169015,(((2:19.48823013,((3:2.404719221,4:2.404719221):9.57092559,((((5:8.885486911,(6:3.138712767,7:3.138712767):5.746774143):1.031743536,(8:5.074381054,9:5.074381054):4.842849393):0.6217864909,10:10.53901694):0.03594517903,11:10.57496212):1.400682694):7.512585323):2.876509649,(12:17.07489822,(13:1.459182766,14:1.459182767):15.61571546):5.28984156):4.140562151,15…
END;
