# Supplementary material for: Polygyny is linked to accelerated birdsong evolution but not to larger song repertoires
Source: Nat Commun. 2019 Feb 21;10:884. doi: 10.1038/s41467-019-08621-3 (PMC6385279; doi:10.1038/s41467-019-08621-3)
Supplement: Supplementary file 9 — Supplementary Software 1 [file 41467_2019_8621_MOESM9_ESM.zip › Final Revision Code/MacOnly BayesTraits Code/samplematezillaHack61.nex]

#NEXUS
[R-package APE, Thu Jan 11 18:46:53 2018]
BEGIN TAXA;
	DIMENSIONS NTAX = 899;
	TAXLABELS
		Oxyruncus_cristatus
		Sayornis_nigricans
		Sayornis_phoebe
		Empidonax_minimus
		Empidonax_traillii
		Empidonax_alnorum
		Empidonax_flaviventris
		Empidonax_difficilis
		Empidonax_virescens
		Contopus_sordidulus
		Pyrocephalus_rubinus
		Tyrannus_tyrannus
		Myiarchus_crinitus
		Myiarchus_cinerascens
		Elaenia_chiriquensis
		Cercomacra_tyrannina
		Gymnopithys_leucaspis
		Conopophaga_lineata
		Xenops_minutus
		Furnarius_rufus
		Cinclodes_fuscus
		Cinclodes_antarcticus
		Cinclodes_comechingonus
		Cinclodes_albidiventris
		Cinclodes_albiventris
		Leptasthenura_striolata
		Leptasthenura_yanacensis
		Synallaxis_zimmeri
		Synallaxis_brachyura
		Synallaxis_erythrothorax
		Cranioleuca_erythrops
		Pseudoseisura_lophotes
		Pseudoseisura_cristata
		Phacellodomus_striaticollis
		Phacellodomus_maculipectus
		Automolus_rubiginosus
		Automolus_ochrolaemus
		Thripadectes_rufobrunneus
		Sclerurus_guatemalensis
		Sclerurus_caudacutus
		Scenopoeetes_dentirostris
		Prionodura_newtoniana
		Ptilonorhynchus_violaceus
		Chlamydera_guttata
		Chlamydera_cerviniventris
		Chlamydera_nuchalis
		Chlamydera_lauterbachi
		Chlamydera_maculata
		Ailuroedus_crassirostris
		Ailuroedus_melanotis
		Malurus_elegans
		Malurus_lamberti
		Malurus_amabilis
		Malurus_cyaneus
		Malurus_pulcherrimus
		Malurus_cyanocephalus
		Malurus_splendens
		Malurus_coronatus
		Malurus_leucopterus
		Malurus_melanocephalus
		Malurus_alboscapulatus
		Pardalotus_striatus
		Pardalotus_quadragintus
		Pardalotus_punctatus
		Manorina_melanocephala
		Acanthornis_magna
		Sericornis_frontalis
		Pycnoptilus_floccosus
		Gerygone_igata
		Pomatostomus_temporalis
		Orthonyx_spaldingii
		Notiomystis_cincta
		Vireo_vicinior
		Vireo_huttoni
		Vireo_flavifrons
		Vireo_solitarius
		Vireo_griseus
		Vireo_atricapilla
		Vireo_bellii
		Vireo_philadelphicus
		Vireo_altiloquus
		Vireo_flavoviridis
		Vireo_olivaceus
		Cyclarhis_gujanensis
		Lanius_collurio
		Lanius_gubernator
		Lanius_schach
		Lanius_bucephalus
		Lanius_vittatus
		Lanius_tigrinus
		Lanius_nubicus
		Lanius_senator
		Lanius_minor
		Lanius_collaris
		Lanius_ludovicianus
		Lanius_excubitor
		Lanius_sphenocercus
		Lanius_somalicus
		Lanius_dorsalis
		Calocitta_formosa
		Aphelocoma_ultramarina
		Aphelocoma_californica
		Aphelocoma_insularis
		Aphelocoma_coerulescens
		Cyanocitta_cristata
		Pica_pica
		Pica_nuttalli
		Pica_hudsonia
		Corvus_monedula
		Corvus_corone
		Corvus_brachyrhynchos
		Corvus_rhipidurus
		Perisoreus_infaustus
		Perisoreus_canadensis
		Pyrrhocorax_graculus
		Manucodia_keraudrenii
		Manucodia_chalybatus
		Parotia_wahnesi
		Parotia_carolae
		Pteridophora_alberti
		Ptiloris_magnificus
		Lophorina_superba
		Paradisaea_minor
		Cicinnurus_magnificus
		Epimachus_meyeri
		Epimachus_fastuosus
		Epimachus_albertisi
		Terpsiphone_rufocinerea
		Terpsiphone_paradisi
		Terpsiphone_rufiventer
		Terpsiphone_bedfordi
		Terpsiphone_atrochalybeia
		Terpsiphone_viridis
		Terpsiphone_corvina
		Hypothymis_azurea
		Trochocercus_cyanomelas
		Trochocercus_nitens
		Arses_telescophthalmus
		Chasiempis_sandwichensis
		Grallina_cyanoleuca
		Rhipidura_leucophrys
		Dicrurus_ludwigii
		Dicrurus_adsimilis
		Dicrurus_forficatus
		Pachycephala_pectoralis
		Mohoua_novaeseelandiae
		Mohoua_albicilla
		Mohoua_ochrocephala
		Psophodes_olivaceus
		Lalage_tricolor
		Coracina_azurea
		Campephaga_quiscalina
		Campephaga_phoenicea
		Coracina_cinerea
		Laniarius_erythrogaster
		Malaconotus_blanchoti
		Tchagra_minutus
		Dryoscopus_cubla
		Platysteira_castanea
		Platysteira_chalybea
		Platysteira_concreta
		Platysteira_cyanea
		Platysteira_peltata
		Batis_occulta
		Prionops_retzii
		Tephrodornis_pondicerianus
		Euryceros_prevostii
		Vanga_curvirostris
		Calicalicus_madagascariensis
		Tylas_eduardi
		Gymnorhina_tibicen
		Chaetops_frenatus
		Chaetops_aurantius
		Petroica_australis
		Petroica_goodenovii
		Petroica_macrocephala
		Melanodryas_cucullata
		Eopsaltria_australis
		Drymodes_brunneopygia
		Culicicapa_ceylonensis
		Elminia_albicauda
		Elminia_albiventris
		Elminia_albonotata
		Elminia_nigromitrata
		Cephalopyrus_flammiceps
		Stenostira_scita
		Auriparus_flaviceps
		Anthoscopus_caroli
		Anthoscopus_minutus
		Remiz_pendulinus
		Pseudopodoces_humilis
		Parus_caeruleus
		Parus_cyanus
		Parus_major
		Parus_palustris
		Parus_albiventris
		Parus_niger
		Parus_ater
		Parus_rufonuchalis
		Parus_carolinensis
		Parus_atricapillus
		Parus_sclateri
		Parus_hudsonicus
		Parus_cinctus
		Parus_rufescens
		Parus_montanus
		Parus_cinerascens
		Parus_lugubris
		Parus_leucomelas
		Parus_cristatus
		Baeolophus_wollweberi
		Baeolophus_inornatus
		Baeolophus_bicolor
		Baeolophus_atricristatus
		Nicator_gularis
		Nicator_chloris
		Panurus_biarmicus
		Certhilauda_burra
		Certhilauda_barlowi
		Certhilauda_albescens
		Ammomanes_deserti
		Certhilauda_subcoronata
		Certhilauda_erythrochlamys
		Certhilauda_chuana
		Eremopterix_nigriceps
		Eremopterix_australis
		Eremopterix_leucotis
		Eremopterix_leucopareia
		Eremopterix_verticalis
		Eremophila_alpestris
		Heteromirafra_ruddi
		Lullula_arborea
		Galerida_modesta
		Galerida_cristata
		Galerida_theklae
		Galerida_magnirostris
		Alauda_razae
		Alauda_arvensis
		Melanocorypha_calandra
		Spizocorys_conirostris
		Spizocorys_fringillaris
		Eremalauda_starki
		Calandrella_cinerea
		Calandrella_somalica
		Mirafra_africana
		Mirafra_poecilosterna
		Mirafra_hypermetra
		Mirafra_hova
		Mirafra_africanoides
		Mirafra_gilletti
		Mirafra_sabota
		Andropadus_importunus
		Bleda_syndactylus
		Bleda_notatus
		Chlorocichla_flaviventris
		Andropadus_nigriceps
		Andropadus_milanjensis
		Phyllastrephus_debilis
		Phyllastrephus_icterinus
		Phyllastrephus_terrestris
		Phyllastrephus_fischeri
		Phyllastrephus_cabanisi
		Phyllastrephus_flavostriatus
		Andropadus_gracilis
		Criniger_calurus
		Pycnonotus_xanthopygos
		Pycnonotus_nigricans
		Pycnonotus_capensis
		Pycnonotus_barbatus
		Pycnonotus_sinensis
		Alophoixus_finschii
		Hypsipetes_olivaceus
		Ixos_amaurotis
		Locustella_naevia
		Bradypterus_graueri
		Locustella_luscinioides
		Locustella_fluviatilis
		Cincloramphus_cruralis
		Bradypterus_cinnamomeus
		Bradypterus_barratti
		Bradypterus_lopezi
		Bradypterus_baboecala
		Bradypterus_sylvaticus
		Acrocephalus_palustris
		Hippolais_polyglotta
		Hippolais_icterina
		Acrocephalus_bistrigiceps
		Acrocephalus_paludicola
		Acrocephalus_luscinius
		Acrocephalus_schoenobaenus
		Acrocephalus_melanopogon
		Acrocephalus_baeticatus
		Acrocephalus_scirpaceus
		Acrocephalus_orinus
		Acrocephalus_dumetorum
		Acrocephalus_sechellensis
		Acrocephalus_arundinaceus
		Acrocephalus_aequinoctialis
		Acrocephalus_familiaris
		Acrocephalus_stentoreus
		Chloropeta_natalensis
		Scotocerca_inquieta
		Hyliota_australis
		Hyliota_violacea
		Hyliota_flavigaster
		Zosterops_lateralis
		Yuhina_brunneiceps
		Turdoides_altirostris
		Turdoides_squamiceps
		Garrulax_morrisonianus
		Sylvia_deserticola
		Sylvia_undata
		Sylvia_sarda
		Sylvia_communis
		Sylvia_conspicillata
		Sylvia_melanocephala
		Sylvia_mystacea
		Sylvia_cantillans
		Sylvia_melanothorax
		Sylvia_rueppelli
		Sylvia_nisoria
		Sylvia_boehmi
		Sylvia_subcaerulea
		Sylvia_hortensis
		Sylvia_leucomelaena
		Sylvia_buryi
		Sylvia_curruca
		Sylvia_nana
		Sylvia_atricapilla
		Sylvia_borin
		Chamaea_fasciata
		Paradoxornis_webbianus
		Cisticola_tinniens
		Cisticola_cinereolus
		Cisticola_brunnescens
		Cisticola_robustus
		Cisticola_exilis
		Cisticola_ayresii
		Cisticola_juncidis
		Cisticola_anonymus
		Hypergerus_atriceps
		Eremomela_icteropygialis
		Apalis_thoracica
		Camaroptera_superciliaris
		Camaroptera_brachyura
		Prinia_gracilis
		Hirundo_semirufa
		Hirundo_ariel
		Petrochelidon_fulva
		Petrochelidon_pyrrhonota
		Hirundo_rustica
		Delichon_urbicum
		Tachycineta_albilinea
		Tachycineta_thalassina
		Tachycineta_bicolor
		Riparia_riparia
		Progne_subis
		Cettia_cetti
		Cettia_fortipes
		Phylloscopus_sibilatrix
		Phylloscopus_bonelli
		Phylloscopus_fuscatus
		Phylloscopus_trochilus
		Phylloscopus_collybita
		Phylloscopus_sindianus
		Phylloscopus_humei
		Phylloscopus_umbrovirens
		Phylloscopus_ruficapilla
		Phylloscopus_nitidus
		Psaltriparus_minimus
		Pholidornis_rushiae
		Sphenoeacus_afer
		Melocichla_mentalis
		Bradypterus_victorini
		Sylvietta_brachyura
		Sylvietta_virens
		Sylvietta_whytii
		Sylvietta_rufescens
		Sylvietta_denti
		Regulus_regulus
		Regulus_ignicapilla
		Phainopepla_nitens
		Bombycilla_cedrorum
		Bombycilla_garrulus
		Certhia_familiaris
		Certhia_brachydactyla
		Catherpes_mexicanus
		Salpinctes_obsoletus
		Thryothorus_rufalbus
		Thryothorus_sinaloa
		Thryothorus_felix
		Thryothorus_leucotis
		Thryothorus_ludovicianus
		Thryomanes_bewickii
		Cistothorus_palustris
		Cistothorus_platensis
		Cistothorus_meridae
		Troglodytes_troglodytes
		Troglodytes_aedon
		Troglodytes_cobbi
		Campylorhynchus_nuchalis
		Campylorhynchus_brunneicapillus
		Campylorhynchus_griseus
		Polioptila_dumicola
		Sitta_europaea
		Sitta_carolinensis
		Scissirostrum_dubium
		Aplonis_dichroa
		Aplonis_opaca
		Gracula_religiosa
		Mino_anais
		Cinnyricinclus_leucogaster
		Creatophora_cinerea
		Sturnus_roseus
		Sturnus_philippensis
		Sturnus_sturninus
		Sturnus_contra
		Sturnus_malabaricus
		Sturnus_pagodarum
		Leucopsar_rothschildi
		Acridotheres_cristatellus
		Acridotheres_fuscus
		Acridotheres_ginginianus
		Acridotheres_tristis
		Sturnus_unicolor
		Sturnus_vulgaris
		Onychognathus_nabouroup
		Onychognathus_tristramii
		Onychognathus_albirostris
		Onychognathus_salvadorii
		Onychognathus_walleri
		Onychognathus_morio
		Onychognathus_tenuirostris
		Lamprotornis_corruscus
		Lamprotornis_purpureiceps
		Lamprotornis_australis
		Lamprotornis_purpuroptera
		Lamprotornis_caudatus
		Lamprotornis_mevesii
		Cosmopsarus_unicolor
		Spreo_bicolor
		Spreo_fischeri
		Lamprotornis_pulcher
		Lamprotornis_superbus
		Cosmopsarus_regius
		Lamprotornis_splendidus
		Lamprotornis_nitens
		Lamprotornis_chalybaeus
		Speculipastor_bicolor
		Saroglossa_spiloptera
		Mimus_gundlachii
		Mimus_parvulus
		Mimus_polyglottos
		Mimus_gilvus
		Mimus_longicaudatus
		Mimus_patagonicus
		Mimus_thenca
		Oreoscoptes_montanus
		Toxostoma_bendirei
		Toxostoma_lecontei
		Toxostoma_crissale
		Toxostoma_curvirostre
		Toxostoma_longirostre
		Toxostoma_rufum
		Dumetella_carolinensis
		Buphagus_africanus
		Buphagus_erythrorhynchus
		Cinclus_pallasii
		Cinclus_cinclus
		Cinclus_schulzi
		Cinclus_mexicanus
		Sialia_mexicana
		Sialia_currucoides
		Sialia_sialis
		Myadestes_palmeri
		Turdus_viscivorus
		Turdus_philomelos
		Turdus_cardis
		Turdus_torquatus
		Turdus_pilaris
		Turdus_albicollis
		Turdus_grayi
		Turdus_migratorius
		Turdus_merula
		Turdus_helleri
		Turdus_iliacus
		Hylocichla_mustelina
		Catharus_guttatus
		Catharus_minimus
		Catharus_fuscescens
		Catharus_ustulatus
		Zoothera_naevia
		Dioptrornis_fischeri
		Luscinia_megarhynchos
		Luscinia_luscinia
		Luscinia_svecica
		Oenanthe_oenanthe
		Myrmecocichla_aethiops
		Saxicola_torquatus
		Saxicola_rubetra
		Phoenicurus_phoenicurus
		Phoenicurus_ochruros
		Ficedula_parva
		Ficedula_albicollis
		Ficedula_hypoleuca
		Ficedula_semitorquata
		Ficedula_zanthopygia
		Erithacus_rubecula
		Muscicapa_infuscata
		Muscicapa_caerulescens
		Muscicapa_epulata
		Muscicapa_comitata
		Muscicapa_striata
		Muscicapa_cassini
		Muscicapa_sethsmithi
		Muscicapa_adusta
		Bradornis_infuscatus
		Bradornis_pallidus
		Bradornis_mariquensis
		Bradornis_microrhynchus
		Myioparus_plumbeus
		Myioparus_griseigularis
		Empidornis_semipartitus
		Namibornis_herero
		Sigelus_silens
		Melaenornis_pammelaina
		Melaenornis_edolioides
		Nectarinia_osea
		Nectarinia_dussumieri
		Nectarinia_coccinigaster
		Montifringilla_nivalis
		Petronia_xanthocollis
		Petronia_petronia
		Passer_rutilans
		Passer_domesticus
		Passer_montanus
		Passer_griseus
		Dendronanthus_indicus
		Motacilla_clara
		Motacilla_capensis
		Motacilla_grandis
		Motacilla_cinerea
		Motacilla_madaraspatensis
		Motacilla_citreola
		Motacilla_flava
		Motacilla_alba
		Motacilla_aguimp
		Anthus_lutescens
		Anthus_lineiventris
		Anthus_melindae
		Anthus_trivialis
		Anthus_crenatus
		Anthus_spinoletta
		Anthus_petrosus
		Anthus_pratensis
		Anthus_chloris
		Anthus_novaeseelandiae
		Anthus_vaalensis
		Anthus_leucophrys
		Anthus_similis
		Anthus_campestris
		Anthus_hoeschi
		Macronyx_capensis
		Macronyx_croceus
		Macronyx_fuellebornii
		Macronyx_aurantiigula
		Macronyx_ameliae
		Macronyx_sharpei
		Tmetothylacus_tenellus
		Mycerobas_carnipes
		Coccothraustes_coccothraustes
		Rhodopechys_obsoletus
		Rhodopechys_sanguineus
		Carduelis_spinoides
		Carduelis_chloris
		Carduelis_cannabina
		Carduelis_flavirostris
		Carduelis_tristis
		Carduelis_lawrencei
		Carduelis_psaltria
		Carduelis_spinus
		Carduelis_pinus
		Serinus_gularis
		Serinus_sulphuratus
		Serinus_flaviventris
		Serinus_albogularis
		Serinus_leucopterus
		Serinus_striolatus
		Serinus_nigriceps
		Serinus_mennelli
		Serinus_burtoni
		Serinus_syriacus
		Serinus_atrogularis
		Serinus_citrinipectus
		Serinus_mozambicus
		Serinus_scotops
		Serinus_totta
		Serinus_canaria
		Serinus_serinus
		Serinus_pusillus
		Serinus_canicollis
		Serinus_tristriatus
		Serinus_flavivertex
		Serinus_alario
		Loxia_scotica
		Loxia_curvirostra
		Loxia_leucoptera
		Carduelis_hornemanni
		Carduelis_flammea
		Carduelis_citrinella
		Carduelis_carduelis
		Eremopsaltria_mongolicus
		Bucanetes_githagineus
		Paroreomyza_montana
		Oreomystis_mana
		Loxioides_bailleui
		Telespiza_cantans
		Telespiza_ultima
		Hemignathus_virens
		Hemignathus_munroi
		Himatione_sanguinea
		Vestiaria_coccinea
		Pseudonestor_xanthophrys
		Loxops_coccineus
		Carpodacus_rubicilla
		Carpodacus_synoicus
		Carpodacus_mexicanus
		Carpodacus_erythrinus
		Callacanthis_burtoni
		Carpodacus_purpureus
		Carpodacus_cassinii
		Leucosticte_tephrocotis
		Leucosticte_australis
		Leucosticte_atrata
		Carpodacus_puniceus
		Carpodacus_roseus
		Pinicola_enucleator
		Pyrrhula_pyrrhula
		Fringilla_teydea
		Fringilla_coelebs
		Fringilla_montifringilla
		Calcarius_lapponicus
		Calcarius_mccownii
		Calcarius_ornatus
		Calcarius_pictus
		Plectrophenax_nivalis
		Cacicus_solitarius
		Cacicus_uropygialis
		Cacicus_cela
		Clypicterus_oseryi
		Cacicus_haemorrhous
		Cacicus_chrysopterus
		Psarocolius_viridis
		Psarocolius_bifasciatus
		Psarocolius_guatimozinus
		Psarocolius_angustifrons
		Psarocolius_atrovirens
		Psarocolius_wagleri
		Agelasticus_thilius
		Chrysomus_icterocephalus
		Agelaioides_badius
		Amblyramphus_holosericeus
		Curaeus_curaeus
		Nesopsar_nigerrimus
		Dives_dives
		Euphagus_carolinus
		Euphagus_cyanocephalus
		Quiscalus_mexicanus
		Quiscalus_major
		Quiscalus_lugubris
		Quiscalus_quiscula
		Molothrus_ater
		Molothrus_aeneus
		Molothrus_rufoaxillaris
		Agelaius_tricolor
		Agelaius_phoeniceus
		Agelaius_xanthomus
		Agelaius_humeralis
		Agelaius_assimilis
		Icterus_pustulatus
		Icterus_bullockii
		Icterus_galbula
		Icterus_gularis
		Sturnella_superciliaris
		Sturnella_loyca
		Sturnella_magna
		Sturnella_neglecta
		Sturnella_defilippii
		Sturnella_bellicosa
		Dolichonyx_oryzivorus
		Xanthocephalus_xanthocephalus
		Emberiza_striolata
		Emberiza_tahapisi
		Emberiza_impetuani
		Emberiza_capensis
		Emberiza_cabanisi
		Emberiza_flaviventris
		Emberiza_elegans
		Emberiza_schoeniclus
		Emberiza_cia
		Emberiza_cioides
		Emberiza_hortulana
		Emberiza_cirlus
		Emberiza_citrinella
		Miliaria_calandra
		Melophus_lathami
		Arremonops_rufivirgatus
		Ammodramus_savannarum
		Aimophila_carpalis
		Aimophila_aestivalis
		Aimophila_botterii
		Aimophila_mystacalis
		Aimophila_humeralis
		Passerella_iliaca
		Junco_hyemalis
		Junco_phaeonotus
		Zonotrichia_atricapilla
		Zonotrichia_leucophrys
		Zonotrichia_albicollis
		Zonotrichia_querula
		Zonotrichia_capensis
		Spizella_arborea
		Pezopetes_capitalis
		Pipilo_chlorurus
		Pipilo_erythrophthalmus
		Pipilo_maculatus
		Pipilo_aberti
		Pipilo_fuscus
		Ammodramus_caudacutus
		Ammodramus_maritimus
		Ammodramus_leconteii
		Pooecetes_gramineus
		Amphispiza_belli
		Melospiza_lincolnii
		Melospiza_georgiana
		Melospiza_melodia
		Ammodramus_henslowii
		Ammodramus_bairdii
		Passerculus_sandwichensis
		Amphispiza_bilineata
		Aimophila_quinquestriata
		Spizella_atrogularis
		Spizella_pusilla
		Spizella_breweri
		Spizella_pallida
		Spizella_passerina
		Calamospiza_melanocorys
		Chondestes_grammacus
		Icteria_virens
		Seiurus_aurocapilla
		Wilsonia_citrina
		Dendroica_magnolia
		Dendroica_tigrina
		Parula_americana
		Dendroica_cerulea
		Dendroica_fusca
		Dendroica_pensylvanica
		Dendroica_petechia
		Dendroica_striata
		Dendroica_castanea
		Dendroica_discolor
		Dendroica_nigrescens
		Dendroica_townsendi
		Dendroica_virens
		Dendroica_adelaidae
		Dendroica_palmarum
		Dendroica_coronata
		Dendroica_dominica
		Dendroica_caerulescens
		Setophaga_ruticilla
		Wilsonia_canadensis
		Wilsonia_pusilla
		Myioborus_pictus
		Oporornis_formosus
		Oporornis_tolmiei
		Oporornis_philadelphia
		Geothlypis_trichas
		Vermivora_peregrina
		Vermivora_ruficapilla
		Vermivora_pinus
		Vermivora_chrysoptera
		Seiurus_noveboracensis
		Seiurus_motacilla
		Mniotilta_varia
		Limnothlypis_swainsonii
		Protonotaria_citrea
		Pheucticus_melanocephalus
		Pheucticus_ludovicianus
		Spiza_americana
		Passerina_cyanea
		Passerina_leclancherii
		Passerina_ciris
		Passerina_versicolor
		Passerina_caerulea
		Passerina_amoena
		Piranga_olivacea
		Piranga_ludoviciana
		Piranga_rubra
		Cardinalis_cardinalis
		Nesospiza_acunhae
		Thraupis_episcopus
		Geospiza_fortis
		Geospiza_scandens
		Geospiza_conirostris
		Geospiza_fuliginosa
		Geospiza_difficilis
		Geospiza_magnirostris
		Tiaris_olivaceus
		Sporophila_minuta
		Volatinia_jacarina
		Ramphocelus_costaricensis
		Prunella_modularis
		Prunella_collaris
		Sporopipes_frontalis
		Sporopipes_squamifrons
		Anaplectes_rubriceps
		Plocepasser_mahali
		Plocepasser_donaldsoni
		Philetairus_socius
		Histurgops_ruficaudus
		Dinemellia_dinemelli
		Bubalornis_albirostris
		Quelea_quelea
		Quelea_cardinalis
		Foudia_sechellarum
		Foudia_madagascariensis
		Foudia_rubra
		Foudia_flavicans
		Foudia_eminentissima
		Euplectes_aureus
		Euplectes_afer
		Euplectes_axillaris
		Euplectes_albonotatus
		Euplectes_macroura
		Euplectes_hartlaubi
		Euplectes_jacksoni
		Euplectes_progne
		Euplectes_capensis
		Euplectes_ardens
		Euplectes_nigroventris
		Euplectes_orix
		Euplectes_hordeaceus
		Euplectes_franciscanus
		Euplectes_gierowii
		Pseudonigrita_arnaudi
		Malimbus_malimbicus
		Malimbus_rubricollis
		Malimbus_coronatus
		Malimbus_racheliae
		Malimbus_nitens
		Malimbus_erythrogaster
		Malimbus_ibadanensis
		Malimbus_scutatus
		Malimbus_cassini
		Ploceus_preussi
		Ploceus_jacksoni
		Ploceus_tricolor
		Ploceus_philippinus
		Ploceus_angolensis
		Ploceus_baglafecht
		Ploceus_xanthopterus
		Ploceus_bertrandi
		Ploceus_heuglini
		Ploceus_nigerrimus
		Ploceus_melanogaster
		Ploceus_xanthops
		Ploceus_nigricollis
		Ploceus_superciliosus
		Ploceus_sanctithomae
		Ploceus_benghalensis
		Ploceus_pelzelni
		Ploceus_vitellinus
		Ploceus_princeps
		Ploceus_olivaceiceps
		Ploceus_alienus
		Ploceus_bicolor
		Ploceus_cucullatus
		Ploceus_intermedius
		Ploceus_taeniopterus
		Ploceus_melanocephalus
		Ploceus_luteolus
		Ploceus_velatus
		Ploceus_ocularis
		Ploceus_capensis
		Ploceus_spekei
		Ploceus_grandis
		Ploceus_galbula
		Ploceus_megarhynchus
		Amblyospiza_albifrons
		Lagonosticta_senegala
		Lonchura_striata
		Padda_oryzivora
		Poephila_acuticauda
		Taeniopygia_guttata
		Vidua_macroura
		Vidua_paradisaea
		Vidua_chalybeata
		Promerops_gurneyi
		Promerops_cafer
	;
END;
BEGIN TREES;
	TRANSLATE
		1	Oxyruncus_cristatus,
		2	Sayornis_nigricans,
		3	Sayornis_phoebe,
		4	Empidonax_minimus,
		5	Empidonax_traillii,
		6	Empidonax_alnorum,
		7	Empidonax_flaviventris,
		8	Empidonax_difficilis,
		9	Empidonax_virescens,
		10	Contopus_sordidulus,
		11	Pyrocephalus_rubinus,
		12	Tyrannus_tyrannus,
		13	Myiarchus_crinitus,
		14	Myiarchus_cinerascens,
		15	Elaenia_chiriquensis,
		16	Cercomacra_tyrannina,
		17	Gymnopithys_leucaspis,
		18	Conopophaga_lineata,
		19	Xenops_minutus,
		20	Furnarius_rufus,
		21	Cinclodes_fuscus,
		22	Cinclodes_antarcticus,
		23	Cinclodes_comechingonus,
		24	Cinclodes_albidiventris,
		25	Cinclodes_albiventris,
		26	Leptasthenura_striolata,
		27	Leptasthenura_yanacensis,
		28	Synallaxis_zimmeri,
		29	Synallaxis_brachyura,
		30	Synallaxis_erythrothorax,
		31	Cranioleuca_erythrops,
		32	Pseudoseisura_lophotes,
		33	Pseudoseisura_cristata,
		34	Phacellodomus_striaticollis,
		35	Phacellodomus_maculipectus,
		36	Automolus_rubiginosus,
		37	Automolus_ochrolaemus,
		38	Thripadectes_rufobrunneus,
		39	Sclerurus_guatemalensis,
		40	Sclerurus_caudacutus,
		41	Scenopoeetes_dentirostris,
		42	Prionodura_newtoniana,
		43	Ptilonorhynchus_violaceus,
		44	Chlamydera_guttata,
		45	Chlamydera_cerviniventris,
		46	Chlamydera_nuchalis,
		47	Chlamydera_lauterbachi,
		48	Chlamydera_maculata,
		49	Ailuroedus_crassirostris,
		50	Ailuroedus_melanotis,
		51	Malurus_elegans,
		52	Malurus_lamberti,
		53	Malurus_amabilis,
		54	Malurus_cyaneus,
		55	Malurus_pulcherrimus,
		56	Malurus_cyanocephalus,
		57	Malurus_splendens,
		58	Malurus_coronatus,
		59	Malurus_leucopterus,
		60	Malurus_melanocephalus,
		61	Malurus_alboscapulatus,
		62	Pardalotus_striatus,
		63	Pardalotus_quadragintus,
		64	Pardalotus_punctatus,
		65	Manorina_melanocephala,
		66	Acanthornis_magna,
		67	Sericornis_frontalis,
		68	Pycnoptilus_floccosus,
		69	Gerygone_igata,
		70	Pomatostomus_temporalis,
		71	Orthonyx_spaldingii,
		72	Notiomystis_cincta,
		73	Vireo_vicinior,
		74	Vireo_huttoni,
		75	Vireo_flavifrons,
		76	Vireo_solitarius,
		77	Vireo_griseus,
		78	Vireo_atricapilla,
		79	Vireo_bellii,
		80	Vireo_philadelphicus,
		81	Vireo_altiloquus,
		82	Vireo_flavoviridis,
		83	Vireo_olivaceus,
		84	Cyclarhis_gujanensis,
		85	Lanius_collurio,
		86	Lanius_gubernator,
		87	Lanius_schach,
		88	Lanius_bucephalus,
		89	Lanius_vittatus,
		90	Lanius_tigrinus,
		91	Lanius_nubicus,
		92	Lanius_senator,
		93	Lanius_minor,
		94	Lanius_collaris,
		95	Lanius_ludovicianus,
		96	Lanius_excubitor,
		97	Lanius_sphenocercus,
		98	Lanius_somalicus,
		99	Lanius_dorsalis,
		100	Calocitta_formosa,
		101	Aphelocoma_ultramarina,
		102	Aphelocoma_californica,
		103	Aphelocoma_insularis,
		104	Aphelocoma_coerulescens,
		105	Cyanocitta_cristata,
		106	Pica_pica,
		107	Pica_nuttalli,
		108	Pica_hudsonia,
		109	Corvus_monedula,
		110	Corvus_corone,
		111	Corvus_brachyrhynchos,
		112	Corvus_rhipidurus,
		113	Perisoreus_infaustus,
		114	Perisoreus_canadensis,
		115	Pyrrhocorax_graculus,
		116	Manucodia_keraudrenii,
		117	Manucodia_chalybatus,
		118	Parotia_wahnesi,
		119	Parotia_carolae,
		120	Pteridophora_alberti,
		121	Ptiloris_magnificus,
		122	Lophorina_superba,
		123	Paradisaea_minor,
		124	Cicinnurus_magnificus,
		125	Epimachus_meyeri,
		126	Epimachus_fastuosus,
		127	Epimachus_albertisi,
		128	Terpsiphone_rufocinerea,
		129	Terpsiphone_paradisi,
		130	Terpsiphone_rufiventer,
		131	Terpsiphone_bedfordi,
		132	Terpsiphone_atrochalybeia,
		133	Terpsiphone_viridis,
		134	Terpsiphone_corvina,
		135	Hypothymis_azurea,
		136	Trochocercus_cyanomelas,
		137	Trochocercus_nitens,
		138	Arses_telescophthalmus,
		139	Chasiempis_sandwichensis,
		140	Grallina_cyanoleuca,
		141	Rhipidura_leucophrys,
		142	Dicrurus_ludwigii,
		143	Dicrurus_adsimilis,
		144	Dicrurus_forficatus,
		145	Pachycephala_pectoralis,
		146	Mohoua_novaeseelandiae,
		147	Mohoua_albicilla,
		148	Mohoua_ochrocephala,
		149	Psophodes_olivaceus,
		150	Lalage_tricolor,
		151	Coracina_azurea,
		152	Campephaga_quiscalina,
		153	Campephaga_phoenicea,
		154	Coracina_cinerea,
		155	Laniarius_erythrogaster,
		156	Malaconotus_blanchoti,
		157	Tchagra_minutus,
		158	Dryoscopus_cubla,
		159	Platysteira_castanea,
		160	Platysteira_chalybea,
		161	Platysteira_concreta,
		162	Platysteira_cyanea,
		163	Platysteira_peltata,
		164	Batis_occulta,
		165	Prionops_retzii,
		166	Tephrodornis_pondicerianus,
		167	Euryceros_prevostii,
		168	Vanga_curvirostris,
		169	Calicalicus_madagascariensis,
		170	Tylas_eduardi,
		171	Gymnorhina_tibicen,
		172	Chaetops_frenatus,
		173	Chaetops_aurantius,
		174	Petroica_australis,
		175	Petroica_goodenovii,
		176	Petroica_macrocephala,
		177	Melanodryas_cucullata,
		178	Eopsaltria_australis,
		179	Drymodes_brunneopygia,
		180	Culicicapa_ceylonensis,
		181	Elminia_albicauda,
		182	Elminia_albiventris,
		183	Elminia_albonotata,
		184	Elminia_nigromitrata,
		185	Cephalopyrus_flammiceps,
		186	Stenostira_scita,
		187	Auriparus_flaviceps,
		188	Anthoscopus_caroli,
		189	Anthoscopus_minutus,
		190	Remiz_pendulinus,
		191	Pseudopodoces_humilis,
		192	Parus_caeruleus,
		193	Parus_cyanus,
		194	Parus_major,
		195	Parus_palustris,
		196	Parus_albiventris,
		197	Parus_niger,
		198	Parus_ater,
		199	Parus_rufonuchalis,
		200	Parus_carolinensis,
		201	Parus_atricapillus,
		202	Parus_sclateri,
		203	Parus_hudsonicus,
		204	Parus_cinctus,
		205	Parus_rufescens,
		206	Parus_montanus,
		207	Parus_cinerascens,
		208	Parus_lugubris,
		209	Parus_leucomelas,
		210	Parus_cristatus,
		211	Baeolophus_wollweberi,
		212	Baeolophus_inornatus,
		213	Baeolophus_bicolor,
		214	Baeolophus_atricristatus,
		215	Nicator_gularis,
		216	Nicator_chloris,
		217	Panurus_biarmicus,
		218	Certhilauda_burra,
		219	Certhilauda_barlowi,
		220	Certhilauda_albescens,
		221	Ammomanes_deserti,
		222	Certhilauda_subcoronata,
		223	Certhilauda_erythrochlamys,
		224	Certhilauda_chuana,
		225	Eremopterix_nigriceps,
		226	Eremopterix_australis,
		227	Eremopterix_leucotis,
		228	Eremopterix_leucopareia,
		229	Eremopterix_verticalis,
		230	Eremophila_alpestris,
		231	Heteromirafra_ruddi,
		232	Lullula_arborea,
		233	Galerida_modesta,
		234	Galerida_cristata,
		235	Galerida_theklae,
		236	Galerida_magnirostris,
		237	Alauda_razae,
		238	Alauda_arvensis,
		239	Melanocorypha_calandra,
		240	Spizocorys_conirostris,
		241	Spizocorys_fringillaris,
		242	Eremalauda_starki,
		243	Calandrella_cinerea,
		244	Calandrella_somalica,
		245	Mirafra_africana,
		246	Mirafra_poecilosterna,
		247	Mirafra_hypermetra,
		248	Mirafra_hova,
		249	Mirafra_africanoides,
		250	Mirafra_gilletti,
		251	Mirafra_sabota,
		252	Andropadus_importunus,
		253	Bleda_syndactylus,
		254	Bleda_notatus,
		255	Chlorocichla_flaviventris,
		256	Andropadus_nigriceps,
		257	Andropadus_milanjensis,
		258	Phyllastrephus_debilis,
		259	Phyllastrephus_icterinus,
		260	Phyllastrephus_terrestris,
		261	Phyllastrephus_fischeri,
		262	Phyllastrephus_cabanisi,
		263	Phyllastrephus_flavostriatus,
		264	Andropadus_gracilis,
		265	Criniger_calurus,
		266	Pycnonotus_xanthopygos,
		267	Pycnonotus_nigricans,
		268	Pycnonotus_capensis,
		269	Pycnonotus_barbatus,
		270	Pycnonotus_sinensis,
		271	Alophoixus_finschii,
		272	Hypsipetes_olivaceus,
		273	Ixos_amaurotis,
		274	Locustella_naevia,
		275	Bradypterus_graueri,
		276	Locustella_luscinioides,
		277	Locustella_fluviatilis,
		278	Cincloramphus_cruralis,
		279	Bradypterus_cinnamomeus,
		280	Bradypterus_barratti,
		281	Bradypterus_lopezi,
		282	Bradypterus_baboecala,
		283	Bradypterus_sylvaticus,
		284	Acrocephalus_palustris,
		285	Hippolais_polyglotta,
		286	Hippolais_icterina,
		287	Acrocephalus_bistrigiceps,
		288	Acrocephalus_paludicola,
		289	Acrocephalus_luscinius,
		290	Acrocephalus_schoenobaenus,
		291	Acrocephalus_melanopogon,
		292	Acrocephalus_baeticatus,
		293	Acrocephalus_scirpaceus,
		294	Acrocephalus_orinus,
		295	Acrocephalus_dumetorum,
		296	Acrocephalus_sechellensis,
		297	Acrocephalus_arundinaceus,
		298	Acrocephalus_aequinoctialis,
		299	Acrocephalus_familiaris,
		300	Acrocephalus_stentoreus,
		301	Chloropeta_natalensis,
		302	Scotocerca_inquieta,
		303	Hyliota_australis,
		304	Hyliota_violacea,
		305	Hyliota_flavigaster,
		306	Zosterops_lateralis,
		307	Yuhina_brunneiceps,
		308	Turdoides_altirostris,
		309	Turdoides_squamiceps,
		310	Garrulax_morrisonianus,
		311	Sylvia_deserticola,
		312	Sylvia_undata,
		313	Sylvia_sarda,
		314	Sylvia_communis,
		315	Sylvia_conspicillata,
		316	Sylvia_melanocephala,
		317	Sylvia_mystacea,
		318	Sylvia_cantillans,
		319	Sylvia_melanothorax,
		320	Sylvia_rueppelli,
		321	Sylvia_nisoria,
		322	Sylvia_boehmi,
		323	Sylvia_subcaerulea,
		324	Sylvia_hortensis,
		325	Sylvia_leucomelaena,
		326	Sylvia_buryi,
		327	Sylvia_curruca,
		328	Sylvia_nana,
		329	Sylvia_atricapilla,
		330	Sylvia_borin,
		331	Chamaea_fasciata,
		332	Paradoxornis_webbianus,
		333	Cisticola_tinniens,
		334	Cisticola_cinereolus,
		335	Cisticola_brunnescens,
		336	Cisticola_robustus,
		337	Cisticola_exilis,
		338	Cisticola_ayresii,
		339	Cisticola_juncidis,
		340	Cisticola_anonymus,
		341	Hypergerus_atriceps,
		342	Eremomela_icteropygialis,
		343	Apalis_thoracica,
		344	Camaroptera_superciliaris,
		345	Camaroptera_brachyura,
		346	Prinia_gracilis,
		347	Hirundo_semirufa,
		348	Hirundo_ariel,
		349	Petrochelidon_fulva,
		350	Petrochelidon_pyrrhonota,
		351	Hirundo_rustica,
		352	Delichon_urbicum,
		353	Tachycineta_albilinea,
		354	Tachycineta_thalassina,
		355	Tachycineta_bicolor,
		356	Riparia_riparia,
		357	Progne_subis,
		358	Cettia_cetti,
		359	Cettia_fortipes,
		360	Phylloscopus_sibilatrix,
		361	Phylloscopus_bonelli,
		362	Phylloscopus_fuscatus,
		363	Phylloscopus_trochilus,
		364	Phylloscopus_collybita,
		365	Phylloscopus_sindianus,
		366	Phylloscopus_humei,
		367	Phylloscopus_umbrovirens,
		368	Phylloscopus_ruficapilla,
		369	Phylloscopus_nitidus,
		370	Psaltriparus_minimus,
		371	Pholidornis_rushiae,
		372	Sphenoeacus_afer,
		373	Melocichla_mentalis,
		374	Bradypterus_victorini,
		375	Sylvietta_brachyura,
		376	Sylvietta_virens,
		377	Sylvietta_whytii,
		378	Sylvietta_rufescens,
		379	Sylvietta_denti,
		380	Regulus_regulus,
		381	Regulus_ignicapilla,
		382	Phainopepla_nitens,
		383	Bombycilla_cedrorum,
		384	Bombycilla_garrulus,
		385	Certhia_familiaris,
		386	Certhia_brachydactyla,
		387	Catherpes_mexicanus,
		388	Salpinctes_obsoletus,
		389	Thryothorus_rufalbus,
		390	Thryothorus_sinaloa,
		391	Thryothorus_felix,
		392	Thryothorus_leucotis,
		393	Thryothorus_ludovicianus,
		394	Thryomanes_bewickii,
		395	Cistothorus_palustris,
		396	Cistothorus_platensis,
		397	Cistothorus_meridae,
		398	Troglodytes_troglodytes,
		399	Troglodytes_aedon,
		400	Troglodytes_cobbi,
		401	Campylorhynchus_nuchalis,
		402	Campylorhynchus_brunneicapillus,
		403	Campylorhynchus_griseus,
		404	Polioptila_dumicola,
		405	Sitta_europaea,
		406	Sitta_carolinensis,
		407	Scissirostrum_dubium,
		408	Aplonis_dichroa,
		409	Aplonis_opaca,
		410	Gracula_religiosa,
		411	Mino_anais,
		412	Cinnyricinclus_leucogaster,
		413	Creatophora_cinerea,
		414	Sturnus_roseus,
		415	Sturnus_philippensis,
		416	Sturnus_sturninus,
		417	Sturnus_contra,
		418	Sturnus_malabaricus,
		419	Sturnus_pagodarum,
		420	Leucopsar_rothschildi,
		421	Acridotheres_cristatellus,
		422	Acridotheres_fuscus,
		423	Acridotheres_ginginianus,
		424	Acridotheres_tristis,
		425	Sturnus_unicolor,
		426	Sturnus_vulgaris,
		427	Onychognathus_nabouroup,
		428	Onychognathus_tristramii,
		429	Onychognathus_albirostris,
		430	Onychognathus_salvadorii,
		431	Onychognathus_walleri,
		432	Onychognathus_morio,
		433	Onychognathus_tenuirostris,
		434	Lamprotornis_corruscus,
		435	Lamprotornis_purpureiceps,
		436	Lamprotornis_australis,
		437	Lamprotornis_purpuroptera,
		438	Lamprotornis_caudatus,
		439	Lamprotornis_mevesii,
		440	Cosmopsarus_unicolor,
		441	Spreo_bicolor,
		442	Spreo_fischeri,
		443	Lamprotornis_pulcher,
		444	Lamprotornis_superbus,
		445	Cosmopsarus_regius,
		446	Lamprotornis_splendidus,
		447	Lamprotornis_nitens,
		448	Lamprotornis_chalybaeus,
		449	Speculipastor_bicolor,
		450	Saroglossa_spiloptera,
		451	Mimus_gundlachii,
		452	Mimus_parvulus,
		453	Mimus_polyglottos,
		454	Mimus_gilvus,
		455	Mimus_longicaudatus,
		456	Mimus_patagonicus,
		457	Mimus_thenca,
		458	Oreoscoptes_montanus,
		459	Toxostoma_bendirei,
		460	Toxostoma_lecontei,
		461	Toxostoma_crissale,
		462	Toxostoma_curvirostre,
		463	Toxostoma_longirostre,
		464	Toxostoma_rufum,
		465	Dumetella_carolinensis,
		466	Buphagus_africanus,
		467	Buphagus_erythrorhynchus,
		468	Cinclus_pallasii,
		469	Cinclus_cinclus,
		470	Cinclus_schulzi,
		471	Cinclus_mexicanus,
		472	Sialia_mexicana,
		473	Sialia_currucoides,
		474	Sialia_sialis,
		475	Myadestes_palmeri,
		476	Turdus_viscivorus,
		477	Turdus_philomelos,
		478	Turdus_cardis,
		479	Turdus_torquatus,
		480	Turdus_pilaris,
		481	Turdus_albicollis,
		482	Turdus_grayi,
		483	Turdus_migratorius,
		484	Turdus_merula,
		485	Turdus_helleri,
		486	Turdus_iliacus,
		487	Hylocichla_mustelina,
		488	Catharus_guttatus,
		489	Catharus_minimus,
		490	Catharus_fuscescens,
		491	Catharus_ustulatus,
		492	Zoothera_naevia,
		493	Dioptrornis_fischeri,
		494	Luscinia_megarhynchos,
		495	Luscinia_luscinia,
		496	Luscinia_svecica,
		497	Oenanthe_oenanthe,
		498	Myrmecocichla_aethiops,
		499	Saxicola_torquatus,
		500	Saxicola_rubetra,
		501	Phoenicurus_phoenicurus,
		502	Phoenicurus_ochruros,
		503	Ficedula_parva,
		504	Ficedula_albicollis,
		505	Ficedula_hypoleuca,
		506	Ficedula_semitorquata,
		507	Ficedula_zanthopygia,
		508	Erithacus_rubecula,
		509	Muscicapa_infuscata,
		510	Muscicapa_caerulescens,
		511	Muscicapa_epulata,
		512	Muscicapa_comitata,
		513	Muscicapa_striata,
		514	Muscicapa_cassini,
		515	Muscicapa_sethsmithi,
		516	Muscicapa_adusta,
		517	Bradornis_infuscatus,
		518	Bradornis_pallidus,
		519	Bradornis_mariquensis,
		520	Bradornis_microrhynchus,
		521	Myioparus_plumbeus,
		522	Myioparus_griseigularis,
		523	Empidornis_semipartitus,
		524	Namibornis_herero,
		525	Sigelus_silens,
		526	Melaenornis_pammelaina,
		527	Melaenornis_edolioides,
		528	Nectarinia_osea,
		529	Nectarinia_dussumieri,
		530	Nectarinia_coccinigaster,
		531	Montifringilla_nivalis,
		532	Petronia_xanthocollis,
		533	Petronia_petronia,
		534	Passer_rutilans,
		535	Passer_domesticus,
		536	Passer_montanus,
		537	Passer_griseus,
		538	Dendronanthus_indicus,
		539	Motacilla_clara,
		540	Motacilla_capensis,
		541	Motacilla_grandis,
		542	Motacilla_cinerea,
		543	Motacilla_madaraspatensis,
		544	Motacilla_citreola,
		545	Motacilla_flava,
		546	Motacilla_alba,
		547	Motacilla_aguimp,
		548	Anthus_lutescens,
		549	Anthus_lineiventris,
		550	Anthus_melindae,
		551	Anthus_trivialis,
		552	Anthus_crenatus,
		553	Anthus_spinoletta,
		554	Anthus_petrosus,
		555	Anthus_pratensis,
		556	Anthus_chloris,
		557	Anthus_novaeseelandiae,
		558	Anthus_vaalensis,
		559	Anthus_leucophrys,
		560	Anthus_similis,
		561	Anthus_campestris,
		562	Anthus_hoeschi,
		563	Macronyx_capensis,
		564	Macronyx_croceus,
		565	Macronyx_fuellebornii,
		566	Macronyx_aurantiigula,
		567	Macronyx_ameliae,
		568	Macronyx_sharpei,
		569	Tmetothylacus_tenellus,
		570	Mycerobas_carnipes,
		571	Coccothraustes_coccothraustes,
		572	Rhodopechys_obsoletus,
		573	Rhodopechys_sanguineus,
		574	Carduelis_spinoides,
		575	Carduelis_chloris,
		576	Carduelis_cannabina,
		577	Carduelis_flavirostris,
		578	Carduelis_tristis,
		579	Carduelis_lawrencei,
		580	Carduelis_psaltria,
		581	Carduelis_spinus,
		582	Carduelis_pinus,
		583	Serinus_gularis,
		584	Serinus_sulphuratus,
		585	Serinus_flaviventris,
		586	Serinus_albogularis,
		587	Serinus_leucopterus,
		588	Serinus_striolatus,
		589	Serinus_nigriceps,
		590	Serinus_mennelli,
		591	Serinus_burtoni,
		592	Serinus_syriacus,
		593	Serinus_atrogularis,
		594	Serinus_citrinipectus,
		595	Serinus_mozambicus,
		596	Serinus_scotops,
		597	Serinus_totta,
		598	Serinus_canaria,
		599	Serinus_serinus,
		600	Serinus_pusillus,
		601	Serinus_canicollis,
		602	Serinus_tristriatus,
		603	Serinus_flavivertex,
		604	Serinus_alario,
		605	Loxia_scotica,
		606	Loxia_curvirostra,
		607	Loxia_leucoptera,
		608	Carduelis_hornemanni,
		609	Carduelis_flammea,
		610	Carduelis_citrinella,
		611	Carduelis_carduelis,
		612	Eremopsaltria_mongolicus,
		613	Bucanetes_githagineus,
		614	Paroreomyza_montana,
		615	Oreomystis_mana,
		616	Loxioides_bailleui,
		617	Telespiza_cantans,
		618	Telespiza_ultima,
		619	Hemignathus_virens,
		620	Hemignathus_munroi,
		621	Himatione_sanguinea,
		622	Vestiaria_coccinea,
		623	Pseudonestor_xanthophrys,
		624	Loxops_coccineus,
		625	Carpodacus_rubicilla,
		626	Carpodacus_synoicus,
		627	Carpodacus_mexicanus,
		628	Carpodacus_erythrinus,
		629	Callacanthis_burtoni,
		630	Carpodacus_purpureus,
		631	Carpodacus_cassinii,
		632	Leucosticte_tephrocotis,
		633	Leucosticte_australis,
		634	Leucosticte_atrata,
		635	Carpodacus_puniceus,
		636	Carpodacus_roseus,
		637	Pinicola_enucleator,
		638	Pyrrhula_pyrrhula,
		639	Fringilla_teydea,
		640	Fringilla_coelebs,
		641	Fringilla_montifringilla,
		642	Calcarius_lapponicus,
		643	Calcarius_mccownii,
		644	Calcarius_ornatus,
		645	Calcarius_pictus,
		646	Plectrophenax_nivalis,
		647	Cacicus_solitarius,
		648	Cacicus_uropygialis,
		649	Cacicus_cela,
		650	Clypicterus_oseryi,
		651	Cacicus_haemorrhous,
		652	Cacicus_chrysopterus,
		653	Psarocolius_viridis,
		654	Psarocolius_bifasciatus,
		655	Psarocolius_guatimozinus,
		656	Psarocolius_angustifrons,
		657	Psarocolius_atrovirens,
		658	Psarocolius_wagleri,
		659	Agelasticus_thilius,
		660	Chrysomus_icterocephalus,
		661	Agelaioides_badius,
		662	Amblyramphus_holosericeus,
		663	Curaeus_curaeus,
		664	Nesopsar_nigerrimus,
		665	Dives_dives,
		666	Euphagus_carolinus,
		667	Euphagus_cyanocephalus,
		668	Quiscalus_mexicanus,
		669	Quiscalus_major,
		670	Quiscalus_lugubris,
		671	Quiscalus_quiscula,
		672	Molothrus_ater,
		673	Molothrus_aeneus,
		674	Molothrus_rufoaxillaris,
		675	Agelaius_tricolor,
		676	Agelaius_phoeniceus,
		677	Agelaius_xanthomus,
		678	Agelaius_humeralis,
		679	Agelaius_assimilis,
		680	Icterus_pustulatus,
		681	Icterus_bullockii,
		682	Icterus_galbula,
		683	Icterus_gularis,
		684	Sturnella_superciliaris,
		685	Sturnella_loyca,
		686	Sturnella_magna,
		687	Sturnella_neglecta,
		688	Sturnella_defilippii,
		689	Sturnella_bellicosa,
		690	Dolichonyx_oryzivorus,
		691	Xanthocephalus_xanthocephalus,
		692	Emberiza_striolata,
		693	Emberiza_tahapisi,
		694	Emberiza_impetuani,
		695	Emberiza_capensis,
		696	Emberiza_cabanisi,
		697	Emberiza_flaviventris,
		698	Emberiza_elegans,
		699	Emberiza_schoeniclus,
		700	Emberiza_cia,
		701	Emberiza_cioides,
		702	Emberiza_hortulana,
		703	Emberiza_cirlus,
		704	Emberiza_citrinella,
		705	Miliaria_calandra,
		706	Melophus_lathami,
		707	Arremonops_rufivirgatus,
		708	Ammodramus_savannarum,
		709	Aimophila_carpalis,
		710	Aimophila_aestivalis,
		711	Aimophila_botterii,
		712	Aimophila_mystacalis,
		713	Aimophila_humeralis,
		714	Passerella_iliaca,
		715	Junco_hyemalis,
		716	Junco_phaeonotus,
		717	Zonotrichia_atricapilla,
		718	Zonotrichia_leucophrys,
		719	Zonotrichia_albicollis,
		720	Zonotrichia_querula,
		721	Zonotrichia_capensis,
		722	Spizella_arborea,
		723	Pezopetes_capitalis,
		724	Pipilo_chlorurus,
		725	Pipilo_erythrophthalmus,
		726	Pipilo_maculatus,
		727	Pipilo_aberti,
		728	Pipilo_fuscus,
		729	Ammodramus_caudacutus,
		730	Ammodramus_maritimus,
		731	Ammodramus_leconteii,
		732	Pooecetes_gramineus,
		733	Amphispiza_belli,
		734	Melospiza_lincolnii,
		735	Melospiza_georgiana,
		736	Melospiza_melodia,
		737	Ammodramus_henslowii,
		738	Ammodramus_bairdii,
		739	Passerculus_sandwichensis,
		740	Amphispiza_bilineata,
		741	Aimophila_quinquestriata,
		742	Spizella_atrogularis,
		743	Spizella_pusilla,
		744	Spizella_breweri,
		745	Spizella_pallida,
		746	Spizella_passerina,
		747	Calamospiza_melanocorys,
		748	Chondestes_grammacus,
		749	Icteria_virens,
		750	Seiurus_aurocapilla,
		751	Wilsonia_citrina,
		752	Dendroica_magnolia,
		753	Dendroica_tigrina,
		754	Parula_americana,
		755	Dendroica_cerulea,
		756	Dendroica_fusca,
		757	Dendroica_pensylvanica,
		758	Dendroica_petechia,
		759	Dendroica_striata,
		760	Dendroica_castanea,
		761	Dendroica_discolor,
		762	Dendroica_nigrescens,
		763	Dendroica_townsendi,
		764	Dendroica_virens,
		765	Dendroica_adelaidae,
		766	Dendroica_palmarum,
		767	Dendroica_coronata,
		768	Dendroica_dominica,
		769	Dendroica_caerulescens,
		770	Setophaga_ruticilla,
		771	Wilsonia_canadensis,
		772	Wilsonia_pusilla,
		773	Myioborus_pictus,
		774	Oporornis_formosus,
		775	Oporornis_tolmiei,
		776	Oporornis_philadelphia,
		777	Geothlypis_trichas,
		778	Vermivora_peregrina,
		779	Vermivora_ruficapilla,
		780	Vermivora_pinus,
		781	Vermivora_chrysoptera,
		782	Seiurus_noveboracensis,
		783	Seiurus_motacilla,
		784	Mniotilta_varia,
		785	Limnothlypis_swainsonii,
		786	Protonotaria_citrea,
		787	Pheucticus_melanocephalus,
		788	Pheucticus_ludovicianus,
		789	Spiza_americana,
		790	Passerina_cyanea,
		791	Passerina_leclancherii,
		792	Passerina_ciris,
		793	Passerina_versicolor,
		794	Passerina_caerulea,
		795	Passerina_amoena,
		796	Piranga_olivacea,
		797	Piranga_ludoviciana,
		798	Piranga_rubra,
		799	Cardinalis_cardinalis,
		800	Nesospiza_acunhae,
		801	Thraupis_episcopus,
		802	Geospiza_fortis,
		803	Geospiza_scandens,
		804	Geospiza_conirostris,
		805	Geospiza_fuliginosa,
		806	Geospiza_difficilis,
		807	Geospiza_magnirostris,
		808	Tiaris_olivaceus,
		809	Sporophila_minuta,
		810	Volatinia_jacarina,
		811	Ramphocelus_costaricensis,
		812	Prunella_modularis,
		813	Prunella_collaris,
		814	Sporopipes_frontalis,
		815	Sporopipes_squamifrons,
		816	Anaplectes_rubriceps,
		817	Plocepasser_mahali,
		818	Plocepasser_donaldsoni,
		819	Philetairus_socius,
		820	Histurgops_ruficaudus,
		821	Dinemellia_dinemelli,
		822	Bubalornis_albirostris,
		823	Quelea_quelea,
		824	Quelea_cardinalis,
		825	Foudia_sechellarum,
		826	Foudia_madagascariensis,
		827	Foudia_rubra,
		828	Foudia_flavicans,
		829	Foudia_eminentissima,
		830	Euplectes_aureus,
		831	Euplectes_afer,
		832	Euplectes_axillaris,
		833	Euplectes_albonotatus,
		834	Euplectes_macroura,
		835	Euplectes_hartlaubi,
		836	Euplectes_jacksoni,
		837	Euplectes_progne,
		838	Euplectes_capensis,
		839	Euplectes_ardens,
		840	Euplectes_nigroventris,
		841	Euplectes_orix,
		842	Euplectes_hordeaceus,
		843	Euplectes_franciscanus,
		844	Euplectes_gierowii,
		845	Pseudonigrita_arnaudi,
		846	Malimbus_malimbicus,
		847	Malimbus_rubricollis,
		848	Malimbus_coronatus,
		849	Malimbus_racheliae,
		850	Malimbus_nitens,
		851	Malimbus_erythrogaster,
		852	Malimbus_ibadanensis,
		853	Malimbus_scutatus,
		854	Malimbus_cassini,
		855	Ploceus_preussi,
		856	Ploceus_jacksoni,
		857	Ploceus_tricolor,
		858	Ploceus_philippinus,
		859	Ploceus_angolensis,
		860	Ploceus_baglafecht,
		861	Ploceus_xanthopterus,
		862	Ploceus_bertrandi,
		863	Ploceus_heuglini,
		864	Ploceus_nigerrimus,
		865	Ploceus_melanogaster,
		866	Ploceus_xanthops,
		867	Ploceus_nigricollis,
		868	Ploceus_superciliosus,
		869	Ploceus_sanctithomae,
		870	Ploceus_benghalensis,
		871	Ploceus_pelzelni,
		872	Ploceus_vitellinus,
		873	Ploceus_princeps,
		874	Ploceus_olivaceiceps,
		875	Ploceus_alienus,
		876	Ploceus_bicolor,
		877	Ploceus_cucullatus,
		878	Ploceus_intermedius,
		879	Ploceus_taeniopterus,
		880	Ploceus_melanocephalus,
		881	Ploceus_luteolus,
		882	Ploceus_velatus,
		883	Ploceus_ocularis,
		884	Ploceus_capensis,
		885	Ploceus_spekei,
		886	Ploceus_grandis,
		887	Ploceus_galbula,
		888	Ploceus_megarhynchus,
		889	Amblyospiza_albifrons,
		890	Lagonosticta_senegala,
		891	Lonchura_striata,
		892	Padda_oryzivora,
		893	Poephila_acuticauda,
		894	Taeniopygia_guttata,
		895	Vidua_macroura,
		896	Vidua_paradisaea,
		897	Vidua_chalybeata,
		898	Promerops_gurneyi,
		899	Promerops_cafer
	;
	TREE * UNTITLED = [&R] (((1:26.20822984,(((((2:0.9849466478,3:0.9849466478):6.479150138,((((4:5.665188686,(5:2.063973391,6:2.063973391):3.601215295):0.5429484634,(7:3.688725511,8:3.688725511):2.519411639):0.5698068148,9:6.777943964):0.1429105549,10:6.920854518):0.5432422658):6.664206028,11:14.12830281):0.4930148353,(12:11.33583616,(13:2.221579995,14:2.221579995):9.114256163):3.285481489):2.704686…
END;
