# Supplementary material for: Polygyny is linked to accelerated birdsong evolution but not to larger song repertoires
Source: Nat Commun. 2019 Feb 21;10:884. doi: 10.1038/s41467-019-08621-3 (PMC6385279; doi:10.1038/s41467-019-08621-3)
Supplement: Supplementary file 9 — Supplementary Software 1 [file 41467_2019_8621_MOESM9_ESM.zip › Final Revision Code/MacOnly BayesTraits Code/samplematezillaHack6.nex]

#NEXUS
[R-package APE, Thu Jan 11 18:46:40 2018]
BEGIN TAXA;
	DIMENSIONS NTAX = 899;
	TAXLABELS
		Myiarchus_cinerascens
		Myiarchus_crinitus
		Tyrannus_tyrannus
		Pyrocephalus_rubinus
		Empidonax_minimus
		Empidonax_traillii
		Empidonax_alnorum
		Empidonax_difficilis
		Empidonax_flaviventris
		Empidonax_virescens
		Contopus_sordidulus
		Sayornis_nigricans
		Sayornis_phoebe
		Elaenia_chiriquensis
		Oxyruncus_cristatus
		Cercomacra_tyrannina
		Gymnopithys_leucaspis
		Conopophaga_lineata
		Xenops_minutus
		Automolus_rubiginosus
		Automolus_ochrolaemus
		Thripadectes_rufobrunneus
		Furnarius_rufus
		Cinclodes_albiventris
		Cinclodes_albidiventris
		Cinclodes_comechingonus
		Cinclodes_antarcticus
		Cinclodes_fuscus
		Leptasthenura_yanacensis
		Leptasthenura_striolata
		Synallaxis_zimmeri
		Synallaxis_erythrothorax
		Synallaxis_brachyura
		Pseudoseisura_lophotes
		Pseudoseisura_cristata
		Cranioleuca_erythrops
		Phacellodomus_striaticollis
		Phacellodomus_maculipectus
		Sclerurus_guatemalensis
		Sclerurus_caudacutus
		Ailuroedus_crassirostris
		Ailuroedus_melanotis
		Chlamydera_lauterbachi
		Chlamydera_guttata
		Chlamydera_cerviniventris
		Chlamydera_nuchalis
		Chlamydera_maculata
		Ptilonorhynchus_violaceus
		Scenopoeetes_dentirostris
		Prionodura_newtoniana
		Malurus_melanocephalus
		Malurus_leucopterus
		Malurus_elegans
		Malurus_amabilis
		Malurus_lamberti
		Malurus_alboscapulatus
		Malurus_cyaneus
		Malurus_splendens
		Malurus_coronatus
		Malurus_pulcherrimus
		Malurus_cyanocephalus
		Pardalotus_striatus
		Pardalotus_quadragintus
		Pardalotus_punctatus
		Manorina_melanocephala
		Sericornis_frontalis
		Pycnoptilus_floccosus
		Acanthornis_magna
		Gerygone_igata
		Pomatostomus_temporalis
		Orthonyx_spaldingii
		Notiomystis_cincta
		Pachycephala_pectoralis
		Mohoua_novaeseelandiae
		Mohoua_albicilla
		Mohoua_ochrocephala
		Psophodes_olivaceus
		Gymnorhina_tibicen
		Laniarius_erythrogaster
		Malaconotus_blanchoti
		Tchagra_minutus
		Dryoscopus_cubla
		Platysteira_chalybea
		Platysteira_concreta
		Platysteira_cyanea
		Platysteira_peltata
		Platysteira_castanea
		Batis_occulta
		Euryceros_prevostii
		Vanga_curvirostris
		Calicalicus_madagascariensis
		Tylas_eduardi
		Tephrodornis_pondicerianus
		Prionops_retzii
		Coracina_azurea
		Lalage_tricolor
		Campephaga_quiscalina
		Campephaga_phoenicea
		Coracina_cinerea
		Cyclarhis_gujanensis
		Vireo_flavoviridis
		Vireo_altiloquus
		Vireo_olivaceus
		Vireo_philadelphicus
		Vireo_bellii
		Vireo_atricapilla
		Vireo_griseus
		Vireo_flavifrons
		Vireo_solitarius
		Vireo_vicinior
		Vireo_huttoni
		Lanius_ludovicianus
		Lanius_excubitor
		Lanius_sphenocercus
		Lanius_somalicus
		Lanius_dorsalis
		Lanius_nubicus
		Lanius_collaris
		Lanius_vittatus
		Lanius_senator
		Lanius_minor
		Lanius_tigrinus
		Lanius_collurio
		Lanius_bucephalus
		Lanius_gubernator
		Lanius_schach
		Calocitta_formosa
		Aphelocoma_ultramarina
		Aphelocoma_californica
		Aphelocoma_insularis
		Aphelocoma_coerulescens
		Cyanocitta_cristata
		Pica_pica
		Pica_nuttalli
		Pica_hudsonia
		Corvus_monedula
		Corvus_brachyrhynchos
		Corvus_corone
		Corvus_rhipidurus
		Perisoreus_infaustus
		Perisoreus_canadensis
		Pyrrhocorax_graculus
		Rhipidura_leucophrys
		Manucodia_keraudrenii
		Manucodia_chalybatus
		Parotia_wahnesi
		Parotia_carolae
		Pteridophora_alberti
		Ptiloris_magnificus
		Lophorina_superba
		Paradisaea_minor
		Cicinnurus_magnificus
		Epimachus_meyeri
		Epimachus_fastuosus
		Epimachus_albertisi
		Terpsiphone_bedfordi
		Terpsiphone_rufiventer
		Terpsiphone_paradisi
		Terpsiphone_rufocinerea
		Terpsiphone_viridis
		Terpsiphone_atrochalybeia
		Terpsiphone_corvina
		Hypothymis_azurea
		Trochocercus_cyanomelas
		Trochocercus_nitens
		Grallina_cyanoleuca
		Chasiempis_sandwichensis
		Arses_telescophthalmus
		Dicrurus_ludwigii
		Dicrurus_forficatus
		Dicrurus_adsimilis
		Chaetops_frenatus
		Chaetops_aurantius
		Petroica_australis
		Petroica_goodenovii
		Petroica_macrocephala
		Drymodes_brunneopygia
		Eopsaltria_australis
		Melanodryas_cucullata
		Stenostira_scita
		Culicicapa_ceylonensis
		Elminia_albicauda
		Elminia_albiventris
		Elminia_albonotata
		Elminia_nigromitrata
		Cephalopyrus_flammiceps
		Auriparus_flaviceps
		Anthoscopus_caroli
		Anthoscopus_minutus
		Remiz_pendulinus
		Pseudopodoces_humilis
		Parus_caeruleus
		Parus_cyanus
		Baeolophus_wollweberi
		Baeolophus_inornatus
		Baeolophus_bicolor
		Baeolophus_atricristatus
		Parus_cristatus
		Parus_rufonuchalis
		Parus_ater
		Parus_cinerascens
		Parus_atricapillus
		Parus_carolinensis
		Parus_sclateri
		Parus_cinctus
		Parus_hudsonicus
		Parus_rufescens
		Parus_montanus
		Parus_leucomelas
		Parus_lugubris
		Parus_albiventris
		Parus_niger
		Parus_major
		Parus_palustris
		Nicator_gularis
		Nicator_chloris
		Panurus_biarmicus
		Ammomanes_deserti
		Eremopterix_nigriceps
		Eremopterix_australis
		Eremopterix_verticalis
		Eremopterix_leucotis
		Eremopterix_leucopareia
		Alauda_razae
		Alauda_arvensis
		Galerida_modesta
		Galerida_magnirostris
		Galerida_cristata
		Galerida_theklae
		Lullula_arborea
		Eremalauda_starki
		Spizocorys_fringillaris
		Spizocorys_conirostris
		Calandrella_somalica
		Calandrella_cinerea
		Melanocorypha_calandra
		Eremophila_alpestris
		Mirafra_africanoides
		Mirafra_sabota
		Mirafra_hypermetra
		Mirafra_africana
		Mirafra_poecilosterna
		Mirafra_gilletti
		Mirafra_hova
		Certhilauda_barlowi
		Certhilauda_burra
		Certhilauda_albescens
		Heteromirafra_ruddi
		Certhilauda_subcoronata
		Certhilauda_chuana
		Certhilauda_erythrochlamys
		Psaltriparus_minimus
		Phylloscopus_nitidus
		Phylloscopus_ruficapilla
		Phylloscopus_umbrovirens
		Phylloscopus_bonelli
		Phylloscopus_sibilatrix
		Phylloscopus_humei
		Phylloscopus_trochilus
		Phylloscopus_sindianus
		Phylloscopus_collybita
		Phylloscopus_fuscatus
		Cettia_fortipes
		Cettia_cetti
		Pholidornis_rushiae
		Riparia_riparia
		Tachycineta_bicolor
		Tachycineta_thalassina
		Tachycineta_albilinea
		Progne_subis
		Hirundo_ariel
		Petrochelidon_fulva
		Petrochelidon_pyrrhonota
		Hirundo_semirufa
		Hirundo_rustica
		Delichon_urbicum
		Andropadus_importunus
		Chlorocichla_flaviventris
		Andropadus_nigriceps
		Andropadus_milanjensis
		Bleda_notatus
		Bleda_syndactylus
		Andropadus_gracilis
		Criniger_calurus
		Phyllastrephus_debilis
		Phyllastrephus_icterinus
		Phyllastrephus_fischeri
		Phyllastrephus_cabanisi
		Phyllastrephus_terrestris
		Phyllastrephus_flavostriatus
		Alophoixus_finschii
		Hypsipetes_olivaceus
		Ixos_amaurotis
		Pycnonotus_xanthopygos
		Pycnonotus_barbatus
		Pycnonotus_nigricans
		Pycnonotus_capensis
		Pycnonotus_sinensis
		Eremomela_icteropygialis
		Camaroptera_superciliaris
		Camaroptera_brachyura
		Apalis_thoracica
		Prinia_gracilis
		Hypergerus_atriceps
		Cisticola_tinniens
		Cisticola_cinereolus
		Cisticola_exilis
		Cisticola_brunnescens
		Cisticola_juncidis
		Cisticola_anonymus
		Cisticola_robustus
		Cisticola_ayresii
		Zosterops_lateralis
		Yuhina_brunneiceps
		Turdoides_squamiceps
		Turdoides_altirostris
		Garrulax_morrisonianus
		Sylvia_atricapilla
		Sylvia_borin
		Sylvia_leucomelaena
		Sylvia_hortensis
		Sylvia_curruca
		Sylvia_buryi
		Sylvia_subcaerulea
		Sylvia_boehmi
		Sylvia_nisoria
		Sylvia_nana
		Sylvia_communis
		Sylvia_sarda
		Sylvia_undata
		Sylvia_deserticola
		Sylvia_conspicillata
		Sylvia_cantillans
		Sylvia_melanocephala
		Sylvia_mystacea
		Sylvia_melanothorax
		Sylvia_rueppelli
		Chamaea_fasciata
		Paradoxornis_webbianus
		Chloropeta_natalensis
		Acrocephalus_sechellensis
		Acrocephalus_familiaris
		Acrocephalus_aequinoctialis
		Acrocephalus_luscinius
		Acrocephalus_stentoreus
		Acrocephalus_arundinaceus
		Acrocephalus_bistrigiceps
		Acrocephalus_paludicola
		Acrocephalus_melanopogon
		Acrocephalus_schoenobaenus
		Acrocephalus_baeticatus
		Acrocephalus_scirpaceus
		Acrocephalus_orinus
		Acrocephalus_dumetorum
		Hippolais_polyglotta
		Hippolais_icterina
		Hyliota_violacea
		Hyliota_flavigaster
		Hyliota_australis
		Scotocerca_inquieta
		Locustella_naevia
		Bradypterus_graueri
		Locustella_luscinioides
		Locustella_fluviatilis
		Bradypterus_sylvaticus
		Bradypterus_lopezi
		Bradypterus_barratti
		Bradypterus_cinnamomeus
		Bradypterus_baboecala
		Cincloramphus_cruralis
		Acrocephalus_palustris
		Bradypterus_victorini
		Sphenoeacus_afer
		Melocichla_mentalis
		Sylvietta_denti
		Sylvietta_virens
		Sylvietta_whytii
		Sylvietta_rufescens
		Sylvietta_brachyura
		Regulus_ignicapilla
		Regulus_regulus
		Bombycilla_cedrorum
		Bombycilla_garrulus
		Phainopepla_nitens
		Certhia_brachydactyla
		Certhia_familiaris
		Polioptila_dumicola
		Campylorhynchus_griseus
		Campylorhynchus_brunneicapillus
		Campylorhynchus_nuchalis
		Cistothorus_palustris
		Cistothorus_meridae
		Cistothorus_platensis
		Troglodytes_troglodytes
		Troglodytes_aedon
		Troglodytes_cobbi
		Thryomanes_bewickii
		Thryothorus_ludovicianus
		Thryothorus_felix
		Thryothorus_leucotis
		Thryothorus_sinaloa
		Thryothorus_rufalbus
		Catherpes_mexicanus
		Salpinctes_obsoletus
		Sitta_carolinensis
		Sitta_europaea
		Scissirostrum_dubium
		Aplonis_dichroa
		Aplonis_opaca
		Gracula_religiosa
		Mino_anais
		Cinnyricinclus_leucogaster
		Creatophora_cinerea
		Sturnus_unicolor
		Sturnus_vulgaris
		Leucopsar_rothschildi
		Sturnus_malabaricus
		Sturnus_pagodarum
		Acridotheres_cristatellus
		Acridotheres_fuscus
		Acridotheres_ginginianus
		Acridotheres_tristis
		Sturnus_roseus
		Sturnus_philippensis
		Sturnus_sturninus
		Sturnus_contra
		Lamprotornis_corruscus
		Lamprotornis_purpureiceps
		Lamprotornis_australis
		Lamprotornis_mevesii
		Cosmopsarus_unicolor
		Lamprotornis_purpuroptera
		Lamprotornis_caudatus
		Lamprotornis_splendidus
		Lamprotornis_pulcher
		Lamprotornis_superbus
		Spreo_bicolor
		Spreo_fischeri
		Cosmopsarus_regius
		Lamprotornis_nitens
		Lamprotornis_chalybaeus
		Speculipastor_bicolor
		Saroglossa_spiloptera
		Onychognathus_walleri
		Onychognathus_morio
		Onychognathus_tristramii
		Onychognathus_albirostris
		Onychognathus_salvadorii
		Onychognathus_nabouroup
		Onychognathus_tenuirostris
		Mimus_gundlachii
		Mimus_parvulus
		Mimus_gilvus
		Mimus_polyglottos
		Mimus_longicaudatus
		Mimus_patagonicus
		Mimus_thenca
		Oreoscoptes_montanus
		Toxostoma_longirostre
		Toxostoma_rufum
		Toxostoma_curvirostre
		Toxostoma_bendirei
		Toxostoma_lecontei
		Toxostoma_crissale
		Dumetella_carolinensis
		Buphagus_africanus
		Buphagus_erythrorhynchus
		Cinclus_mexicanus
		Cinclus_pallasii
		Cinclus_schulzi
		Cinclus_cinclus
		Turdus_helleri
		Turdus_iliacus
		Turdus_merula
		Turdus_grayi
		Turdus_albicollis
		Turdus_pilaris
		Turdus_torquatus
		Turdus_cardis
		Turdus_migratorius
		Turdus_philomelos
		Turdus_viscivorus
		Zoothera_naevia
		Hylocichla_mustelina
		Catharus_ustulatus
		Catharus_guttatus
		Catharus_fuscescens
		Catharus_minimus
		Sialia_sialis
		Sialia_currucoides
		Sialia_mexicana
		Myadestes_palmeri
		Luscinia_svecica
		Luscinia_megarhynchos
		Luscinia_luscinia
		Phoenicurus_ochruros
		Phoenicurus_phoenicurus
		Dioptrornis_fischeri
		Saxicola_rubetra
		Saxicola_torquatus
		Myrmecocichla_aethiops
		Oenanthe_oenanthe
		Ficedula_zanthopygia
		Ficedula_semitorquata
		Ficedula_hypoleuca
		Ficedula_albicollis
		Ficedula_parva
		Erithacus_rubecula
		Myioparus_plumbeus
		Myioparus_griseigularis
		Sigelus_silens
		Empidornis_semipartitus
		Namibornis_herero
		Melaenornis_pammelaina
		Melaenornis_edolioides
		Muscicapa_epulata
		Muscicapa_caerulescens
		Muscicapa_comitata
		Muscicapa_adusta
		Muscicapa_striata
		Muscicapa_cassini
		Muscicapa_sethsmithi
		Muscicapa_infuscata
		Bradornis_infuscatus
		Bradornis_pallidus
		Bradornis_microrhynchus
		Bradornis_mariquensis
		Anthus_lineiventris
		Anthus_leucophrys
		Anthus_vaalensis
		Anthus_lutescens
		Anthus_crenatus
		Anthus_hoeschi
		Anthus_petrosus
		Anthus_spinoletta
		Anthus_pratensis
		Anthus_chloris
		Anthus_trivialis
		Anthus_novaeseelandiae
		Anthus_melindae
		Anthus_similis
		Anthus_campestris
		Macronyx_croceus
		Macronyx_ameliae
		Macronyx_fuellebornii
		Macronyx_aurantiigula
		Macronyx_capensis
		Macronyx_sharpei
		Dendronanthus_indicus
		Tmetothylacus_tenellus
		Motacilla_clara
		Motacilla_grandis
		Motacilla_capensis
		Motacilla_aguimp
		Motacilla_madaraspatensis
		Motacilla_cinerea
		Motacilla_citreola
		Motacilla_flava
		Motacilla_alba
		Mycerobas_carnipes
		Coccothraustes_coccothraustes
		Paroreomyza_montana
		Oreomystis_mana
		Loxioides_bailleui
		Telespiza_cantans
		Telespiza_ultima
		Hemignathus_virens
		Hemignathus_munroi
		Loxops_coccineus
		Pseudonestor_xanthophrys
		Himatione_sanguinea
		Vestiaria_coccinea
		Carpodacus_synoicus
		Carpodacus_roseus
		Carpodacus_rubicilla
		Leucosticte_australis
		Leucosticte_tephrocotis
		Leucosticte_atrata
		Carpodacus_puniceus
		Carpodacus_erythrinus
		Carpodacus_mexicanus
		Callacanthis_burtoni
		Carpodacus_cassinii
		Carpodacus_purpureus
		Eremopsaltria_mongolicus
		Bucanetes_githagineus
		Pyrrhula_pyrrhula
		Pinicola_enucleator
		Carduelis_spinoides
		Carduelis_chloris
		Rhodopechys_obsoletus
		Rhodopechys_sanguineus
		Carduelis_cannabina
		Carduelis_flavirostris
		Carduelis_spinus
		Carduelis_pinus
		Carduelis_tristis
		Carduelis_lawrencei
		Carduelis_psaltria
		Serinus_canaria
		Serinus_mennelli
		Serinus_pusillus
		Serinus_alario
		Serinus_canicollis
		Serinus_flavivertex
		Serinus_syriacus
		Serinus_serinus
		Serinus_totta
		Serinus_leucopterus
		Serinus_nigriceps
		Serinus_striolatus
		Serinus_gularis
		Serinus_flaviventris
		Serinus_sulphuratus
		Serinus_albogularis
		Serinus_burtoni
		Serinus_scotops
		Serinus_mozambicus
		Serinus_tristriatus
		Serinus_atrogularis
		Serinus_citrinipectus
		Carduelis_carduelis
		Carduelis_citrinella
		Loxia_scotica
		Loxia_curvirostra
		Loxia_leucoptera
		Carduelis_hornemanni
		Carduelis_flammea
		Fringilla_teydea
		Fringilla_coelebs
		Fringilla_montifringilla
		Calcarius_mccownii
		Calcarius_pictus
		Calcarius_ornatus
		Calcarius_lapponicus
		Plectrophenax_nivalis
		Icteria_virens
		Seiurus_aurocapilla
		Limnothlypis_swainsonii
		Protonotaria_citrea
		Vermivora_peregrina
		Vermivora_ruficapilla
		Vermivora_pinus
		Vermivora_chrysoptera
		Oporornis_formosus
		Oporornis_tolmiei
		Oporornis_philadelphia
		Geothlypis_trichas
		Seiurus_noveboracensis
		Seiurus_motacilla
		Mniotilta_varia
		Dendroica_magnolia
		Parula_americana
		Dendroica_fusca
		Dendroica_petechia
		Dendroica_pensylvanica
		Dendroica_castanea
		Dendroica_striata
		Dendroica_tigrina
		Dendroica_cerulea
		Dendroica_caerulescens
		Setophaga_ruticilla
		Dendroica_coronata
		Dendroica_dominica
		Dendroica_palmarum
		Dendroica_discolor
		Dendroica_adelaidae
		Dendroica_nigrescens
		Dendroica_townsendi
		Dendroica_virens
		Wilsonia_citrina
		Wilsonia_pusilla
		Wilsonia_canadensis
		Myioborus_pictus
		Icterus_gularis
		Icterus_galbula
		Icterus_pustulatus
		Icterus_bullockii
		Cacicus_solitarius
		Cacicus_cela
		Cacicus_haemorrhous
		Clypicterus_oseryi
		Cacicus_uropygialis
		Cacicus_chrysopterus
		Psarocolius_bifasciatus
		Psarocolius_guatimozinus
		Psarocolius_viridis
		Psarocolius_wagleri
		Psarocolius_atrovirens
		Psarocolius_angustifrons
		Dives_dives
		Nesopsar_nigerrimus
		Quiscalus_lugubris
		Quiscalus_mexicanus
		Quiscalus_major
		Quiscalus_quiscula
		Euphagus_carolinus
		Euphagus_cyanocephalus
		Agelaius_xanthomus
		Agelaius_humeralis
		Agelaius_assimilis
		Agelaius_tricolor
		Agelaius_phoeniceus
		Molothrus_ater
		Molothrus_aeneus
		Molothrus_rufoaxillaris
		Agelaioides_badius
		Chrysomus_icterocephalus
		Agelasticus_thilius
		Curaeus_curaeus
		Amblyramphus_holosericeus
		Sturnella_loyca
		Sturnella_superciliaris
		Sturnella_neglecta
		Sturnella_defilippii
		Sturnella_magna
		Sturnella_bellicosa
		Dolichonyx_oryzivorus
		Xanthocephalus_xanthocephalus
		Melophus_lathami
		Miliaria_calandra
		Emberiza_cioides
		Emberiza_cia
		Emberiza_hortulana
		Emberiza_citrinella
		Emberiza_cirlus
		Emberiza_schoeniclus
		Emberiza_elegans
		Emberiza_flaviventris
		Emberiza_cabanisi
		Emberiza_impetuani
		Emberiza_striolata
		Emberiza_tahapisi
		Emberiza_capensis
		Calamospiza_melanocorys
		Chondestes_grammacus
		Passerculus_sandwichensis
		Ammodramus_henslowii
		Ammodramus_bairdii
		Melospiza_georgiana
		Melospiza_lincolnii
		Melospiza_melodia
		Ammodramus_caudacutus
		Ammodramus_maritimus
		Ammodramus_leconteii
		Pooecetes_gramineus
		Amphispiza_belli
		Pipilo_aberti
		Pipilo_fuscus
		Pipilo_chlorurus
		Pipilo_maculatus
		Pipilo_erythrophthalmus
		Pezopetes_capitalis
		Junco_hyemalis
		Junco_phaeonotus
		Zonotrichia_capensis
		Zonotrichia_querula
		Zonotrichia_albicollis
		Zonotrichia_leucophrys
		Zonotrichia_atricapilla
		Spizella_arborea
		Passerella_iliaca
		Amphispiza_bilineata
		Aimophila_quinquestriata
		Spizella_atrogularis
		Spizella_pallida
		Spizella_passerina
		Spizella_breweri
		Spizella_pusilla
		Ammodramus_savannarum
		Arremonops_rufivirgatus
		Aimophila_carpalis
		Aimophila_aestivalis
		Aimophila_botterii
		Aimophila_mystacalis
		Aimophila_humeralis
		Piranga_rubra
		Piranga_olivacea
		Piranga_ludoviciana
		Cardinalis_cardinalis
		Pheucticus_melanocephalus
		Pheucticus_ludovicianus
		Spiza_americana
		Passerina_cyanea
		Passerina_leclancherii
		Passerina_ciris
		Passerina_versicolor
		Passerina_caerulea
		Passerina_amoena
		Nesospiza_acunhae
		Tiaris_olivaceus
		Geospiza_scandens
		Geospiza_fuliginosa
		Geospiza_difficilis
		Geospiza_magnirostris
		Geospiza_conirostris
		Geospiza_fortis
		Thraupis_episcopus
		Sporophila_minuta
		Volatinia_jacarina
		Ramphocelus_costaricensis
		Petronia_xanthocollis
		Passer_rutilans
		Passer_montanus
		Passer_domesticus
		Passer_griseus
		Montifringilla_nivalis
		Petronia_petronia
		Prunella_modularis
		Prunella_collaris
		Anaplectes_rubriceps
		Histurgops_ruficaudus
		Amblyospiza_albifrons
		Dinemellia_dinemelli
		Pseudonigrita_arnaudi
		Sporopipes_frontalis
		Sporopipes_squamifrons
		Plocepasser_mahali
		Plocepasser_donaldsoni
		Philetairus_socius
		Malimbus_scutatus
		Malimbus_rubricollis
		Malimbus_ibadanensis
		Malimbus_coronatus
		Malimbus_nitens
		Malimbus_cassini
		Malimbus_malimbicus
		Malimbus_erythrogaster
		Malimbus_racheliae
		Ploceus_benghalensis
		Ploceus_spekei
		Ploceus_pelzelni
		Ploceus_sanctithomae
		Ploceus_vitellinus
		Ploceus_megarhynchus
		Ploceus_bicolor
		Ploceus_taeniopterus
		Ploceus_galbula
		Ploceus_melanocephalus
		Ploceus_intermedius
		Ploceus_grandis
		Ploceus_angolensis
		Ploceus_nigerrimus
		Ploceus_preussi
		Ploceus_cucullatus
		Ploceus_olivaceiceps
		Ploceus_luteolus
		Ploceus_bertrandi
		Ploceus_capensis
		Ploceus_ocularis
		Ploceus_velatus
		Ploceus_princeps
		Ploceus_heuglini
		Ploceus_alienus
		Ploceus_tricolor
		Ploceus_xanthops
		Ploceus_nigricollis
		Ploceus_baglafecht
		Ploceus_melanogaster
		Ploceus_philippinus
		Ploceus_jacksoni
		Ploceus_superciliosus
		Ploceus_xanthopterus
		Quelea_cardinalis
		Quelea_quelea
		Foudia_eminentissima
		Foudia_madagascariensis
		Foudia_sechellarum
		Foudia_flavicans
		Foudia_rubra
		Euplectes_hordeaceus
		Euplectes_orix
		Euplectes_nigroventris
		Euplectes_ardens
		Euplectes_franciscanus
		Euplectes_gierowii
		Euplectes_hartlaubi
		Euplectes_jacksoni
		Euplectes_progne
		Euplectes_albonotatus
		Euplectes_axillaris
		Euplectes_macroura
		Euplectes_capensis
		Euplectes_aureus
		Euplectes_afer
		Bubalornis_albirostris
		Taeniopygia_guttata
		Poephila_acuticauda
		Lonchura_striata
		Padda_oryzivora
		Lagonosticta_senegala
		Vidua_paradisaea
		Vidua_macroura
		Vidua_chalybeata
		Nectarinia_coccinigaster
		Nectarinia_dussumieri
		Nectarinia_osea
		Promerops_gurneyi
		Promerops_cafer
	;
END;
BEGIN TREES;
	TRANSLATE
		1	Myiarchus_cinerascens,
		2	Myiarchus_crinitus,
		3	Tyrannus_tyrannus,
		4	Pyrocephalus_rubinus,
		5	Empidonax_minimus,
		6	Empidonax_traillii,
		7	Empidonax_alnorum,
		8	Empidonax_difficilis,
		9	Empidonax_flaviventris,
		10	Empidonax_virescens,
		11	Contopus_sordidulus,
		12	Sayornis_nigricans,
		13	Sayornis_phoebe,
		14	Elaenia_chiriquensis,
		15	Oxyruncus_cristatus,
		16	Cercomacra_tyrannina,
		17	Gymnopithys_leucaspis,
		18	Conopophaga_lineata,
		19	Xenops_minutus,
		20	Automolus_rubiginosus,
		21	Automolus_ochrolaemus,
		22	Thripadectes_rufobrunneus,
		23	Furnarius_rufus,
		24	Cinclodes_albiventris,
		25	Cinclodes_albidiventris,
		26	Cinclodes_comechingonus,
		27	Cinclodes_antarcticus,
		28	Cinclodes_fuscus,
		29	Leptasthenura_yanacensis,
		30	Leptasthenura_striolata,
		31	Synallaxis_zimmeri,
		32	Synallaxis_erythrothorax,
		33	Synallaxis_brachyura,
		34	Pseudoseisura_lophotes,
		35	Pseudoseisura_cristata,
		36	Cranioleuca_erythrops,
		37	Phacellodomus_striaticollis,
		38	Phacellodomus_maculipectus,
		39	Sclerurus_guatemalensis,
		40	Sclerurus_caudacutus,
		41	Ailuroedus_crassirostris,
		42	Ailuroedus_melanotis,
		43	Chlamydera_lauterbachi,
		44	Chlamydera_guttata,
		45	Chlamydera_cerviniventris,
		46	Chlamydera_nuchalis,
		47	Chlamydera_maculata,
		48	Ptilonorhynchus_violaceus,
		49	Scenopoeetes_dentirostris,
		50	Prionodura_newtoniana,
		51	Malurus_melanocephalus,
		52	Malurus_leucopterus,
		53	Malurus_elegans,
		54	Malurus_amabilis,
		55	Malurus_lamberti,
		56	Malurus_alboscapulatus,
		57	Malurus_cyaneus,
		58	Malurus_splendens,
		59	Malurus_coronatus,
		60	Malurus_pulcherrimus,
		61	Malurus_cyanocephalus,
		62	Pardalotus_striatus,
		63	Pardalotus_quadragintus,
		64	Pardalotus_punctatus,
		65	Manorina_melanocephala,
		66	Sericornis_frontalis,
		67	Pycnoptilus_floccosus,
		68	Acanthornis_magna,
		69	Gerygone_igata,
		70	Pomatostomus_temporalis,
		71	Orthonyx_spaldingii,
		72	Notiomystis_cincta,
		73	Pachycephala_pectoralis,
		74	Mohoua_novaeseelandiae,
		75	Mohoua_albicilla,
		76	Mohoua_ochrocephala,
		77	Psophodes_olivaceus,
		78	Gymnorhina_tibicen,
		79	Laniarius_erythrogaster,
		80	Malaconotus_blanchoti,
		81	Tchagra_minutus,
		82	Dryoscopus_cubla,
		83	Platysteira_chalybea,
		84	Platysteira_concreta,
		85	Platysteira_cyanea,
		86	Platysteira_peltata,
		87	Platysteira_castanea,
		88	Batis_occulta,
		89	Euryceros_prevostii,
		90	Vanga_curvirostris,
		91	Calicalicus_madagascariensis,
		92	Tylas_eduardi,
		93	Tephrodornis_pondicerianus,
		94	Prionops_retzii,
		95	Coracina_azurea,
		96	Lalage_tricolor,
		97	Campephaga_quiscalina,
		98	Campephaga_phoenicea,
		99	Coracina_cinerea,
		100	Cyclarhis_gujanensis,
		101	Vireo_flavoviridis,
		102	Vireo_altiloquus,
		103	Vireo_olivaceus,
		104	Vireo_philadelphicus,
		105	Vireo_bellii,
		106	Vireo_atricapilla,
		107	Vireo_griseus,
		108	Vireo_flavifrons,
		109	Vireo_solitarius,
		110	Vireo_vicinior,
		111	Vireo_huttoni,
		112	Lanius_ludovicianus,
		113	Lanius_excubitor,
		114	Lanius_sphenocercus,
		115	Lanius_somalicus,
		116	Lanius_dorsalis,
		117	Lanius_nubicus,
		118	Lanius_collaris,
		119	Lanius_vittatus,
		120	Lanius_senator,
		121	Lanius_minor,
		122	Lanius_tigrinus,
		123	Lanius_collurio,
		124	Lanius_bucephalus,
		125	Lanius_gubernator,
		126	Lanius_schach,
		127	Calocitta_formosa,
		128	Aphelocoma_ultramarina,
		129	Aphelocoma_californica,
		130	Aphelocoma_insularis,
		131	Aphelocoma_coerulescens,
		132	Cyanocitta_cristata,
		133	Pica_pica,
		134	Pica_nuttalli,
		135	Pica_hudsonia,
		136	Corvus_monedula,
		137	Corvus_brachyrhynchos,
		138	Corvus_corone,
		139	Corvus_rhipidurus,
		140	Perisoreus_infaustus,
		141	Perisoreus_canadensis,
		142	Pyrrhocorax_graculus,
		143	Rhipidura_leucophrys,
		144	Manucodia_keraudrenii,
		145	Manucodia_chalybatus,
		146	Parotia_wahnesi,
		147	Parotia_carolae,
		148	Pteridophora_alberti,
		149	Ptiloris_magnificus,
		150	Lophorina_superba,
		151	Paradisaea_minor,
		152	Cicinnurus_magnificus,
		153	Epimachus_meyeri,
		154	Epimachus_fastuosus,
		155	Epimachus_albertisi,
		156	Terpsiphone_bedfordi,
		157	Terpsiphone_rufiventer,
		158	Terpsiphone_paradisi,
		159	Terpsiphone_rufocinerea,
		160	Terpsiphone_viridis,
		161	Terpsiphone_atrochalybeia,
		162	Terpsiphone_corvina,
		163	Hypothymis_azurea,
		164	Trochocercus_cyanomelas,
		165	Trochocercus_nitens,
		166	Grallina_cyanoleuca,
		167	Chasiempis_sandwichensis,
		168	Arses_telescophthalmus,
		169	Dicrurus_ludwigii,
		170	Dicrurus_forficatus,
		171	Dicrurus_adsimilis,
		172	Chaetops_frenatus,
		173	Chaetops_aurantius,
		174	Petroica_australis,
		175	Petroica_goodenovii,
		176	Petroica_macrocephala,
		177	Drymodes_brunneopygia,
		178	Eopsaltria_australis,
		179	Melanodryas_cucullata,
		180	Stenostira_scita,
		181	Culicicapa_ceylonensis,
		182	Elminia_albicauda,
		183	Elminia_albiventris,
		184	Elminia_albonotata,
		185	Elminia_nigromitrata,
		186	Cephalopyrus_flammiceps,
		187	Auriparus_flaviceps,
		188	Anthoscopus_caroli,
		189	Anthoscopus_minutus,
		190	Remiz_pendulinus,
		191	Pseudopodoces_humilis,
		192	Parus_caeruleus,
		193	Parus_cyanus,
		194	Baeolophus_wollweberi,
		195	Baeolophus_inornatus,
		196	Baeolophus_bicolor,
		197	Baeolophus_atricristatus,
		198	Parus_cristatus,
		199	Parus_rufonuchalis,
		200	Parus_ater,
		201	Parus_cinerascens,
		202	Parus_atricapillus,
		203	Parus_carolinensis,
		204	Parus_sclateri,
		205	Parus_cinctus,
		206	Parus_hudsonicus,
		207	Parus_rufescens,
		208	Parus_montanus,
		209	Parus_leucomelas,
		210	Parus_lugubris,
		211	Parus_albiventris,
		212	Parus_niger,
		213	Parus_major,
		214	Parus_palustris,
		215	Nicator_gularis,
		216	Nicator_chloris,
		217	Panurus_biarmicus,
		218	Ammomanes_deserti,
		219	Eremopterix_nigriceps,
		220	Eremopterix_australis,
		221	Eremopterix_verticalis,
		222	Eremopterix_leucotis,
		223	Eremopterix_leucopareia,
		224	Alauda_razae,
		225	Alauda_arvensis,
		226	Galerida_modesta,
		227	Galerida_magnirostris,
		228	Galerida_cristata,
		229	Galerida_theklae,
		230	Lullula_arborea,
		231	Eremalauda_starki,
		232	Spizocorys_fringillaris,
		233	Spizocorys_conirostris,
		234	Calandrella_somalica,
		235	Calandrella_cinerea,
		236	Melanocorypha_calandra,
		237	Eremophila_alpestris,
		238	Mirafra_africanoides,
		239	Mirafra_sabota,
		240	Mirafra_hypermetra,
		241	Mirafra_africana,
		242	Mirafra_poecilosterna,
		243	Mirafra_gilletti,
		244	Mirafra_hova,
		245	Certhilauda_barlowi,
		246	Certhilauda_burra,
		247	Certhilauda_albescens,
		248	Heteromirafra_ruddi,
		249	Certhilauda_subcoronata,
		250	Certhilauda_chuana,
		251	Certhilauda_erythrochlamys,
		252	Psaltriparus_minimus,
		253	Phylloscopus_nitidus,
		254	Phylloscopus_ruficapilla,
		255	Phylloscopus_umbrovirens,
		256	Phylloscopus_bonelli,
		257	Phylloscopus_sibilatrix,
		258	Phylloscopus_humei,
		259	Phylloscopus_trochilus,
		260	Phylloscopus_sindianus,
		261	Phylloscopus_collybita,
		262	Phylloscopus_fuscatus,
		263	Cettia_fortipes,
		264	Cettia_cetti,
		265	Pholidornis_rushiae,
		266	Riparia_riparia,
		267	Tachycineta_bicolor,
		268	Tachycineta_thalassina,
		269	Tachycineta_albilinea,
		270	Progne_subis,
		271	Hirundo_ariel,
		272	Petrochelidon_fulva,
		273	Petrochelidon_pyrrhonota,
		274	Hirundo_semirufa,
		275	Hirundo_rustica,
		276	Delichon_urbicum,
		277	Andropadus_importunus,
		278	Chlorocichla_flaviventris,
		279	Andropadus_nigriceps,
		280	Andropadus_milanjensis,
		281	Bleda_notatus,
		282	Bleda_syndactylus,
		283	Andropadus_gracilis,
		284	Criniger_calurus,
		285	Phyllastrephus_debilis,
		286	Phyllastrephus_icterinus,
		287	Phyllastrephus_fischeri,
		288	Phyllastrephus_cabanisi,
		289	Phyllastrephus_terrestris,
		290	Phyllastrephus_flavostriatus,
		291	Alophoixus_finschii,
		292	Hypsipetes_olivaceus,
		293	Ixos_amaurotis,
		294	Pycnonotus_xanthopygos,
		295	Pycnonotus_barbatus,
		296	Pycnonotus_nigricans,
		297	Pycnonotus_capensis,
		298	Pycnonotus_sinensis,
		299	Eremomela_icteropygialis,
		300	Camaroptera_superciliaris,
		301	Camaroptera_brachyura,
		302	Apalis_thoracica,
		303	Prinia_gracilis,
		304	Hypergerus_atriceps,
		305	Cisticola_tinniens,
		306	Cisticola_cinereolus,
		307	Cisticola_exilis,
		308	Cisticola_brunnescens,
		309	Cisticola_juncidis,
		310	Cisticola_anonymus,
		311	Cisticola_robustus,
		312	Cisticola_ayresii,
		313	Zosterops_lateralis,
		314	Yuhina_brunneiceps,
		315	Turdoides_squamiceps,
		316	Turdoides_altirostris,
		317	Garrulax_morrisonianus,
		318	Sylvia_atricapilla,
		319	Sylvia_borin,
		320	Sylvia_leucomelaena,
		321	Sylvia_hortensis,
		322	Sylvia_curruca,
		323	Sylvia_buryi,
		324	Sylvia_subcaerulea,
		325	Sylvia_boehmi,
		326	Sylvia_nisoria,
		327	Sylvia_nana,
		328	Sylvia_communis,
		329	Sylvia_sarda,
		330	Sylvia_undata,
		331	Sylvia_deserticola,
		332	Sylvia_conspicillata,
		333	Sylvia_cantillans,
		334	Sylvia_melanocephala,
		335	Sylvia_mystacea,
		336	Sylvia_melanothorax,
		337	Sylvia_rueppelli,
		338	Chamaea_fasciata,
		339	Paradoxornis_webbianus,
		340	Chloropeta_natalensis,
		341	Acrocephalus_sechellensis,
		342	Acrocephalus_familiaris,
		343	Acrocephalus_aequinoctialis,
		344	Acrocephalus_luscinius,
		345	Acrocephalus_stentoreus,
		346	Acrocephalus_arundinaceus,
		347	Acrocephalus_bistrigiceps,
		348	Acrocephalus_paludicola,
		349	Acrocephalus_melanopogon,
		350	Acrocephalus_schoenobaenus,
		351	Acrocephalus_baeticatus,
		352	Acrocephalus_scirpaceus,
		353	Acrocephalus_orinus,
		354	Acrocephalus_dumetorum,
		355	Hippolais_polyglotta,
		356	Hippolais_icterina,
		357	Hyliota_violacea,
		358	Hyliota_flavigaster,
		359	Hyliota_australis,
		360	Scotocerca_inquieta,
		361	Locustella_naevia,
		362	Bradypterus_graueri,
		363	Locustella_luscinioides,
		364	Locustella_fluviatilis,
		365	Bradypterus_sylvaticus,
		366	Bradypterus_lopezi,
		367	Bradypterus_barratti,
		368	Bradypterus_cinnamomeus,
		369	Bradypterus_baboecala,
		370	Cincloramphus_cruralis,
		371	Acrocephalus_palustris,
		372	Bradypterus_victorini,
		373	Sphenoeacus_afer,
		374	Melocichla_mentalis,
		375	Sylvietta_denti,
		376	Sylvietta_virens,
		377	Sylvietta_whytii,
		378	Sylvietta_rufescens,
		379	Sylvietta_brachyura,
		380	Regulus_ignicapilla,
		381	Regulus_regulus,
		382	Bombycilla_cedrorum,
		383	Bombycilla_garrulus,
		384	Phainopepla_nitens,
		385	Certhia_brachydactyla,
		386	Certhia_familiaris,
		387	Polioptila_dumicola,
		388	Campylorhynchus_griseus,
		389	Campylorhynchus_brunneicapillus,
		390	Campylorhynchus_nuchalis,
		391	Cistothorus_palustris,
		392	Cistothorus_meridae,
		393	Cistothorus_platensis,
		394	Troglodytes_troglodytes,
		395	Troglodytes_aedon,
		396	Troglodytes_cobbi,
		397	Thryomanes_bewickii,
		398	Thryothorus_ludovicianus,
		399	Thryothorus_felix,
		400	Thryothorus_leucotis,
		401	Thryothorus_sinaloa,
		402	Thryothorus_rufalbus,
		403	Catherpes_mexicanus,
		404	Salpinctes_obsoletus,
		405	Sitta_carolinensis,
		406	Sitta_europaea,
		407	Scissirostrum_dubium,
		408	Aplonis_dichroa,
		409	Aplonis_opaca,
		410	Gracula_religiosa,
		411	Mino_anais,
		412	Cinnyricinclus_leucogaster,
		413	Creatophora_cinerea,
		414	Sturnus_unicolor,
		415	Sturnus_vulgaris,
		416	Leucopsar_rothschildi,
		417	Sturnus_malabaricus,
		418	Sturnus_pagodarum,
		419	Acridotheres_cristatellus,
		420	Acridotheres_fuscus,
		421	Acridotheres_ginginianus,
		422	Acridotheres_tristis,
		423	Sturnus_roseus,
		424	Sturnus_philippensis,
		425	Sturnus_sturninus,
		426	Sturnus_contra,
		427	Lamprotornis_corruscus,
		428	Lamprotornis_purpureiceps,
		429	Lamprotornis_australis,
		430	Lamprotornis_mevesii,
		431	Cosmopsarus_unicolor,
		432	Lamprotornis_purpuroptera,
		433	Lamprotornis_caudatus,
		434	Lamprotornis_splendidus,
		435	Lamprotornis_pulcher,
		436	Lamprotornis_superbus,
		437	Spreo_bicolor,
		438	Spreo_fischeri,
		439	Cosmopsarus_regius,
		440	Lamprotornis_nitens,
		441	Lamprotornis_chalybaeus,
		442	Speculipastor_bicolor,
		443	Saroglossa_spiloptera,
		444	Onychognathus_walleri,
		445	Onychognathus_morio,
		446	Onychognathus_tristramii,
		447	Onychognathus_albirostris,
		448	Onychognathus_salvadorii,
		449	Onychognathus_nabouroup,
		450	Onychognathus_tenuirostris,
		451	Mimus_gundlachii,
		452	Mimus_parvulus,
		453	Mimus_gilvus,
		454	Mimus_polyglottos,
		455	Mimus_longicaudatus,
		456	Mimus_patagonicus,
		457	Mimus_thenca,
		458	Oreoscoptes_montanus,
		459	Toxostoma_longirostre,
		460	Toxostoma_rufum,
		461	Toxostoma_curvirostre,
		462	Toxostoma_bendirei,
		463	Toxostoma_lecontei,
		464	Toxostoma_crissale,
		465	Dumetella_carolinensis,
		466	Buphagus_africanus,
		467	Buphagus_erythrorhynchus,
		468	Cinclus_mexicanus,
		469	Cinclus_pallasii,
		470	Cinclus_schulzi,
		471	Cinclus_cinclus,
		472	Turdus_helleri,
		473	Turdus_iliacus,
		474	Turdus_merula,
		475	Turdus_grayi,
		476	Turdus_albicollis,
		477	Turdus_pilaris,
		478	Turdus_torquatus,
		479	Turdus_cardis,
		480	Turdus_migratorius,
		481	Turdus_philomelos,
		482	Turdus_viscivorus,
		483	Zoothera_naevia,
		484	Hylocichla_mustelina,
		485	Catharus_ustulatus,
		486	Catharus_guttatus,
		487	Catharus_fuscescens,
		488	Catharus_minimus,
		489	Sialia_sialis,
		490	Sialia_currucoides,
		491	Sialia_mexicana,
		492	Myadestes_palmeri,
		493	Luscinia_svecica,
		494	Luscinia_megarhynchos,
		495	Luscinia_luscinia,
		496	Phoenicurus_ochruros,
		497	Phoenicurus_phoenicurus,
		498	Dioptrornis_fischeri,
		499	Saxicola_rubetra,
		500	Saxicola_torquatus,
		501	Myrmecocichla_aethiops,
		502	Oenanthe_oenanthe,
		503	Ficedula_zanthopygia,
		504	Ficedula_semitorquata,
		505	Ficedula_hypoleuca,
		506	Ficedula_albicollis,
		507	Ficedula_parva,
		508	Erithacus_rubecula,
		509	Myioparus_plumbeus,
		510	Myioparus_griseigularis,
		511	Sigelus_silens,
		512	Empidornis_semipartitus,
		513	Namibornis_herero,
		514	Melaenornis_pammelaina,
		515	Melaenornis_edolioides,
		516	Muscicapa_epulata,
		517	Muscicapa_caerulescens,
		518	Muscicapa_comitata,
		519	Muscicapa_adusta,
		520	Muscicapa_striata,
		521	Muscicapa_cassini,
		522	Muscicapa_sethsmithi,
		523	Muscicapa_infuscata,
		524	Bradornis_infuscatus,
		525	Bradornis_pallidus,
		526	Bradornis_microrhynchus,
		527	Bradornis_mariquensis,
		528	Anthus_lineiventris,
		529	Anthus_leucophrys,
		530	Anthus_vaalensis,
		531	Anthus_lutescens,
		532	Anthus_crenatus,
		533	Anthus_hoeschi,
		534	Anthus_petrosus,
		535	Anthus_spinoletta,
		536	Anthus_pratensis,
		537	Anthus_chloris,
		538	Anthus_trivialis,
		539	Anthus_novaeseelandiae,
		540	Anthus_melindae,
		541	Anthus_similis,
		542	Anthus_campestris,
		543	Macronyx_croceus,
		544	Macronyx_ameliae,
		545	Macronyx_fuellebornii,
		546	Macronyx_aurantiigula,
		547	Macronyx_capensis,
		548	Macronyx_sharpei,
		549	Dendronanthus_indicus,
		550	Tmetothylacus_tenellus,
		551	Motacilla_clara,
		552	Motacilla_grandis,
		553	Motacilla_capensis,
		554	Motacilla_aguimp,
		555	Motacilla_madaraspatensis,
		556	Motacilla_cinerea,
		557	Motacilla_citreola,
		558	Motacilla_flava,
		559	Motacilla_alba,
		560	Mycerobas_carnipes,
		561	Coccothraustes_coccothraustes,
		562	Paroreomyza_montana,
		563	Oreomystis_mana,
		564	Loxioides_bailleui,
		565	Telespiza_cantans,
		566	Telespiza_ultima,
		567	Hemignathus_virens,
		568	Hemignathus_munroi,
		569	Loxops_coccineus,
		570	Pseudonestor_xanthophrys,
		571	Himatione_sanguinea,
		572	Vestiaria_coccinea,
		573	Carpodacus_synoicus,
		574	Carpodacus_roseus,
		575	Carpodacus_rubicilla,
		576	Leucosticte_australis,
		577	Leucosticte_tephrocotis,
		578	Leucosticte_atrata,
		579	Carpodacus_puniceus,
		580	Carpodacus_erythrinus,
		581	Carpodacus_mexicanus,
		582	Callacanthis_burtoni,
		583	Carpodacus_cassinii,
		584	Carpodacus_purpureus,
		585	Eremopsaltria_mongolicus,
		586	Bucanetes_githagineus,
		587	Pyrrhula_pyrrhula,
		588	Pinicola_enucleator,
		589	Carduelis_spinoides,
		590	Carduelis_chloris,
		591	Rhodopechys_obsoletus,
		592	Rhodopechys_sanguineus,
		593	Carduelis_cannabina,
		594	Carduelis_flavirostris,
		595	Carduelis_spinus,
		596	Carduelis_pinus,
		597	Carduelis_tristis,
		598	Carduelis_lawrencei,
		599	Carduelis_psaltria,
		600	Serinus_canaria,
		601	Serinus_mennelli,
		602	Serinus_pusillus,
		603	Serinus_alario,
		604	Serinus_canicollis,
		605	Serinus_flavivertex,
		606	Serinus_syriacus,
		607	Serinus_serinus,
		608	Serinus_totta,
		609	Serinus_leucopterus,
		610	Serinus_nigriceps,
		611	Serinus_striolatus,
		612	Serinus_gularis,
		613	Serinus_flaviventris,
		614	Serinus_sulphuratus,
		615	Serinus_albogularis,
		616	Serinus_burtoni,
		617	Serinus_scotops,
		618	Serinus_mozambicus,
		619	Serinus_tristriatus,
		620	Serinus_atrogularis,
		621	Serinus_citrinipectus,
		622	Carduelis_carduelis,
		623	Carduelis_citrinella,
		624	Loxia_scotica,
		625	Loxia_curvirostra,
		626	Loxia_leucoptera,
		627	Carduelis_hornemanni,
		628	Carduelis_flammea,
		629	Fringilla_teydea,
		630	Fringilla_coelebs,
		631	Fringilla_montifringilla,
		632	Calcarius_mccownii,
		633	Calcarius_pictus,
		634	Calcarius_ornatus,
		635	Calcarius_lapponicus,
		636	Plectrophenax_nivalis,
		637	Icteria_virens,
		638	Seiurus_aurocapilla,
		639	Limnothlypis_swainsonii,
		640	Protonotaria_citrea,
		641	Vermivora_peregrina,
		642	Vermivora_ruficapilla,
		643	Vermivora_pinus,
		644	Vermivora_chrysoptera,
		645	Oporornis_formosus,
		646	Oporornis_tolmiei,
		647	Oporornis_philadelphia,
		648	Geothlypis_trichas,
		649	Seiurus_noveboracensis,
		650	Seiurus_motacilla,
		651	Mniotilta_varia,
		652	Dendroica_magnolia,
		653	Parula_americana,
		654	Dendroica_fusca,
		655	Dendroica_petechia,
		656	Dendroica_pensylvanica,
		657	Dendroica_castanea,
		658	Dendroica_striata,
		659	Dendroica_tigrina,
		660	Dendroica_cerulea,
		661	Dendroica_caerulescens,
		662	Setophaga_ruticilla,
		663	Dendroica_coronata,
		664	Dendroica_dominica,
		665	Dendroica_palmarum,
		666	Dendroica_discolor,
		667	Dendroica_adelaidae,
		668	Dendroica_nigrescens,
		669	Dendroica_townsendi,
		670	Dendroica_virens,
		671	Wilsonia_citrina,
		672	Wilsonia_pusilla,
		673	Wilsonia_canadensis,
		674	Myioborus_pictus,
		675	Icterus_gularis,
		676	Icterus_galbula,
		677	Icterus_pustulatus,
		678	Icterus_bullockii,
		679	Cacicus_solitarius,
		680	Cacicus_cela,
		681	Cacicus_haemorrhous,
		682	Clypicterus_oseryi,
		683	Cacicus_uropygialis,
		684	Cacicus_chrysopterus,
		685	Psarocolius_bifasciatus,
		686	Psarocolius_guatimozinus,
		687	Psarocolius_viridis,
		688	Psarocolius_wagleri,
		689	Psarocolius_atrovirens,
		690	Psarocolius_angustifrons,
		691	Dives_dives,
		692	Nesopsar_nigerrimus,
		693	Quiscalus_lugubris,
		694	Quiscalus_mexicanus,
		695	Quiscalus_major,
		696	Quiscalus_quiscula,
		697	Euphagus_carolinus,
		698	Euphagus_cyanocephalus,
		699	Agelaius_xanthomus,
		700	Agelaius_humeralis,
		701	Agelaius_assimilis,
		702	Agelaius_tricolor,
		703	Agelaius_phoeniceus,
		704	Molothrus_ater,
		705	Molothrus_aeneus,
		706	Molothrus_rufoaxillaris,
		707	Agelaioides_badius,
		708	Chrysomus_icterocephalus,
		709	Agelasticus_thilius,
		710	Curaeus_curaeus,
		711	Amblyramphus_holosericeus,
		712	Sturnella_loyca,
		713	Sturnella_superciliaris,
		714	Sturnella_neglecta,
		715	Sturnella_defilippii,
		716	Sturnella_magna,
		717	Sturnella_bellicosa,
		718	Dolichonyx_oryzivorus,
		719	Xanthocephalus_xanthocephalus,
		720	Melophus_lathami,
		721	Miliaria_calandra,
		722	Emberiza_cioides,
		723	Emberiza_cia,
		724	Emberiza_hortulana,
		725	Emberiza_citrinella,
		726	Emberiza_cirlus,
		727	Emberiza_schoeniclus,
		728	Emberiza_elegans,
		729	Emberiza_flaviventris,
		730	Emberiza_cabanisi,
		731	Emberiza_impetuani,
		732	Emberiza_striolata,
		733	Emberiza_tahapisi,
		734	Emberiza_capensis,
		735	Calamospiza_melanocorys,
		736	Chondestes_grammacus,
		737	Passerculus_sandwichensis,
		738	Ammodramus_henslowii,
		739	Ammodramus_bairdii,
		740	Melospiza_georgiana,
		741	Melospiza_lincolnii,
		742	Melospiza_melodia,
		743	Ammodramus_caudacutus,
		744	Ammodramus_maritimus,
		745	Ammodramus_leconteii,
		746	Pooecetes_gramineus,
		747	Amphispiza_belli,
		748	Pipilo_aberti,
		749	Pipilo_fuscus,
		750	Pipilo_chlorurus,
		751	Pipilo_maculatus,
		752	Pipilo_erythrophthalmus,
		753	Pezopetes_capitalis,
		754	Junco_hyemalis,
		755	Junco_phaeonotus,
		756	Zonotrichia_capensis,
		757	Zonotrichia_querula,
		758	Zonotrichia_albicollis,
		759	Zonotrichia_leucophrys,
		760	Zonotrichia_atricapilla,
		761	Spizella_arborea,
		762	Passerella_iliaca,
		763	Amphispiza_bilineata,
		764	Aimophila_quinquestriata,
		765	Spizella_atrogularis,
		766	Spizella_pallida,
		767	Spizella_passerina,
		768	Spizella_breweri,
		769	Spizella_pusilla,
		770	Ammodramus_savannarum,
		771	Arremonops_rufivirgatus,
		772	Aimophila_carpalis,
		773	Aimophila_aestivalis,
		774	Aimophila_botterii,
		775	Aimophila_mystacalis,
		776	Aimophila_humeralis,
		777	Piranga_rubra,
		778	Piranga_olivacea,
		779	Piranga_ludoviciana,
		780	Cardinalis_cardinalis,
		781	Pheucticus_melanocephalus,
		782	Pheucticus_ludovicianus,
		783	Spiza_americana,
		784	Passerina_cyanea,
		785	Passerina_leclancherii,
		786	Passerina_ciris,
		787	Passerina_versicolor,
		788	Passerina_caerulea,
		789	Passerina_amoena,
		790	Nesospiza_acunhae,
		791	Tiaris_olivaceus,
		792	Geospiza_scandens,
		793	Geospiza_fuliginosa,
		794	Geospiza_difficilis,
		795	Geospiza_magnirostris,
		796	Geospiza_conirostris,
		797	Geospiza_fortis,
		798	Thraupis_episcopus,
		799	Sporophila_minuta,
		800	Volatinia_jacarina,
		801	Ramphocelus_costaricensis,
		802	Petronia_xanthocollis,
		803	Passer_rutilans,
		804	Passer_montanus,
		805	Passer_domesticus,
		806	Passer_griseus,
		807	Montifringilla_nivalis,
		808	Petronia_petronia,
		809	Prunella_modularis,
		810	Prunella_collaris,
		811	Anaplectes_rubriceps,
		812	Histurgops_ruficaudus,
		813	Amblyospiza_albifrons,
		814	Dinemellia_dinemelli,
		815	Pseudonigrita_arnaudi,
		816	Sporopipes_frontalis,
		817	Sporopipes_squamifrons,
		818	Plocepasser_mahali,
		819	Plocepasser_donaldsoni,
		820	Philetairus_socius,
		821	Malimbus_scutatus,
		822	Malimbus_rubricollis,
		823	Malimbus_ibadanensis,
		824	Malimbus_coronatus,
		825	Malimbus_nitens,
		826	Malimbus_cassini,
		827	Malimbus_malimbicus,
		828	Malimbus_erythrogaster,
		829	Malimbus_racheliae,
		830	Ploceus_benghalensis,
		831	Ploceus_spekei,
		832	Ploceus_pelzelni,
		833	Ploceus_sanctithomae,
		834	Ploceus_vitellinus,
		835	Ploceus_megarhynchus,
		836	Ploceus_bicolor,
		837	Ploceus_taeniopterus,
		838	Ploceus_galbula,
		839	Ploceus_melanocephalus,
		840	Ploceus_intermedius,
		841	Ploceus_grandis,
		842	Ploceus_angolensis,
		843	Ploceus_nigerrimus,
		844	Ploceus_preussi,
		845	Ploceus_cucullatus,
		846	Ploceus_olivaceiceps,
		847	Ploceus_luteolus,
		848	Ploceus_bertrandi,
		849	Ploceus_capensis,
		850	Ploceus_ocularis,
		851	Ploceus_velatus,
		852	Ploceus_princeps,
		853	Ploceus_heuglini,
		854	Ploceus_alienus,
		855	Ploceus_tricolor,
		856	Ploceus_xanthops,
		857	Ploceus_nigricollis,
		858	Ploceus_baglafecht,
		859	Ploceus_melanogaster,
		860	Ploceus_philippinus,
		861	Ploceus_jacksoni,
		862	Ploceus_superciliosus,
		863	Ploceus_xanthopterus,
		864	Quelea_cardinalis,
		865	Quelea_quelea,
		866	Foudia_eminentissima,
		867	Foudia_madagascariensis,
		868	Foudia_sechellarum,
		869	Foudia_flavicans,
		870	Foudia_rubra,
		871	Euplectes_hordeaceus,
		872	Euplectes_orix,
		873	Euplectes_nigroventris,
		874	Euplectes_ardens,
		875	Euplectes_franciscanus,
		876	Euplectes_gierowii,
		877	Euplectes_hartlaubi,
		878	Euplectes_jacksoni,
		879	Euplectes_progne,
		880	Euplectes_albonotatus,
		881	Euplectes_axillaris,
		882	Euplectes_macroura,
		883	Euplectes_capensis,
		884	Euplectes_aureus,
		885	Euplectes_afer,
		886	Bubalornis_albirostris,
		887	Taeniopygia_guttata,
		888	Poephila_acuticauda,
		889	Lonchura_striata,
		890	Padda_oryzivora,
		891	Lagonosticta_senegala,
		892	Vidua_paradisaea,
		893	Vidua_macroura,
		894	Vidua_chalybeata,
		895	Nectarinia_coccinigaster,
		896	Nectarinia_dussumieri,
		897	Nectarinia_osea,
		898	Promerops_gurneyi,
		899	Promerops_cafer
	;
	TREE * UNTITLED = [&R] (((((((1:1.692529594,2:1.692529594):11.4536563,3:13.14618589):3.751305922,(4:16.53498478,(((((5:6.36736342,(6:2.172823074,7:2.172823074):4.194540345):0.922835663,(8:3.601048598,9:3.601048597):3.689150485):0.7383933151,10:8.028592398):0.08742291095,11:8.116015308):0.8904571865,(12:0.7551219585,13:0.7551219585):8.251350537):7.52851228):0.3625070371):2.998244056,14:19.89573587…
END;
