# Supplementary material for: Polygyny is linked to accelerated birdsong evolution but not to larger song repertoires
Source: Nat Commun. 2019 Feb 21;10:884. doi: 10.1038/s41467-019-08621-3 (PMC6385279; doi:10.1038/s41467-019-08621-3)
Supplement: Supplementary file 9 — Supplementary Software 1 [file 41467_2019_8621_MOESM9_ESM.zip › Final Revision Code/MacOnly BayesTraits Code/samplematezillaHack74.nex]

#NEXUS
[R-package APE, Thu Jan 11 18:46:56 2018]
BEGIN TAXA;
	DIMENSIONS NTAX = 899;
	TAXLABELS
		Myiarchus_crinitus
		Myiarchus_cinerascens
		Tyrannus_tyrannus
		Pyrocephalus_rubinus
		Empidonax_minimus
		Empidonax_traillii
		Empidonax_alnorum
		Empidonax_difficilis
		Empidonax_flaviventris
		Empidonax_virescens
		Contopus_sordidulus
		Sayornis_nigricans
		Sayornis_phoebe
		Elaenia_chiriquensis
		Oxyruncus_cristatus
		Gymnopithys_leucaspis
		Cercomacra_tyrannina
		Conopophaga_lineata
		Xenops_minutus
		Thripadectes_rufobrunneus
		Automolus_ochrolaemus
		Automolus_rubiginosus
		Leptasthenura_striolata
		Leptasthenura_yanacensis
		Synallaxis_brachyura
		Synallaxis_erythrothorax
		Synallaxis_zimmeri
		Pseudoseisura_cristata
		Pseudoseisura_lophotes
		Cranioleuca_erythrops
		Phacellodomus_striaticollis
		Phacellodomus_maculipectus
		Furnarius_rufus
		Cinclodes_albiventris
		Cinclodes_antarcticus
		Cinclodes_fuscus
		Cinclodes_albidiventris
		Cinclodes_comechingonus
		Sclerurus_caudacutus
		Sclerurus_guatemalensis
		Chlamydera_cerviniventris
		Chlamydera_nuchalis
		Chlamydera_maculata
		Chlamydera_guttata
		Chlamydera_lauterbachi
		Ptilonorhynchus_violaceus
		Scenopoeetes_dentirostris
		Prionodura_newtoniana
		Ailuroedus_crassirostris
		Ailuroedus_melanotis
		Malurus_elegans
		Malurus_pulcherrimus
		Malurus_amabilis
		Malurus_alboscapulatus
		Malurus_lamberti
		Malurus_melanocephalus
		Malurus_leucopterus
		Malurus_splendens
		Malurus_cyanocephalus
		Malurus_cyaneus
		Malurus_coronatus
		Pardalotus_striatus
		Pardalotus_punctatus
		Pardalotus_quadragintus
		Manorina_melanocephala
		Pycnoptilus_floccosus
		Sericornis_frontalis
		Acanthornis_magna
		Gerygone_igata
		Pomatostomus_temporalis
		Orthonyx_spaldingii
		Notiomystis_cincta
		Mohoua_novaeseelandiae
		Mohoua_albicilla
		Mohoua_ochrocephala
		Psophodes_olivaceus
		Gymnorhina_tibicen
		Platysteira_chalybea
		Platysteira_concreta
		Platysteira_cyanea
		Platysteira_peltata
		Platysteira_castanea
		Batis_occulta
		Tylas_eduardi
		Vanga_curvirostris
		Euryceros_prevostii
		Calicalicus_madagascariensis
		Tephrodornis_pondicerianus
		Prionops_retzii
		Laniarius_erythrogaster
		Malaconotus_blanchoti
		Tchagra_minutus
		Dryoscopus_cubla
		Campephaga_quiscalina
		Campephaga_phoenicea
		Lalage_tricolor
		Coracina_azurea
		Coracina_cinerea
		Pachycephala_pectoralis
		Cyclarhis_gujanensis
		Vireo_philadelphicus
		Vireo_olivaceus
		Vireo_flavoviridis
		Vireo_altiloquus
		Vireo_solitarius
		Vireo_flavifrons
		Vireo_vicinior
		Vireo_huttoni
		Vireo_griseus
		Vireo_atricapilla
		Vireo_bellii
		Manucodia_keraudrenii
		Manucodia_chalybatus
		Parotia_wahnesi
		Parotia_carolae
		Pteridophora_alberti
		Cicinnurus_magnificus
		Paradisaea_minor
		Epimachus_meyeri
		Epimachus_fastuosus
		Epimachus_albertisi
		Ptiloris_magnificus
		Lophorina_superba
		Arses_telescophthalmus
		Chasiempis_sandwichensis
		Grallina_cyanoleuca
		Terpsiphone_atrochalybeia
		Terpsiphone_paradisi
		Terpsiphone_bedfordi
		Terpsiphone_corvina
		Terpsiphone_rufiventer
		Terpsiphone_viridis
		Terpsiphone_rufocinerea
		Hypothymis_azurea
		Trochocercus_cyanomelas
		Trochocercus_nitens
		Rhipidura_leucophrys
		Pyrrhocorax_graculus
		Perisoreus_infaustus
		Perisoreus_canadensis
		Aphelocoma_ultramarina
		Aphelocoma_coerulescens
		Aphelocoma_insularis
		Aphelocoma_californica
		Cyanocitta_cristata
		Calocitta_formosa
		Corvus_corone
		Corvus_brachyrhynchos
		Corvus_monedula
		Corvus_rhipidurus
		Pica_hudsonia
		Pica_nuttalli
		Pica_pica
		Lanius_collaris
		Lanius_minor
		Lanius_senator
		Lanius_tigrinus
		Lanius_collurio
		Lanius_schach
		Lanius_bucephalus
		Lanius_nubicus
		Lanius_vittatus
		Lanius_dorsalis
		Lanius_excubitor
		Lanius_sphenocercus
		Lanius_ludovicianus
		Lanius_somalicus
		Lanius_gubernator
		Dicrurus_ludwigii
		Dicrurus_adsimilis
		Dicrurus_forficatus
		Chaetops_frenatus
		Chaetops_aurantius
		Melanodryas_cucullata
		Eopsaltria_australis
		Drymodes_brunneopygia
		Petroica_macrocephala
		Petroica_goodenovii
		Petroica_australis
		Stenostira_scita
		Elminia_albicauda
		Elminia_albiventris
		Elminia_albonotata
		Elminia_nigromitrata
		Cephalopyrus_flammiceps
		Culicicapa_ceylonensis
		Auriparus_flaviceps
		Anthoscopus_minutus
		Anthoscopus_caroli
		Remiz_pendulinus
		Pseudopodoces_humilis
		Parus_leucomelas
		Parus_niger
		Parus_albiventris
		Baeolophus_wollweberi
		Baeolophus_inornatus
		Baeolophus_bicolor
		Baeolophus_atricristatus
		Parus_cristatus
		Parus_ater
		Parus_rufonuchalis
		Parus_montanus
		Parus_lugubris
		Parus_atricapillus
		Parus_cinctus
		Parus_hudsonicus
		Parus_rufescens
		Parus_carolinensis
		Parus_sclateri
		Parus_palustris
		Parus_major
		Parus_cyanus
		Parus_caeruleus
		Parus_cinerascens
		Panurus_biarmicus
		Mirafra_sabota
		Mirafra_hova
		Mirafra_gilletti
		Mirafra_poecilosterna
		Mirafra_hypermetra
		Mirafra_africana
		Mirafra_africanoides
		Alauda_arvensis
		Alauda_razae
		Galerida_theklae
		Galerida_modesta
		Galerida_cristata
		Galerida_magnirostris
		Lullula_arborea
		Melanocorypha_calandra
		Eremalauda_starki
		Spizocorys_fringillaris
		Spizocorys_conirostris
		Calandrella_somalica
		Calandrella_cinerea
		Eremophila_alpestris
		Eremopterix_nigriceps
		Eremopterix_leucopareia
		Eremopterix_verticalis
		Eremopterix_australis
		Eremopterix_leucotis
		Certhilauda_subcoronata
		Certhilauda_chuana
		Ammomanes_deserti
		Certhilauda_barlowi
		Certhilauda_burra
		Certhilauda_albescens
		Certhilauda_erythrochlamys
		Heteromirafra_ruddi
		Nicator_gularis
		Nicator_chloris
		Cisticola_anonymus
		Cisticola_ayresii
		Cisticola_robustus
		Cisticola_brunnescens
		Cisticola_cinereolus
		Cisticola_juncidis
		Cisticola_exilis
		Cisticola_tinniens
		Hypergerus_atriceps
		Eremomela_icteropygialis
		Camaroptera_superciliaris
		Camaroptera_brachyura
		Apalis_thoracica
		Prinia_gracilis
		Zosterops_lateralis
		Yuhina_brunneiceps
		Garrulax_morrisonianus
		Turdoides_squamiceps
		Turdoides_altirostris
		Paradoxornis_webbianus
		Chamaea_fasciata
		Sylvia_nana
		Sylvia_boehmi
		Sylvia_subcaerulea
		Sylvia_curruca
		Sylvia_hortensis
		Sylvia_leucomelaena
		Sylvia_buryi
		Sylvia_nisoria
		Sylvia_cantillans
		Sylvia_mystacea
		Sylvia_melanocephala
		Sylvia_melanothorax
		Sylvia_rueppelli
		Sylvia_undata
		Sylvia_deserticola
		Sylvia_sarda
		Sylvia_conspicillata
		Sylvia_communis
		Sylvia_atricapilla
		Sylvia_borin
		Andropadus_importunus
		Bleda_syndactylus
		Bleda_notatus
		Andropadus_nigriceps
		Andropadus_milanjensis
		Chlorocichla_flaviventris
		Phyllastrephus_cabanisi
		Phyllastrephus_fischeri
		Phyllastrephus_terrestris
		Phyllastrephus_debilis
		Phyllastrephus_icterinus
		Phyllastrephus_flavostriatus
		Andropadus_gracilis
		Criniger_calurus
		Pycnonotus_sinensis
		Pycnonotus_nigricans
		Pycnonotus_barbatus
		Pycnonotus_capensis
		Pycnonotus_xanthopygos
		Hypsipetes_olivaceus
		Ixos_amaurotis
		Alophoixus_finschii
		Progne_subis
		Tachycineta_albilinea
		Tachycineta_bicolor
		Tachycineta_thalassina
		Riparia_riparia
		Delichon_urbicum
		Hirundo_semirufa
		Petrochelidon_fulva
		Petrochelidon_pyrrhonota
		Hirundo_ariel
		Hirundo_rustica
		Pholidornis_rushiae
		Phylloscopus_humei
		Phylloscopus_fuscatus
		Phylloscopus_collybita
		Phylloscopus_sindianus
		Phylloscopus_trochilus
		Phylloscopus_sibilatrix
		Phylloscopus_bonelli
		Phylloscopus_ruficapilla
		Phylloscopus_umbrovirens
		Phylloscopus_nitidus
		Cettia_cetti
		Cettia_fortipes
		Psaltriparus_minimus
		Acrocephalus_melanopogon
		Acrocephalus_schoenobaenus
		Acrocephalus_bistrigiceps
		Acrocephalus_paludicola
		Acrocephalus_dumetorum
		Acrocephalus_orinus
		Acrocephalus_scirpaceus
		Acrocephalus_baeticatus
		Acrocephalus_arundinaceus
		Acrocephalus_stentoreus
		Acrocephalus_aequinoctialis
		Acrocephalus_familiaris
		Acrocephalus_sechellensis
		Chloropeta_natalensis
		Hippolais_polyglotta
		Hippolais_icterina
		Acrocephalus_palustris
		Cincloramphus_cruralis
		Bradypterus_cinnamomeus
		Bradypterus_lopezi
		Bradypterus_barratti
		Bradypterus_baboecala
		Bradypterus_sylvaticus
		Acrocephalus_luscinius
		Locustella_naevia
		Bradypterus_graueri
		Locustella_luscinioides
		Locustella_fluviatilis
		Hyliota_violacea
		Hyliota_australis
		Hyliota_flavigaster
		Scotocerca_inquieta
		Bradypterus_victorini
		Melocichla_mentalis
		Sphenoeacus_afer
		Sylvietta_denti
		Sylvietta_virens
		Sylvietta_brachyura
		Sylvietta_rufescens
		Sylvietta_whytii
		Regulus_ignicapilla
		Regulus_regulus
		Phainopepla_nitens
		Bombycilla_cedrorum
		Bombycilla_garrulus
		Certhia_brachydactyla
		Certhia_familiaris
		Campylorhynchus_brunneicapillus
		Campylorhynchus_nuchalis
		Campylorhynchus_griseus
		Thryothorus_felix
		Thryothorus_sinaloa
		Thryothorus_rufalbus
		Thryothorus_leucotis
		Thryothorus_ludovicianus
		Thryomanes_bewickii
		Cistothorus_palustris
		Cistothorus_meridae
		Cistothorus_platensis
		Troglodytes_cobbi
		Troglodytes_troglodytes
		Troglodytes_aedon
		Catherpes_mexicanus
		Salpinctes_obsoletus
		Polioptila_dumicola
		Sitta_carolinensis
		Sitta_europaea
		Dumetella_carolinensis
		Toxostoma_bendirei
		Toxostoma_crissale
		Toxostoma_lecontei
		Toxostoma_curvirostre
		Toxostoma_rufum
		Toxostoma_longirostre
		Oreoscoptes_montanus
		Mimus_patagonicus
		Mimus_thenca
		Mimus_gundlachii
		Mimus_longicaudatus
		Mimus_polyglottos
		Mimus_gilvus
		Mimus_parvulus
		Cinnyricinclus_leucogaster
		Creatophora_cinerea
		Sturnus_philippensis
		Sturnus_sturninus
		Sturnus_contra
		Acridotheres_ginginianus
		Acridotheres_tristis
		Acridotheres_cristatellus
		Acridotheres_fuscus
		Sturnus_pagodarum
		Sturnus_malabaricus
		Leucopsar_rothschildi
		Sturnus_roseus
		Sturnus_unicolor
		Sturnus_vulgaris
		Onychognathus_walleri
		Onychognathus_tristramii
		Onychognathus_albirostris
		Onychognathus_salvadorii
		Onychognathus_morio
		Onychognathus_nabouroup
		Onychognathus_tenuirostris
		Lamprotornis_corruscus
		Lamprotornis_purpureiceps
		Lamprotornis_australis
		Cosmopsarus_unicolor
		Lamprotornis_mevesii
		Lamprotornis_caudatus
		Lamprotornis_purpuroptera
		Lamprotornis_chalybaeus
		Lamprotornis_nitens
		Cosmopsarus_regius
		Lamprotornis_splendidus
		Lamprotornis_superbus
		Lamprotornis_pulcher
		Spreo_fischeri
		Spreo_bicolor
		Speculipastor_bicolor
		Saroglossa_spiloptera
		Mino_anais
		Gracula_religiosa
		Aplonis_opaca
		Aplonis_dichroa
		Scissirostrum_dubium
		Buphagus_erythrorhynchus
		Buphagus_africanus
		Cinclus_mexicanus
		Cinclus_schulzi
		Cinclus_pallasii
		Cinclus_cinclus
		Hylocichla_mustelina
		Catharus_ustulatus
		Catharus_guttatus
		Catharus_fuscescens
		Catharus_minimus
		Zoothera_naevia
		Turdus_torquatus
		Turdus_pilaris
		Turdus_cardis
		Turdus_migratorius
		Turdus_albicollis
		Turdus_grayi
		Turdus_iliacus
		Turdus_helleri
		Turdus_merula
		Turdus_viscivorus
		Turdus_philomelos
		Sialia_mexicana
		Sialia_currucoides
		Sialia_sialis
		Myadestes_palmeri
		Muscicapa_caerulescens
		Muscicapa_comitata
		Muscicapa_epulata
		Muscicapa_striata
		Muscicapa_cassini
		Muscicapa_adusta
		Muscicapa_sethsmithi
		Muscicapa_infuscata
		Namibornis_herero
		Myioparus_plumbeus
		Myioparus_griseigularis
		Melaenornis_pammelaina
		Melaenornis_edolioides
		Sigelus_silens
		Empidornis_semipartitus
		Bradornis_infuscatus
		Bradornis_pallidus
		Bradornis_mariquensis
		Bradornis_microrhynchus
		Erithacus_rubecula
		Phoenicurus_ochruros
		Phoenicurus_phoenicurus
		Myrmecocichla_aethiops
		Oenanthe_oenanthe
		Saxicola_torquatus
		Saxicola_rubetra
		Ficedula_hypoleuca
		Ficedula_albicollis
		Ficedula_semitorquata
		Ficedula_parva
		Ficedula_zanthopygia
		Luscinia_megarhynchos
		Luscinia_luscinia
		Dioptrornis_fischeri
		Luscinia_svecica
		Petronia_xanthocollis
		Passer_montanus
		Passer_domesticus
		Passer_rutilans
		Passer_griseus
		Montifringilla_nivalis
		Petronia_petronia
		Anthus_leucophrys
		Anthus_pratensis
		Anthus_petrosus
		Anthus_spinoletta
		Anthus_vaalensis
		Anthus_trivialis
		Anthus_lineiventris
		Anthus_hoeschi
		Anthus_lutescens
		Anthus_melindae
		Anthus_campestris
		Anthus_similis
		Anthus_crenatus
		Anthus_novaeseelandiae
		Anthus_chloris
		Macronyx_sharpei
		Macronyx_capensis
		Macronyx_ameliae
		Macronyx_croceus
		Macronyx_fuellebornii
		Macronyx_aurantiigula
		Dendronanthus_indicus
		Tmetothylacus_tenellus
		Motacilla_alba
		Motacilla_citreola
		Motacilla_flava
		Motacilla_grandis
		Motacilla_madaraspatensis
		Motacilla_cinerea
		Motacilla_aguimp
		Motacilla_clara
		Motacilla_capensis
		Coccothraustes_coccothraustes
		Mycerobas_carnipes
		Paroreomyza_montana
		Hemignathus_munroi
		Hemignathus_virens
		Pseudonestor_xanthophrys
		Loxops_coccineus
		Vestiaria_coccinea
		Himatione_sanguinea
		Telespiza_cantans
		Telespiza_ultima
		Loxioides_bailleui
		Oreomystis_mana
		Pyrrhula_pyrrhula
		Pinicola_enucleator
		Bucanetes_githagineus
		Eremopsaltria_mongolicus
		Carpodacus_synoicus
		Carpodacus_purpureus
		Carpodacus_cassinii
		Carpodacus_erythrinus
		Carpodacus_mexicanus
		Callacanthis_burtoni
		Carpodacus_puniceus
		Carpodacus_roseus
		Carpodacus_rubicilla
		Leucosticte_tephrocotis
		Leucosticte_australis
		Leucosticte_atrata
		Carduelis_cannabina
		Carduelis_flavirostris
		Carduelis_tristis
		Carduelis_lawrencei
		Carduelis_psaltria
		Carduelis_spinus
		Carduelis_pinus
		Serinus_striolatus
		Serinus_leucopterus
		Serinus_gularis
		Serinus_albogularis
		Serinus_sulphuratus
		Serinus_flaviventris
		Serinus_burtoni
		Serinus_citrinipectus
		Serinus_atrogularis
		Serinus_mozambicus
		Serinus_totta
		Serinus_scotops
		Serinus_alario
		Serinus_flavivertex
		Serinus_canicollis
		Serinus_nigriceps
		Serinus_pusillus
		Serinus_mennelli
		Serinus_serinus
		Serinus_canaria
		Serinus_syriacus
		Serinus_tristriatus
		Carduelis_carduelis
		Carduelis_citrinella
		Carduelis_hornemanni
		Carduelis_flammea
		Loxia_curvirostra
		Loxia_scotica
		Loxia_leucoptera
		Carduelis_spinoides
		Carduelis_chloris
		Rhodopechys_obsoletus
		Rhodopechys_sanguineus
		Fringilla_coelebs
		Fringilla_teydea
		Fringilla_montifringilla
		Calcarius_lapponicus
		Calcarius_ornatus
		Calcarius_pictus
		Calcarius_mccownii
		Plectrophenax_nivalis
		Seiurus_aurocapilla
		Seiurus_noveboracensis
		Seiurus_motacilla
		Mniotilta_varia
		Limnothlypis_swainsonii
		Protonotaria_citrea
		Vermivora_ruficapilla
		Vermivora_peregrina
		Vermivora_pinus
		Vermivora_chrysoptera
		Oporornis_formosus
		Oporornis_tolmiei
		Oporornis_philadelphia
		Geothlypis_trichas
		Dendroica_magnolia
		Dendroica_discolor
		Dendroica_nigrescens
		Dendroica_townsendi
		Dendroica_virens
		Dendroica_adelaidae
		Dendroica_coronata
		Dendroica_dominica
		Dendroica_palmarum
		Dendroica_caerulescens
		Setophaga_ruticilla
		Dendroica_pensylvanica
		Dendroica_petechia
		Dendroica_fusca
		Dendroica_striata
		Dendroica_castanea
		Dendroica_cerulea
		Parula_americana
		Dendroica_tigrina
		Wilsonia_citrina
		Wilsonia_canadensis
		Wilsonia_pusilla
		Myioborus_pictus
		Icteria_virens
		Icterus_galbula
		Icterus_pustulatus
		Icterus_bullockii
		Icterus_gularis
		Molothrus_ater
		Molothrus_aeneus
		Molothrus_rufoaxillaris
		Agelaius_tricolor
		Agelaius_assimilis
		Agelaius_phoeniceus
		Agelaius_humeralis
		Agelaius_xanthomus
		Euphagus_carolinus
		Euphagus_cyanocephalus
		Quiscalus_major
		Quiscalus_mexicanus
		Quiscalus_lugubris
		Quiscalus_quiscula
		Nesopsar_nigerrimus
		Dives_dives
		Agelasticus_thilius
		Agelaioides_badius
		Chrysomus_icterocephalus
		Amblyramphus_holosericeus
		Curaeus_curaeus
		Cacicus_solitarius
		Clypicterus_oseryi
		Cacicus_haemorrhous
		Cacicus_cela
		Cacicus_uropygialis
		Cacicus_chrysopterus
		Psarocolius_guatimozinus
		Psarocolius_bifasciatus
		Psarocolius_viridis
		Psarocolius_angustifrons
		Psarocolius_atrovirens
		Psarocolius_wagleri
		Sturnella_superciliaris
		Sturnella_loyca
		Sturnella_neglecta
		Sturnella_magna
		Sturnella_bellicosa
		Sturnella_defilippii
		Dolichonyx_oryzivorus
		Xanthocephalus_xanthocephalus
		Emberiza_schoeniclus
		Emberiza_elegans
		Melophus_lathami
		Miliaria_calandra
		Emberiza_citrinella
		Emberiza_cirlus
		Emberiza_hortulana
		Emberiza_cioides
		Emberiza_cia
		Emberiza_impetuani
		Emberiza_tahapisi
		Emberiza_striolata
		Emberiza_capensis
		Emberiza_cabanisi
		Emberiza_flaviventris
		Aimophila_quinquestriata
		Amphispiza_bilineata
		Spizella_pusilla
		Spizella_breweri
		Spizella_pallida
		Spizella_passerina
		Spizella_atrogularis
		Junco_phaeonotus
		Junco_hyemalis
		Zonotrichia_capensis
		Zonotrichia_albicollis
		Zonotrichia_querula
		Zonotrichia_leucophrys
		Zonotrichia_atricapilla
		Passerella_iliaca
		Spizella_arborea
		Amphispiza_belli
		Pooecetes_gramineus
		Ammodramus_caudacutus
		Ammodramus_maritimus
		Ammodramus_leconteii
		Passerculus_sandwichensis
		Ammodramus_henslowii
		Ammodramus_bairdii
		Melospiza_georgiana
		Melospiza_lincolnii
		Melospiza_melodia
		Pipilo_fuscus
		Pipilo_aberti
		Pipilo_chlorurus
		Pipilo_maculatus
		Pipilo_erythrophthalmus
		Pezopetes_capitalis
		Ammodramus_savannarum
		Arremonops_rufivirgatus
		Aimophila_aestivalis
		Aimophila_botterii
		Aimophila_mystacalis
		Aimophila_humeralis
		Aimophila_carpalis
		Chondestes_grammacus
		Calamospiza_melanocorys
		Passerina_ciris
		Passerina_versicolor
		Passerina_leclancherii
		Passerina_amoena
		Passerina_caerulea
		Passerina_cyanea
		Spiza_americana
		Pheucticus_melanocephalus
		Pheucticus_ludovicianus
		Piranga_rubra
		Piranga_olivacea
		Piranga_ludoviciana
		Cardinalis_cardinalis
		Nesospiza_acunhae
		Tiaris_olivaceus
		Geospiza_fortis
		Geospiza_magnirostris
		Geospiza_difficilis
		Geospiza_fuliginosa
		Geospiza_conirostris
		Geospiza_scandens
		Thraupis_episcopus
		Sporophila_minuta
		Ramphocelus_costaricensis
		Volatinia_jacarina
		Anaplectes_rubriceps
		Philetairus_socius
		Pseudonigrita_arnaudi
		Plocepasser_mahali
		Plocepasser_donaldsoni
		Sporopipes_frontalis
		Sporopipes_squamifrons
		Histurgops_ruficaudus
		Dinemellia_dinemelli
		Bubalornis_albirostris
		Malimbus_racheliae
		Malimbus_scutatus
		Malimbus_malimbicus
		Malimbus_nitens
		Malimbus_rubricollis
		Malimbus_ibadanensis
		Malimbus_erythrogaster
		Malimbus_cassini
		Malimbus_coronatus
		Ploceus_jacksoni
		Ploceus_tricolor
		Ploceus_alienus
		Ploceus_bertrandi
		Ploceus_benghalensis
		Ploceus_philippinus
		Ploceus_xanthopterus
		Ploceus_princeps
		Ploceus_xanthops
		Ploceus_megarhynchus
		Ploceus_preussi
		Ploceus_heuglini
		Ploceus_galbula
		Ploceus_melanogaster
		Ploceus_baglafecht
		Ploceus_bicolor
		Ploceus_cucullatus
		Ploceus_angolensis
		Ploceus_nigricollis
		Ploceus_nigerrimus
		Ploceus_olivaceiceps
		Ploceus_taeniopterus
		Ploceus_melanocephalus
		Ploceus_intermedius
		Ploceus_superciliosus
		Ploceus_capensis
		Ploceus_velatus
		Ploceus_ocularis
		Ploceus_luteolus
		Ploceus_grandis
		Ploceus_spekei
		Ploceus_vitellinus
		Ploceus_sanctithomae
		Ploceus_pelzelni
		Quelea_quelea
		Quelea_cardinalis
		Foudia_rubra
		Foudia_eminentissima
		Foudia_madagascariensis
		Foudia_sechellarum
		Foudia_flavicans
		Euplectes_afer
		Euplectes_gierowii
		Euplectes_franciscanus
		Euplectes_ardens
		Euplectes_hordeaceus
		Euplectes_orix
		Euplectes_nigroventris
		Euplectes_capensis
		Euplectes_hartlaubi
		Euplectes_jacksoni
		Euplectes_progne
		Euplectes_macroura
		Euplectes_albonotatus
		Euplectes_axillaris
		Euplectes_aureus
		Amblyospiza_albifrons
		Lagonosticta_senegala
		Lonchura_striata
		Padda_oryzivora
		Poephila_acuticauda
		Taeniopygia_guttata
		Vidua_paradisaea
		Vidua_macroura
		Vidua_chalybeata
		Prunella_modularis
		Prunella_collaris
		Nectarinia_osea
		Nectarinia_coccinigaster
		Nectarinia_dussumieri
		Promerops_cafer
		Promerops_gurneyi
	;
END;
BEGIN TREES;
	TRANSLATE
		1	Myiarchus_crinitus,
		2	Myiarchus_cinerascens,
		3	Tyrannus_tyrannus,
		4	Pyrocephalus_rubinus,
		5	Empidonax_minimus,
		6	Empidonax_traillii,
		7	Empidonax_alnorum,
		8	Empidonax_difficilis,
		9	Empidonax_flaviventris,
		10	Empidonax_virescens,
		11	Contopus_sordidulus,
		12	Sayornis_nigricans,
		13	Sayornis_phoebe,
		14	Elaenia_chiriquensis,
		15	Oxyruncus_cristatus,
		16	Gymnopithys_leucaspis,
		17	Cercomacra_tyrannina,
		18	Conopophaga_lineata,
		19	Xenops_minutus,
		20	Thripadectes_rufobrunneus,
		21	Automolus_ochrolaemus,
		22	Automolus_rubiginosus,
		23	Leptasthenura_striolata,
		24	Leptasthenura_yanacensis,
		25	Synallaxis_brachyura,
		26	Synallaxis_erythrothorax,
		27	Synallaxis_zimmeri,
		28	Pseudoseisura_cristata,
		29	Pseudoseisura_lophotes,
		30	Cranioleuca_erythrops,
		31	Phacellodomus_striaticollis,
		32	Phacellodomus_maculipectus,
		33	Furnarius_rufus,
		34	Cinclodes_albiventris,
		35	Cinclodes_antarcticus,
		36	Cinclodes_fuscus,
		37	Cinclodes_albidiventris,
		38	Cinclodes_comechingonus,
		39	Sclerurus_caudacutus,
		40	Sclerurus_guatemalensis,
		41	Chlamydera_cerviniventris,
		42	Chlamydera_nuchalis,
		43	Chlamydera_maculata,
		44	Chlamydera_guttata,
		45	Chlamydera_lauterbachi,
		46	Ptilonorhynchus_violaceus,
		47	Scenopoeetes_dentirostris,
		48	Prionodura_newtoniana,
		49	Ailuroedus_crassirostris,
		50	Ailuroedus_melanotis,
		51	Malurus_elegans,
		52	Malurus_pulcherrimus,
		53	Malurus_amabilis,
		54	Malurus_alboscapulatus,
		55	Malurus_lamberti,
		56	Malurus_melanocephalus,
		57	Malurus_leucopterus,
		58	Malurus_splendens,
		59	Malurus_cyanocephalus,
		60	Malurus_cyaneus,
		61	Malurus_coronatus,
		62	Pardalotus_striatus,
		63	Pardalotus_punctatus,
		64	Pardalotus_quadragintus,
		65	Manorina_melanocephala,
		66	Pycnoptilus_floccosus,
		67	Sericornis_frontalis,
		68	Acanthornis_magna,
		69	Gerygone_igata,
		70	Pomatostomus_temporalis,
		71	Orthonyx_spaldingii,
		72	Notiomystis_cincta,
		73	Mohoua_novaeseelandiae,
		74	Mohoua_albicilla,
		75	Mohoua_ochrocephala,
		76	Psophodes_olivaceus,
		77	Gymnorhina_tibicen,
		78	Platysteira_chalybea,
		79	Platysteira_concreta,
		80	Platysteira_cyanea,
		81	Platysteira_peltata,
		82	Platysteira_castanea,
		83	Batis_occulta,
		84	Tylas_eduardi,
		85	Vanga_curvirostris,
		86	Euryceros_prevostii,
		87	Calicalicus_madagascariensis,
		88	Tephrodornis_pondicerianus,
		89	Prionops_retzii,
		90	Laniarius_erythrogaster,
		91	Malaconotus_blanchoti,
		92	Tchagra_minutus,
		93	Dryoscopus_cubla,
		94	Campephaga_quiscalina,
		95	Campephaga_phoenicea,
		96	Lalage_tricolor,
		97	Coracina_azurea,
		98	Coracina_cinerea,
		99	Pachycephala_pectoralis,
		100	Cyclarhis_gujanensis,
		101	Vireo_philadelphicus,
		102	Vireo_olivaceus,
		103	Vireo_flavoviridis,
		104	Vireo_altiloquus,
		105	Vireo_solitarius,
		106	Vireo_flavifrons,
		107	Vireo_vicinior,
		108	Vireo_huttoni,
		109	Vireo_griseus,
		110	Vireo_atricapilla,
		111	Vireo_bellii,
		112	Manucodia_keraudrenii,
		113	Manucodia_chalybatus,
		114	Parotia_wahnesi,
		115	Parotia_carolae,
		116	Pteridophora_alberti,
		117	Cicinnurus_magnificus,
		118	Paradisaea_minor,
		119	Epimachus_meyeri,
		120	Epimachus_fastuosus,
		121	Epimachus_albertisi,
		122	Ptiloris_magnificus,
		123	Lophorina_superba,
		124	Arses_telescophthalmus,
		125	Chasiempis_sandwichensis,
		126	Grallina_cyanoleuca,
		127	Terpsiphone_atrochalybeia,
		128	Terpsiphone_paradisi,
		129	Terpsiphone_bedfordi,
		130	Terpsiphone_corvina,
		131	Terpsiphone_rufiventer,
		132	Terpsiphone_viridis,
		133	Terpsiphone_rufocinerea,
		134	Hypothymis_azurea,
		135	Trochocercus_cyanomelas,
		136	Trochocercus_nitens,
		137	Rhipidura_leucophrys,
		138	Pyrrhocorax_graculus,
		139	Perisoreus_infaustus,
		140	Perisoreus_canadensis,
		141	Aphelocoma_ultramarina,
		142	Aphelocoma_coerulescens,
		143	Aphelocoma_insularis,
		144	Aphelocoma_californica,
		145	Cyanocitta_cristata,
		146	Calocitta_formosa,
		147	Corvus_corone,
		148	Corvus_brachyrhynchos,
		149	Corvus_monedula,
		150	Corvus_rhipidurus,
		151	Pica_hudsonia,
		152	Pica_nuttalli,
		153	Pica_pica,
		154	Lanius_collaris,
		155	Lanius_minor,
		156	Lanius_senator,
		157	Lanius_tigrinus,
		158	Lanius_collurio,
		159	Lanius_schach,
		160	Lanius_bucephalus,
		161	Lanius_nubicus,
		162	Lanius_vittatus,
		163	Lanius_dorsalis,
		164	Lanius_excubitor,
		165	Lanius_sphenocercus,
		166	Lanius_ludovicianus,
		167	Lanius_somalicus,
		168	Lanius_gubernator,
		169	Dicrurus_ludwigii,
		170	Dicrurus_adsimilis,
		171	Dicrurus_forficatus,
		172	Chaetops_frenatus,
		173	Chaetops_aurantius,
		174	Melanodryas_cucullata,
		175	Eopsaltria_australis,
		176	Drymodes_brunneopygia,
		177	Petroica_macrocephala,
		178	Petroica_goodenovii,
		179	Petroica_australis,
		180	Stenostira_scita,
		181	Elminia_albicauda,
		182	Elminia_albiventris,
		183	Elminia_albonotata,
		184	Elminia_nigromitrata,
		185	Cephalopyrus_flammiceps,
		186	Culicicapa_ceylonensis,
		187	Auriparus_flaviceps,
		188	Anthoscopus_minutus,
		189	Anthoscopus_caroli,
		190	Remiz_pendulinus,
		191	Pseudopodoces_humilis,
		192	Parus_leucomelas,
		193	Parus_niger,
		194	Parus_albiventris,
		195	Baeolophus_wollweberi,
		196	Baeolophus_inornatus,
		197	Baeolophus_bicolor,
		198	Baeolophus_atricristatus,
		199	Parus_cristatus,
		200	Parus_ater,
		201	Parus_rufonuchalis,
		202	Parus_montanus,
		203	Parus_lugubris,
		204	Parus_atricapillus,
		205	Parus_cinctus,
		206	Parus_hudsonicus,
		207	Parus_rufescens,
		208	Parus_carolinensis,
		209	Parus_sclateri,
		210	Parus_palustris,
		211	Parus_major,
		212	Parus_cyanus,
		213	Parus_caeruleus,
		214	Parus_cinerascens,
		215	Panurus_biarmicus,
		216	Mirafra_sabota,
		217	Mirafra_hova,
		218	Mirafra_gilletti,
		219	Mirafra_poecilosterna,
		220	Mirafra_hypermetra,
		221	Mirafra_africana,
		222	Mirafra_africanoides,
		223	Alauda_arvensis,
		224	Alauda_razae,
		225	Galerida_theklae,
		226	Galerida_modesta,
		227	Galerida_cristata,
		228	Galerida_magnirostris,
		229	Lullula_arborea,
		230	Melanocorypha_calandra,
		231	Eremalauda_starki,
		232	Spizocorys_fringillaris,
		233	Spizocorys_conirostris,
		234	Calandrella_somalica,
		235	Calandrella_cinerea,
		236	Eremophila_alpestris,
		237	Eremopterix_nigriceps,
		238	Eremopterix_leucopareia,
		239	Eremopterix_verticalis,
		240	Eremopterix_australis,
		241	Eremopterix_leucotis,
		242	Certhilauda_subcoronata,
		243	Certhilauda_chuana,
		244	Ammomanes_deserti,
		245	Certhilauda_barlowi,
		246	Certhilauda_burra,
		247	Certhilauda_albescens,
		248	Certhilauda_erythrochlamys,
		249	Heteromirafra_ruddi,
		250	Nicator_gularis,
		251	Nicator_chloris,
		252	Cisticola_anonymus,
		253	Cisticola_ayresii,
		254	Cisticola_robustus,
		255	Cisticola_brunnescens,
		256	Cisticola_cinereolus,
		257	Cisticola_juncidis,
		258	Cisticola_exilis,
		259	Cisticola_tinniens,
		260	Hypergerus_atriceps,
		261	Eremomela_icteropygialis,
		262	Camaroptera_superciliaris,
		263	Camaroptera_brachyura,
		264	Apalis_thoracica,
		265	Prinia_gracilis,
		266	Zosterops_lateralis,
		267	Yuhina_brunneiceps,
		268	Garrulax_morrisonianus,
		269	Turdoides_squamiceps,
		270	Turdoides_altirostris,
		271	Paradoxornis_webbianus,
		272	Chamaea_fasciata,
		273	Sylvia_nana,
		274	Sylvia_boehmi,
		275	Sylvia_subcaerulea,
		276	Sylvia_curruca,
		277	Sylvia_hortensis,
		278	Sylvia_leucomelaena,
		279	Sylvia_buryi,
		280	Sylvia_nisoria,
		281	Sylvia_cantillans,
		282	Sylvia_mystacea,
		283	Sylvia_melanocephala,
		284	Sylvia_melanothorax,
		285	Sylvia_rueppelli,
		286	Sylvia_undata,
		287	Sylvia_deserticola,
		288	Sylvia_sarda,
		289	Sylvia_conspicillata,
		290	Sylvia_communis,
		291	Sylvia_atricapilla,
		292	Sylvia_borin,
		293	Andropadus_importunus,
		294	Bleda_syndactylus,
		295	Bleda_notatus,
		296	Andropadus_nigriceps,
		297	Andropadus_milanjensis,
		298	Chlorocichla_flaviventris,
		299	Phyllastrephus_cabanisi,
		300	Phyllastrephus_fischeri,
		301	Phyllastrephus_terrestris,
		302	Phyllastrephus_debilis,
		303	Phyllastrephus_icterinus,
		304	Phyllastrephus_flavostriatus,
		305	Andropadus_gracilis,
		306	Criniger_calurus,
		307	Pycnonotus_sinensis,
		308	Pycnonotus_nigricans,
		309	Pycnonotus_barbatus,
		310	Pycnonotus_capensis,
		311	Pycnonotus_xanthopygos,
		312	Hypsipetes_olivaceus,
		313	Ixos_amaurotis,
		314	Alophoixus_finschii,
		315	Progne_subis,
		316	Tachycineta_albilinea,
		317	Tachycineta_bicolor,
		318	Tachycineta_thalassina,
		319	Riparia_riparia,
		320	Delichon_urbicum,
		321	Hirundo_semirufa,
		322	Petrochelidon_fulva,
		323	Petrochelidon_pyrrhonota,
		324	Hirundo_ariel,
		325	Hirundo_rustica,
		326	Pholidornis_rushiae,
		327	Phylloscopus_humei,
		328	Phylloscopus_fuscatus,
		329	Phylloscopus_collybita,
		330	Phylloscopus_sindianus,
		331	Phylloscopus_trochilus,
		332	Phylloscopus_sibilatrix,
		333	Phylloscopus_bonelli,
		334	Phylloscopus_ruficapilla,
		335	Phylloscopus_umbrovirens,
		336	Phylloscopus_nitidus,
		337	Cettia_cetti,
		338	Cettia_fortipes,
		339	Psaltriparus_minimus,
		340	Acrocephalus_melanopogon,
		341	Acrocephalus_schoenobaenus,
		342	Acrocephalus_bistrigiceps,
		343	Acrocephalus_paludicola,
		344	Acrocephalus_dumetorum,
		345	Acrocephalus_orinus,
		346	Acrocephalus_scirpaceus,
		347	Acrocephalus_baeticatus,
		348	Acrocephalus_arundinaceus,
		349	Acrocephalus_stentoreus,
		350	Acrocephalus_aequinoctialis,
		351	Acrocephalus_familiaris,
		352	Acrocephalus_sechellensis,
		353	Chloropeta_natalensis,
		354	Hippolais_polyglotta,
		355	Hippolais_icterina,
		356	Acrocephalus_palustris,
		357	Cincloramphus_cruralis,
		358	Bradypterus_cinnamomeus,
		359	Bradypterus_lopezi,
		360	Bradypterus_barratti,
		361	Bradypterus_baboecala,
		362	Bradypterus_sylvaticus,
		363	Acrocephalus_luscinius,
		364	Locustella_naevia,
		365	Bradypterus_graueri,
		366	Locustella_luscinioides,
		367	Locustella_fluviatilis,
		368	Hyliota_violacea,
		369	Hyliota_australis,
		370	Hyliota_flavigaster,
		371	Scotocerca_inquieta,
		372	Bradypterus_victorini,
		373	Melocichla_mentalis,
		374	Sphenoeacus_afer,
		375	Sylvietta_denti,
		376	Sylvietta_virens,
		377	Sylvietta_brachyura,
		378	Sylvietta_rufescens,
		379	Sylvietta_whytii,
		380	Regulus_ignicapilla,
		381	Regulus_regulus,
		382	Phainopepla_nitens,
		383	Bombycilla_cedrorum,
		384	Bombycilla_garrulus,
		385	Certhia_brachydactyla,
		386	Certhia_familiaris,
		387	Campylorhynchus_brunneicapillus,
		388	Campylorhynchus_nuchalis,
		389	Campylorhynchus_griseus,
		390	Thryothorus_felix,
		391	Thryothorus_sinaloa,
		392	Thryothorus_rufalbus,
		393	Thryothorus_leucotis,
		394	Thryothorus_ludovicianus,
		395	Thryomanes_bewickii,
		396	Cistothorus_palustris,
		397	Cistothorus_meridae,
		398	Cistothorus_platensis,
		399	Troglodytes_cobbi,
		400	Troglodytes_troglodytes,
		401	Troglodytes_aedon,
		402	Catherpes_mexicanus,
		403	Salpinctes_obsoletus,
		404	Polioptila_dumicola,
		405	Sitta_carolinensis,
		406	Sitta_europaea,
		407	Dumetella_carolinensis,
		408	Toxostoma_bendirei,
		409	Toxostoma_crissale,
		410	Toxostoma_lecontei,
		411	Toxostoma_curvirostre,
		412	Toxostoma_rufum,
		413	Toxostoma_longirostre,
		414	Oreoscoptes_montanus,
		415	Mimus_patagonicus,
		416	Mimus_thenca,
		417	Mimus_gundlachii,
		418	Mimus_longicaudatus,
		419	Mimus_polyglottos,
		420	Mimus_gilvus,
		421	Mimus_parvulus,
		422	Cinnyricinclus_leucogaster,
		423	Creatophora_cinerea,
		424	Sturnus_philippensis,
		425	Sturnus_sturninus,
		426	Sturnus_contra,
		427	Acridotheres_ginginianus,
		428	Acridotheres_tristis,
		429	Acridotheres_cristatellus,
		430	Acridotheres_fuscus,
		431	Sturnus_pagodarum,
		432	Sturnus_malabaricus,
		433	Leucopsar_rothschildi,
		434	Sturnus_roseus,
		435	Sturnus_unicolor,
		436	Sturnus_vulgaris,
		437	Onychognathus_walleri,
		438	Onychognathus_tristramii,
		439	Onychognathus_albirostris,
		440	Onychognathus_salvadorii,
		441	Onychognathus_morio,
		442	Onychognathus_nabouroup,
		443	Onychognathus_tenuirostris,
		444	Lamprotornis_corruscus,
		445	Lamprotornis_purpureiceps,
		446	Lamprotornis_australis,
		447	Cosmopsarus_unicolor,
		448	Lamprotornis_mevesii,
		449	Lamprotornis_caudatus,
		450	Lamprotornis_purpuroptera,
		451	Lamprotornis_chalybaeus,
		452	Lamprotornis_nitens,
		453	Cosmopsarus_regius,
		454	Lamprotornis_splendidus,
		455	Lamprotornis_superbus,
		456	Lamprotornis_pulcher,
		457	Spreo_fischeri,
		458	Spreo_bicolor,
		459	Speculipastor_bicolor,
		460	Saroglossa_spiloptera,
		461	Mino_anais,
		462	Gracula_religiosa,
		463	Aplonis_opaca,
		464	Aplonis_dichroa,
		465	Scissirostrum_dubium,
		466	Buphagus_erythrorhynchus,
		467	Buphagus_africanus,
		468	Cinclus_mexicanus,
		469	Cinclus_schulzi,
		470	Cinclus_pallasii,
		471	Cinclus_cinclus,
		472	Hylocichla_mustelina,
		473	Catharus_ustulatus,
		474	Catharus_guttatus,
		475	Catharus_fuscescens,
		476	Catharus_minimus,
		477	Zoothera_naevia,
		478	Turdus_torquatus,
		479	Turdus_pilaris,
		480	Turdus_cardis,
		481	Turdus_migratorius,
		482	Turdus_albicollis,
		483	Turdus_grayi,
		484	Turdus_iliacus,
		485	Turdus_helleri,
		486	Turdus_merula,
		487	Turdus_viscivorus,
		488	Turdus_philomelos,
		489	Sialia_mexicana,
		490	Sialia_currucoides,
		491	Sialia_sialis,
		492	Myadestes_palmeri,
		493	Muscicapa_caerulescens,
		494	Muscicapa_comitata,
		495	Muscicapa_epulata,
		496	Muscicapa_striata,
		497	Muscicapa_cassini,
		498	Muscicapa_adusta,
		499	Muscicapa_sethsmithi,
		500	Muscicapa_infuscata,
		501	Namibornis_herero,
		502	Myioparus_plumbeus,
		503	Myioparus_griseigularis,
		504	Melaenornis_pammelaina,
		505	Melaenornis_edolioides,
		506	Sigelus_silens,
		507	Empidornis_semipartitus,
		508	Bradornis_infuscatus,
		509	Bradornis_pallidus,
		510	Bradornis_mariquensis,
		511	Bradornis_microrhynchus,
		512	Erithacus_rubecula,
		513	Phoenicurus_ochruros,
		514	Phoenicurus_phoenicurus,
		515	Myrmecocichla_aethiops,
		516	Oenanthe_oenanthe,
		517	Saxicola_torquatus,
		518	Saxicola_rubetra,
		519	Ficedula_hypoleuca,
		520	Ficedula_albicollis,
		521	Ficedula_semitorquata,
		522	Ficedula_parva,
		523	Ficedula_zanthopygia,
		524	Luscinia_megarhynchos,
		525	Luscinia_luscinia,
		526	Dioptrornis_fischeri,
		527	Luscinia_svecica,
		528	Petronia_xanthocollis,
		529	Passer_montanus,
		530	Passer_domesticus,
		531	Passer_rutilans,
		532	Passer_griseus,
		533	Montifringilla_nivalis,
		534	Petronia_petronia,
		535	Anthus_leucophrys,
		536	Anthus_pratensis,
		537	Anthus_petrosus,
		538	Anthus_spinoletta,
		539	Anthus_vaalensis,
		540	Anthus_trivialis,
		541	Anthus_lineiventris,
		542	Anthus_hoeschi,
		543	Anthus_lutescens,
		544	Anthus_melindae,
		545	Anthus_campestris,
		546	Anthus_similis,
		547	Anthus_crenatus,
		548	Anthus_novaeseelandiae,
		549	Anthus_chloris,
		550	Macronyx_sharpei,
		551	Macronyx_capensis,
		552	Macronyx_ameliae,
		553	Macronyx_croceus,
		554	Macronyx_fuellebornii,
		555	Macronyx_aurantiigula,
		556	Dendronanthus_indicus,
		557	Tmetothylacus_tenellus,
		558	Motacilla_alba,
		559	Motacilla_citreola,
		560	Motacilla_flava,
		561	Motacilla_grandis,
		562	Motacilla_madaraspatensis,
		563	Motacilla_cinerea,
		564	Motacilla_aguimp,
		565	Motacilla_clara,
		566	Motacilla_capensis,
		567	Coccothraustes_coccothraustes,
		568	Mycerobas_carnipes,
		569	Paroreomyza_montana,
		570	Hemignathus_munroi,
		571	Hemignathus_virens,
		572	Pseudonestor_xanthophrys,
		573	Loxops_coccineus,
		574	Vestiaria_coccinea,
		575	Himatione_sanguinea,
		576	Telespiza_cantans,
		577	Telespiza_ultima,
		578	Loxioides_bailleui,
		579	Oreomystis_mana,
		580	Pyrrhula_pyrrhula,
		581	Pinicola_enucleator,
		582	Bucanetes_githagineus,
		583	Eremopsaltria_mongolicus,
		584	Carpodacus_synoicus,
		585	Carpodacus_purpureus,
		586	Carpodacus_cassinii,
		587	Carpodacus_erythrinus,
		588	Carpodacus_mexicanus,
		589	Callacanthis_burtoni,
		590	Carpodacus_puniceus,
		591	Carpodacus_roseus,
		592	Carpodacus_rubicilla,
		593	Leucosticte_tephrocotis,
		594	Leucosticte_australis,
		595	Leucosticte_atrata,
		596	Carduelis_cannabina,
		597	Carduelis_flavirostris,
		598	Carduelis_tristis,
		599	Carduelis_lawrencei,
		600	Carduelis_psaltria,
		601	Carduelis_spinus,
		602	Carduelis_pinus,
		603	Serinus_striolatus,
		604	Serinus_leucopterus,
		605	Serinus_gularis,
		606	Serinus_albogularis,
		607	Serinus_sulphuratus,
		608	Serinus_flaviventris,
		609	Serinus_burtoni,
		610	Serinus_citrinipectus,
		611	Serinus_atrogularis,
		612	Serinus_mozambicus,
		613	Serinus_totta,
		614	Serinus_scotops,
		615	Serinus_alario,
		616	Serinus_flavivertex,
		617	Serinus_canicollis,
		618	Serinus_nigriceps,
		619	Serinus_pusillus,
		620	Serinus_mennelli,
		621	Serinus_serinus,
		622	Serinus_canaria,
		623	Serinus_syriacus,
		624	Serinus_tristriatus,
		625	Carduelis_carduelis,
		626	Carduelis_citrinella,
		627	Carduelis_hornemanni,
		628	Carduelis_flammea,
		629	Loxia_curvirostra,
		630	Loxia_scotica,
		631	Loxia_leucoptera,
		632	Carduelis_spinoides,
		633	Carduelis_chloris,
		634	Rhodopechys_obsoletus,
		635	Rhodopechys_sanguineus,
		636	Fringilla_coelebs,
		637	Fringilla_teydea,
		638	Fringilla_montifringilla,
		639	Calcarius_lapponicus,
		640	Calcarius_ornatus,
		641	Calcarius_pictus,
		642	Calcarius_mccownii,
		643	Plectrophenax_nivalis,
		644	Seiurus_aurocapilla,
		645	Seiurus_noveboracensis,
		646	Seiurus_motacilla,
		647	Mniotilta_varia,
		648	Limnothlypis_swainsonii,
		649	Protonotaria_citrea,
		650	Vermivora_ruficapilla,
		651	Vermivora_peregrina,
		652	Vermivora_pinus,
		653	Vermivora_chrysoptera,
		654	Oporornis_formosus,
		655	Oporornis_tolmiei,
		656	Oporornis_philadelphia,
		657	Geothlypis_trichas,
		658	Dendroica_magnolia,
		659	Dendroica_discolor,
		660	Dendroica_nigrescens,
		661	Dendroica_townsendi,
		662	Dendroica_virens,
		663	Dendroica_adelaidae,
		664	Dendroica_coronata,
		665	Dendroica_dominica,
		666	Dendroica_palmarum,
		667	Dendroica_caerulescens,
		668	Setophaga_ruticilla,
		669	Dendroica_pensylvanica,
		670	Dendroica_petechia,
		671	Dendroica_fusca,
		672	Dendroica_striata,
		673	Dendroica_castanea,
		674	Dendroica_cerulea,
		675	Parula_americana,
		676	Dendroica_tigrina,
		677	Wilsonia_citrina,
		678	Wilsonia_canadensis,
		679	Wilsonia_pusilla,
		680	Myioborus_pictus,
		681	Icteria_virens,
		682	Icterus_galbula,
		683	Icterus_pustulatus,
		684	Icterus_bullockii,
		685	Icterus_gularis,
		686	Molothrus_ater,
		687	Molothrus_aeneus,
		688	Molothrus_rufoaxillaris,
		689	Agelaius_tricolor,
		690	Agelaius_assimilis,
		691	Agelaius_phoeniceus,
		692	Agelaius_humeralis,
		693	Agelaius_xanthomus,
		694	Euphagus_carolinus,
		695	Euphagus_cyanocephalus,
		696	Quiscalus_major,
		697	Quiscalus_mexicanus,
		698	Quiscalus_lugubris,
		699	Quiscalus_quiscula,
		700	Nesopsar_nigerrimus,
		701	Dives_dives,
		702	Agelasticus_thilius,
		703	Agelaioides_badius,
		704	Chrysomus_icterocephalus,
		705	Amblyramphus_holosericeus,
		706	Curaeus_curaeus,
		707	Cacicus_solitarius,
		708	Clypicterus_oseryi,
		709	Cacicus_haemorrhous,
		710	Cacicus_cela,
		711	Cacicus_uropygialis,
		712	Cacicus_chrysopterus,
		713	Psarocolius_guatimozinus,
		714	Psarocolius_bifasciatus,
		715	Psarocolius_viridis,
		716	Psarocolius_angustifrons,
		717	Psarocolius_atrovirens,
		718	Psarocolius_wagleri,
		719	Sturnella_superciliaris,
		720	Sturnella_loyca,
		721	Sturnella_neglecta,
		722	Sturnella_magna,
		723	Sturnella_bellicosa,
		724	Sturnella_defilippii,
		725	Dolichonyx_oryzivorus,
		726	Xanthocephalus_xanthocephalus,
		727	Emberiza_schoeniclus,
		728	Emberiza_elegans,
		729	Melophus_lathami,
		730	Miliaria_calandra,
		731	Emberiza_citrinella,
		732	Emberiza_cirlus,
		733	Emberiza_hortulana,
		734	Emberiza_cioides,
		735	Emberiza_cia,
		736	Emberiza_impetuani,
		737	Emberiza_tahapisi,
		738	Emberiza_striolata,
		739	Emberiza_capensis,
		740	Emberiza_cabanisi,
		741	Emberiza_flaviventris,
		742	Aimophila_quinquestriata,
		743	Amphispiza_bilineata,
		744	Spizella_pusilla,
		745	Spizella_breweri,
		746	Spizella_pallida,
		747	Spizella_passerina,
		748	Spizella_atrogularis,
		749	Junco_phaeonotus,
		750	Junco_hyemalis,
		751	Zonotrichia_capensis,
		752	Zonotrichia_albicollis,
		753	Zonotrichia_querula,
		754	Zonotrichia_leucophrys,
		755	Zonotrichia_atricapilla,
		756	Passerella_iliaca,
		757	Spizella_arborea,
		758	Amphispiza_belli,
		759	Pooecetes_gramineus,
		760	Ammodramus_caudacutus,
		761	Ammodramus_maritimus,
		762	Ammodramus_leconteii,
		763	Passerculus_sandwichensis,
		764	Ammodramus_henslowii,
		765	Ammodramus_bairdii,
		766	Melospiza_georgiana,
		767	Melospiza_lincolnii,
		768	Melospiza_melodia,
		769	Pipilo_fuscus,
		770	Pipilo_aberti,
		771	Pipilo_chlorurus,
		772	Pipilo_maculatus,
		773	Pipilo_erythrophthalmus,
		774	Pezopetes_capitalis,
		775	Ammodramus_savannarum,
		776	Arremonops_rufivirgatus,
		777	Aimophila_aestivalis,
		778	Aimophila_botterii,
		779	Aimophila_mystacalis,
		780	Aimophila_humeralis,
		781	Aimophila_carpalis,
		782	Chondestes_grammacus,
		783	Calamospiza_melanocorys,
		784	Passerina_ciris,
		785	Passerina_versicolor,
		786	Passerina_leclancherii,
		787	Passerina_amoena,
		788	Passerina_caerulea,
		789	Passerina_cyanea,
		790	Spiza_americana,
		791	Pheucticus_melanocephalus,
		792	Pheucticus_ludovicianus,
		793	Piranga_rubra,
		794	Piranga_olivacea,
		795	Piranga_ludoviciana,
		796	Cardinalis_cardinalis,
		797	Nesospiza_acunhae,
		798	Tiaris_olivaceus,
		799	Geospiza_fortis,
		800	Geospiza_magnirostris,
		801	Geospiza_difficilis,
		802	Geospiza_fuliginosa,
		803	Geospiza_conirostris,
		804	Geospiza_scandens,
		805	Thraupis_episcopus,
		806	Sporophila_minuta,
		807	Ramphocelus_costaricensis,
		808	Volatinia_jacarina,
		809	Anaplectes_rubriceps,
		810	Philetairus_socius,
		811	Pseudonigrita_arnaudi,
		812	Plocepasser_mahali,
		813	Plocepasser_donaldsoni,
		814	Sporopipes_frontalis,
		815	Sporopipes_squamifrons,
		816	Histurgops_ruficaudus,
		817	Dinemellia_dinemelli,
		818	Bubalornis_albirostris,
		819	Malimbus_racheliae,
		820	Malimbus_scutatus,
		821	Malimbus_malimbicus,
		822	Malimbus_nitens,
		823	Malimbus_rubricollis,
		824	Malimbus_ibadanensis,
		825	Malimbus_erythrogaster,
		826	Malimbus_cassini,
		827	Malimbus_coronatus,
		828	Ploceus_jacksoni,
		829	Ploceus_tricolor,
		830	Ploceus_alienus,
		831	Ploceus_bertrandi,
		832	Ploceus_benghalensis,
		833	Ploceus_philippinus,
		834	Ploceus_xanthopterus,
		835	Ploceus_princeps,
		836	Ploceus_xanthops,
		837	Ploceus_megarhynchus,
		838	Ploceus_preussi,
		839	Ploceus_heuglini,
		840	Ploceus_galbula,
		841	Ploceus_melanogaster,
		842	Ploceus_baglafecht,
		843	Ploceus_bicolor,
		844	Ploceus_cucullatus,
		845	Ploceus_angolensis,
		846	Ploceus_nigricollis,
		847	Ploceus_nigerrimus,
		848	Ploceus_olivaceiceps,
		849	Ploceus_taeniopterus,
		850	Ploceus_melanocephalus,
		851	Ploceus_intermedius,
		852	Ploceus_superciliosus,
		853	Ploceus_capensis,
		854	Ploceus_velatus,
		855	Ploceus_ocularis,
		856	Ploceus_luteolus,
		857	Ploceus_grandis,
		858	Ploceus_spekei,
		859	Ploceus_vitellinus,
		860	Ploceus_sanctithomae,
		861	Ploceus_pelzelni,
		862	Quelea_quelea,
		863	Quelea_cardinalis,
		864	Foudia_rubra,
		865	Foudia_eminentissima,
		866	Foudia_madagascariensis,
		867	Foudia_sechellarum,
		868	Foudia_flavicans,
		869	Euplectes_afer,
		870	Euplectes_gierowii,
		871	Euplectes_franciscanus,
		872	Euplectes_ardens,
		873	Euplectes_hordeaceus,
		874	Euplectes_orix,
		875	Euplectes_nigroventris,
		876	Euplectes_capensis,
		877	Euplectes_hartlaubi,
		878	Euplectes_jacksoni,
		879	Euplectes_progne,
		880	Euplectes_macroura,
		881	Euplectes_albonotatus,
		882	Euplectes_axillaris,
		883	Euplectes_aureus,
		884	Amblyospiza_albifrons,
		885	Lagonosticta_senegala,
		886	Lonchura_striata,
		887	Padda_oryzivora,
		888	Poephila_acuticauda,
		889	Taeniopygia_guttata,
		890	Vidua_paradisaea,
		891	Vidua_macroura,
		892	Vidua_chalybeata,
		893	Prunella_modularis,
		894	Prunella_collaris,
		895	Nectarinia_osea,
		896	Nectarinia_coccinigaster,
		897	Nectarinia_dussumieri,
		898	Promerops_cafer,
		899	Promerops_gurneyi
	;
	TREE * UNTITLED = [&R] (((((((1:1.226475145,2:1.226475145):13.39970424,3:14.62617939):3.16820965,(4:17.51340618,(((((5:6.012378701,(6:2.143117205,7:2.143117205):3.869261497):2.109339709,(8:3.674957773,9:3.674957773):4.446760637):0.6306987196,10:8.75241713):0.1708711662,11:8.923288297):0.6108710272,(12:1.426993227,13:1.426993227):8.107166097):7.979246859):0.2809828553):3.734885885,14:21.52927492):…
END;
