# Supplementary material for: Polygyny is linked to accelerated birdsong evolution but not to larger song repertoires
Source: Nat Commun. 2019 Feb 21;10:884. doi: 10.1038/s41467-019-08621-3 (PMC6385279; doi:10.1038/s41467-019-08621-3)
Supplement: Supplementary file 9 — Supplementary Software 1 [file 41467_2019_8621_MOESM9_ESM.zip › Final Revision Code/MacOnly BayesTraits Code/samplematezillaHack60.nex]

#NEXUS
[R-package APE, Thu Jan 11 18:46:52 2018]
BEGIN TAXA;
	DIMENSIONS NTAX = 899;
	TAXLABELS
		Tyrannus_tyrannus
		Myiarchus_crinitus
		Myiarchus_cinerascens
		Sayornis_nigricans
		Sayornis_phoebe
		Empidonax_minimus
		Empidonax_traillii
		Empidonax_alnorum
		Empidonax_difficilis
		Empidonax_flaviventris
		Empidonax_virescens
		Contopus_sordidulus
		Pyrocephalus_rubinus
		Elaenia_chiriquensis
		Oxyruncus_cristatus
		Gymnopithys_leucaspis
		Cercomacra_tyrannina
		Conopophaga_lineata
		Xenops_minutus
		Automolus_rubiginosus
		Automolus_ochrolaemus
		Thripadectes_rufobrunneus
		Cinclodes_albiventris
		Cinclodes_fuscus
		Cinclodes_antarcticus
		Cinclodes_albidiventris
		Cinclodes_comechingonus
		Furnarius_rufus
		Leptasthenura_yanacensis
		Leptasthenura_striolata
		Pseudoseisura_cristata
		Pseudoseisura_lophotes
		Cranioleuca_erythrops
		Synallaxis_erythrothorax
		Synallaxis_brachyura
		Synallaxis_zimmeri
		Phacellodomus_maculipectus
		Phacellodomus_striaticollis
		Sclerurus_guatemalensis
		Sclerurus_caudacutus
		Scenopoeetes_dentirostris
		Prionodura_newtoniana
		Ptilonorhynchus_violaceus
		Chlamydera_lauterbachi
		Chlamydera_maculata
		Chlamydera_guttata
		Chlamydera_cerviniventris
		Chlamydera_nuchalis
		Ailuroedus_melanotis
		Ailuroedus_crassirostris
		Malurus_splendens
		Malurus_cyaneus
		Malurus_coronatus
		Malurus_pulcherrimus
		Malurus_lamberti
		Malurus_alboscapulatus
		Malurus_amabilis
		Malurus_cyanocephalus
		Malurus_elegans
		Malurus_melanocephalus
		Malurus_leucopterus
		Pardalotus_punctatus
		Pardalotus_quadragintus
		Pardalotus_striatus
		Manorina_melanocephala
		Sericornis_frontalis
		Pycnoptilus_floccosus
		Acanthornis_magna
		Gerygone_igata
		Pomatostomus_temporalis
		Orthonyx_spaldingii
		Notiomystis_cincta
		Pachycephala_pectoralis
		Pyrrhocorax_graculus
		Perisoreus_infaustus
		Perisoreus_canadensis
		Cyanocitta_cristata
		Aphelocoma_ultramarina
		Aphelocoma_coerulescens
		Aphelocoma_insularis
		Aphelocoma_californica
		Calocitta_formosa
		Pica_hudsonia
		Pica_nuttalli
		Pica_pica
		Corvus_corone
		Corvus_brachyrhynchos
		Corvus_rhipidurus
		Corvus_monedula
		Lanius_nubicus
		Lanius_minor
		Lanius_senator
		Lanius_schach
		Lanius_bucephalus
		Lanius_collurio
		Lanius_vittatus
		Lanius_tigrinus
		Lanius_collaris
		Lanius_gubernator
		Lanius_somalicus
		Lanius_sphenocercus
		Lanius_excubitor
		Lanius_ludovicianus
		Lanius_dorsalis
		Manucodia_keraudrenii
		Manucodia_chalybatus
		Parotia_wahnesi
		Parotia_carolae
		Pteridophora_alberti
		Ptiloris_magnificus
		Lophorina_superba
		Cicinnurus_magnificus
		Paradisaea_minor
		Epimachus_meyeri
		Epimachus_fastuosus
		Epimachus_albertisi
		Arses_telescophthalmus
		Chasiempis_sandwichensis
		Grallina_cyanoleuca
		Terpsiphone_atrochalybeia
		Terpsiphone_rufocinerea
		Terpsiphone_rufiventer
		Terpsiphone_corvina
		Terpsiphone_paradisi
		Terpsiphone_viridis
		Terpsiphone_bedfordi
		Hypothymis_azurea
		Trochocercus_cyanomelas
		Trochocercus_nitens
		Rhipidura_leucophrys
		Dicrurus_forficatus
		Dicrurus_adsimilis
		Dicrurus_ludwigii
		Vireo_atricapilla
		Vireo_bellii
		Vireo_griseus
		Vireo_flavifrons
		Vireo_solitarius
		Vireo_vicinior
		Vireo_huttoni
		Vireo_philadelphicus
		Vireo_altiloquus
		Vireo_flavoviridis
		Vireo_olivaceus
		Cyclarhis_gujanensis
		Psophodes_olivaceus
		Mohoua_albicilla
		Mohoua_ochrocephala
		Mohoua_novaeseelandiae
		Vanga_curvirostris
		Tylas_eduardi
		Euryceros_prevostii
		Calicalicus_madagascariensis
		Tephrodornis_pondicerianus
		Prionops_retzii
		Platysteira_chalybea
		Platysteira_concreta
		Platysteira_cyanea
		Platysteira_peltata
		Platysteira_castanea
		Batis_occulta
		Malaconotus_blanchoti
		Tchagra_minutus
		Dryoscopus_cubla
		Laniarius_erythrogaster
		Gymnorhina_tibicen
		Lalage_tricolor
		Coracina_azurea
		Campephaga_quiscalina
		Campephaga_phoenicea
		Coracina_cinerea
		Chaetops_frenatus
		Chaetops_aurantius
		Melanodryas_cucullata
		Eopsaltria_australis
		Drymodes_brunneopygia
		Petroica_macrocephala
		Petroica_australis
		Petroica_goodenovii
		Auriparus_flaviceps
		Anthoscopus_minutus
		Anthoscopus_caroli
		Remiz_pendulinus
		Pseudopodoces_humilis
		Parus_ater
		Parus_leucomelas
		Parus_rufonuchalis
		Parus_lugubris
		Parus_atricapillus
		Parus_carolinensis
		Parus_sclateri
		Parus_cinctus
		Parus_rufescens
		Parus_hudsonicus
		Parus_montanus
		Parus_cinerascens
		Parus_cristatus
		Baeolophus_inornatus
		Baeolophus_bicolor
		Baeolophus_atricristatus
		Baeolophus_wollweberi
		Parus_niger
		Parus_albiventris
		Parus_palustris
		Parus_major
		Parus_cyanus
		Parus_caeruleus
		Elminia_albicauda
		Elminia_nigromitrata
		Elminia_albonotata
		Elminia_albiventris
		Culicicapa_ceylonensis
		Cephalopyrus_flammiceps
		Stenostira_scita
		Nicator_gularis
		Nicator_chloris
		Panurus_biarmicus
		Eremopterix_verticalis
		Eremopterix_australis
		Eremopterix_leucopareia
		Eremopterix_nigriceps
		Eremopterix_leucotis
		Certhilauda_albescens
		Certhilauda_barlowi
		Certhilauda_burra
		Ammomanes_deserti
		Heteromirafra_ruddi
		Certhilauda_erythrochlamys
		Certhilauda_chuana
		Certhilauda_subcoronata
		Lullula_arborea
		Galerida_cristata
		Galerida_modesta
		Galerida_theklae
		Galerida_magnirostris
		Alauda_razae
		Alauda_arvensis
		Eremalauda_starki
		Spizocorys_conirostris
		Spizocorys_fringillaris
		Melanocorypha_calandra
		Calandrella_somalica
		Calandrella_cinerea
		Eremophila_alpestris
		Mirafra_africana
		Mirafra_gilletti
		Mirafra_hova
		Mirafra_poecilosterna
		Mirafra_hypermetra
		Mirafra_sabota
		Mirafra_africanoides
		Scotocerca_inquieta
		Hyliota_violacea
		Hyliota_flavigaster
		Hyliota_australis
		Cincloramphus_cruralis
		Bradypterus_sylvaticus
		Bradypterus_baboecala
		Bradypterus_cinnamomeus
		Bradypterus_lopezi
		Bradypterus_barratti
		Bradypterus_graueri
		Locustella_luscinioides
		Locustella_fluviatilis
		Locustella_naevia
		Acrocephalus_palustris
		Hippolais_polyglotta
		Hippolais_icterina
		Acrocephalus_familiaris
		Acrocephalus_aequinoctialis
		Acrocephalus_stentoreus
		Acrocephalus_arundinaceus
		Acrocephalus_sechellensis
		Acrocephalus_luscinius
		Acrocephalus_melanopogon
		Acrocephalus_schoenobaenus
		Acrocephalus_bistrigiceps
		Acrocephalus_paludicola
		Acrocephalus_dumetorum
		Acrocephalus_orinus
		Acrocephalus_baeticatus
		Acrocephalus_scirpaceus
		Chloropeta_natalensis
		Phylloscopus_nitidus
		Phylloscopus_umbrovirens
		Phylloscopus_ruficapilla
		Phylloscopus_trochilus
		Phylloscopus_collybita
		Phylloscopus_sindianus
		Phylloscopus_fuscatus
		Phylloscopus_humei
		Phylloscopus_sibilatrix
		Phylloscopus_bonelli
		Cettia_fortipes
		Cettia_cetti
		Psaltriparus_minimus
		Pholidornis_rushiae
		Tachycineta_thalassina
		Tachycineta_bicolor
		Tachycineta_albilinea
		Riparia_riparia
		Progne_subis
		Delichon_urbicum
		Hirundo_semirufa
		Petrochelidon_pyrrhonota
		Petrochelidon_fulva
		Hirundo_ariel
		Hirundo_rustica
		Andropadus_importunus
		Bleda_syndactylus
		Bleda_notatus
		Andropadus_nigriceps
		Andropadus_milanjensis
		Chlorocichla_flaviventris
		Phyllastrephus_cabanisi
		Phyllastrephus_fischeri
		Phyllastrephus_terrestris
		Phyllastrephus_debilis
		Phyllastrephus_icterinus
		Phyllastrephus_flavostriatus
		Andropadus_gracilis
		Criniger_calurus
		Pycnonotus_sinensis
		Pycnonotus_nigricans
		Pycnonotus_barbatus
		Pycnonotus_capensis
		Pycnonotus_xanthopygos
		Hypsipetes_olivaceus
		Ixos_amaurotis
		Alophoixus_finschii
		Cisticola_anonymus
		Cisticola_cinereolus
		Cisticola_robustus
		Cisticola_ayresii
		Cisticola_brunnescens
		Cisticola_juncidis
		Cisticola_tinniens
		Cisticola_exilis
		Hypergerus_atriceps
		Prinia_gracilis
		Eremomela_icteropygialis
		Apalis_thoracica
		Camaroptera_superciliaris
		Camaroptera_brachyura
		Turdoides_squamiceps
		Turdoides_altirostris
		Garrulax_morrisonianus
		Yuhina_brunneiceps
		Zosterops_lateralis
		Sylvia_subcaerulea
		Sylvia_boehmi
		Sylvia_curruca
		Sylvia_buryi
		Sylvia_hortensis
		Sylvia_leucomelaena
		Sylvia_communis
		Sylvia_conspicillata
		Sylvia_deserticola
		Sylvia_undata
		Sylvia_sarda
		Sylvia_melanothorax
		Sylvia_rueppelli
		Sylvia_mystacea
		Sylvia_melanocephala
		Sylvia_cantillans
		Sylvia_nana
		Sylvia_nisoria
		Sylvia_borin
		Sylvia_atricapilla
		Paradoxornis_webbianus
		Chamaea_fasciata
		Sylvietta_rufescens
		Sylvietta_whytii
		Sylvietta_brachyura
		Sylvietta_virens
		Sylvietta_denti
		Bradypterus_victorini
		Melocichla_mentalis
		Sphenoeacus_afer
		Bombycilla_cedrorum
		Bombycilla_garrulus
		Phainopepla_nitens
		Certhia_brachydactyla
		Certhia_familiaris
		Polioptila_dumicola
		Salpinctes_obsoletus
		Catherpes_mexicanus
		Campylorhynchus_brunneicapillus
		Campylorhynchus_griseus
		Campylorhynchus_nuchalis
		Thryothorus_leucotis
		Thryothorus_sinaloa
		Thryothorus_rufalbus
		Thryothorus_felix
		Thryomanes_bewickii
		Thryothorus_ludovicianus
		Cistothorus_platensis
		Cistothorus_meridae
		Cistothorus_palustris
		Troglodytes_cobbi
		Troglodytes_aedon
		Troglodytes_troglodytes
		Sitta_carolinensis
		Sitta_europaea
		Dumetella_carolinensis
		Toxostoma_bendirei
		Toxostoma_lecontei
		Toxostoma_crissale
		Toxostoma_rufum
		Toxostoma_longirostre
		Toxostoma_curvirostre
		Oreoscoptes_montanus
		Mimus_gundlachii
		Mimus_patagonicus
		Mimus_thenca
		Mimus_longicaudatus
		Mimus_polyglottos
		Mimus_gilvus
		Mimus_parvulus
		Creatophora_cinerea
		Acridotheres_ginginianus
		Acridotheres_tristis
		Acridotheres_cristatellus
		Acridotheres_fuscus
		Sturnus_pagodarum
		Sturnus_malabaricus
		Leucopsar_rothschildi
		Sturnus_philippensis
		Sturnus_sturninus
		Sturnus_contra
		Sturnus_roseus
		Sturnus_unicolor
		Sturnus_vulgaris
		Cinnyricinclus_leucogaster
		Onychognathus_morio
		Onychognathus_walleri
		Onychognathus_tristramii
		Onychognathus_albirostris
		Onychognathus_salvadorii
		Onychognathus_nabouroup
		Onychognathus_tenuirostris
		Speculipastor_bicolor
		Saroglossa_spiloptera
		Lamprotornis_corruscus
		Lamprotornis_purpureiceps
		Lamprotornis_australis
		Lamprotornis_caudatus
		Lamprotornis_purpuroptera
		Cosmopsarus_unicolor
		Lamprotornis_mevesii
		Lamprotornis_chalybaeus
		Lamprotornis_nitens
		Lamprotornis_splendidus
		Lamprotornis_superbus
		Lamprotornis_pulcher
		Spreo_fischeri
		Spreo_bicolor
		Cosmopsarus_regius
		Gracula_religiosa
		Mino_anais
		Aplonis_dichroa
		Aplonis_opaca
		Scissirostrum_dubium
		Buphagus_erythrorhynchus
		Buphagus_africanus
		Cinclus_cinclus
		Cinclus_pallasii
		Cinclus_mexicanus
		Cinclus_schulzi
		Sialia_mexicana
		Sialia_currucoides
		Sialia_sialis
		Myadestes_palmeri
		Turdus_philomelos
		Turdus_viscivorus
		Turdus_albicollis
		Turdus_grayi
		Turdus_migratorius
		Turdus_pilaris
		Turdus_torquatus
		Turdus_cardis
		Turdus_iliacus
		Turdus_helleri
		Turdus_merula
		Hylocichla_mustelina
		Catharus_minimus
		Catharus_fuscescens
		Catharus_guttatus
		Catharus_ustulatus
		Zoothera_naevia
		Bradornis_infuscatus
		Bradornis_pallidus
		Bradornis_mariquensis
		Bradornis_microrhynchus
		Muscicapa_sethsmithi
		Muscicapa_adusta
		Muscicapa_striata
		Muscicapa_cassini
		Muscicapa_epulata
		Muscicapa_comitata
		Muscicapa_infuscata
		Muscicapa_caerulescens
		Melaenornis_pammelaina
		Melaenornis_edolioides
		Sigelus_silens
		Empidornis_semipartitus
		Namibornis_herero
		Myioparus_plumbeus
		Myioparus_griseigularis
		Luscinia_svecica
		Luscinia_luscinia
		Dioptrornis_fischeri
		Luscinia_megarhynchos
		Ficedula_parva
		Ficedula_hypoleuca
		Ficedula_albicollis
		Ficedula_semitorquata
		Ficedula_zanthopygia
		Phoenicurus_phoenicurus
		Phoenicurus_ochruros
		Myrmecocichla_aethiops
		Oenanthe_oenanthe
		Saxicola_rubetra
		Saxicola_torquatus
		Erithacus_rubecula
		Regulus_regulus
		Regulus_ignicapilla
		Nectarinia_dussumieri
		Nectarinia_coccinigaster
		Nectarinia_osea
		Prunella_collaris
		Prunella_modularis
		Anaplectes_rubriceps
		Sporopipes_frontalis
		Sporopipes_squamifrons
		Plocepasser_donaldsoni
		Plocepasser_mahali
		Pseudonigrita_arnaudi
		Philetairus_socius
		Bubalornis_albirostris
		Dinemellia_dinemelli
		Histurgops_ruficaudus
		Malimbus_rubricollis
		Malimbus_erythrogaster
		Malimbus_racheliae
		Malimbus_ibadanensis
		Malimbus_scutatus
		Malimbus_coronatus
		Malimbus_cassini
		Malimbus_nitens
		Malimbus_malimbicus
		Ploceus_xanthops
		Ploceus_philippinus
		Ploceus_megarhynchus
		Ploceus_baglafecht
		Ploceus_nigricollis
		Ploceus_spekei
		Ploceus_luteolus
		Ploceus_nigerrimus
		Ploceus_ocularis
		Ploceus_velatus
		Ploceus_capensis
		Ploceus_bicolor
		Ploceus_preussi
		Ploceus_olivaceiceps
		Ploceus_melanocephalus
		Ploceus_superciliosus
		Ploceus_taeniopterus
		Ploceus_intermedius
		Ploceus_galbula
		Ploceus_cucullatus
		Ploceus_angolensis
		Ploceus_melanogaster
		Ploceus_bertrandi
		Ploceus_xanthopterus
		Ploceus_vitellinus
		Ploceus_pelzelni
		Ploceus_heuglini
		Ploceus_alienus
		Ploceus_jacksoni
		Ploceus_benghalensis
		Ploceus_grandis
		Ploceus_princeps
		Ploceus_tricolor
		Ploceus_sanctithomae
		Quelea_cardinalis
		Quelea_quelea
		Foudia_eminentissima
		Foudia_sechellarum
		Foudia_madagascariensis
		Foudia_flavicans
		Foudia_rubra
		Euplectes_aureus
		Euplectes_ardens
		Euplectes_hordeaceus
		Euplectes_orix
		Euplectes_nigroventris
		Euplectes_gierowii
		Euplectes_franciscanus
		Euplectes_capensis
		Euplectes_hartlaubi
		Euplectes_jacksoni
		Euplectes_progne
		Euplectes_albonotatus
		Euplectes_axillaris
		Euplectes_macroura
		Euplectes_afer
		Amblyospiza_albifrons
		Lagonosticta_senegala
		Padda_oryzivora
		Lonchura_striata
		Taeniopygia_guttata
		Poephila_acuticauda
		Vidua_chalybeata
		Vidua_macroura
		Vidua_paradisaea
		Montifringilla_nivalis
		Petronia_petronia
		Passer_griseus
		Passer_montanus
		Passer_domesticus
		Passer_rutilans
		Petronia_xanthocollis
		Anthus_melindae
		Anthus_lutescens
		Anthus_trivialis
		Anthus_leucophrys
		Anthus_chloris
		Anthus_pratensis
		Anthus_petrosus
		Anthus_spinoletta
		Anthus_vaalensis
		Anthus_hoeschi
		Anthus_crenatus
		Anthus_lineiventris
		Anthus_campestris
		Anthus_similis
		Anthus_novaeseelandiae
		Macronyx_croceus
		Macronyx_capensis
		Macronyx_sharpei
		Macronyx_fuellebornii
		Macronyx_aurantiigula
		Macronyx_ameliae
		Dendronanthus_indicus
		Tmetothylacus_tenellus
		Motacilla_capensis
		Motacilla_clara
		Motacilla_grandis
		Motacilla_aguimp
		Motacilla_cinerea
		Motacilla_madaraspatensis
		Motacilla_flava
		Motacilla_citreola
		Motacilla_alba
		Coccothraustes_coccothraustes
		Mycerobas_carnipes
		Rhodopechys_obsoletus
		Rhodopechys_sanguineus
		Carduelis_spinoides
		Carduelis_chloris
		Serinus_burtoni
		Serinus_albogularis
		Serinus_flaviventris
		Serinus_sulphuratus
		Serinus_nigriceps
		Serinus_gularis
		Serinus_totta
		Serinus_leucopterus
		Serinus_tristriatus
		Serinus_striolatus
		Serinus_mozambicus
		Serinus_atrogularis
		Serinus_citrinipectus
		Serinus_scotops
		Serinus_syriacus
		Serinus_canaria
		Serinus_serinus
		Serinus_mennelli
		Serinus_pusillus
		Serinus_flavivertex
		Serinus_canicollis
		Serinus_alario
		Carduelis_cannabina
		Carduelis_flavirostris
		Carduelis_spinus
		Carduelis_pinus
		Carduelis_tristis
		Carduelis_lawrencei
		Carduelis_psaltria
		Carduelis_hornemanni
		Carduelis_flammea
		Loxia_curvirostra
		Loxia_scotica
		Loxia_leucoptera
		Carduelis_carduelis
		Carduelis_citrinella
		Eremopsaltria_mongolicus
		Bucanetes_githagineus
		Pinicola_enucleator
		Pyrrhula_pyrrhula
		Carpodacus_puniceus
		Leucosticte_atrata
		Leucosticte_australis
		Leucosticte_tephrocotis
		Carpodacus_cassinii
		Carpodacus_purpureus
		Carpodacus_mexicanus
		Callacanthis_burtoni
		Carpodacus_erythrinus
		Carpodacus_rubicilla
		Carpodacus_roseus
		Carpodacus_synoicus
		Loxioides_bailleui
		Telespiza_cantans
		Telespiza_ultima
		Pseudonestor_xanthophrys
		Loxops_coccineus
		Himatione_sanguinea
		Vestiaria_coccinea
		Hemignathus_virens
		Hemignathus_munroi
		Oreomystis_mana
		Paroreomyza_montana
		Fringilla_teydea
		Fringilla_coelebs
		Fringilla_montifringilla
		Calcarius_ornatus
		Calcarius_pictus
		Calcarius_mccownii
		Calcarius_lapponicus
		Plectrophenax_nivalis
		Nesospiza_acunhae
		Tiaris_olivaceus
		Geospiza_fuliginosa
		Geospiza_difficilis
		Geospiza_magnirostris
		Geospiza_scandens
		Geospiza_conirostris
		Geospiza_fortis
		Thraupis_episcopus
		Sporophila_minuta
		Volatinia_jacarina
		Ramphocelus_costaricensis
		Piranga_ludoviciana
		Piranga_olivacea
		Piranga_rubra
		Cardinalis_cardinalis
		Passerina_amoena
		Passerina_caerulea
		Passerina_cyanea
		Passerina_ciris
		Passerina_versicolor
		Passerina_leclancherii
		Spiza_americana
		Pheucticus_ludovicianus
		Pheucticus_melanocephalus
		Seiurus_aurocapilla
		Vermivora_peregrina
		Vermivora_ruficapilla
		Vermivora_chrysoptera
		Vermivora_pinus
		Protonotaria_citrea
		Limnothlypis_swainsonii
		Geothlypis_trichas
		Oporornis_formosus
		Oporornis_tolmiei
		Oporornis_philadelphia
		Mniotilta_varia
		Seiurus_motacilla
		Seiurus_noveboracensis
		Wilsonia_citrina
		Parula_americana
		Dendroica_cerulea
		Dendroica_petechia
		Dendroica_pensylvanica
		Dendroica_fusca
		Dendroica_castanea
		Dendroica_striata
		Dendroica_tigrina
		Dendroica_caerulescens
		Setophaga_ruticilla
		Dendroica_adelaidae
		Dendroica_nigrescens
		Dendroica_townsendi
		Dendroica_virens
		Dendroica_discolor
		Dendroica_coronata
		Dendroica_dominica
		Dendroica_palmarum
		Dendroica_magnolia
		Wilsonia_canadensis
		Wilsonia_pusilla
		Myioborus_pictus
		Icteria_virens
		Emberiza_elegans
		Emberiza_schoeniclus
		Miliaria_calandra
		Emberiza_cioides
		Emberiza_cia
		Emberiza_hortulana
		Emberiza_cirlus
		Emberiza_citrinella
		Melophus_lathami
		Emberiza_capensis
		Emberiza_impetuani
		Emberiza_striolata
		Emberiza_tahapisi
		Emberiza_flaviventris
		Emberiza_cabanisi
		Amphispiza_bilineata
		Aimophila_quinquestriata
		Spizella_pusilla
		Spizella_breweri
		Spizella_pallida
		Spizella_passerina
		Spizella_atrogularis
		Pipilo_maculatus
		Pipilo_erythrophthalmus
		Pipilo_chlorurus
		Pipilo_aberti
		Pipilo_fuscus
		Pezopetes_capitalis
		Ammodramus_bairdii
		Ammodramus_henslowii
		Melospiza_lincolnii
		Melospiza_georgiana
		Melospiza_melodia
		Passerculus_sandwichensis
		Pooecetes_gramineus
		Amphispiza_belli
		Ammodramus_caudacutus
		Ammodramus_maritimus
		Ammodramus_leconteii
		Spizella_arborea
		Junco_phaeonotus
		Junco_hyemalis
		Zonotrichia_atricapilla
		Zonotrichia_leucophrys
		Zonotrichia_albicollis
		Zonotrichia_querula
		Zonotrichia_capensis
		Passerella_iliaca
		Aimophila_aestivalis
		Aimophila_botterii
		Aimophila_mystacalis
		Aimophila_humeralis
		Arremonops_rufivirgatus
		Ammodramus_savannarum
		Aimophila_carpalis
		Chondestes_grammacus
		Calamospiza_melanocorys
		Molothrus_ater
		Molothrus_aeneus
		Molothrus_rufoaxillaris
		Euphagus_carolinus
		Euphagus_cyanocephalus
		Quiscalus_lugubris
		Quiscalus_mexicanus
		Quiscalus_major
		Quiscalus_quiscula
		Agelasticus_thilius
		Chrysomus_icterocephalus
		Agelaioides_badius
		Amblyramphus_holosericeus
		Curaeus_curaeus
		Dives_dives
		Nesopsar_nigerrimus
		Agelaius_phoeniceus
		Agelaius_tricolor
		Agelaius_xanthomus
		Agelaius_humeralis
		Agelaius_assimilis
		Icterus_gularis
		Icterus_galbula
		Icterus_pustulatus
		Icterus_bullockii
		Cacicus_chrysopterus
		Cacicus_uropygialis
		Cacicus_cela
		Cacicus_haemorrhous
		Clypicterus_oseryi
		Cacicus_solitarius
		Psarocolius_bifasciatus
		Psarocolius_viridis
		Psarocolius_angustifrons
		Psarocolius_guatimozinus
		Psarocolius_atrovirens
		Psarocolius_wagleri
		Sturnella_bellicosa
		Sturnella_magna
		Sturnella_neglecta
		Sturnella_defilippii
		Sturnella_loyca
		Sturnella_superciliaris
		Dolichonyx_oryzivorus
		Xanthocephalus_xanthocephalus
		Promerops_cafer
		Promerops_gurneyi
	;
END;
BEGIN TREES;
	TRANSLATE
		1	Tyrannus_tyrannus,
		2	Myiarchus_crinitus,
		3	Myiarchus_cinerascens,
		4	Sayornis_nigricans,
		5	Sayornis_phoebe,
		6	Empidonax_minimus,
		7	Empidonax_traillii,
		8	Empidonax_alnorum,
		9	Empidonax_difficilis,
		10	Empidonax_flaviventris,
		11	Empidonax_virescens,
		12	Contopus_sordidulus,
		13	Pyrocephalus_rubinus,
		14	Elaenia_chiriquensis,
		15	Oxyruncus_cristatus,
		16	Gymnopithys_leucaspis,
		17	Cercomacra_tyrannina,
		18	Conopophaga_lineata,
		19	Xenops_minutus,
		20	Automolus_rubiginosus,
		21	Automolus_ochrolaemus,
		22	Thripadectes_rufobrunneus,
		23	Cinclodes_albiventris,
		24	Cinclodes_fuscus,
		25	Cinclodes_antarcticus,
		26	Cinclodes_albidiventris,
		27	Cinclodes_comechingonus,
		28	Furnarius_rufus,
		29	Leptasthenura_yanacensis,
		30	Leptasthenura_striolata,
		31	Pseudoseisura_cristata,
		32	Pseudoseisura_lophotes,
		33	Cranioleuca_erythrops,
		34	Synallaxis_erythrothorax,
		35	Synallaxis_brachyura,
		36	Synallaxis_zimmeri,
		37	Phacellodomus_maculipectus,
		38	Phacellodomus_striaticollis,
		39	Sclerurus_guatemalensis,
		40	Sclerurus_caudacutus,
		41	Scenopoeetes_dentirostris,
		42	Prionodura_newtoniana,
		43	Ptilonorhynchus_violaceus,
		44	Chlamydera_lauterbachi,
		45	Chlamydera_maculata,
		46	Chlamydera_guttata,
		47	Chlamydera_cerviniventris,
		48	Chlamydera_nuchalis,
		49	Ailuroedus_melanotis,
		50	Ailuroedus_crassirostris,
		51	Malurus_splendens,
		52	Malurus_cyaneus,
		53	Malurus_coronatus,
		54	Malurus_pulcherrimus,
		55	Malurus_lamberti,
		56	Malurus_alboscapulatus,
		57	Malurus_amabilis,
		58	Malurus_cyanocephalus,
		59	Malurus_elegans,
		60	Malurus_melanocephalus,
		61	Malurus_leucopterus,
		62	Pardalotus_punctatus,
		63	Pardalotus_quadragintus,
		64	Pardalotus_striatus,
		65	Manorina_melanocephala,
		66	Sericornis_frontalis,
		67	Pycnoptilus_floccosus,
		68	Acanthornis_magna,
		69	Gerygone_igata,
		70	Pomatostomus_temporalis,
		71	Orthonyx_spaldingii,
		72	Notiomystis_cincta,
		73	Pachycephala_pectoralis,
		74	Pyrrhocorax_graculus,
		75	Perisoreus_infaustus,
		76	Perisoreus_canadensis,
		77	Cyanocitta_cristata,
		78	Aphelocoma_ultramarina,
		79	Aphelocoma_coerulescens,
		80	Aphelocoma_insularis,
		81	Aphelocoma_californica,
		82	Calocitta_formosa,
		83	Pica_hudsonia,
		84	Pica_nuttalli,
		85	Pica_pica,
		86	Corvus_corone,
		87	Corvus_brachyrhynchos,
		88	Corvus_rhipidurus,
		89	Corvus_monedula,
		90	Lanius_nubicus,
		91	Lanius_minor,
		92	Lanius_senator,
		93	Lanius_schach,
		94	Lanius_bucephalus,
		95	Lanius_collurio,
		96	Lanius_vittatus,
		97	Lanius_tigrinus,
		98	Lanius_collaris,
		99	Lanius_gubernator,
		100	Lanius_somalicus,
		101	Lanius_sphenocercus,
		102	Lanius_excubitor,
		103	Lanius_ludovicianus,
		104	Lanius_dorsalis,
		105	Manucodia_keraudrenii,
		106	Manucodia_chalybatus,
		107	Parotia_wahnesi,
		108	Parotia_carolae,
		109	Pteridophora_alberti,
		110	Ptiloris_magnificus,
		111	Lophorina_superba,
		112	Cicinnurus_magnificus,
		113	Paradisaea_minor,
		114	Epimachus_meyeri,
		115	Epimachus_fastuosus,
		116	Epimachus_albertisi,
		117	Arses_telescophthalmus,
		118	Chasiempis_sandwichensis,
		119	Grallina_cyanoleuca,
		120	Terpsiphone_atrochalybeia,
		121	Terpsiphone_rufocinerea,
		122	Terpsiphone_rufiventer,
		123	Terpsiphone_corvina,
		124	Terpsiphone_paradisi,
		125	Terpsiphone_viridis,
		126	Terpsiphone_bedfordi,
		127	Hypothymis_azurea,
		128	Trochocercus_cyanomelas,
		129	Trochocercus_nitens,
		130	Rhipidura_leucophrys,
		131	Dicrurus_forficatus,
		132	Dicrurus_adsimilis,
		133	Dicrurus_ludwigii,
		134	Vireo_atricapilla,
		135	Vireo_bellii,
		136	Vireo_griseus,
		137	Vireo_flavifrons,
		138	Vireo_solitarius,
		139	Vireo_vicinior,
		140	Vireo_huttoni,
		141	Vireo_philadelphicus,
		142	Vireo_altiloquus,
		143	Vireo_flavoviridis,
		144	Vireo_olivaceus,
		145	Cyclarhis_gujanensis,
		146	Psophodes_olivaceus,
		147	Mohoua_albicilla,
		148	Mohoua_ochrocephala,
		149	Mohoua_novaeseelandiae,
		150	Vanga_curvirostris,
		151	Tylas_eduardi,
		152	Euryceros_prevostii,
		153	Calicalicus_madagascariensis,
		154	Tephrodornis_pondicerianus,
		155	Prionops_retzii,
		156	Platysteira_chalybea,
		157	Platysteira_concreta,
		158	Platysteira_cyanea,
		159	Platysteira_peltata,
		160	Platysteira_castanea,
		161	Batis_occulta,
		162	Malaconotus_blanchoti,
		163	Tchagra_minutus,
		164	Dryoscopus_cubla,
		165	Laniarius_erythrogaster,
		166	Gymnorhina_tibicen,
		167	Lalage_tricolor,
		168	Coracina_azurea,
		169	Campephaga_quiscalina,
		170	Campephaga_phoenicea,
		171	Coracina_cinerea,
		172	Chaetops_frenatus,
		173	Chaetops_aurantius,
		174	Melanodryas_cucullata,
		175	Eopsaltria_australis,
		176	Drymodes_brunneopygia,
		177	Petroica_macrocephala,
		178	Petroica_australis,
		179	Petroica_goodenovii,
		180	Auriparus_flaviceps,
		181	Anthoscopus_minutus,
		182	Anthoscopus_caroli,
		183	Remiz_pendulinus,
		184	Pseudopodoces_humilis,
		185	Parus_ater,
		186	Parus_leucomelas,
		187	Parus_rufonuchalis,
		188	Parus_lugubris,
		189	Parus_atricapillus,
		190	Parus_carolinensis,
		191	Parus_sclateri,
		192	Parus_cinctus,
		193	Parus_rufescens,
		194	Parus_hudsonicus,
		195	Parus_montanus,
		196	Parus_cinerascens,
		197	Parus_cristatus,
		198	Baeolophus_inornatus,
		199	Baeolophus_bicolor,
		200	Baeolophus_atricristatus,
		201	Baeolophus_wollweberi,
		202	Parus_niger,
		203	Parus_albiventris,
		204	Parus_palustris,
		205	Parus_major,
		206	Parus_cyanus,
		207	Parus_caeruleus,
		208	Elminia_albicauda,
		209	Elminia_nigromitrata,
		210	Elminia_albonotata,
		211	Elminia_albiventris,
		212	Culicicapa_ceylonensis,
		213	Cephalopyrus_flammiceps,
		214	Stenostira_scita,
		215	Nicator_gularis,
		216	Nicator_chloris,
		217	Panurus_biarmicus,
		218	Eremopterix_verticalis,
		219	Eremopterix_australis,
		220	Eremopterix_leucopareia,
		221	Eremopterix_nigriceps,
		222	Eremopterix_leucotis,
		223	Certhilauda_albescens,
		224	Certhilauda_barlowi,
		225	Certhilauda_burra,
		226	Ammomanes_deserti,
		227	Heteromirafra_ruddi,
		228	Certhilauda_erythrochlamys,
		229	Certhilauda_chuana,
		230	Certhilauda_subcoronata,
		231	Lullula_arborea,
		232	Galerida_cristata,
		233	Galerida_modesta,
		234	Galerida_theklae,
		235	Galerida_magnirostris,
		236	Alauda_razae,
		237	Alauda_arvensis,
		238	Eremalauda_starki,
		239	Spizocorys_conirostris,
		240	Spizocorys_fringillaris,
		241	Melanocorypha_calandra,
		242	Calandrella_somalica,
		243	Calandrella_cinerea,
		244	Eremophila_alpestris,
		245	Mirafra_africana,
		246	Mirafra_gilletti,
		247	Mirafra_hova,
		248	Mirafra_poecilosterna,
		249	Mirafra_hypermetra,
		250	Mirafra_sabota,
		251	Mirafra_africanoides,
		252	Scotocerca_inquieta,
		253	Hyliota_violacea,
		254	Hyliota_flavigaster,
		255	Hyliota_australis,
		256	Cincloramphus_cruralis,
		257	Bradypterus_sylvaticus,
		258	Bradypterus_baboecala,
		259	Bradypterus_cinnamomeus,
		260	Bradypterus_lopezi,
		261	Bradypterus_barratti,
		262	Bradypterus_graueri,
		263	Locustella_luscinioides,
		264	Locustella_fluviatilis,
		265	Locustella_naevia,
		266	Acrocephalus_palustris,
		267	Hippolais_polyglotta,
		268	Hippolais_icterina,
		269	Acrocephalus_familiaris,
		270	Acrocephalus_aequinoctialis,
		271	Acrocephalus_stentoreus,
		272	Acrocephalus_arundinaceus,
		273	Acrocephalus_sechellensis,
		274	Acrocephalus_luscinius,
		275	Acrocephalus_melanopogon,
		276	Acrocephalus_schoenobaenus,
		277	Acrocephalus_bistrigiceps,
		278	Acrocephalus_paludicola,
		279	Acrocephalus_dumetorum,
		280	Acrocephalus_orinus,
		281	Acrocephalus_baeticatus,
		282	Acrocephalus_scirpaceus,
		283	Chloropeta_natalensis,
		284	Phylloscopus_nitidus,
		285	Phylloscopus_umbrovirens,
		286	Phylloscopus_ruficapilla,
		287	Phylloscopus_trochilus,
		288	Phylloscopus_collybita,
		289	Phylloscopus_sindianus,
		290	Phylloscopus_fuscatus,
		291	Phylloscopus_humei,
		292	Phylloscopus_sibilatrix,
		293	Phylloscopus_bonelli,
		294	Cettia_fortipes,
		295	Cettia_cetti,
		296	Psaltriparus_minimus,
		297	Pholidornis_rushiae,
		298	Tachycineta_thalassina,
		299	Tachycineta_bicolor,
		300	Tachycineta_albilinea,
		301	Riparia_riparia,
		302	Progne_subis,
		303	Delichon_urbicum,
		304	Hirundo_semirufa,
		305	Petrochelidon_pyrrhonota,
		306	Petrochelidon_fulva,
		307	Hirundo_ariel,
		308	Hirundo_rustica,
		309	Andropadus_importunus,
		310	Bleda_syndactylus,
		311	Bleda_notatus,
		312	Andropadus_nigriceps,
		313	Andropadus_milanjensis,
		314	Chlorocichla_flaviventris,
		315	Phyllastrephus_cabanisi,
		316	Phyllastrephus_fischeri,
		317	Phyllastrephus_terrestris,
		318	Phyllastrephus_debilis,
		319	Phyllastrephus_icterinus,
		320	Phyllastrephus_flavostriatus,
		321	Andropadus_gracilis,
		322	Criniger_calurus,
		323	Pycnonotus_sinensis,
		324	Pycnonotus_nigricans,
		325	Pycnonotus_barbatus,
		326	Pycnonotus_capensis,
		327	Pycnonotus_xanthopygos,
		328	Hypsipetes_olivaceus,
		329	Ixos_amaurotis,
		330	Alophoixus_finschii,
		331	Cisticola_anonymus,
		332	Cisticola_cinereolus,
		333	Cisticola_robustus,
		334	Cisticola_ayresii,
		335	Cisticola_brunnescens,
		336	Cisticola_juncidis,
		337	Cisticola_tinniens,
		338	Cisticola_exilis,
		339	Hypergerus_atriceps,
		340	Prinia_gracilis,
		341	Eremomela_icteropygialis,
		342	Apalis_thoracica,
		343	Camaroptera_superciliaris,
		344	Camaroptera_brachyura,
		345	Turdoides_squamiceps,
		346	Turdoides_altirostris,
		347	Garrulax_morrisonianus,
		348	Yuhina_brunneiceps,
		349	Zosterops_lateralis,
		350	Sylvia_subcaerulea,
		351	Sylvia_boehmi,
		352	Sylvia_curruca,
		353	Sylvia_buryi,
		354	Sylvia_hortensis,
		355	Sylvia_leucomelaena,
		356	Sylvia_communis,
		357	Sylvia_conspicillata,
		358	Sylvia_deserticola,
		359	Sylvia_undata,
		360	Sylvia_sarda,
		361	Sylvia_melanothorax,
		362	Sylvia_rueppelli,
		363	Sylvia_mystacea,
		364	Sylvia_melanocephala,
		365	Sylvia_cantillans,
		366	Sylvia_nana,
		367	Sylvia_nisoria,
		368	Sylvia_borin,
		369	Sylvia_atricapilla,
		370	Paradoxornis_webbianus,
		371	Chamaea_fasciata,
		372	Sylvietta_rufescens,
		373	Sylvietta_whytii,
		374	Sylvietta_brachyura,
		375	Sylvietta_virens,
		376	Sylvietta_denti,
		377	Bradypterus_victorini,
		378	Melocichla_mentalis,
		379	Sphenoeacus_afer,
		380	Bombycilla_cedrorum,
		381	Bombycilla_garrulus,
		382	Phainopepla_nitens,
		383	Certhia_brachydactyla,
		384	Certhia_familiaris,
		385	Polioptila_dumicola,
		386	Salpinctes_obsoletus,
		387	Catherpes_mexicanus,
		388	Campylorhynchus_brunneicapillus,
		389	Campylorhynchus_griseus,
		390	Campylorhynchus_nuchalis,
		391	Thryothorus_leucotis,
		392	Thryothorus_sinaloa,
		393	Thryothorus_rufalbus,
		394	Thryothorus_felix,
		395	Thryomanes_bewickii,
		396	Thryothorus_ludovicianus,
		397	Cistothorus_platensis,
		398	Cistothorus_meridae,
		399	Cistothorus_palustris,
		400	Troglodytes_cobbi,
		401	Troglodytes_aedon,
		402	Troglodytes_troglodytes,
		403	Sitta_carolinensis,
		404	Sitta_europaea,
		405	Dumetella_carolinensis,
		406	Toxostoma_bendirei,
		407	Toxostoma_lecontei,
		408	Toxostoma_crissale,
		409	Toxostoma_rufum,
		410	Toxostoma_longirostre,
		411	Toxostoma_curvirostre,
		412	Oreoscoptes_montanus,
		413	Mimus_gundlachii,
		414	Mimus_patagonicus,
		415	Mimus_thenca,
		416	Mimus_longicaudatus,
		417	Mimus_polyglottos,
		418	Mimus_gilvus,
		419	Mimus_parvulus,
		420	Creatophora_cinerea,
		421	Acridotheres_ginginianus,
		422	Acridotheres_tristis,
		423	Acridotheres_cristatellus,
		424	Acridotheres_fuscus,
		425	Sturnus_pagodarum,
		426	Sturnus_malabaricus,
		427	Leucopsar_rothschildi,
		428	Sturnus_philippensis,
		429	Sturnus_sturninus,
		430	Sturnus_contra,
		431	Sturnus_roseus,
		432	Sturnus_unicolor,
		433	Sturnus_vulgaris,
		434	Cinnyricinclus_leucogaster,
		435	Onychognathus_morio,
		436	Onychognathus_walleri,
		437	Onychognathus_tristramii,
		438	Onychognathus_albirostris,
		439	Onychognathus_salvadorii,
		440	Onychognathus_nabouroup,
		441	Onychognathus_tenuirostris,
		442	Speculipastor_bicolor,
		443	Saroglossa_spiloptera,
		444	Lamprotornis_corruscus,
		445	Lamprotornis_purpureiceps,
		446	Lamprotornis_australis,
		447	Lamprotornis_caudatus,
		448	Lamprotornis_purpuroptera,
		449	Cosmopsarus_unicolor,
		450	Lamprotornis_mevesii,
		451	Lamprotornis_chalybaeus,
		452	Lamprotornis_nitens,
		453	Lamprotornis_splendidus,
		454	Lamprotornis_superbus,
		455	Lamprotornis_pulcher,
		456	Spreo_fischeri,
		457	Spreo_bicolor,
		458	Cosmopsarus_regius,
		459	Gracula_religiosa,
		460	Mino_anais,
		461	Aplonis_dichroa,
		462	Aplonis_opaca,
		463	Scissirostrum_dubium,
		464	Buphagus_erythrorhynchus,
		465	Buphagus_africanus,
		466	Cinclus_cinclus,
		467	Cinclus_pallasii,
		468	Cinclus_mexicanus,
		469	Cinclus_schulzi,
		470	Sialia_mexicana,
		471	Sialia_currucoides,
		472	Sialia_sialis,
		473	Myadestes_palmeri,
		474	Turdus_philomelos,
		475	Turdus_viscivorus,
		476	Turdus_albicollis,
		477	Turdus_grayi,
		478	Turdus_migratorius,
		479	Turdus_pilaris,
		480	Turdus_torquatus,
		481	Turdus_cardis,
		482	Turdus_iliacus,
		483	Turdus_helleri,
		484	Turdus_merula,
		485	Hylocichla_mustelina,
		486	Catharus_minimus,
		487	Catharus_fuscescens,
		488	Catharus_guttatus,
		489	Catharus_ustulatus,
		490	Zoothera_naevia,
		491	Bradornis_infuscatus,
		492	Bradornis_pallidus,
		493	Bradornis_mariquensis,
		494	Bradornis_microrhynchus,
		495	Muscicapa_sethsmithi,
		496	Muscicapa_adusta,
		497	Muscicapa_striata,
		498	Muscicapa_cassini,
		499	Muscicapa_epulata,
		500	Muscicapa_comitata,
		501	Muscicapa_infuscata,
		502	Muscicapa_caerulescens,
		503	Melaenornis_pammelaina,
		504	Melaenornis_edolioides,
		505	Sigelus_silens,
		506	Empidornis_semipartitus,
		507	Namibornis_herero,
		508	Myioparus_plumbeus,
		509	Myioparus_griseigularis,
		510	Luscinia_svecica,
		511	Luscinia_luscinia,
		512	Dioptrornis_fischeri,
		513	Luscinia_megarhynchos,
		514	Ficedula_parva,
		515	Ficedula_hypoleuca,
		516	Ficedula_albicollis,
		517	Ficedula_semitorquata,
		518	Ficedula_zanthopygia,
		519	Phoenicurus_phoenicurus,
		520	Phoenicurus_ochruros,
		521	Myrmecocichla_aethiops,
		522	Oenanthe_oenanthe,
		523	Saxicola_rubetra,
		524	Saxicola_torquatus,
		525	Erithacus_rubecula,
		526	Regulus_regulus,
		527	Regulus_ignicapilla,
		528	Nectarinia_dussumieri,
		529	Nectarinia_coccinigaster,
		530	Nectarinia_osea,
		531	Prunella_collaris,
		532	Prunella_modularis,
		533	Anaplectes_rubriceps,
		534	Sporopipes_frontalis,
		535	Sporopipes_squamifrons,
		536	Plocepasser_donaldsoni,
		537	Plocepasser_mahali,
		538	Pseudonigrita_arnaudi,
		539	Philetairus_socius,
		540	Bubalornis_albirostris,
		541	Dinemellia_dinemelli,
		542	Histurgops_ruficaudus,
		543	Malimbus_rubricollis,
		544	Malimbus_erythrogaster,
		545	Malimbus_racheliae,
		546	Malimbus_ibadanensis,
		547	Malimbus_scutatus,
		548	Malimbus_coronatus,
		549	Malimbus_cassini,
		550	Malimbus_nitens,
		551	Malimbus_malimbicus,
		552	Ploceus_xanthops,
		553	Ploceus_philippinus,
		554	Ploceus_megarhynchus,
		555	Ploceus_baglafecht,
		556	Ploceus_nigricollis,
		557	Ploceus_spekei,
		558	Ploceus_luteolus,
		559	Ploceus_nigerrimus,
		560	Ploceus_ocularis,
		561	Ploceus_velatus,
		562	Ploceus_capensis,
		563	Ploceus_bicolor,
		564	Ploceus_preussi,
		565	Ploceus_olivaceiceps,
		566	Ploceus_melanocephalus,
		567	Ploceus_superciliosus,
		568	Ploceus_taeniopterus,
		569	Ploceus_intermedius,
		570	Ploceus_galbula,
		571	Ploceus_cucullatus,
		572	Ploceus_angolensis,
		573	Ploceus_melanogaster,
		574	Ploceus_bertrandi,
		575	Ploceus_xanthopterus,
		576	Ploceus_vitellinus,
		577	Ploceus_pelzelni,
		578	Ploceus_heuglini,
		579	Ploceus_alienus,
		580	Ploceus_jacksoni,
		581	Ploceus_benghalensis,
		582	Ploceus_grandis,
		583	Ploceus_princeps,
		584	Ploceus_tricolor,
		585	Ploceus_sanctithomae,
		586	Quelea_cardinalis,
		587	Quelea_quelea,
		588	Foudia_eminentissima,
		589	Foudia_sechellarum,
		590	Foudia_madagascariensis,
		591	Foudia_flavicans,
		592	Foudia_rubra,
		593	Euplectes_aureus,
		594	Euplectes_ardens,
		595	Euplectes_hordeaceus,
		596	Euplectes_orix,
		597	Euplectes_nigroventris,
		598	Euplectes_gierowii,
		599	Euplectes_franciscanus,
		600	Euplectes_capensis,
		601	Euplectes_hartlaubi,
		602	Euplectes_jacksoni,
		603	Euplectes_progne,
		604	Euplectes_albonotatus,
		605	Euplectes_axillaris,
		606	Euplectes_macroura,
		607	Euplectes_afer,
		608	Amblyospiza_albifrons,
		609	Lagonosticta_senegala,
		610	Padda_oryzivora,
		611	Lonchura_striata,
		612	Taeniopygia_guttata,
		613	Poephila_acuticauda,
		614	Vidua_chalybeata,
		615	Vidua_macroura,
		616	Vidua_paradisaea,
		617	Montifringilla_nivalis,
		618	Petronia_petronia,
		619	Passer_griseus,
		620	Passer_montanus,
		621	Passer_domesticus,
		622	Passer_rutilans,
		623	Petronia_xanthocollis,
		624	Anthus_melindae,
		625	Anthus_lutescens,
		626	Anthus_trivialis,
		627	Anthus_leucophrys,
		628	Anthus_chloris,
		629	Anthus_pratensis,
		630	Anthus_petrosus,
		631	Anthus_spinoletta,
		632	Anthus_vaalensis,
		633	Anthus_hoeschi,
		634	Anthus_crenatus,
		635	Anthus_lineiventris,
		636	Anthus_campestris,
		637	Anthus_similis,
		638	Anthus_novaeseelandiae,
		639	Macronyx_croceus,
		640	Macronyx_capensis,
		641	Macronyx_sharpei,
		642	Macronyx_fuellebornii,
		643	Macronyx_aurantiigula,
		644	Macronyx_ameliae,
		645	Dendronanthus_indicus,
		646	Tmetothylacus_tenellus,
		647	Motacilla_capensis,
		648	Motacilla_clara,
		649	Motacilla_grandis,
		650	Motacilla_aguimp,
		651	Motacilla_cinerea,
		652	Motacilla_madaraspatensis,
		653	Motacilla_flava,
		654	Motacilla_citreola,
		655	Motacilla_alba,
		656	Coccothraustes_coccothraustes,
		657	Mycerobas_carnipes,
		658	Rhodopechys_obsoletus,
		659	Rhodopechys_sanguineus,
		660	Carduelis_spinoides,
		661	Carduelis_chloris,
		662	Serinus_burtoni,
		663	Serinus_albogularis,
		664	Serinus_flaviventris,
		665	Serinus_sulphuratus,
		666	Serinus_nigriceps,
		667	Serinus_gularis,
		668	Serinus_totta,
		669	Serinus_leucopterus,
		670	Serinus_tristriatus,
		671	Serinus_striolatus,
		672	Serinus_mozambicus,
		673	Serinus_atrogularis,
		674	Serinus_citrinipectus,
		675	Serinus_scotops,
		676	Serinus_syriacus,
		677	Serinus_canaria,
		678	Serinus_serinus,
		679	Serinus_mennelli,
		680	Serinus_pusillus,
		681	Serinus_flavivertex,
		682	Serinus_canicollis,
		683	Serinus_alario,
		684	Carduelis_cannabina,
		685	Carduelis_flavirostris,
		686	Carduelis_spinus,
		687	Carduelis_pinus,
		688	Carduelis_tristis,
		689	Carduelis_lawrencei,
		690	Carduelis_psaltria,
		691	Carduelis_hornemanni,
		692	Carduelis_flammea,
		693	Loxia_curvirostra,
		694	Loxia_scotica,
		695	Loxia_leucoptera,
		696	Carduelis_carduelis,
		697	Carduelis_citrinella,
		698	Eremopsaltria_mongolicus,
		699	Bucanetes_githagineus,
		700	Pinicola_enucleator,
		701	Pyrrhula_pyrrhula,
		702	Carpodacus_puniceus,
		703	Leucosticte_atrata,
		704	Leucosticte_australis,
		705	Leucosticte_tephrocotis,
		706	Carpodacus_cassinii,
		707	Carpodacus_purpureus,
		708	Carpodacus_mexicanus,
		709	Callacanthis_burtoni,
		710	Carpodacus_erythrinus,
		711	Carpodacus_rubicilla,
		712	Carpodacus_roseus,
		713	Carpodacus_synoicus,
		714	Loxioides_bailleui,
		715	Telespiza_cantans,
		716	Telespiza_ultima,
		717	Pseudonestor_xanthophrys,
		718	Loxops_coccineus,
		719	Himatione_sanguinea,
		720	Vestiaria_coccinea,
		721	Hemignathus_virens,
		722	Hemignathus_munroi,
		723	Oreomystis_mana,
		724	Paroreomyza_montana,
		725	Fringilla_teydea,
		726	Fringilla_coelebs,
		727	Fringilla_montifringilla,
		728	Calcarius_ornatus,
		729	Calcarius_pictus,
		730	Calcarius_mccownii,
		731	Calcarius_lapponicus,
		732	Plectrophenax_nivalis,
		733	Nesospiza_acunhae,
		734	Tiaris_olivaceus,
		735	Geospiza_fuliginosa,
		736	Geospiza_difficilis,
		737	Geospiza_magnirostris,
		738	Geospiza_scandens,
		739	Geospiza_conirostris,
		740	Geospiza_fortis,
		741	Thraupis_episcopus,
		742	Sporophila_minuta,
		743	Volatinia_jacarina,
		744	Ramphocelus_costaricensis,
		745	Piranga_ludoviciana,
		746	Piranga_olivacea,
		747	Piranga_rubra,
		748	Cardinalis_cardinalis,
		749	Passerina_amoena,
		750	Passerina_caerulea,
		751	Passerina_cyanea,
		752	Passerina_ciris,
		753	Passerina_versicolor,
		754	Passerina_leclancherii,
		755	Spiza_americana,
		756	Pheucticus_ludovicianus,
		757	Pheucticus_melanocephalus,
		758	Seiurus_aurocapilla,
		759	Vermivora_peregrina,
		760	Vermivora_ruficapilla,
		761	Vermivora_chrysoptera,
		762	Vermivora_pinus,
		763	Protonotaria_citrea,
		764	Limnothlypis_swainsonii,
		765	Geothlypis_trichas,
		766	Oporornis_formosus,
		767	Oporornis_tolmiei,
		768	Oporornis_philadelphia,
		769	Mniotilta_varia,
		770	Seiurus_motacilla,
		771	Seiurus_noveboracensis,
		772	Wilsonia_citrina,
		773	Parula_americana,
		774	Dendroica_cerulea,
		775	Dendroica_petechia,
		776	Dendroica_pensylvanica,
		777	Dendroica_fusca,
		778	Dendroica_castanea,
		779	Dendroica_striata,
		780	Dendroica_tigrina,
		781	Dendroica_caerulescens,
		782	Setophaga_ruticilla,
		783	Dendroica_adelaidae,
		784	Dendroica_nigrescens,
		785	Dendroica_townsendi,
		786	Dendroica_virens,
		787	Dendroica_discolor,
		788	Dendroica_coronata,
		789	Dendroica_dominica,
		790	Dendroica_palmarum,
		791	Dendroica_magnolia,
		792	Wilsonia_canadensis,
		793	Wilsonia_pusilla,
		794	Myioborus_pictus,
		795	Icteria_virens,
		796	Emberiza_elegans,
		797	Emberiza_schoeniclus,
		798	Miliaria_calandra,
		799	Emberiza_cioides,
		800	Emberiza_cia,
		801	Emberiza_hortulana,
		802	Emberiza_cirlus,
		803	Emberiza_citrinella,
		804	Melophus_lathami,
		805	Emberiza_capensis,
		806	Emberiza_impetuani,
		807	Emberiza_striolata,
		808	Emberiza_tahapisi,
		809	Emberiza_flaviventris,
		810	Emberiza_cabanisi,
		811	Amphispiza_bilineata,
		812	Aimophila_quinquestriata,
		813	Spizella_pusilla,
		814	Spizella_breweri,
		815	Spizella_pallida,
		816	Spizella_passerina,
		817	Spizella_atrogularis,
		818	Pipilo_maculatus,
		819	Pipilo_erythrophthalmus,
		820	Pipilo_chlorurus,
		821	Pipilo_aberti,
		822	Pipilo_fuscus,
		823	Pezopetes_capitalis,
		824	Ammodramus_bairdii,
		825	Ammodramus_henslowii,
		826	Melospiza_lincolnii,
		827	Melospiza_georgiana,
		828	Melospiza_melodia,
		829	Passerculus_sandwichensis,
		830	Pooecetes_gramineus,
		831	Amphispiza_belli,
		832	Ammodramus_caudacutus,
		833	Ammodramus_maritimus,
		834	Ammodramus_leconteii,
		835	Spizella_arborea,
		836	Junco_phaeonotus,
		837	Junco_hyemalis,
		838	Zonotrichia_atricapilla,
		839	Zonotrichia_leucophrys,
		840	Zonotrichia_albicollis,
		841	Zonotrichia_querula,
		842	Zonotrichia_capensis,
		843	Passerella_iliaca,
		844	Aimophila_aestivalis,
		845	Aimophila_botterii,
		846	Aimophila_mystacalis,
		847	Aimophila_humeralis,
		848	Arremonops_rufivirgatus,
		849	Ammodramus_savannarum,
		850	Aimophila_carpalis,
		851	Chondestes_grammacus,
		852	Calamospiza_melanocorys,
		853	Molothrus_ater,
		854	Molothrus_aeneus,
		855	Molothrus_rufoaxillaris,
		856	Euphagus_carolinus,
		857	Euphagus_cyanocephalus,
		858	Quiscalus_lugubris,
		859	Quiscalus_mexicanus,
		860	Quiscalus_major,
		861	Quiscalus_quiscula,
		862	Agelasticus_thilius,
		863	Chrysomus_icterocephalus,
		864	Agelaioides_badius,
		865	Amblyramphus_holosericeus,
		866	Curaeus_curaeus,
		867	Dives_dives,
		868	Nesopsar_nigerrimus,
		869	Agelaius_phoeniceus,
		870	Agelaius_tricolor,
		871	Agelaius_xanthomus,
		872	Agelaius_humeralis,
		873	Agelaius_assimilis,
		874	Icterus_gularis,
		875	Icterus_galbula,
		876	Icterus_pustulatus,
		877	Icterus_bullockii,
		878	Cacicus_chrysopterus,
		879	Cacicus_uropygialis,
		880	Cacicus_cela,
		881	Cacicus_haemorrhous,
		882	Clypicterus_oseryi,
		883	Cacicus_solitarius,
		884	Psarocolius_bifasciatus,
		885	Psarocolius_viridis,
		886	Psarocolius_angustifrons,
		887	Psarocolius_guatimozinus,
		888	Psarocolius_atrovirens,
		889	Psarocolius_wagleri,
		890	Sturnella_bellicosa,
		891	Sturnella_magna,
		892	Sturnella_neglecta,
		893	Sturnella_defilippii,
		894	Sturnella_loyca,
		895	Sturnella_superciliaris,
		896	Dolichonyx_oryzivorus,
		897	Xanthocephalus_xanthocephalus,
		898	Promerops_cafer,
		899	Promerops_gurneyi
	;
	TREE * UNTITLED = [&R] ((((((1:16.52086008,(2:1.394596604,3:1.394596604):15.12626348):4.879850672,(((4:1.505335625,5:1.505335625):9.565842197,((((6:8.550597628,(7:2.564681787,8:2.564681787):5.985915841):0.3952639088,(9:4.554556979,10:4.554556979):4.391304558):0.5140825507,11:9.459944088):0.1816189954,12:9.641563083):1.42961474):9.376996181,13:20.448174):0.9525367508):3.718082475,14:25.11879323):1…
END;
