# Supplementary material for: Polygyny is linked to accelerated birdsong evolution but not to larger song repertoires
Source: Nat Commun. 2019 Feb 21;10:884. doi: 10.1038/s41467-019-08621-3 (PMC6385279; doi:10.1038/s41467-019-08621-3)
Supplement: Supplementary file 9 — Supplementary Software 1 [file 41467_2019_8621_MOESM9_ESM.zip › Final Revision Code/MacOnly BayesTraits Code/samplematezillaHack48.nex]

#NEXUS
[R-package APE, Thu Jan 11 18:46:50 2018]
BEGIN TAXA;
	DIMENSIONS NTAX = 899;
	TAXLABELS
		Myiarchus_crinitus
		Myiarchus_cinerascens
		Tyrannus_tyrannus
		Pyrocephalus_rubinus
		Sayornis_nigricans
		Sayornis_phoebe
		Contopus_sordidulus
		Empidonax_virescens
		Empidonax_minimus
		Empidonax_traillii
		Empidonax_alnorum
		Empidonax_difficilis
		Empidonax_flaviventris
		Elaenia_chiriquensis
		Oxyruncus_cristatus
		Cercomacra_tyrannina
		Gymnopithys_leucaspis
		Conopophaga_lineata
		Xenops_minutus
		Automolus_rubiginosus
		Automolus_ochrolaemus
		Thripadectes_rufobrunneus
		Furnarius_rufus
		Cinclodes_albiventris
		Cinclodes_fuscus
		Cinclodes_antarcticus
		Cinclodes_comechingonus
		Cinclodes_albidiventris
		Leptasthenura_yanacensis
		Leptasthenura_striolata
		Cranioleuca_erythrops
		Synallaxis_brachyura
		Synallaxis_erythrothorax
		Synallaxis_zimmeri
		Pseudoseisura_lophotes
		Pseudoseisura_cristata
		Phacellodomus_maculipectus
		Phacellodomus_striaticollis
		Sclerurus_caudacutus
		Sclerurus_guatemalensis
		Scenopoeetes_dentirostris
		Prionodura_newtoniana
		Ailuroedus_melanotis
		Ailuroedus_crassirostris
		Ptilonorhynchus_violaceus
		Chlamydera_maculata
		Chlamydera_cerviniventris
		Chlamydera_guttata
		Chlamydera_nuchalis
		Chlamydera_lauterbachi
		Malurus_splendens
		Malurus_cyaneus
		Malurus_alboscapulatus
		Malurus_coronatus
		Malurus_elegans
		Malurus_amabilis
		Malurus_lamberti
		Malurus_pulcherrimus
		Malurus_melanocephalus
		Malurus_cyanocephalus
		Malurus_leucopterus
		Pardalotus_quadragintus
		Pardalotus_punctatus
		Pardalotus_striatus
		Manorina_melanocephala
		Acanthornis_magna
		Sericornis_frontalis
		Pycnoptilus_floccosus
		Gerygone_igata
		Pomatostomus_temporalis
		Orthonyx_spaldingii
		Notiomystis_cincta
		Gymnorhina_tibicen
		Malaconotus_blanchoti
		Tchagra_minutus
		Dryoscopus_cubla
		Laniarius_erythrogaster
		Platysteira_castanea
		Platysteira_chalybea
		Platysteira_concreta
		Platysteira_cyanea
		Platysteira_peltata
		Batis_occulta
		Prionops_retzii
		Tephrodornis_pondicerianus
		Tylas_eduardi
		Euryceros_prevostii
		Calicalicus_madagascariensis
		Vanga_curvirostris
		Psophodes_olivaceus
		Mohoua_novaeseelandiae
		Mohoua_albicilla
		Mohoua_ochrocephala
		Lalage_tricolor
		Coracina_azurea
		Campephaga_phoenicea
		Campephaga_quiscalina
		Coracina_cinerea
		Pachycephala_pectoralis
		Manucodia_keraudrenii
		Manucodia_chalybatus
		Parotia_wahnesi
		Parotia_carolae
		Pteridophora_alberti
		Cicinnurus_magnificus
		Paradisaea_minor
		Epimachus_meyeri
		Epimachus_fastuosus
		Epimachus_albertisi
		Ptiloris_magnificus
		Lophorina_superba
		Chasiempis_sandwichensis
		Arses_telescophthalmus
		Grallina_cyanoleuca
		Terpsiphone_viridis
		Terpsiphone_paradisi
		Terpsiphone_rufocinerea
		Terpsiphone_corvina
		Terpsiphone_bedfordi
		Terpsiphone_atrochalybeia
		Terpsiphone_rufiventer
		Hypothymis_azurea
		Trochocercus_cyanomelas
		Trochocercus_nitens
		Rhipidura_leucophrys
		Pyrrhocorax_graculus
		Perisoreus_infaustus
		Perisoreus_canadensis
		Aphelocoma_ultramarina
		Aphelocoma_coerulescens
		Aphelocoma_insularis
		Aphelocoma_californica
		Cyanocitta_cristata
		Calocitta_formosa
		Pica_hudsonia
		Pica_nuttalli
		Pica_pica
		Corvus_brachyrhynchos
		Corvus_corone
		Corvus_rhipidurus
		Corvus_monedula
		Lanius_gubernator
		Lanius_dorsalis
		Lanius_vittatus
		Lanius_somalicus
		Lanius_excubitor
		Lanius_sphenocercus
		Lanius_ludovicianus
		Lanius_nubicus
		Lanius_minor
		Lanius_senator
		Lanius_collaris
		Lanius_tigrinus
		Lanius_collurio
		Lanius_schach
		Lanius_bucephalus
		Dicrurus_ludwigii
		Dicrurus_forficatus
		Dicrurus_adsimilis
		Cyclarhis_gujanensis
		Vireo_solitarius
		Vireo_flavifrons
		Vireo_huttoni
		Vireo_vicinior
		Vireo_bellii
		Vireo_atricapilla
		Vireo_griseus
		Vireo_olivaceus
		Vireo_altiloquus
		Vireo_flavoviridis
		Vireo_philadelphicus
		Chaetops_frenatus
		Chaetops_aurantius
		Melanodryas_cucullata
		Eopsaltria_australis
		Drymodes_brunneopygia
		Petroica_macrocephala
		Petroica_goodenovii
		Petroica_australis
		Auriparus_flaviceps
		Anthoscopus_minutus
		Anthoscopus_caroli
		Remiz_pendulinus
		Pseudopodoces_humilis
		Parus_caeruleus
		Parus_cyanus
		Parus_cinerascens
		Parus_major
		Parus_palustris
		Parus_niger
		Parus_albiventris
		Parus_leucomelas
		Parus_rufonuchalis
		Parus_ater
		Baeolophus_wollweberi
		Baeolophus_inornatus
		Baeolophus_bicolor
		Baeolophus_atricristatus
		Parus_cristatus
		Parus_cinctus
		Parus_hudsonicus
		Parus_rufescens
		Parus_sclateri
		Parus_carolinensis
		Parus_atricapillus
		Parus_lugubris
		Parus_montanus
		Stenostira_scita
		Elminia_albicauda
		Elminia_albiventris
		Elminia_albonotata
		Elminia_nigromitrata
		Culicicapa_ceylonensis
		Cephalopyrus_flammiceps
		Panurus_biarmicus
		Eremopterix_leucotis
		Eremopterix_nigriceps
		Eremopterix_australis
		Eremopterix_leucopareia
		Eremopterix_verticalis
		Mirafra_poecilosterna
		Mirafra_africana
		Mirafra_gilletti
		Mirafra_africanoides
		Mirafra_hypermetra
		Mirafra_sabota
		Mirafra_hova
		Heteromirafra_ruddi
		Eremophila_alpestris
		Melanocorypha_calandra
		Spizocorys_conirostris
		Spizocorys_fringillaris
		Eremalauda_starki
		Lullula_arborea
		Galerida_cristata
		Galerida_modesta
		Galerida_theklae
		Galerida_magnirostris
		Alauda_razae
		Alauda_arvensis
		Calandrella_cinerea
		Calandrella_somalica
		Certhilauda_albescens
		Certhilauda_burra
		Certhilauda_barlowi
		Ammomanes_deserti
		Certhilauda_erythrochlamys
		Certhilauda_chuana
		Certhilauda_subcoronata
		Nicator_gularis
		Nicator_chloris
		Hypergerus_atriceps
		Cisticola_ayresii
		Cisticola_anonymus
		Cisticola_robustus
		Cisticola_cinereolus
		Cisticola_exilis
		Cisticola_brunnescens
		Cisticola_tinniens
		Cisticola_juncidis
		Prinia_gracilis
		Eremomela_icteropygialis
		Apalis_thoracica
		Camaroptera_superciliaris
		Camaroptera_brachyura
		Locustella_naevia
		Bradypterus_graueri
		Locustella_luscinioides
		Locustella_fluviatilis
		Cincloramphus_cruralis
		Bradypterus_baboecala
		Bradypterus_cinnamomeus
		Bradypterus_barratti
		Bradypterus_lopezi
		Bradypterus_sylvaticus
		Acrocephalus_palustris
		Chloropeta_natalensis
		Acrocephalus_bistrigiceps
		Acrocephalus_paludicola
		Acrocephalus_luscinius
		Acrocephalus_schoenobaenus
		Acrocephalus_melanopogon
		Acrocephalus_baeticatus
		Acrocephalus_scirpaceus
		Acrocephalus_orinus
		Acrocephalus_dumetorum
		Acrocephalus_sechellensis
		Acrocephalus_arundinaceus
		Acrocephalus_aequinoctialis
		Acrocephalus_familiaris
		Acrocephalus_stentoreus
		Hippolais_polyglotta
		Hippolais_icterina
		Scotocerca_inquieta
		Hyliota_flavigaster
		Hyliota_violacea
		Hyliota_australis
		Turdoides_altirostris
		Turdoides_squamiceps
		Garrulax_morrisonianus
		Yuhina_brunneiceps
		Zosterops_lateralis
		Sylvia_nana
		Sylvia_communis
		Sylvia_deserticola
		Sylvia_undata
		Sylvia_sarda
		Sylvia_mystacea
		Sylvia_melanocephala
		Sylvia_cantillans
		Sylvia_melanothorax
		Sylvia_rueppelli
		Sylvia_conspicillata
		Sylvia_nisoria
		Sylvia_buryi
		Sylvia_hortensis
		Sylvia_leucomelaena
		Sylvia_curruca
		Sylvia_boehmi
		Sylvia_subcaerulea
		Sylvia_atricapilla
		Sylvia_borin
		Chamaea_fasciata
		Paradoxornis_webbianus
		Andropadus_importunus
		Andropadus_nigriceps
		Andropadus_milanjensis
		Chlorocichla_flaviventris
		Bleda_notatus
		Bleda_syndactylus
		Andropadus_gracilis
		Criniger_calurus
		Phyllastrephus_icterinus
		Phyllastrephus_debilis
		Phyllastrephus_flavostriatus
		Phyllastrephus_fischeri
		Phyllastrephus_cabanisi
		Phyllastrephus_terrestris
		Alophoixus_finschii
		Hypsipetes_olivaceus
		Ixos_amaurotis
		Pycnonotus_sinensis
		Pycnonotus_capensis
		Pycnonotus_barbatus
		Pycnonotus_nigricans
		Pycnonotus_xanthopygos
		Tachycineta_bicolor
		Tachycineta_thalassina
		Tachycineta_albilinea
		Progne_subis
		Riparia_riparia
		Hirundo_ariel
		Petrochelidon_fulva
		Petrochelidon_pyrrhonota
		Hirundo_semirufa
		Hirundo_rustica
		Delichon_urbicum
		Psaltriparus_minimus
		Phylloscopus_humei
		Phylloscopus_fuscatus
		Phylloscopus_collybita
		Phylloscopus_sindianus
		Phylloscopus_trochilus
		Phylloscopus_sibilatrix
		Phylloscopus_bonelli
		Phylloscopus_ruficapilla
		Phylloscopus_umbrovirens
		Phylloscopus_nitidus
		Cettia_cetti
		Cettia_fortipes
		Pholidornis_rushiae
		Sphenoeacus_afer
		Melocichla_mentalis
		Bradypterus_victorini
		Sylvietta_denti
		Sylvietta_brachyura
		Sylvietta_virens
		Sylvietta_whytii
		Sylvietta_rufescens
		Bombycilla_garrulus
		Bombycilla_cedrorum
		Phainopepla_nitens
		Certhia_brachydactyla
		Certhia_familiaris
		Campylorhynchus_brunneicapillus
		Campylorhynchus_griseus
		Campylorhynchus_nuchalis
		Troglodytes_cobbi
		Troglodytes_troglodytes
		Troglodytes_aedon
		Cistothorus_platensis
		Cistothorus_meridae
		Cistothorus_palustris
		Thryothorus_felix
		Thryothorus_sinaloa
		Thryothorus_rufalbus
		Thryothorus_leucotis
		Thryomanes_bewickii
		Thryothorus_ludovicianus
		Catherpes_mexicanus
		Salpinctes_obsoletus
		Polioptila_dumicola
		Sitta_europaea
		Sitta_carolinensis
		Scissirostrum_dubium
		Aplonis_opaca
		Aplonis_dichroa
		Gracula_religiosa
		Mino_anais
		Cinnyricinclus_leucogaster
		Onychognathus_walleri
		Onychognathus_morio
		Onychognathus_salvadorii
		Onychognathus_tristramii
		Onychognathus_albirostris
		Onychognathus_nabouroup
		Onychognathus_tenuirostris
		Lamprotornis_corruscus
		Lamprotornis_purpureiceps
		Lamprotornis_purpuroptera
		Lamprotornis_caudatus
		Lamprotornis_mevesii
		Cosmopsarus_unicolor
		Lamprotornis_australis
		Lamprotornis_splendidus
		Cosmopsarus_regius
		Lamprotornis_superbus
		Lamprotornis_pulcher
		Spreo_bicolor
		Spreo_fischeri
		Lamprotornis_chalybaeus
		Lamprotornis_nitens
		Saroglossa_spiloptera
		Speculipastor_bicolor
		Creatophora_cinerea
		Leucopsar_rothschildi
		Sturnus_malabaricus
		Sturnus_pagodarum
		Acridotheres_cristatellus
		Acridotheres_fuscus
		Acridotheres_ginginianus
		Acridotheres_tristis
		Sturnus_philippensis
		Sturnus_sturninus
		Sturnus_contra
		Sturnus_roseus
		Sturnus_unicolor
		Sturnus_vulgaris
		Mimus_patagonicus
		Mimus_thenca
		Mimus_polyglottos
		Mimus_gilvus
		Mimus_longicaudatus
		Mimus_gundlachii
		Mimus_parvulus
		Oreoscoptes_montanus
		Toxostoma_bendirei
		Toxostoma_lecontei
		Toxostoma_crissale
		Toxostoma_curvirostre
		Toxostoma_longirostre
		Toxostoma_rufum
		Dumetella_carolinensis
		Buphagus_africanus
		Buphagus_erythrorhynchus
		Cinclus_mexicanus
		Cinclus_pallasii
		Cinclus_cinclus
		Cinclus_schulzi
		Catharus_ustulatus
		Catharus_fuscescens
		Catharus_minimus
		Catharus_guttatus
		Hylocichla_mustelina
		Zoothera_naevia
		Turdus_iliacus
		Turdus_helleri
		Turdus_merula
		Turdus_albicollis
		Turdus_grayi
		Turdus_migratorius
		Turdus_torquatus
		Turdus_pilaris
		Turdus_cardis
		Turdus_viscivorus
		Turdus_philomelos
		Sialia_mexicana
		Sialia_currucoides
		Sialia_sialis
		Myadestes_palmeri
		Melaenornis_pammelaina
		Melaenornis_edolioides
		Sigelus_silens
		Empidornis_semipartitus
		Myioparus_plumbeus
		Myioparus_griseigularis
		Namibornis_herero
		Bradornis_infuscatus
		Bradornis_pallidus
		Bradornis_mariquensis
		Bradornis_microrhynchus
		Muscicapa_sethsmithi
		Muscicapa_cassini
		Muscicapa_striata
		Muscicapa_adusta
		Muscicapa_epulata
		Muscicapa_comitata
		Muscicapa_infuscata
		Muscicapa_caerulescens
		Phoenicurus_phoenicurus
		Phoenicurus_ochruros
		Myrmecocichla_aethiops
		Oenanthe_oenanthe
		Saxicola_rubetra
		Saxicola_torquatus
		Ficedula_hypoleuca
		Ficedula_albicollis
		Ficedula_semitorquata
		Ficedula_parva
		Ficedula_zanthopygia
		Luscinia_svecica
		Luscinia_megarhynchos
		Luscinia_luscinia
		Dioptrornis_fischeri
		Erithacus_rubecula
		Regulus_regulus
		Regulus_ignicapilla
		Petronia_petronia
		Montifringilla_nivalis
		Petronia_xanthocollis
		Passer_rutilans
		Passer_montanus
		Passer_domesticus
		Passer_griseus
		Motacilla_cinerea
		Motacilla_madaraspatensis
		Motacilla_citreola
		Motacilla_flava
		Motacilla_alba
		Motacilla_grandis
		Motacilla_aguimp
		Motacilla_capensis
		Motacilla_clara
		Dendronanthus_indicus
		Tmetothylacus_tenellus
		Macronyx_capensis
		Macronyx_croceus
		Macronyx_ameliae
		Macronyx_aurantiigula
		Macronyx_fuellebornii
		Macronyx_sharpei
		Anthus_novaeseelandiae
		Anthus_hoeschi
		Anthus_similis
		Anthus_campestris
		Anthus_trivialis
		Anthus_lineiventris
		Anthus_leucophrys
		Anthus_melindae
		Anthus_chloris
		Anthus_pratensis
		Anthus_petrosus
		Anthus_spinoletta
		Anthus_vaalensis
		Anthus_lutescens
		Anthus_crenatus
		Coccothraustes_coccothraustes
		Mycerobas_carnipes
		Rhodopechys_obsoletus
		Rhodopechys_sanguineus
		Carduelis_spinoides
		Carduelis_chloris
		Carduelis_cannabina
		Carduelis_flavirostris
		Carduelis_spinus
		Carduelis_pinus
		Carduelis_tristis
		Carduelis_lawrencei
		Carduelis_psaltria
		Serinus_leucopterus
		Serinus_striolatus
		Serinus_tristriatus
		Serinus_totta
		Serinus_gularis
		Serinus_flaviventris
		Serinus_sulphuratus
		Serinus_nigriceps
		Serinus_albogularis
		Serinus_burtoni
		Serinus_scotops
		Serinus_mozambicus
		Serinus_atrogularis
		Serinus_citrinipectus
		Serinus_canaria
		Serinus_pusillus
		Serinus_alario
		Serinus_flavivertex
		Serinus_canicollis
		Serinus_serinus
		Serinus_mennelli
		Serinus_syriacus
		Carduelis_carduelis
		Carduelis_citrinella
		Carduelis_hornemanni
		Carduelis_flammea
		Loxia_curvirostra
		Loxia_scotica
		Loxia_leucoptera
		Carpodacus_rubicilla
		Carpodacus_synoicus
		Carpodacus_roseus
		Carpodacus_purpureus
		Carpodacus_cassinii
		Carpodacus_puniceus
		Leucosticte_australis
		Leucosticte_tephrocotis
		Leucosticte_atrata
		Carpodacus_erythrinus
		Callacanthis_burtoni
		Carpodacus_mexicanus
		Paroreomyza_montana
		Oreomystis_mana
		Loxioides_bailleui
		Telespiza_cantans
		Telespiza_ultima
		Pseudonestor_xanthophrys
		Loxops_coccineus
		Hemignathus_munroi
		Hemignathus_virens
		Vestiaria_coccinea
		Himatione_sanguinea
		Eremopsaltria_mongolicus
		Bucanetes_githagineus
		Pinicola_enucleator
		Pyrrhula_pyrrhula
		Fringilla_teydea
		Fringilla_coelebs
		Fringilla_montifringilla
		Calcarius_mccownii
		Calcarius_ornatus
		Calcarius_pictus
		Calcarius_lapponicus
		Plectrophenax_nivalis
		Geospiza_scandens
		Geospiza_magnirostris
		Geospiza_fuliginosa
		Geospiza_difficilis
		Geospiza_conirostris
		Geospiza_fortis
		Tiaris_olivaceus
		Thraupis_episcopus
		Nesospiza_acunhae
		Sporophila_minuta
		Volatinia_jacarina
		Ramphocelus_costaricensis
		Piranga_olivacea
		Piranga_ludoviciana
		Piranga_rubra
		Cardinalis_cardinalis
		Pheucticus_melanocephalus
		Pheucticus_ludovicianus
		Spiza_americana
		Passerina_leclancherii
		Passerina_ciris
		Passerina_versicolor
		Passerina_caerulea
		Passerina_amoena
		Passerina_cyanea
		Seiurus_aurocapilla
		Vermivora_ruficapilla
		Vermivora_peregrina
		Vermivora_pinus
		Vermivora_chrysoptera
		Wilsonia_citrina
		Dendroica_magnolia
		Setophaga_ruticilla
		Dendroica_adelaidae
		Dendroica_nigrescens
		Dendroica_townsendi
		Dendroica_virens
		Dendroica_discolor
		Dendroica_palmarum
		Dendroica_coronata
		Dendroica_dominica
		Dendroica_caerulescens
		Dendroica_fusca
		Dendroica_striata
		Dendroica_castanea
		Dendroica_pensylvanica
		Dendroica_petechia
		Dendroica_cerulea
		Dendroica_tigrina
		Parula_americana
		Wilsonia_pusilla
		Wilsonia_canadensis
		Myioborus_pictus
		Oporornis_formosus
		Oporornis_tolmiei
		Oporornis_philadelphia
		Geothlypis_trichas
		Limnothlypis_swainsonii
		Protonotaria_citrea
		Seiurus_noveboracensis
		Seiurus_motacilla
		Mniotilta_varia
		Icteria_virens
		Emberiza_striolata
		Emberiza_tahapisi
		Emberiza_impetuani
		Emberiza_capensis
		Emberiza_cabanisi
		Emberiza_flaviventris
		Melophus_lathami
		Miliaria_calandra
		Emberiza_cia
		Emberiza_cioides
		Emberiza_hortulana
		Emberiza_cirlus
		Emberiza_citrinella
		Emberiza_elegans
		Emberiza_schoeniclus
		Aimophila_aestivalis
		Aimophila_botterii
		Aimophila_mystacalis
		Aimophila_humeralis
		Arremonops_rufivirgatus
		Ammodramus_savannarum
		Aimophila_carpalis
		Amphispiza_bilineata
		Aimophila_quinquestriata
		Spizella_pallida
		Spizella_passerina
		Spizella_breweri
		Spizella_pusilla
		Spizella_atrogularis
		Junco_hyemalis
		Junco_phaeonotus
		Zonotrichia_atricapilla
		Zonotrichia_leucophrys
		Zonotrichia_albicollis
		Zonotrichia_querula
		Zonotrichia_capensis
		Passerella_iliaca
		Spizella_arborea
		Pipilo_chlorurus
		Pipilo_maculatus
		Pipilo_erythrophthalmus
		Pezopetes_capitalis
		Pipilo_aberti
		Pipilo_fuscus
		Ammodramus_bairdii
		Ammodramus_henslowii
		Melospiza_lincolnii
		Melospiza_georgiana
		Melospiza_melodia
		Passerculus_sandwichensis
		Amphispiza_belli
		Ammodramus_caudacutus
		Ammodramus_maritimus
		Ammodramus_leconteii
		Pooecetes_gramineus
		Chondestes_grammacus
		Calamospiza_melanocorys
		Cacicus_solitarius
		Cacicus_chrysopterus
		Cacicus_haemorrhous
		Clypicterus_oseryi
		Cacicus_uropygialis
		Cacicus_cela
		Psarocolius_bifasciatus
		Psarocolius_viridis
		Psarocolius_angustifrons
		Psarocolius_guatimozinus
		Psarocolius_atrovirens
		Psarocolius_wagleri
		Dives_dives
		Nesopsar_nigerrimus
		Euphagus_carolinus
		Euphagus_cyanocephalus
		Quiscalus_lugubris
		Quiscalus_major
		Quiscalus_mexicanus
		Quiscalus_quiscula
		Agelaius_phoeniceus
		Agelaius_tricolor
		Agelaius_assimilis
		Agelaius_xanthomus
		Agelaius_humeralis
		Molothrus_ater
		Molothrus_aeneus
		Molothrus_rufoaxillaris
		Agelasticus_thilius
		Agelaioides_badius
		Chrysomus_icterocephalus
		Amblyramphus_holosericeus
		Curaeus_curaeus
		Icterus_galbula
		Icterus_pustulatus
		Icterus_bullockii
		Icterus_gularis
		Sturnella_bellicosa
		Sturnella_magna
		Sturnella_neglecta
		Sturnella_superciliaris
		Sturnella_loyca
		Sturnella_defilippii
		Dolichonyx_oryzivorus
		Xanthocephalus_xanthocephalus
		Malimbus_cassini
		Malimbus_ibadanensis
		Malimbus_scutatus
		Malimbus_erythrogaster
		Malimbus_malimbicus
		Malimbus_nitens
		Malimbus_coronatus
		Malimbus_rubricollis
		Malimbus_racheliae
		Ploceus_spekei
		Ploceus_grandis
		Ploceus_superciliosus
		Ploceus_sanctithomae
		Ploceus_baglafecht
		Ploceus_nigricollis
		Ploceus_melanogaster
		Ploceus_tricolor
		Ploceus_xanthops
		Ploceus_vitellinus
		Ploceus_alienus
		Ploceus_pelzelni
		Ploceus_jacksoni
		Ploceus_philippinus
		Ploceus_princeps
		Ploceus_bertrandi
		Ploceus_olivaceiceps
		Ploceus_nigerrimus
		Ploceus_xanthopterus
		Ploceus_ocularis
		Ploceus_velatus
		Ploceus_capensis
		Ploceus_luteolus
		Ploceus_bicolor
		Ploceus_preussi
		Ploceus_cucullatus
		Ploceus_angolensis
		Ploceus_megarhynchus
		Ploceus_galbula
		Ploceus_taeniopterus
		Ploceus_melanocephalus
		Ploceus_intermedius
		Ploceus_heuglini
		Ploceus_benghalensis
		Quelea_quelea
		Quelea_cardinalis
		Foudia_madagascariensis
		Foudia_rubra
		Foudia_sechellarum
		Foudia_eminentissima
		Foudia_flavicans
		Euplectes_aureus
		Euplectes_ardens
		Euplectes_hordeaceus
		Euplectes_orix
		Euplectes_nigroventris
		Euplectes_franciscanus
		Euplectes_gierowii
		Euplectes_capensis
		Euplectes_albonotatus
		Euplectes_axillaris
		Euplectes_macroura
		Euplectes_hartlaubi
		Euplectes_jacksoni
		Euplectes_progne
		Euplectes_afer
		Dinemellia_dinemelli
		Histurgops_ruficaudus
		Bubalornis_albirostris
		Anaplectes_rubriceps
		Sporopipes_frontalis
		Sporopipes_squamifrons
		Pseudonigrita_arnaudi
		Plocepasser_mahali
		Plocepasser_donaldsoni
		Philetairus_socius
		Amblyospiza_albifrons
		Poephila_acuticauda
		Taeniopygia_guttata
		Lonchura_striata
		Padda_oryzivora
		Lagonosticta_senegala
		Vidua_paradisaea
		Vidua_macroura
		Vidua_chalybeata
		Prunella_collaris
		Prunella_modularis
		Nectarinia_osea
		Nectarinia_coccinigaster
		Nectarinia_dussumieri
		Promerops_gurneyi
		Promerops_cafer
	;
END;
BEGIN TREES;
	TRANSLATE
		1	Myiarchus_crinitus,
		2	Myiarchus_cinerascens,
		3	Tyrannus_tyrannus,
		4	Pyrocephalus_rubinus,
		5	Sayornis_nigricans,
		6	Sayornis_phoebe,
		7	Contopus_sordidulus,
		8	Empidonax_virescens,
		9	Empidonax_minimus,
		10	Empidonax_traillii,
		11	Empidonax_alnorum,
		12	Empidonax_difficilis,
		13	Empidonax_flaviventris,
		14	Elaenia_chiriquensis,
		15	Oxyruncus_cristatus,
		16	Cercomacra_tyrannina,
		17	Gymnopithys_leucaspis,
		18	Conopophaga_lineata,
		19	Xenops_minutus,
		20	Automolus_rubiginosus,
		21	Automolus_ochrolaemus,
		22	Thripadectes_rufobrunneus,
		23	Furnarius_rufus,
		24	Cinclodes_albiventris,
		25	Cinclodes_fuscus,
		26	Cinclodes_antarcticus,
		27	Cinclodes_comechingonus,
		28	Cinclodes_albidiventris,
		29	Leptasthenura_yanacensis,
		30	Leptasthenura_striolata,
		31	Cranioleuca_erythrops,
		32	Synallaxis_brachyura,
		33	Synallaxis_erythrothorax,
		34	Synallaxis_zimmeri,
		35	Pseudoseisura_lophotes,
		36	Pseudoseisura_cristata,
		37	Phacellodomus_maculipectus,
		38	Phacellodomus_striaticollis,
		39	Sclerurus_caudacutus,
		40	Sclerurus_guatemalensis,
		41	Scenopoeetes_dentirostris,
		42	Prionodura_newtoniana,
		43	Ailuroedus_melanotis,
		44	Ailuroedus_crassirostris,
		45	Ptilonorhynchus_violaceus,
		46	Chlamydera_maculata,
		47	Chlamydera_cerviniventris,
		48	Chlamydera_guttata,
		49	Chlamydera_nuchalis,
		50	Chlamydera_lauterbachi,
		51	Malurus_splendens,
		52	Malurus_cyaneus,
		53	Malurus_alboscapulatus,
		54	Malurus_coronatus,
		55	Malurus_elegans,
		56	Malurus_amabilis,
		57	Malurus_lamberti,
		58	Malurus_pulcherrimus,
		59	Malurus_melanocephalus,
		60	Malurus_cyanocephalus,
		61	Malurus_leucopterus,
		62	Pardalotus_quadragintus,
		63	Pardalotus_punctatus,
		64	Pardalotus_striatus,
		65	Manorina_melanocephala,
		66	Acanthornis_magna,
		67	Sericornis_frontalis,
		68	Pycnoptilus_floccosus,
		69	Gerygone_igata,
		70	Pomatostomus_temporalis,
		71	Orthonyx_spaldingii,
		72	Notiomystis_cincta,
		73	Gymnorhina_tibicen,
		74	Malaconotus_blanchoti,
		75	Tchagra_minutus,
		76	Dryoscopus_cubla,
		77	Laniarius_erythrogaster,
		78	Platysteira_castanea,
		79	Platysteira_chalybea,
		80	Platysteira_concreta,
		81	Platysteira_cyanea,
		82	Platysteira_peltata,
		83	Batis_occulta,
		84	Prionops_retzii,
		85	Tephrodornis_pondicerianus,
		86	Tylas_eduardi,
		87	Euryceros_prevostii,
		88	Calicalicus_madagascariensis,
		89	Vanga_curvirostris,
		90	Psophodes_olivaceus,
		91	Mohoua_novaeseelandiae,
		92	Mohoua_albicilla,
		93	Mohoua_ochrocephala,
		94	Lalage_tricolor,
		95	Coracina_azurea,
		96	Campephaga_phoenicea,
		97	Campephaga_quiscalina,
		98	Coracina_cinerea,
		99	Pachycephala_pectoralis,
		100	Manucodia_keraudrenii,
		101	Manucodia_chalybatus,
		102	Parotia_wahnesi,
		103	Parotia_carolae,
		104	Pteridophora_alberti,
		105	Cicinnurus_magnificus,
		106	Paradisaea_minor,
		107	Epimachus_meyeri,
		108	Epimachus_fastuosus,
		109	Epimachus_albertisi,
		110	Ptiloris_magnificus,
		111	Lophorina_superba,
		112	Chasiempis_sandwichensis,
		113	Arses_telescophthalmus,
		114	Grallina_cyanoleuca,
		115	Terpsiphone_viridis,
		116	Terpsiphone_paradisi,
		117	Terpsiphone_rufocinerea,
		118	Terpsiphone_corvina,
		119	Terpsiphone_bedfordi,
		120	Terpsiphone_atrochalybeia,
		121	Terpsiphone_rufiventer,
		122	Hypothymis_azurea,
		123	Trochocercus_cyanomelas,
		124	Trochocercus_nitens,
		125	Rhipidura_leucophrys,
		126	Pyrrhocorax_graculus,
		127	Perisoreus_infaustus,
		128	Perisoreus_canadensis,
		129	Aphelocoma_ultramarina,
		130	Aphelocoma_coerulescens,
		131	Aphelocoma_insularis,
		132	Aphelocoma_californica,
		133	Cyanocitta_cristata,
		134	Calocitta_formosa,
		135	Pica_hudsonia,
		136	Pica_nuttalli,
		137	Pica_pica,
		138	Corvus_brachyrhynchos,
		139	Corvus_corone,
		140	Corvus_rhipidurus,
		141	Corvus_monedula,
		142	Lanius_gubernator,
		143	Lanius_dorsalis,
		144	Lanius_vittatus,
		145	Lanius_somalicus,
		146	Lanius_excubitor,
		147	Lanius_sphenocercus,
		148	Lanius_ludovicianus,
		149	Lanius_nubicus,
		150	Lanius_minor,
		151	Lanius_senator,
		152	Lanius_collaris,
		153	Lanius_tigrinus,
		154	Lanius_collurio,
		155	Lanius_schach,
		156	Lanius_bucephalus,
		157	Dicrurus_ludwigii,
		158	Dicrurus_forficatus,
		159	Dicrurus_adsimilis,
		160	Cyclarhis_gujanensis,
		161	Vireo_solitarius,
		162	Vireo_flavifrons,
		163	Vireo_huttoni,
		164	Vireo_vicinior,
		165	Vireo_bellii,
		166	Vireo_atricapilla,
		167	Vireo_griseus,
		168	Vireo_olivaceus,
		169	Vireo_altiloquus,
		170	Vireo_flavoviridis,
		171	Vireo_philadelphicus,
		172	Chaetops_frenatus,
		173	Chaetops_aurantius,
		174	Melanodryas_cucullata,
		175	Eopsaltria_australis,
		176	Drymodes_brunneopygia,
		177	Petroica_macrocephala,
		178	Petroica_goodenovii,
		179	Petroica_australis,
		180	Auriparus_flaviceps,
		181	Anthoscopus_minutus,
		182	Anthoscopus_caroli,
		183	Remiz_pendulinus,
		184	Pseudopodoces_humilis,
		185	Parus_caeruleus,
		186	Parus_cyanus,
		187	Parus_cinerascens,
		188	Parus_major,
		189	Parus_palustris,
		190	Parus_niger,
		191	Parus_albiventris,
		192	Parus_leucomelas,
		193	Parus_rufonuchalis,
		194	Parus_ater,
		195	Baeolophus_wollweberi,
		196	Baeolophus_inornatus,
		197	Baeolophus_bicolor,
		198	Baeolophus_atricristatus,
		199	Parus_cristatus,
		200	Parus_cinctus,
		201	Parus_hudsonicus,
		202	Parus_rufescens,
		203	Parus_sclateri,
		204	Parus_carolinensis,
		205	Parus_atricapillus,
		206	Parus_lugubris,
		207	Parus_montanus,
		208	Stenostira_scita,
		209	Elminia_albicauda,
		210	Elminia_albiventris,
		211	Elminia_albonotata,
		212	Elminia_nigromitrata,
		213	Culicicapa_ceylonensis,
		214	Cephalopyrus_flammiceps,
		215	Panurus_biarmicus,
		216	Eremopterix_leucotis,
		217	Eremopterix_nigriceps,
		218	Eremopterix_australis,
		219	Eremopterix_leucopareia,
		220	Eremopterix_verticalis,
		221	Mirafra_poecilosterna,
		222	Mirafra_africana,
		223	Mirafra_gilletti,
		224	Mirafra_africanoides,
		225	Mirafra_hypermetra,
		226	Mirafra_sabota,
		227	Mirafra_hova,
		228	Heteromirafra_ruddi,
		229	Eremophila_alpestris,
		230	Melanocorypha_calandra,
		231	Spizocorys_conirostris,
		232	Spizocorys_fringillaris,
		233	Eremalauda_starki,
		234	Lullula_arborea,
		235	Galerida_cristata,
		236	Galerida_modesta,
		237	Galerida_theklae,
		238	Galerida_magnirostris,
		239	Alauda_razae,
		240	Alauda_arvensis,
		241	Calandrella_cinerea,
		242	Calandrella_somalica,
		243	Certhilauda_albescens,
		244	Certhilauda_burra,
		245	Certhilauda_barlowi,
		246	Ammomanes_deserti,
		247	Certhilauda_erythrochlamys,
		248	Certhilauda_chuana,
		249	Certhilauda_subcoronata,
		250	Nicator_gularis,
		251	Nicator_chloris,
		252	Hypergerus_atriceps,
		253	Cisticola_ayresii,
		254	Cisticola_anonymus,
		255	Cisticola_robustus,
		256	Cisticola_cinereolus,
		257	Cisticola_exilis,
		258	Cisticola_brunnescens,
		259	Cisticola_tinniens,
		260	Cisticola_juncidis,
		261	Prinia_gracilis,
		262	Eremomela_icteropygialis,
		263	Apalis_thoracica,
		264	Camaroptera_superciliaris,
		265	Camaroptera_brachyura,
		266	Locustella_naevia,
		267	Bradypterus_graueri,
		268	Locustella_luscinioides,
		269	Locustella_fluviatilis,
		270	Cincloramphus_cruralis,
		271	Bradypterus_baboecala,
		272	Bradypterus_cinnamomeus,
		273	Bradypterus_barratti,
		274	Bradypterus_lopezi,
		275	Bradypterus_sylvaticus,
		276	Acrocephalus_palustris,
		277	Chloropeta_natalensis,
		278	Acrocephalus_bistrigiceps,
		279	Acrocephalus_paludicola,
		280	Acrocephalus_luscinius,
		281	Acrocephalus_schoenobaenus,
		282	Acrocephalus_melanopogon,
		283	Acrocephalus_baeticatus,
		284	Acrocephalus_scirpaceus,
		285	Acrocephalus_orinus,
		286	Acrocephalus_dumetorum,
		287	Acrocephalus_sechellensis,
		288	Acrocephalus_arundinaceus,
		289	Acrocephalus_aequinoctialis,
		290	Acrocephalus_familiaris,
		291	Acrocephalus_stentoreus,
		292	Hippolais_polyglotta,
		293	Hippolais_icterina,
		294	Scotocerca_inquieta,
		295	Hyliota_flavigaster,
		296	Hyliota_violacea,
		297	Hyliota_australis,
		298	Turdoides_altirostris,
		299	Turdoides_squamiceps,
		300	Garrulax_morrisonianus,
		301	Yuhina_brunneiceps,
		302	Zosterops_lateralis,
		303	Sylvia_nana,
		304	Sylvia_communis,
		305	Sylvia_deserticola,
		306	Sylvia_undata,
		307	Sylvia_sarda,
		308	Sylvia_mystacea,
		309	Sylvia_melanocephala,
		310	Sylvia_cantillans,
		311	Sylvia_melanothorax,
		312	Sylvia_rueppelli,
		313	Sylvia_conspicillata,
		314	Sylvia_nisoria,
		315	Sylvia_buryi,
		316	Sylvia_hortensis,
		317	Sylvia_leucomelaena,
		318	Sylvia_curruca,
		319	Sylvia_boehmi,
		320	Sylvia_subcaerulea,
		321	Sylvia_atricapilla,
		322	Sylvia_borin,
		323	Chamaea_fasciata,
		324	Paradoxornis_webbianus,
		325	Andropadus_importunus,
		326	Andropadus_nigriceps,
		327	Andropadus_milanjensis,
		328	Chlorocichla_flaviventris,
		329	Bleda_notatus,
		330	Bleda_syndactylus,
		331	Andropadus_gracilis,
		332	Criniger_calurus,
		333	Phyllastrephus_icterinus,
		334	Phyllastrephus_debilis,
		335	Phyllastrephus_flavostriatus,
		336	Phyllastrephus_fischeri,
		337	Phyllastrephus_cabanisi,
		338	Phyllastrephus_terrestris,
		339	Alophoixus_finschii,
		340	Hypsipetes_olivaceus,
		341	Ixos_amaurotis,
		342	Pycnonotus_sinensis,
		343	Pycnonotus_capensis,
		344	Pycnonotus_barbatus,
		345	Pycnonotus_nigricans,
		346	Pycnonotus_xanthopygos,
		347	Tachycineta_bicolor,
		348	Tachycineta_thalassina,
		349	Tachycineta_albilinea,
		350	Progne_subis,
		351	Riparia_riparia,
		352	Hirundo_ariel,
		353	Petrochelidon_fulva,
		354	Petrochelidon_pyrrhonota,
		355	Hirundo_semirufa,
		356	Hirundo_rustica,
		357	Delichon_urbicum,
		358	Psaltriparus_minimus,
		359	Phylloscopus_humei,
		360	Phylloscopus_fuscatus,
		361	Phylloscopus_collybita,
		362	Phylloscopus_sindianus,
		363	Phylloscopus_trochilus,
		364	Phylloscopus_sibilatrix,
		365	Phylloscopus_bonelli,
		366	Phylloscopus_ruficapilla,
		367	Phylloscopus_umbrovirens,
		368	Phylloscopus_nitidus,
		369	Cettia_cetti,
		370	Cettia_fortipes,
		371	Pholidornis_rushiae,
		372	Sphenoeacus_afer,
		373	Melocichla_mentalis,
		374	Bradypterus_victorini,
		375	Sylvietta_denti,
		376	Sylvietta_brachyura,
		377	Sylvietta_virens,
		378	Sylvietta_whytii,
		379	Sylvietta_rufescens,
		380	Bombycilla_garrulus,
		381	Bombycilla_cedrorum,
		382	Phainopepla_nitens,
		383	Certhia_brachydactyla,
		384	Certhia_familiaris,
		385	Campylorhynchus_brunneicapillus,
		386	Campylorhynchus_griseus,
		387	Campylorhynchus_nuchalis,
		388	Troglodytes_cobbi,
		389	Troglodytes_troglodytes,
		390	Troglodytes_aedon,
		391	Cistothorus_platensis,
		392	Cistothorus_meridae,
		393	Cistothorus_palustris,
		394	Thryothorus_felix,
		395	Thryothorus_sinaloa,
		396	Thryothorus_rufalbus,
		397	Thryothorus_leucotis,
		398	Thryomanes_bewickii,
		399	Thryothorus_ludovicianus,
		400	Catherpes_mexicanus,
		401	Salpinctes_obsoletus,
		402	Polioptila_dumicola,
		403	Sitta_europaea,
		404	Sitta_carolinensis,
		405	Scissirostrum_dubium,
		406	Aplonis_opaca,
		407	Aplonis_dichroa,
		408	Gracula_religiosa,
		409	Mino_anais,
		410	Cinnyricinclus_leucogaster,
		411	Onychognathus_walleri,
		412	Onychognathus_morio,
		413	Onychognathus_salvadorii,
		414	Onychognathus_tristramii,
		415	Onychognathus_albirostris,
		416	Onychognathus_nabouroup,
		417	Onychognathus_tenuirostris,
		418	Lamprotornis_corruscus,
		419	Lamprotornis_purpureiceps,
		420	Lamprotornis_purpuroptera,
		421	Lamprotornis_caudatus,
		422	Lamprotornis_mevesii,
		423	Cosmopsarus_unicolor,
		424	Lamprotornis_australis,
		425	Lamprotornis_splendidus,
		426	Cosmopsarus_regius,
		427	Lamprotornis_superbus,
		428	Lamprotornis_pulcher,
		429	Spreo_bicolor,
		430	Spreo_fischeri,
		431	Lamprotornis_chalybaeus,
		432	Lamprotornis_nitens,
		433	Saroglossa_spiloptera,
		434	Speculipastor_bicolor,
		435	Creatophora_cinerea,
		436	Leucopsar_rothschildi,
		437	Sturnus_malabaricus,
		438	Sturnus_pagodarum,
		439	Acridotheres_cristatellus,
		440	Acridotheres_fuscus,
		441	Acridotheres_ginginianus,
		442	Acridotheres_tristis,
		443	Sturnus_philippensis,
		444	Sturnus_sturninus,
		445	Sturnus_contra,
		446	Sturnus_roseus,
		447	Sturnus_unicolor,
		448	Sturnus_vulgaris,
		449	Mimus_patagonicus,
		450	Mimus_thenca,
		451	Mimus_polyglottos,
		452	Mimus_gilvus,
		453	Mimus_longicaudatus,
		454	Mimus_gundlachii,
		455	Mimus_parvulus,
		456	Oreoscoptes_montanus,
		457	Toxostoma_bendirei,
		458	Toxostoma_lecontei,
		459	Toxostoma_crissale,
		460	Toxostoma_curvirostre,
		461	Toxostoma_longirostre,
		462	Toxostoma_rufum,
		463	Dumetella_carolinensis,
		464	Buphagus_africanus,
		465	Buphagus_erythrorhynchus,
		466	Cinclus_mexicanus,
		467	Cinclus_pallasii,
		468	Cinclus_cinclus,
		469	Cinclus_schulzi,
		470	Catharus_ustulatus,
		471	Catharus_fuscescens,
		472	Catharus_minimus,
		473	Catharus_guttatus,
		474	Hylocichla_mustelina,
		475	Zoothera_naevia,
		476	Turdus_iliacus,
		477	Turdus_helleri,
		478	Turdus_merula,
		479	Turdus_albicollis,
		480	Turdus_grayi,
		481	Turdus_migratorius,
		482	Turdus_torquatus,
		483	Turdus_pilaris,
		484	Turdus_cardis,
		485	Turdus_viscivorus,
		486	Turdus_philomelos,
		487	Sialia_mexicana,
		488	Sialia_currucoides,
		489	Sialia_sialis,
		490	Myadestes_palmeri,
		491	Melaenornis_pammelaina,
		492	Melaenornis_edolioides,
		493	Sigelus_silens,
		494	Empidornis_semipartitus,
		495	Myioparus_plumbeus,
		496	Myioparus_griseigularis,
		497	Namibornis_herero,
		498	Bradornis_infuscatus,
		499	Bradornis_pallidus,
		500	Bradornis_mariquensis,
		501	Bradornis_microrhynchus,
		502	Muscicapa_sethsmithi,
		503	Muscicapa_cassini,
		504	Muscicapa_striata,
		505	Muscicapa_adusta,
		506	Muscicapa_epulata,
		507	Muscicapa_comitata,
		508	Muscicapa_infuscata,
		509	Muscicapa_caerulescens,
		510	Phoenicurus_phoenicurus,
		511	Phoenicurus_ochruros,
		512	Myrmecocichla_aethiops,
		513	Oenanthe_oenanthe,
		514	Saxicola_rubetra,
		515	Saxicola_torquatus,
		516	Ficedula_hypoleuca,
		517	Ficedula_albicollis,
		518	Ficedula_semitorquata,
		519	Ficedula_parva,
		520	Ficedula_zanthopygia,
		521	Luscinia_svecica,
		522	Luscinia_megarhynchos,
		523	Luscinia_luscinia,
		524	Dioptrornis_fischeri,
		525	Erithacus_rubecula,
		526	Regulus_regulus,
		527	Regulus_ignicapilla,
		528	Petronia_petronia,
		529	Montifringilla_nivalis,
		530	Petronia_xanthocollis,
		531	Passer_rutilans,
		532	Passer_montanus,
		533	Passer_domesticus,
		534	Passer_griseus,
		535	Motacilla_cinerea,
		536	Motacilla_madaraspatensis,
		537	Motacilla_citreola,
		538	Motacilla_flava,
		539	Motacilla_alba,
		540	Motacilla_grandis,
		541	Motacilla_aguimp,
		542	Motacilla_capensis,
		543	Motacilla_clara,
		544	Dendronanthus_indicus,
		545	Tmetothylacus_tenellus,
		546	Macronyx_capensis,
		547	Macronyx_croceus,
		548	Macronyx_ameliae,
		549	Macronyx_aurantiigula,
		550	Macronyx_fuellebornii,
		551	Macronyx_sharpei,
		552	Anthus_novaeseelandiae,
		553	Anthus_hoeschi,
		554	Anthus_similis,
		555	Anthus_campestris,
		556	Anthus_trivialis,
		557	Anthus_lineiventris,
		558	Anthus_leucophrys,
		559	Anthus_melindae,
		560	Anthus_chloris,
		561	Anthus_pratensis,
		562	Anthus_petrosus,
		563	Anthus_spinoletta,
		564	Anthus_vaalensis,
		565	Anthus_lutescens,
		566	Anthus_crenatus,
		567	Coccothraustes_coccothraustes,
		568	Mycerobas_carnipes,
		569	Rhodopechys_obsoletus,
		570	Rhodopechys_sanguineus,
		571	Carduelis_spinoides,
		572	Carduelis_chloris,
		573	Carduelis_cannabina,
		574	Carduelis_flavirostris,
		575	Carduelis_spinus,
		576	Carduelis_pinus,
		577	Carduelis_tristis,
		578	Carduelis_lawrencei,
		579	Carduelis_psaltria,
		580	Serinus_leucopterus,
		581	Serinus_striolatus,
		582	Serinus_tristriatus,
		583	Serinus_totta,
		584	Serinus_gularis,
		585	Serinus_flaviventris,
		586	Serinus_sulphuratus,
		587	Serinus_nigriceps,
		588	Serinus_albogularis,
		589	Serinus_burtoni,
		590	Serinus_scotops,
		591	Serinus_mozambicus,
		592	Serinus_atrogularis,
		593	Serinus_citrinipectus,
		594	Serinus_canaria,
		595	Serinus_pusillus,
		596	Serinus_alario,
		597	Serinus_flavivertex,
		598	Serinus_canicollis,
		599	Serinus_serinus,
		600	Serinus_mennelli,
		601	Serinus_syriacus,
		602	Carduelis_carduelis,
		603	Carduelis_citrinella,
		604	Carduelis_hornemanni,
		605	Carduelis_flammea,
		606	Loxia_curvirostra,
		607	Loxia_scotica,
		608	Loxia_leucoptera,
		609	Carpodacus_rubicilla,
		610	Carpodacus_synoicus,
		611	Carpodacus_roseus,
		612	Carpodacus_purpureus,
		613	Carpodacus_cassinii,
		614	Carpodacus_puniceus,
		615	Leucosticte_australis,
		616	Leucosticte_tephrocotis,
		617	Leucosticte_atrata,
		618	Carpodacus_erythrinus,
		619	Callacanthis_burtoni,
		620	Carpodacus_mexicanus,
		621	Paroreomyza_montana,
		622	Oreomystis_mana,
		623	Loxioides_bailleui,
		624	Telespiza_cantans,
		625	Telespiza_ultima,
		626	Pseudonestor_xanthophrys,
		627	Loxops_coccineus,
		628	Hemignathus_munroi,
		629	Hemignathus_virens,
		630	Vestiaria_coccinea,
		631	Himatione_sanguinea,
		632	Eremopsaltria_mongolicus,
		633	Bucanetes_githagineus,
		634	Pinicola_enucleator,
		635	Pyrrhula_pyrrhula,
		636	Fringilla_teydea,
		637	Fringilla_coelebs,
		638	Fringilla_montifringilla,
		639	Calcarius_mccownii,
		640	Calcarius_ornatus,
		641	Calcarius_pictus,
		642	Calcarius_lapponicus,
		643	Plectrophenax_nivalis,
		644	Geospiza_scandens,
		645	Geospiza_magnirostris,
		646	Geospiza_fuliginosa,
		647	Geospiza_difficilis,
		648	Geospiza_conirostris,
		649	Geospiza_fortis,
		650	Tiaris_olivaceus,
		651	Thraupis_episcopus,
		652	Nesospiza_acunhae,
		653	Sporophila_minuta,
		654	Volatinia_jacarina,
		655	Ramphocelus_costaricensis,
		656	Piranga_olivacea,
		657	Piranga_ludoviciana,
		658	Piranga_rubra,
		659	Cardinalis_cardinalis,
		660	Pheucticus_melanocephalus,
		661	Pheucticus_ludovicianus,
		662	Spiza_americana,
		663	Passerina_leclancherii,
		664	Passerina_ciris,
		665	Passerina_versicolor,
		666	Passerina_caerulea,
		667	Passerina_amoena,
		668	Passerina_cyanea,
		669	Seiurus_aurocapilla,
		670	Vermivora_ruficapilla,
		671	Vermivora_peregrina,
		672	Vermivora_pinus,
		673	Vermivora_chrysoptera,
		674	Wilsonia_citrina,
		675	Dendroica_magnolia,
		676	Setophaga_ruticilla,
		677	Dendroica_adelaidae,
		678	Dendroica_nigrescens,
		679	Dendroica_townsendi,
		680	Dendroica_virens,
		681	Dendroica_discolor,
		682	Dendroica_palmarum,
		683	Dendroica_coronata,
		684	Dendroica_dominica,
		685	Dendroica_caerulescens,
		686	Dendroica_fusca,
		687	Dendroica_striata,
		688	Dendroica_castanea,
		689	Dendroica_pensylvanica,
		690	Dendroica_petechia,
		691	Dendroica_cerulea,
		692	Dendroica_tigrina,
		693	Parula_americana,
		694	Wilsonia_pusilla,
		695	Wilsonia_canadensis,
		696	Myioborus_pictus,
		697	Oporornis_formosus,
		698	Oporornis_tolmiei,
		699	Oporornis_philadelphia,
		700	Geothlypis_trichas,
		701	Limnothlypis_swainsonii,
		702	Protonotaria_citrea,
		703	Seiurus_noveboracensis,
		704	Seiurus_motacilla,
		705	Mniotilta_varia,
		706	Icteria_virens,
		707	Emberiza_striolata,
		708	Emberiza_tahapisi,
		709	Emberiza_impetuani,
		710	Emberiza_capensis,
		711	Emberiza_cabanisi,
		712	Emberiza_flaviventris,
		713	Melophus_lathami,
		714	Miliaria_calandra,
		715	Emberiza_cia,
		716	Emberiza_cioides,
		717	Emberiza_hortulana,
		718	Emberiza_cirlus,
		719	Emberiza_citrinella,
		720	Emberiza_elegans,
		721	Emberiza_schoeniclus,
		722	Aimophila_aestivalis,
		723	Aimophila_botterii,
		724	Aimophila_mystacalis,
		725	Aimophila_humeralis,
		726	Arremonops_rufivirgatus,
		727	Ammodramus_savannarum,
		728	Aimophila_carpalis,
		729	Amphispiza_bilineata,
		730	Aimophila_quinquestriata,
		731	Spizella_pallida,
		732	Spizella_passerina,
		733	Spizella_breweri,
		734	Spizella_pusilla,
		735	Spizella_atrogularis,
		736	Junco_hyemalis,
		737	Junco_phaeonotus,
		738	Zonotrichia_atricapilla,
		739	Zonotrichia_leucophrys,
		740	Zonotrichia_albicollis,
		741	Zonotrichia_querula,
		742	Zonotrichia_capensis,
		743	Passerella_iliaca,
		744	Spizella_arborea,
		745	Pipilo_chlorurus,
		746	Pipilo_maculatus,
		747	Pipilo_erythrophthalmus,
		748	Pezopetes_capitalis,
		749	Pipilo_aberti,
		750	Pipilo_fuscus,
		751	Ammodramus_bairdii,
		752	Ammodramus_henslowii,
		753	Melospiza_lincolnii,
		754	Melospiza_georgiana,
		755	Melospiza_melodia,
		756	Passerculus_sandwichensis,
		757	Amphispiza_belli,
		758	Ammodramus_caudacutus,
		759	Ammodramus_maritimus,
		760	Ammodramus_leconteii,
		761	Pooecetes_gramineus,
		762	Chondestes_grammacus,
		763	Calamospiza_melanocorys,
		764	Cacicus_solitarius,
		765	Cacicus_chrysopterus,
		766	Cacicus_haemorrhous,
		767	Clypicterus_oseryi,
		768	Cacicus_uropygialis,
		769	Cacicus_cela,
		770	Psarocolius_bifasciatus,
		771	Psarocolius_viridis,
		772	Psarocolius_angustifrons,
		773	Psarocolius_guatimozinus,
		774	Psarocolius_atrovirens,
		775	Psarocolius_wagleri,
		776	Dives_dives,
		777	Nesopsar_nigerrimus,
		778	Euphagus_carolinus,
		779	Euphagus_cyanocephalus,
		780	Quiscalus_lugubris,
		781	Quiscalus_major,
		782	Quiscalus_mexicanus,
		783	Quiscalus_quiscula,
		784	Agelaius_phoeniceus,
		785	Agelaius_tricolor,
		786	Agelaius_assimilis,
		787	Agelaius_xanthomus,
		788	Agelaius_humeralis,
		789	Molothrus_ater,
		790	Molothrus_aeneus,
		791	Molothrus_rufoaxillaris,
		792	Agelasticus_thilius,
		793	Agelaioides_badius,
		794	Chrysomus_icterocephalus,
		795	Amblyramphus_holosericeus,
		796	Curaeus_curaeus,
		797	Icterus_galbula,
		798	Icterus_pustulatus,
		799	Icterus_bullockii,
		800	Icterus_gularis,
		801	Sturnella_bellicosa,
		802	Sturnella_magna,
		803	Sturnella_neglecta,
		804	Sturnella_superciliaris,
		805	Sturnella_loyca,
		806	Sturnella_defilippii,
		807	Dolichonyx_oryzivorus,
		808	Xanthocephalus_xanthocephalus,
		809	Malimbus_cassini,
		810	Malimbus_ibadanensis,
		811	Malimbus_scutatus,
		812	Malimbus_erythrogaster,
		813	Malimbus_malimbicus,
		814	Malimbus_nitens,
		815	Malimbus_coronatus,
		816	Malimbus_rubricollis,
		817	Malimbus_racheliae,
		818	Ploceus_spekei,
		819	Ploceus_grandis,
		820	Ploceus_superciliosus,
		821	Ploceus_sanctithomae,
		822	Ploceus_baglafecht,
		823	Ploceus_nigricollis,
		824	Ploceus_melanogaster,
		825	Ploceus_tricolor,
		826	Ploceus_xanthops,
		827	Ploceus_vitellinus,
		828	Ploceus_alienus,
		829	Ploceus_pelzelni,
		830	Ploceus_jacksoni,
		831	Ploceus_philippinus,
		832	Ploceus_princeps,
		833	Ploceus_bertrandi,
		834	Ploceus_olivaceiceps,
		835	Ploceus_nigerrimus,
		836	Ploceus_xanthopterus,
		837	Ploceus_ocularis,
		838	Ploceus_velatus,
		839	Ploceus_capensis,
		840	Ploceus_luteolus,
		841	Ploceus_bicolor,
		842	Ploceus_preussi,
		843	Ploceus_cucullatus,
		844	Ploceus_angolensis,
		845	Ploceus_megarhynchus,
		846	Ploceus_galbula,
		847	Ploceus_taeniopterus,
		848	Ploceus_melanocephalus,
		849	Ploceus_intermedius,
		850	Ploceus_heuglini,
		851	Ploceus_benghalensis,
		852	Quelea_quelea,
		853	Quelea_cardinalis,
		854	Foudia_madagascariensis,
		855	Foudia_rubra,
		856	Foudia_sechellarum,
		857	Foudia_eminentissima,
		858	Foudia_flavicans,
		859	Euplectes_aureus,
		860	Euplectes_ardens,
		861	Euplectes_hordeaceus,
		862	Euplectes_orix,
		863	Euplectes_nigroventris,
		864	Euplectes_franciscanus,
		865	Euplectes_gierowii,
		866	Euplectes_capensis,
		867	Euplectes_albonotatus,
		868	Euplectes_axillaris,
		869	Euplectes_macroura,
		870	Euplectes_hartlaubi,
		871	Euplectes_jacksoni,
		872	Euplectes_progne,
		873	Euplectes_afer,
		874	Dinemellia_dinemelli,
		875	Histurgops_ruficaudus,
		876	Bubalornis_albirostris,
		877	Anaplectes_rubriceps,
		878	Sporopipes_frontalis,
		879	Sporopipes_squamifrons,
		880	Pseudonigrita_arnaudi,
		881	Plocepasser_mahali,
		882	Plocepasser_donaldsoni,
		883	Philetairus_socius,
		884	Amblyospiza_albifrons,
		885	Poephila_acuticauda,
		886	Taeniopygia_guttata,
		887	Lonchura_striata,
		888	Padda_oryzivora,
		889	Lagonosticta_senegala,
		890	Vidua_paradisaea,
		891	Vidua_macroura,
		892	Vidua_chalybeata,
		893	Prunella_collaris,
		894	Prunella_modularis,
		895	Nectarinia_osea,
		896	Nectarinia_coccinigaster,
		897	Nectarinia_dussumieri,
		898	Promerops_gurneyi,
		899	Promerops_cafer
	;
	TREE * UNTITLED = [&R] (((((((1:1.408528911,2:1.408528911):13.98951121,3:15.39804012):5.138215953,(4:19.4899341,((5:1.739874028,6:1.739874028):8.836929333,(7:9.412359043,(8:9.281753706,((9:8.230341055,(10:1.999987663,11:1.999987663):6.230353391):0.8472069901,(12:3.697581684,13:3.697581684):5.37996636):0.2042056615):0.1306053368):1.164444319):8.913130744):1.046321964):3.718720584,14:24.25497665):1…
END;
