# Supplementary material for: Polygyny is linked to accelerated birdsong evolution but not to larger song repertoires
Source: Nat Commun. 2019 Feb 21;10:884. doi: 10.1038/s41467-019-08621-3 (PMC6385279; doi:10.1038/s41467-019-08621-3)
Supplement: Supplementary file 9 — Supplementary Software 1 [file 41467_2019_8621_MOESM9_ESM.zip › Final Revision Code/MacOnly BayesTraits Code/samplematezillaHack59.nex]

#NEXUS
[R-package APE, Thu Jan 11 18:46:52 2018]
BEGIN TAXA;
	DIMENSIONS NTAX = 899;
	TAXLABELS
		Tyrannus_tyrannus
		Myiarchus_crinitus
		Myiarchus_cinerascens
		Pyrocephalus_rubinus
		Sayornis_nigricans
		Sayornis_phoebe
		Contopus_sordidulus
		Empidonax_minimus
		Empidonax_traillii
		Empidonax_alnorum
		Empidonax_difficilis
		Empidonax_flaviventris
		Empidonax_virescens
		Elaenia_chiriquensis
		Oxyruncus_cristatus
		Cercomacra_tyrannina
		Gymnopithys_leucaspis
		Conopophaga_lineata
		Xenops_minutus
		Cinclodes_albiventris
		Cinclodes_fuscus
		Cinclodes_antarcticus
		Cinclodes_albidiventris
		Cinclodes_comechingonus
		Furnarius_rufus
		Leptasthenura_striolata
		Leptasthenura_yanacensis
		Synallaxis_zimmeri
		Synallaxis_erythrothorax
		Synallaxis_brachyura
		Pseudoseisura_cristata
		Pseudoseisura_lophotes
		Cranioleuca_erythrops
		Phacellodomus_striaticollis
		Phacellodomus_maculipectus
		Automolus_rubiginosus
		Automolus_ochrolaemus
		Thripadectes_rufobrunneus
		Sclerurus_guatemalensis
		Sclerurus_caudacutus
		Ailuroedus_crassirostris
		Ailuroedus_melanotis
		Scenopoeetes_dentirostris
		Prionodura_newtoniana
		Chlamydera_maculata
		Chlamydera_nuchalis
		Chlamydera_cerviniventris
		Chlamydera_guttata
		Chlamydera_lauterbachi
		Ptilonorhynchus_violaceus
		Malurus_cyanocephalus
		Malurus_melanocephalus
		Malurus_leucopterus
		Malurus_cyaneus
		Malurus_alboscapulatus
		Malurus_pulcherrimus
		Malurus_splendens
		Malurus_coronatus
		Malurus_amabilis
		Malurus_lamberti
		Malurus_elegans
		Pardalotus_quadragintus
		Pardalotus_punctatus
		Pardalotus_striatus
		Manorina_melanocephala
		Acanthornis_magna
		Sericornis_frontalis
		Pycnoptilus_floccosus
		Gerygone_igata
		Pomatostomus_temporalis
		Orthonyx_spaldingii
		Notiomystis_cincta
		Mohoua_albicilla
		Mohoua_ochrocephala
		Mohoua_novaeseelandiae
		Psophodes_olivaceus
		Platysteira_castanea
		Platysteira_chalybea
		Platysteira_concreta
		Platysteira_cyanea
		Platysteira_peltata
		Batis_occulta
		Prionops_retzii
		Tephrodornis_pondicerianus
		Euryceros_prevostii
		Calicalicus_madagascariensis
		Vanga_curvirostris
		Tylas_eduardi
		Laniarius_erythrogaster
		Malaconotus_blanchoti
		Tchagra_minutus
		Dryoscopus_cubla
		Gymnorhina_tibicen
		Lalage_tricolor
		Coracina_azurea
		Campephaga_quiscalina
		Campephaga_phoenicea
		Coracina_cinerea
		Pachycephala_pectoralis
		Manucodia_keraudrenii
		Manucodia_chalybatus
		Parotia_wahnesi
		Parotia_carolae
		Pteridophora_alberti
		Cicinnurus_magnificus
		Paradisaea_minor
		Epimachus_meyeri
		Epimachus_fastuosus
		Epimachus_albertisi
		Ptiloris_magnificus
		Lophorina_superba
		Arses_telescophthalmus
		Chasiempis_sandwichensis
		Grallina_cyanoleuca
		Terpsiphone_corvina
		Terpsiphone_bedfordi
		Terpsiphone_rufiventer
		Terpsiphone_atrochalybeia
		Terpsiphone_paradisi
		Terpsiphone_rufocinerea
		Terpsiphone_viridis
		Hypothymis_azurea
		Trochocercus_cyanomelas
		Trochocercus_nitens
		Rhipidura_leucophrys
		Pyrrhocorax_graculus
		Perisoreus_infaustus
		Perisoreus_canadensis
		Aphelocoma_ultramarina
		Aphelocoma_coerulescens
		Aphelocoma_insularis
		Aphelocoma_californica
		Cyanocitta_cristata
		Calocitta_formosa
		Corvus_rhipidurus
		Corvus_brachyrhynchos
		Corvus_corone
		Corvus_monedula
		Pica_hudsonia
		Pica_nuttalli
		Pica_pica
		Lanius_gubernator
		Lanius_collaris
		Lanius_minor
		Lanius_senator
		Lanius_tigrinus
		Lanius_collurio
		Lanius_schach
		Lanius_bucephalus
		Lanius_nubicus
		Lanius_dorsalis
		Lanius_excubitor
		Lanius_sphenocercus
		Lanius_ludovicianus
		Lanius_somalicus
		Lanius_vittatus
		Dicrurus_ludwigii
		Dicrurus_adsimilis
		Dicrurus_forficatus
		Vireo_philadelphicus
		Vireo_altiloquus
		Vireo_flavoviridis
		Vireo_olivaceus
		Vireo_griseus
		Vireo_bellii
		Vireo_atricapilla
		Vireo_flavifrons
		Vireo_solitarius
		Vireo_huttoni
		Vireo_vicinior
		Cyclarhis_gujanensis
		Chaetops_frenatus
		Chaetops_aurantius
		Petroica_goodenovii
		Petroica_australis
		Petroica_macrocephala
		Drymodes_brunneopygia
		Eopsaltria_australis
		Melanodryas_cucullata
		Auriparus_flaviceps
		Anthoscopus_minutus
		Anthoscopus_caroli
		Remiz_pendulinus
		Pseudopodoces_humilis
		Parus_palustris
		Parus_major
		Parus_ater
		Parus_rufonuchalis
		Parus_lugubris
		Parus_carolinensis
		Parus_sclateri
		Parus_rufescens
		Parus_hudsonicus
		Parus_cinctus
		Parus_atricapillus
		Parus_montanus
		Parus_cristatus
		Parus_leucomelas
		Baeolophus_inornatus
		Baeolophus_bicolor
		Baeolophus_atricristatus
		Baeolophus_wollweberi
		Parus_niger
		Parus_albiventris
		Parus_cinerascens
		Parus_cyanus
		Parus_caeruleus
		Elminia_albicauda
		Elminia_nigromitrata
		Elminia_albonotata
		Elminia_albiventris
		Culicicapa_ceylonensis
		Stenostira_scita
		Cephalopyrus_flammiceps
		Nicator_chloris
		Nicator_gularis
		Panurus_biarmicus
		Heteromirafra_ruddi
		Eremopterix_australis
		Eremopterix_leucotis
		Eremopterix_verticalis
		Eremopterix_nigriceps
		Eremopterix_leucopareia
		Eremophila_alpestris
		Eremalauda_starki
		Alauda_arvensis
		Alauda_razae
		Galerida_theklae
		Galerida_cristata
		Galerida_modesta
		Galerida_magnirostris
		Lullula_arborea
		Melanocorypha_calandra
		Spizocorys_fringillaris
		Spizocorys_conirostris
		Calandrella_somalica
		Calandrella_cinerea
		Mirafra_poecilosterna
		Mirafra_africana
		Mirafra_hova
		Mirafra_hypermetra
		Mirafra_gilletti
		Mirafra_africanoides
		Mirafra_sabota
		Certhilauda_burra
		Certhilauda_barlowi
		Certhilauda_albescens
		Certhilauda_chuana
		Certhilauda_erythrochlamys
		Certhilauda_subcoronata
		Ammomanes_deserti
		Andropadus_importunus
		Chlorocichla_flaviventris
		Andropadus_milanjensis
		Andropadus_nigriceps
		Bleda_notatus
		Bleda_syndactylus
		Andropadus_gracilis
		Criniger_calurus
		Phyllastrephus_terrestris
		Phyllastrephus_fischeri
		Phyllastrephus_cabanisi
		Phyllastrephus_flavostriatus
		Phyllastrephus_debilis
		Phyllastrephus_icterinus
		Alophoixus_finschii
		Hypsipetes_olivaceus
		Ixos_amaurotis
		Pycnonotus_xanthopygos
		Pycnonotus_barbatus
		Pycnonotus_nigricans
		Pycnonotus_capensis
		Pycnonotus_sinensis
		Scotocerca_inquieta
		Hyliota_violacea
		Hyliota_australis
		Hyliota_flavigaster
		Hippolais_polyglotta
		Hippolais_icterina
		Acrocephalus_schoenobaenus
		Acrocephalus_melanopogon
		Acrocephalus_paludicola
		Acrocephalus_bistrigiceps
		Acrocephalus_dumetorum
		Acrocephalus_orinus
		Acrocephalus_baeticatus
		Acrocephalus_scirpaceus
		Acrocephalus_familiaris
		Acrocephalus_aequinoctialis
		Acrocephalus_stentoreus
		Acrocephalus_arundinaceus
		Acrocephalus_sechellensis
		Chloropeta_natalensis
		Acrocephalus_luscinius
		Bradypterus_sylvaticus
		Bradypterus_cinnamomeus
		Bradypterus_lopezi
		Bradypterus_barratti
		Bradypterus_baboecala
		Bradypterus_graueri
		Cincloramphus_cruralis
		Locustella_luscinioides
		Locustella_fluviatilis
		Locustella_naevia
		Acrocephalus_palustris
		Turdoides_altirostris
		Turdoides_squamiceps
		Garrulax_morrisonianus
		Yuhina_brunneiceps
		Zosterops_lateralis
		Sylvia_atricapilla
		Sylvia_borin
		Sylvia_nana
		Sylvia_communis
		Sylvia_conspicillata
		Sylvia_sarda
		Sylvia_undata
		Sylvia_deserticola
		Sylvia_cantillans
		Sylvia_melanocephala
		Sylvia_mystacea
		Sylvia_melanothorax
		Sylvia_rueppelli
		Sylvia_nisoria
		Sylvia_curruca
		Sylvia_buryi
		Sylvia_leucomelaena
		Sylvia_hortensis
		Sylvia_boehmi
		Sylvia_subcaerulea
		Chamaea_fasciata
		Paradoxornis_webbianus
		Hypergerus_atriceps
		Cisticola_brunnescens
		Cisticola_robustus
		Cisticola_juncidis
		Cisticola_tinniens
		Cisticola_ayresii
		Cisticola_cinereolus
		Cisticola_anonymus
		Cisticola_exilis
		Prinia_gracilis
		Camaroptera_brachyura
		Camaroptera_superciliaris
		Apalis_thoracica
		Eremomela_icteropygialis
		Progne_subis
		Tachycineta_bicolor
		Tachycineta_thalassina
		Tachycineta_albilinea
		Riparia_riparia
		Delichon_urbicum
		Hirundo_semirufa
		Petrochelidon_pyrrhonota
		Petrochelidon_fulva
		Hirundo_ariel
		Hirundo_rustica
		Phylloscopus_ruficapilla
		Phylloscopus_umbrovirens
		Phylloscopus_nitidus
		Phylloscopus_sibilatrix
		Phylloscopus_bonelli
		Phylloscopus_trochilus
		Phylloscopus_sindianus
		Phylloscopus_collybita
		Phylloscopus_fuscatus
		Phylloscopus_humei
		Cettia_cetti
		Cettia_fortipes
		Pholidornis_rushiae
		Psaltriparus_minimus
		Sphenoeacus_afer
		Melocichla_mentalis
		Bradypterus_victorini
		Sylvietta_whytii
		Sylvietta_rufescens
		Sylvietta_brachyura
		Sylvietta_virens
		Sylvietta_denti
		Regulus_ignicapilla
		Regulus_regulus
		Bombycilla_cedrorum
		Bombycilla_garrulus
		Phainopepla_nitens
		Polioptila_dumicola
		Salpinctes_obsoletus
		Catherpes_mexicanus
		Troglodytes_cobbi
		Troglodytes_troglodytes
		Troglodytes_aedon
		Cistothorus_platensis
		Cistothorus_palustris
		Cistothorus_meridae
		Thryothorus_ludovicianus
		Thryomanes_bewickii
		Thryothorus_rufalbus
		Thryothorus_sinaloa
		Thryothorus_leucotis
		Thryothorus_felix
		Campylorhynchus_brunneicapillus
		Campylorhynchus_nuchalis
		Campylorhynchus_griseus
		Certhia_familiaris
		Certhia_brachydactyla
		Sitta_europaea
		Sitta_carolinensis
		Dumetella_carolinensis
		Toxostoma_curvirostre
		Toxostoma_rufum
		Toxostoma_longirostre
		Toxostoma_bendirei
		Toxostoma_lecontei
		Toxostoma_crissale
		Oreoscoptes_montanus
		Mimus_patagonicus
		Mimus_thenca
		Mimus_parvulus
		Mimus_longicaudatus
		Mimus_polyglottos
		Mimus_gilvus
		Mimus_gundlachii
		Creatophora_cinerea
		Sturnus_philippensis
		Sturnus_sturninus
		Sturnus_contra
		Acridotheres_ginginianus
		Acridotheres_tristis
		Acridotheres_cristatellus
		Acridotheres_fuscus
		Sturnus_pagodarum
		Sturnus_malabaricus
		Leucopsar_rothschildi
		Sturnus_roseus
		Sturnus_unicolor
		Sturnus_vulgaris
		Cinnyricinclus_leucogaster
		Onychognathus_nabouroup
		Onychognathus_walleri
		Onychognathus_salvadorii
		Onychognathus_albirostris
		Onychognathus_tristramii
		Onychognathus_morio
		Onychognathus_tenuirostris
		Speculipastor_bicolor
		Saroglossa_spiloptera
		Lamprotornis_corruscus
		Lamprotornis_purpureiceps
		Lamprotornis_caudatus
		Lamprotornis_purpuroptera
		Lamprotornis_australis
		Cosmopsarus_unicolor
		Lamprotornis_mevesii
		Lamprotornis_chalybaeus
		Lamprotornis_nitens
		Lamprotornis_splendidus
		Cosmopsarus_regius
		Lamprotornis_pulcher
		Lamprotornis_superbus
		Spreo_fischeri
		Spreo_bicolor
		Gracula_religiosa
		Mino_anais
		Aplonis_opaca
		Aplonis_dichroa
		Scissirostrum_dubium
		Buphagus_erythrorhynchus
		Buphagus_africanus
		Cinclus_pallasii
		Cinclus_cinclus
		Cinclus_mexicanus
		Cinclus_schulzi
		Turdus_migratorius
		Turdus_albicollis
		Turdus_grayi
		Turdus_torquatus
		Turdus_pilaris
		Turdus_cardis
		Turdus_iliacus
		Turdus_helleri
		Turdus_merula
		Turdus_viscivorus
		Turdus_philomelos
		Hylocichla_mustelina
		Catharus_ustulatus
		Catharus_guttatus
		Catharus_fuscescens
		Catharus_minimus
		Zoothera_naevia
		Sialia_sialis
		Sialia_currucoides
		Sialia_mexicana
		Myadestes_palmeri
		Ficedula_semitorquata
		Ficedula_hypoleuca
		Ficedula_albicollis
		Ficedula_parva
		Ficedula_zanthopygia
		Phoenicurus_ochruros
		Phoenicurus_phoenicurus
		Saxicola_rubetra
		Saxicola_torquatus
		Myrmecocichla_aethiops
		Oenanthe_oenanthe
		Luscinia_luscinia
		Luscinia_megarhynchos
		Luscinia_svecica
		Erithacus_rubecula
		Namibornis_herero
		Empidornis_semipartitus
		Sigelus_silens
		Melaenornis_edolioides
		Melaenornis_pammelaina
		Myioparus_plumbeus
		Myioparus_griseigularis
		Bradornis_infuscatus
		Bradornis_pallidus
		Bradornis_microrhynchus
		Bradornis_mariquensis
		Muscicapa_striata
		Muscicapa_cassini
		Muscicapa_adusta
		Muscicapa_sethsmithi
		Muscicapa_comitata
		Muscicapa_epulata
		Muscicapa_infuscata
		Muscicapa_caerulescens
		Dioptrornis_fischeri
		Nectarinia_coccinigaster
		Nectarinia_dussumieri
		Nectarinia_osea
		Petronia_xanthocollis
		Petronia_petronia
		Montifringilla_nivalis
		Passer_domesticus
		Passer_montanus
		Passer_rutilans
		Passer_griseus
		Anthus_lutescens
		Anthus_leucophrys
		Anthus_crenatus
		Anthus_trivialis
		Anthus_lineiventris
		Anthus_pratensis
		Anthus_chloris
		Anthus_petrosus
		Anthus_spinoletta
		Anthus_novaeseelandiae
		Anthus_vaalensis
		Anthus_similis
		Anthus_hoeschi
		Anthus_campestris
		Anthus_melindae
		Dendronanthus_indicus
		Macronyx_fuellebornii
		Macronyx_ameliae
		Macronyx_sharpei
		Macronyx_capensis
		Macronyx_croceus
		Macronyx_aurantiigula
		Tmetothylacus_tenellus
		Motacilla_aguimp
		Motacilla_madaraspatensis
		Motacilla_cinerea
		Motacilla_flava
		Motacilla_citreola
		Motacilla_alba
		Motacilla_grandis
		Motacilla_clara
		Motacilla_capensis
		Coccothraustes_coccothraustes
		Mycerobas_carnipes
		Rhodopechys_obsoletus
		Rhodopechys_sanguineus
		Carduelis_chloris
		Carduelis_spinoides
		Carduelis_citrinella
		Carduelis_carduelis
		Serinus_mozambicus
		Serinus_atrogularis
		Serinus_citrinipectus
		Serinus_mennelli
		Serinus_scotops
		Serinus_nigriceps
		Serinus_striolatus
		Serinus_totta
		Serinus_tristriatus
		Serinus_gularis
		Serinus_albogularis
		Serinus_flaviventris
		Serinus_sulphuratus
		Serinus_burtoni
		Serinus_canaria
		Serinus_serinus
		Serinus_pusillus
		Serinus_canicollis
		Serinus_leucopterus
		Serinus_syriacus
		Serinus_flavivertex
		Serinus_alario
		Carduelis_cannabina
		Carduelis_flavirostris
		Carduelis_psaltria
		Carduelis_lawrencei
		Carduelis_tristis
		Carduelis_spinus
		Carduelis_pinus
		Carduelis_hornemanni
		Carduelis_flammea
		Loxia_scotica
		Loxia_curvirostra
		Loxia_leucoptera
		Pyrrhula_pyrrhula
		Pinicola_enucleator
		Bucanetes_githagineus
		Eremopsaltria_mongolicus
		Carpodacus_rubicilla
		Carpodacus_puniceus
		Carpodacus_roseus
		Leucosticte_atrata
		Leucosticte_australis
		Leucosticte_tephrocotis
		Callacanthis_burtoni
		Carpodacus_purpureus
		Carpodacus_cassinii
		Carpodacus_mexicanus
		Carpodacus_erythrinus
		Carpodacus_synoicus
		Hemignathus_virens
		Hemignathus_munroi
		Loxops_coccineus
		Pseudonestor_xanthophrys
		Himatione_sanguinea
		Vestiaria_coccinea
		Loxioides_bailleui
		Telespiza_cantans
		Telespiza_ultima
		Oreomystis_mana
		Paroreomyza_montana
		Fringilla_coelebs
		Fringilla_teydea
		Fringilla_montifringilla
		Calcarius_lapponicus
		Calcarius_ornatus
		Calcarius_pictus
		Calcarius_mccownii
		Plectrophenax_nivalis
		Icteria_virens
		Seiurus_aurocapilla
		Seiurus_noveboracensis
		Seiurus_motacilla
		Mniotilta_varia
		Wilsonia_citrina
		Dendroica_caerulescens
		Dendroica_coronata
		Dendroica_dominica
		Dendroica_palmarum
		Dendroica_discolor
		Dendroica_adelaidae
		Dendroica_nigrescens
		Dendroica_townsendi
		Dendroica_virens
		Setophaga_ruticilla
		Parula_americana
		Dendroica_cerulea
		Dendroica_tigrina
		Dendroica_striata
		Dendroica_castanea
		Dendroica_pensylvanica
		Dendroica_petechia
		Dendroica_fusca
		Dendroica_magnolia
		Wilsonia_canadensis
		Wilsonia_pusilla
		Myioborus_pictus
		Vermivora_peregrina
		Vermivora_ruficapilla
		Vermivora_pinus
		Vermivora_chrysoptera
		Oporornis_formosus
		Oporornis_tolmiei
		Oporornis_philadelphia
		Geothlypis_trichas
		Limnothlypis_swainsonii
		Protonotaria_citrea
		Cacicus_chrysopterus
		Clypicterus_oseryi
		Cacicus_haemorrhous
		Cacicus_uropygialis
		Cacicus_cela
		Cacicus_solitarius
		Psarocolius_guatimozinus
		Psarocolius_bifasciatus
		Psarocolius_viridis
		Psarocolius_atrovirens
		Psarocolius_angustifrons
		Psarocolius_wagleri
		Quiscalus_lugubris
		Quiscalus_mexicanus
		Quiscalus_major
		Quiscalus_quiscula
		Euphagus_carolinus
		Euphagus_cyanocephalus
		Agelaius_assimilis
		Agelaius_tricolor
		Agelaius_phoeniceus
		Agelaius_xanthomus
		Agelaius_humeralis
		Molothrus_aeneus
		Molothrus_ater
		Molothrus_rufoaxillaris
		Agelasticus_thilius
		Agelaioides_badius
		Chrysomus_icterocephalus
		Curaeus_curaeus
		Amblyramphus_holosericeus
		Dives_dives
		Nesopsar_nigerrimus
		Icterus_pustulatus
		Icterus_bullockii
		Icterus_galbula
		Icterus_gularis
		Sturnella_neglecta
		Sturnella_magna
		Sturnella_defilippii
		Sturnella_loyca
		Sturnella_superciliaris
		Sturnella_bellicosa
		Dolichonyx_oryzivorus
		Xanthocephalus_xanthocephalus
		Emberiza_schoeniclus
		Emberiza_elegans
		Melophus_lathami
		Miliaria_calandra
		Emberiza_cioides
		Emberiza_cia
		Emberiza_hortulana
		Emberiza_citrinella
		Emberiza_cirlus
		Emberiza_flaviventris
		Emberiza_cabanisi
		Emberiza_capensis
		Emberiza_impetuani
		Emberiza_striolata
		Emberiza_tahapisi
		Aimophila_carpalis
		Ammodramus_savannarum
		Arremonops_rufivirgatus
		Aimophila_aestivalis
		Aimophila_botterii
		Aimophila_mystacalis
		Aimophila_humeralis
		Amphispiza_bilineata
		Aimophila_quinquestriata
		Spizella_atrogularis
		Spizella_pallida
		Spizella_passerina
		Spizella_breweri
		Spizella_pusilla
		Ammodramus_caudacutus
		Ammodramus_maritimus
		Ammodramus_leconteii
		Pooecetes_gramineus
		Amphispiza_belli
		Passerculus_sandwichensis
		Melospiza_georgiana
		Melospiza_lincolnii
		Melospiza_melodia
		Ammodramus_bairdii
		Ammodramus_henslowii
		Pipilo_aberti
		Pipilo_fuscus
		Pezopetes_capitalis
		Pipilo_chlorurus
		Pipilo_maculatus
		Pipilo_erythrophthalmus
		Passerella_iliaca
		Spizella_arborea
		Junco_phaeonotus
		Junco_hyemalis
		Zonotrichia_capensis
		Zonotrichia_albicollis
		Zonotrichia_leucophrys
		Zonotrichia_atricapilla
		Zonotrichia_querula
		Chondestes_grammacus
		Calamospiza_melanocorys
		Piranga_ludoviciana
		Piranga_olivacea
		Piranga_rubra
		Cardinalis_cardinalis
		Passerina_amoena
		Passerina_caerulea
		Passerina_cyanea
		Passerina_ciris
		Passerina_versicolor
		Passerina_leclancherii
		Spiza_americana
		Pheucticus_ludovicianus
		Pheucticus_melanocephalus
		Nesospiza_acunhae
		Thraupis_episcopus
		Geospiza_fortis
		Geospiza_magnirostris
		Geospiza_conirostris
		Geospiza_fuliginosa
		Geospiza_scandens
		Geospiza_difficilis
		Tiaris_olivaceus
		Ramphocelus_costaricensis
		Volatinia_jacarina
		Sporophila_minuta
		Dinemellia_dinemelli
		Histurgops_ruficaudus
		Anaplectes_rubriceps
		Sporopipes_frontalis
		Sporopipes_squamifrons
		Pseudonigrita_arnaudi
		Quelea_cardinalis
		Quelea_quelea
		Foudia_flavicans
		Foudia_eminentissima
		Foudia_sechellarum
		Foudia_rubra
		Foudia_madagascariensis
		Euplectes_afer
		Euplectes_macroura
		Euplectes_axillaris
		Euplectes_albonotatus
		Euplectes_hartlaubi
		Euplectes_jacksoni
		Euplectes_progne
		Euplectes_capensis
		Euplectes_franciscanus
		Euplectes_gierowii
		Euplectes_nigroventris
		Euplectes_orix
		Euplectes_hordeaceus
		Euplectes_ardens
		Euplectes_aureus
		Malimbus_rubricollis
		Malimbus_racheliae
		Malimbus_coronatus
		Malimbus_nitens
		Malimbus_ibadanensis
		Malimbus_erythrogaster
		Malimbus_malimbicus
		Malimbus_cassini
		Malimbus_scutatus
		Ploceus_grandis
		Ploceus_jacksoni
		Ploceus_olivaceiceps
		Ploceus_angolensis
		Ploceus_benghalensis
		Ploceus_baglafecht
		Ploceus_nigricollis
		Ploceus_megarhynchus
		Ploceus_sanctithomae
		Ploceus_xanthops
		Ploceus_philippinus
		Ploceus_preussi
		Ploceus_princeps
		Ploceus_intermedius
		Ploceus_spekei
		Ploceus_melanocephalus
		Ploceus_taeniopterus
		Ploceus_nigerrimus
		Ploceus_cucullatus
		Ploceus_bicolor
		Ploceus_melanogaster
		Ploceus_luteolus
		Ploceus_heuglini
		Ploceus_velatus
		Ploceus_capensis
		Ploceus_ocularis
		Ploceus_superciliosus
		Ploceus_galbula
		Ploceus_vitellinus
		Ploceus_tricolor
		Ploceus_alienus
		Ploceus_xanthopterus
		Ploceus_bertrandi
		Ploceus_pelzelni
		Bubalornis_albirostris
		Philetairus_socius
		Plocepasser_mahali
		Plocepasser_donaldsoni
		Amblyospiza_albifrons
		Lagonosticta_senegala
		Taeniopygia_guttata
		Poephila_acuticauda
		Lonchura_striata
		Padda_oryzivora
		Vidua_macroura
		Vidua_paradisaea
		Vidua_chalybeata
		Prunella_modularis
		Prunella_collaris
		Promerops_cafer
		Promerops_gurneyi
	;
END;
BEGIN TREES;
	TRANSLATE
		1	Tyrannus_tyrannus,
		2	Myiarchus_crinitus,
		3	Myiarchus_cinerascens,
		4	Pyrocephalus_rubinus,
		5	Sayornis_nigricans,
		6	Sayornis_phoebe,
		7	Contopus_sordidulus,
		8	Empidonax_minimus,
		9	Empidonax_traillii,
		10	Empidonax_alnorum,
		11	Empidonax_difficilis,
		12	Empidonax_flaviventris,
		13	Empidonax_virescens,
		14	Elaenia_chiriquensis,
		15	Oxyruncus_cristatus,
		16	Cercomacra_tyrannina,
		17	Gymnopithys_leucaspis,
		18	Conopophaga_lineata,
		19	Xenops_minutus,
		20	Cinclodes_albiventris,
		21	Cinclodes_fuscus,
		22	Cinclodes_antarcticus,
		23	Cinclodes_albidiventris,
		24	Cinclodes_comechingonus,
		25	Furnarius_rufus,
		26	Leptasthenura_striolata,
		27	Leptasthenura_yanacensis,
		28	Synallaxis_zimmeri,
		29	Synallaxis_erythrothorax,
		30	Synallaxis_brachyura,
		31	Pseudoseisura_cristata,
		32	Pseudoseisura_lophotes,
		33	Cranioleuca_erythrops,
		34	Phacellodomus_striaticollis,
		35	Phacellodomus_maculipectus,
		36	Automolus_rubiginosus,
		37	Automolus_ochrolaemus,
		38	Thripadectes_rufobrunneus,
		39	Sclerurus_guatemalensis,
		40	Sclerurus_caudacutus,
		41	Ailuroedus_crassirostris,
		42	Ailuroedus_melanotis,
		43	Scenopoeetes_dentirostris,
		44	Prionodura_newtoniana,
		45	Chlamydera_maculata,
		46	Chlamydera_nuchalis,
		47	Chlamydera_cerviniventris,
		48	Chlamydera_guttata,
		49	Chlamydera_lauterbachi,
		50	Ptilonorhynchus_violaceus,
		51	Malurus_cyanocephalus,
		52	Malurus_melanocephalus,
		53	Malurus_leucopterus,
		54	Malurus_cyaneus,
		55	Malurus_alboscapulatus,
		56	Malurus_pulcherrimus,
		57	Malurus_splendens,
		58	Malurus_coronatus,
		59	Malurus_amabilis,
		60	Malurus_lamberti,
		61	Malurus_elegans,
		62	Pardalotus_quadragintus,
		63	Pardalotus_punctatus,
		64	Pardalotus_striatus,
		65	Manorina_melanocephala,
		66	Acanthornis_magna,
		67	Sericornis_frontalis,
		68	Pycnoptilus_floccosus,
		69	Gerygone_igata,
		70	Pomatostomus_temporalis,
		71	Orthonyx_spaldingii,
		72	Notiomystis_cincta,
		73	Mohoua_albicilla,
		74	Mohoua_ochrocephala,
		75	Mohoua_novaeseelandiae,
		76	Psophodes_olivaceus,
		77	Platysteira_castanea,
		78	Platysteira_chalybea,
		79	Platysteira_concreta,
		80	Platysteira_cyanea,
		81	Platysteira_peltata,
		82	Batis_occulta,
		83	Prionops_retzii,
		84	Tephrodornis_pondicerianus,
		85	Euryceros_prevostii,
		86	Calicalicus_madagascariensis,
		87	Vanga_curvirostris,
		88	Tylas_eduardi,
		89	Laniarius_erythrogaster,
		90	Malaconotus_blanchoti,
		91	Tchagra_minutus,
		92	Dryoscopus_cubla,
		93	Gymnorhina_tibicen,
		94	Lalage_tricolor,
		95	Coracina_azurea,
		96	Campephaga_quiscalina,
		97	Campephaga_phoenicea,
		98	Coracina_cinerea,
		99	Pachycephala_pectoralis,
		100	Manucodia_keraudrenii,
		101	Manucodia_chalybatus,
		102	Parotia_wahnesi,
		103	Parotia_carolae,
		104	Pteridophora_alberti,
		105	Cicinnurus_magnificus,
		106	Paradisaea_minor,
		107	Epimachus_meyeri,
		108	Epimachus_fastuosus,
		109	Epimachus_albertisi,
		110	Ptiloris_magnificus,
		111	Lophorina_superba,
		112	Arses_telescophthalmus,
		113	Chasiempis_sandwichensis,
		114	Grallina_cyanoleuca,
		115	Terpsiphone_corvina,
		116	Terpsiphone_bedfordi,
		117	Terpsiphone_rufiventer,
		118	Terpsiphone_atrochalybeia,
		119	Terpsiphone_paradisi,
		120	Terpsiphone_rufocinerea,
		121	Terpsiphone_viridis,
		122	Hypothymis_azurea,
		123	Trochocercus_cyanomelas,
		124	Trochocercus_nitens,
		125	Rhipidura_leucophrys,
		126	Pyrrhocorax_graculus,
		127	Perisoreus_infaustus,
		128	Perisoreus_canadensis,
		129	Aphelocoma_ultramarina,
		130	Aphelocoma_coerulescens,
		131	Aphelocoma_insularis,
		132	Aphelocoma_californica,
		133	Cyanocitta_cristata,
		134	Calocitta_formosa,
		135	Corvus_rhipidurus,
		136	Corvus_brachyrhynchos,
		137	Corvus_corone,
		138	Corvus_monedula,
		139	Pica_hudsonia,
		140	Pica_nuttalli,
		141	Pica_pica,
		142	Lanius_gubernator,
		143	Lanius_collaris,
		144	Lanius_minor,
		145	Lanius_senator,
		146	Lanius_tigrinus,
		147	Lanius_collurio,
		148	Lanius_schach,
		149	Lanius_bucephalus,
		150	Lanius_nubicus,
		151	Lanius_dorsalis,
		152	Lanius_excubitor,
		153	Lanius_sphenocercus,
		154	Lanius_ludovicianus,
		155	Lanius_somalicus,
		156	Lanius_vittatus,
		157	Dicrurus_ludwigii,
		158	Dicrurus_adsimilis,
		159	Dicrurus_forficatus,
		160	Vireo_philadelphicus,
		161	Vireo_altiloquus,
		162	Vireo_flavoviridis,
		163	Vireo_olivaceus,
		164	Vireo_griseus,
		165	Vireo_bellii,
		166	Vireo_atricapilla,
		167	Vireo_flavifrons,
		168	Vireo_solitarius,
		169	Vireo_huttoni,
		170	Vireo_vicinior,
		171	Cyclarhis_gujanensis,
		172	Chaetops_frenatus,
		173	Chaetops_aurantius,
		174	Petroica_goodenovii,
		175	Petroica_australis,
		176	Petroica_macrocephala,
		177	Drymodes_brunneopygia,
		178	Eopsaltria_australis,
		179	Melanodryas_cucullata,
		180	Auriparus_flaviceps,
		181	Anthoscopus_minutus,
		182	Anthoscopus_caroli,
		183	Remiz_pendulinus,
		184	Pseudopodoces_humilis,
		185	Parus_palustris,
		186	Parus_major,
		187	Parus_ater,
		188	Parus_rufonuchalis,
		189	Parus_lugubris,
		190	Parus_carolinensis,
		191	Parus_sclateri,
		192	Parus_rufescens,
		193	Parus_hudsonicus,
		194	Parus_cinctus,
		195	Parus_atricapillus,
		196	Parus_montanus,
		197	Parus_cristatus,
		198	Parus_leucomelas,
		199	Baeolophus_inornatus,
		200	Baeolophus_bicolor,
		201	Baeolophus_atricristatus,
		202	Baeolophus_wollweberi,
		203	Parus_niger,
		204	Parus_albiventris,
		205	Parus_cinerascens,
		206	Parus_cyanus,
		207	Parus_caeruleus,
		208	Elminia_albicauda,
		209	Elminia_nigromitrata,
		210	Elminia_albonotata,
		211	Elminia_albiventris,
		212	Culicicapa_ceylonensis,
		213	Stenostira_scita,
		214	Cephalopyrus_flammiceps,
		215	Nicator_chloris,
		216	Nicator_gularis,
		217	Panurus_biarmicus,
		218	Heteromirafra_ruddi,
		219	Eremopterix_australis,
		220	Eremopterix_leucotis,
		221	Eremopterix_verticalis,
		222	Eremopterix_nigriceps,
		223	Eremopterix_leucopareia,
		224	Eremophila_alpestris,
		225	Eremalauda_starki,
		226	Alauda_arvensis,
		227	Alauda_razae,
		228	Galerida_theklae,
		229	Galerida_cristata,
		230	Galerida_modesta,
		231	Galerida_magnirostris,
		232	Lullula_arborea,
		233	Melanocorypha_calandra,
		234	Spizocorys_fringillaris,
		235	Spizocorys_conirostris,
		236	Calandrella_somalica,
		237	Calandrella_cinerea,
		238	Mirafra_poecilosterna,
		239	Mirafra_africana,
		240	Mirafra_hova,
		241	Mirafra_hypermetra,
		242	Mirafra_gilletti,
		243	Mirafra_africanoides,
		244	Mirafra_sabota,
		245	Certhilauda_burra,
		246	Certhilauda_barlowi,
		247	Certhilauda_albescens,
		248	Certhilauda_chuana,
		249	Certhilauda_erythrochlamys,
		250	Certhilauda_subcoronata,
		251	Ammomanes_deserti,
		252	Andropadus_importunus,
		253	Chlorocichla_flaviventris,
		254	Andropadus_milanjensis,
		255	Andropadus_nigriceps,
		256	Bleda_notatus,
		257	Bleda_syndactylus,
		258	Andropadus_gracilis,
		259	Criniger_calurus,
		260	Phyllastrephus_terrestris,
		261	Phyllastrephus_fischeri,
		262	Phyllastrephus_cabanisi,
		263	Phyllastrephus_flavostriatus,
		264	Phyllastrephus_debilis,
		265	Phyllastrephus_icterinus,
		266	Alophoixus_finschii,
		267	Hypsipetes_olivaceus,
		268	Ixos_amaurotis,
		269	Pycnonotus_xanthopygos,
		270	Pycnonotus_barbatus,
		271	Pycnonotus_nigricans,
		272	Pycnonotus_capensis,
		273	Pycnonotus_sinensis,
		274	Scotocerca_inquieta,
		275	Hyliota_violacea,
		276	Hyliota_australis,
		277	Hyliota_flavigaster,
		278	Hippolais_polyglotta,
		279	Hippolais_icterina,
		280	Acrocephalus_schoenobaenus,
		281	Acrocephalus_melanopogon,
		282	Acrocephalus_paludicola,
		283	Acrocephalus_bistrigiceps,
		284	Acrocephalus_dumetorum,
		285	Acrocephalus_orinus,
		286	Acrocephalus_baeticatus,
		287	Acrocephalus_scirpaceus,
		288	Acrocephalus_familiaris,
		289	Acrocephalus_aequinoctialis,
		290	Acrocephalus_stentoreus,
		291	Acrocephalus_arundinaceus,
		292	Acrocephalus_sechellensis,
		293	Chloropeta_natalensis,
		294	Acrocephalus_luscinius,
		295	Bradypterus_sylvaticus,
		296	Bradypterus_cinnamomeus,
		297	Bradypterus_lopezi,
		298	Bradypterus_barratti,
		299	Bradypterus_baboecala,
		300	Bradypterus_graueri,
		301	Cincloramphus_cruralis,
		302	Locustella_luscinioides,
		303	Locustella_fluviatilis,
		304	Locustella_naevia,
		305	Acrocephalus_palustris,
		306	Turdoides_altirostris,
		307	Turdoides_squamiceps,
		308	Garrulax_morrisonianus,
		309	Yuhina_brunneiceps,
		310	Zosterops_lateralis,
		311	Sylvia_atricapilla,
		312	Sylvia_borin,
		313	Sylvia_nana,
		314	Sylvia_communis,
		315	Sylvia_conspicillata,
		316	Sylvia_sarda,
		317	Sylvia_undata,
		318	Sylvia_deserticola,
		319	Sylvia_cantillans,
		320	Sylvia_melanocephala,
		321	Sylvia_mystacea,
		322	Sylvia_melanothorax,
		323	Sylvia_rueppelli,
		324	Sylvia_nisoria,
		325	Sylvia_curruca,
		326	Sylvia_buryi,
		327	Sylvia_leucomelaena,
		328	Sylvia_hortensis,
		329	Sylvia_boehmi,
		330	Sylvia_subcaerulea,
		331	Chamaea_fasciata,
		332	Paradoxornis_webbianus,
		333	Hypergerus_atriceps,
		334	Cisticola_brunnescens,
		335	Cisticola_robustus,
		336	Cisticola_juncidis,
		337	Cisticola_tinniens,
		338	Cisticola_ayresii,
		339	Cisticola_cinereolus,
		340	Cisticola_anonymus,
		341	Cisticola_exilis,
		342	Prinia_gracilis,
		343	Camaroptera_brachyura,
		344	Camaroptera_superciliaris,
		345	Apalis_thoracica,
		346	Eremomela_icteropygialis,
		347	Progne_subis,
		348	Tachycineta_bicolor,
		349	Tachycineta_thalassina,
		350	Tachycineta_albilinea,
		351	Riparia_riparia,
		352	Delichon_urbicum,
		353	Hirundo_semirufa,
		354	Petrochelidon_pyrrhonota,
		355	Petrochelidon_fulva,
		356	Hirundo_ariel,
		357	Hirundo_rustica,
		358	Phylloscopus_ruficapilla,
		359	Phylloscopus_umbrovirens,
		360	Phylloscopus_nitidus,
		361	Phylloscopus_sibilatrix,
		362	Phylloscopus_bonelli,
		363	Phylloscopus_trochilus,
		364	Phylloscopus_sindianus,
		365	Phylloscopus_collybita,
		366	Phylloscopus_fuscatus,
		367	Phylloscopus_humei,
		368	Cettia_cetti,
		369	Cettia_fortipes,
		370	Pholidornis_rushiae,
		371	Psaltriparus_minimus,
		372	Sphenoeacus_afer,
		373	Melocichla_mentalis,
		374	Bradypterus_victorini,
		375	Sylvietta_whytii,
		376	Sylvietta_rufescens,
		377	Sylvietta_brachyura,
		378	Sylvietta_virens,
		379	Sylvietta_denti,
		380	Regulus_ignicapilla,
		381	Regulus_regulus,
		382	Bombycilla_cedrorum,
		383	Bombycilla_garrulus,
		384	Phainopepla_nitens,
		385	Polioptila_dumicola,
		386	Salpinctes_obsoletus,
		387	Catherpes_mexicanus,
		388	Troglodytes_cobbi,
		389	Troglodytes_troglodytes,
		390	Troglodytes_aedon,
		391	Cistothorus_platensis,
		392	Cistothorus_palustris,
		393	Cistothorus_meridae,
		394	Thryothorus_ludovicianus,
		395	Thryomanes_bewickii,
		396	Thryothorus_rufalbus,
		397	Thryothorus_sinaloa,
		398	Thryothorus_leucotis,
		399	Thryothorus_felix,
		400	Campylorhynchus_brunneicapillus,
		401	Campylorhynchus_nuchalis,
		402	Campylorhynchus_griseus,
		403	Certhia_familiaris,
		404	Certhia_brachydactyla,
		405	Sitta_europaea,
		406	Sitta_carolinensis,
		407	Dumetella_carolinensis,
		408	Toxostoma_curvirostre,
		409	Toxostoma_rufum,
		410	Toxostoma_longirostre,
		411	Toxostoma_bendirei,
		412	Toxostoma_lecontei,
		413	Toxostoma_crissale,
		414	Oreoscoptes_montanus,
		415	Mimus_patagonicus,
		416	Mimus_thenca,
		417	Mimus_parvulus,
		418	Mimus_longicaudatus,
		419	Mimus_polyglottos,
		420	Mimus_gilvus,
		421	Mimus_gundlachii,
		422	Creatophora_cinerea,
		423	Sturnus_philippensis,
		424	Sturnus_sturninus,
		425	Sturnus_contra,
		426	Acridotheres_ginginianus,
		427	Acridotheres_tristis,
		428	Acridotheres_cristatellus,
		429	Acridotheres_fuscus,
		430	Sturnus_pagodarum,
		431	Sturnus_malabaricus,
		432	Leucopsar_rothschildi,
		433	Sturnus_roseus,
		434	Sturnus_unicolor,
		435	Sturnus_vulgaris,
		436	Cinnyricinclus_leucogaster,
		437	Onychognathus_nabouroup,
		438	Onychognathus_walleri,
		439	Onychognathus_salvadorii,
		440	Onychognathus_albirostris,
		441	Onychognathus_tristramii,
		442	Onychognathus_morio,
		443	Onychognathus_tenuirostris,
		444	Speculipastor_bicolor,
		445	Saroglossa_spiloptera,
		446	Lamprotornis_corruscus,
		447	Lamprotornis_purpureiceps,
		448	Lamprotornis_caudatus,
		449	Lamprotornis_purpuroptera,
		450	Lamprotornis_australis,
		451	Cosmopsarus_unicolor,
		452	Lamprotornis_mevesii,
		453	Lamprotornis_chalybaeus,
		454	Lamprotornis_nitens,
		455	Lamprotornis_splendidus,
		456	Cosmopsarus_regius,
		457	Lamprotornis_pulcher,
		458	Lamprotornis_superbus,
		459	Spreo_fischeri,
		460	Spreo_bicolor,
		461	Gracula_religiosa,
		462	Mino_anais,
		463	Aplonis_opaca,
		464	Aplonis_dichroa,
		465	Scissirostrum_dubium,
		466	Buphagus_erythrorhynchus,
		467	Buphagus_africanus,
		468	Cinclus_pallasii,
		469	Cinclus_cinclus,
		470	Cinclus_mexicanus,
		471	Cinclus_schulzi,
		472	Turdus_migratorius,
		473	Turdus_albicollis,
		474	Turdus_grayi,
		475	Turdus_torquatus,
		476	Turdus_pilaris,
		477	Turdus_cardis,
		478	Turdus_iliacus,
		479	Turdus_helleri,
		480	Turdus_merula,
		481	Turdus_viscivorus,
		482	Turdus_philomelos,
		483	Hylocichla_mustelina,
		484	Catharus_ustulatus,
		485	Catharus_guttatus,
		486	Catharus_fuscescens,
		487	Catharus_minimus,
		488	Zoothera_naevia,
		489	Sialia_sialis,
		490	Sialia_currucoides,
		491	Sialia_mexicana,
		492	Myadestes_palmeri,
		493	Ficedula_semitorquata,
		494	Ficedula_hypoleuca,
		495	Ficedula_albicollis,
		496	Ficedula_parva,
		497	Ficedula_zanthopygia,
		498	Phoenicurus_ochruros,
		499	Phoenicurus_phoenicurus,
		500	Saxicola_rubetra,
		501	Saxicola_torquatus,
		502	Myrmecocichla_aethiops,
		503	Oenanthe_oenanthe,
		504	Luscinia_luscinia,
		505	Luscinia_megarhynchos,
		506	Luscinia_svecica,
		507	Erithacus_rubecula,
		508	Namibornis_herero,
		509	Empidornis_semipartitus,
		510	Sigelus_silens,
		511	Melaenornis_edolioides,
		512	Melaenornis_pammelaina,
		513	Myioparus_plumbeus,
		514	Myioparus_griseigularis,
		515	Bradornis_infuscatus,
		516	Bradornis_pallidus,
		517	Bradornis_microrhynchus,
		518	Bradornis_mariquensis,
		519	Muscicapa_striata,
		520	Muscicapa_cassini,
		521	Muscicapa_adusta,
		522	Muscicapa_sethsmithi,
		523	Muscicapa_comitata,
		524	Muscicapa_epulata,
		525	Muscicapa_infuscata,
		526	Muscicapa_caerulescens,
		527	Dioptrornis_fischeri,
		528	Nectarinia_coccinigaster,
		529	Nectarinia_dussumieri,
		530	Nectarinia_osea,
		531	Petronia_xanthocollis,
		532	Petronia_petronia,
		533	Montifringilla_nivalis,
		534	Passer_domesticus,
		535	Passer_montanus,
		536	Passer_rutilans,
		537	Passer_griseus,
		538	Anthus_lutescens,
		539	Anthus_leucophrys,
		540	Anthus_crenatus,
		541	Anthus_trivialis,
		542	Anthus_lineiventris,
		543	Anthus_pratensis,
		544	Anthus_chloris,
		545	Anthus_petrosus,
		546	Anthus_spinoletta,
		547	Anthus_novaeseelandiae,
		548	Anthus_vaalensis,
		549	Anthus_similis,
		550	Anthus_hoeschi,
		551	Anthus_campestris,
		552	Anthus_melindae,
		553	Dendronanthus_indicus,
		554	Macronyx_fuellebornii,
		555	Macronyx_ameliae,
		556	Macronyx_sharpei,
		557	Macronyx_capensis,
		558	Macronyx_croceus,
		559	Macronyx_aurantiigula,
		560	Tmetothylacus_tenellus,
		561	Motacilla_aguimp,
		562	Motacilla_madaraspatensis,
		563	Motacilla_cinerea,
		564	Motacilla_flava,
		565	Motacilla_citreola,
		566	Motacilla_alba,
		567	Motacilla_grandis,
		568	Motacilla_clara,
		569	Motacilla_capensis,
		570	Coccothraustes_coccothraustes,
		571	Mycerobas_carnipes,
		572	Rhodopechys_obsoletus,
		573	Rhodopechys_sanguineus,
		574	Carduelis_chloris,
		575	Carduelis_spinoides,
		576	Carduelis_citrinella,
		577	Carduelis_carduelis,
		578	Serinus_mozambicus,
		579	Serinus_atrogularis,
		580	Serinus_citrinipectus,
		581	Serinus_mennelli,
		582	Serinus_scotops,
		583	Serinus_nigriceps,
		584	Serinus_striolatus,
		585	Serinus_totta,
		586	Serinus_tristriatus,
		587	Serinus_gularis,
		588	Serinus_albogularis,
		589	Serinus_flaviventris,
		590	Serinus_sulphuratus,
		591	Serinus_burtoni,
		592	Serinus_canaria,
		593	Serinus_serinus,
		594	Serinus_pusillus,
		595	Serinus_canicollis,
		596	Serinus_leucopterus,
		597	Serinus_syriacus,
		598	Serinus_flavivertex,
		599	Serinus_alario,
		600	Carduelis_cannabina,
		601	Carduelis_flavirostris,
		602	Carduelis_psaltria,
		603	Carduelis_lawrencei,
		604	Carduelis_tristis,
		605	Carduelis_spinus,
		606	Carduelis_pinus,
		607	Carduelis_hornemanni,
		608	Carduelis_flammea,
		609	Loxia_scotica,
		610	Loxia_curvirostra,
		611	Loxia_leucoptera,
		612	Pyrrhula_pyrrhula,
		613	Pinicola_enucleator,
		614	Bucanetes_githagineus,
		615	Eremopsaltria_mongolicus,
		616	Carpodacus_rubicilla,
		617	Carpodacus_puniceus,
		618	Carpodacus_roseus,
		619	Leucosticte_atrata,
		620	Leucosticte_australis,
		621	Leucosticte_tephrocotis,
		622	Callacanthis_burtoni,
		623	Carpodacus_purpureus,
		624	Carpodacus_cassinii,
		625	Carpodacus_mexicanus,
		626	Carpodacus_erythrinus,
		627	Carpodacus_synoicus,
		628	Hemignathus_virens,
		629	Hemignathus_munroi,
		630	Loxops_coccineus,
		631	Pseudonestor_xanthophrys,
		632	Himatione_sanguinea,
		633	Vestiaria_coccinea,
		634	Loxioides_bailleui,
		635	Telespiza_cantans,
		636	Telespiza_ultima,
		637	Oreomystis_mana,
		638	Paroreomyza_montana,
		639	Fringilla_coelebs,
		640	Fringilla_teydea,
		641	Fringilla_montifringilla,
		642	Calcarius_lapponicus,
		643	Calcarius_ornatus,
		644	Calcarius_pictus,
		645	Calcarius_mccownii,
		646	Plectrophenax_nivalis,
		647	Icteria_virens,
		648	Seiurus_aurocapilla,
		649	Seiurus_noveboracensis,
		650	Seiurus_motacilla,
		651	Mniotilta_varia,
		652	Wilsonia_citrina,
		653	Dendroica_caerulescens,
		654	Dendroica_coronata,
		655	Dendroica_dominica,
		656	Dendroica_palmarum,
		657	Dendroica_discolor,
		658	Dendroica_adelaidae,
		659	Dendroica_nigrescens,
		660	Dendroica_townsendi,
		661	Dendroica_virens,
		662	Setophaga_ruticilla,
		663	Parula_americana,
		664	Dendroica_cerulea,
		665	Dendroica_tigrina,
		666	Dendroica_striata,
		667	Dendroica_castanea,
		668	Dendroica_pensylvanica,
		669	Dendroica_petechia,
		670	Dendroica_fusca,
		671	Dendroica_magnolia,
		672	Wilsonia_canadensis,
		673	Wilsonia_pusilla,
		674	Myioborus_pictus,
		675	Vermivora_peregrina,
		676	Vermivora_ruficapilla,
		677	Vermivora_pinus,
		678	Vermivora_chrysoptera,
		679	Oporornis_formosus,
		680	Oporornis_tolmiei,
		681	Oporornis_philadelphia,
		682	Geothlypis_trichas,
		683	Limnothlypis_swainsonii,
		684	Protonotaria_citrea,
		685	Cacicus_chrysopterus,
		686	Clypicterus_oseryi,
		687	Cacicus_haemorrhous,
		688	Cacicus_uropygialis,
		689	Cacicus_cela,
		690	Cacicus_solitarius,
		691	Psarocolius_guatimozinus,
		692	Psarocolius_bifasciatus,
		693	Psarocolius_viridis,
		694	Psarocolius_atrovirens,
		695	Psarocolius_angustifrons,
		696	Psarocolius_wagleri,
		697	Quiscalus_lugubris,
		698	Quiscalus_mexicanus,
		699	Quiscalus_major,
		700	Quiscalus_quiscula,
		701	Euphagus_carolinus,
		702	Euphagus_cyanocephalus,
		703	Agelaius_assimilis,
		704	Agelaius_tricolor,
		705	Agelaius_phoeniceus,
		706	Agelaius_xanthomus,
		707	Agelaius_humeralis,
		708	Molothrus_aeneus,
		709	Molothrus_ater,
		710	Molothrus_rufoaxillaris,
		711	Agelasticus_thilius,
		712	Agelaioides_badius,
		713	Chrysomus_icterocephalus,
		714	Curaeus_curaeus,
		715	Amblyramphus_holosericeus,
		716	Dives_dives,
		717	Nesopsar_nigerrimus,
		718	Icterus_pustulatus,
		719	Icterus_bullockii,
		720	Icterus_galbula,
		721	Icterus_gularis,
		722	Sturnella_neglecta,
		723	Sturnella_magna,
		724	Sturnella_defilippii,
		725	Sturnella_loyca,
		726	Sturnella_superciliaris,
		727	Sturnella_bellicosa,
		728	Dolichonyx_oryzivorus,
		729	Xanthocephalus_xanthocephalus,
		730	Emberiza_schoeniclus,
		731	Emberiza_elegans,
		732	Melophus_lathami,
		733	Miliaria_calandra,
		734	Emberiza_cioides,
		735	Emberiza_cia,
		736	Emberiza_hortulana,
		737	Emberiza_citrinella,
		738	Emberiza_cirlus,
		739	Emberiza_flaviventris,
		740	Emberiza_cabanisi,
		741	Emberiza_capensis,
		742	Emberiza_impetuani,
		743	Emberiza_striolata,
		744	Emberiza_tahapisi,
		745	Aimophila_carpalis,
		746	Ammodramus_savannarum,
		747	Arremonops_rufivirgatus,
		748	Aimophila_aestivalis,
		749	Aimophila_botterii,
		750	Aimophila_mystacalis,
		751	Aimophila_humeralis,
		752	Amphispiza_bilineata,
		753	Aimophila_quinquestriata,
		754	Spizella_atrogularis,
		755	Spizella_pallida,
		756	Spizella_passerina,
		757	Spizella_breweri,
		758	Spizella_pusilla,
		759	Ammodramus_caudacutus,
		760	Ammodramus_maritimus,
		761	Ammodramus_leconteii,
		762	Pooecetes_gramineus,
		763	Amphispiza_belli,
		764	Passerculus_sandwichensis,
		765	Melospiza_georgiana,
		766	Melospiza_lincolnii,
		767	Melospiza_melodia,
		768	Ammodramus_bairdii,
		769	Ammodramus_henslowii,
		770	Pipilo_aberti,
		771	Pipilo_fuscus,
		772	Pezopetes_capitalis,
		773	Pipilo_chlorurus,
		774	Pipilo_maculatus,
		775	Pipilo_erythrophthalmus,
		776	Passerella_iliaca,
		777	Spizella_arborea,
		778	Junco_phaeonotus,
		779	Junco_hyemalis,
		780	Zonotrichia_capensis,
		781	Zonotrichia_albicollis,
		782	Zonotrichia_leucophrys,
		783	Zonotrichia_atricapilla,
		784	Zonotrichia_querula,
		785	Chondestes_grammacus,
		786	Calamospiza_melanocorys,
		787	Piranga_ludoviciana,
		788	Piranga_olivacea,
		789	Piranga_rubra,
		790	Cardinalis_cardinalis,
		791	Passerina_amoena,
		792	Passerina_caerulea,
		793	Passerina_cyanea,
		794	Passerina_ciris,
		795	Passerina_versicolor,
		796	Passerina_leclancherii,
		797	Spiza_americana,
		798	Pheucticus_ludovicianus,
		799	Pheucticus_melanocephalus,
		800	Nesospiza_acunhae,
		801	Thraupis_episcopus,
		802	Geospiza_fortis,
		803	Geospiza_magnirostris,
		804	Geospiza_conirostris,
		805	Geospiza_fuliginosa,
		806	Geospiza_scandens,
		807	Geospiza_difficilis,
		808	Tiaris_olivaceus,
		809	Ramphocelus_costaricensis,
		810	Volatinia_jacarina,
		811	Sporophila_minuta,
		812	Dinemellia_dinemelli,
		813	Histurgops_ruficaudus,
		814	Anaplectes_rubriceps,
		815	Sporopipes_frontalis,
		816	Sporopipes_squamifrons,
		817	Pseudonigrita_arnaudi,
		818	Quelea_cardinalis,
		819	Quelea_quelea,
		820	Foudia_flavicans,
		821	Foudia_eminentissima,
		822	Foudia_sechellarum,
		823	Foudia_rubra,
		824	Foudia_madagascariensis,
		825	Euplectes_afer,
		826	Euplectes_macroura,
		827	Euplectes_axillaris,
		828	Euplectes_albonotatus,
		829	Euplectes_hartlaubi,
		830	Euplectes_jacksoni,
		831	Euplectes_progne,
		832	Euplectes_capensis,
		833	Euplectes_franciscanus,
		834	Euplectes_gierowii,
		835	Euplectes_nigroventris,
		836	Euplectes_orix,
		837	Euplectes_hordeaceus,
		838	Euplectes_ardens,
		839	Euplectes_aureus,
		840	Malimbus_rubricollis,
		841	Malimbus_racheliae,
		842	Malimbus_coronatus,
		843	Malimbus_nitens,
		844	Malimbus_ibadanensis,
		845	Malimbus_erythrogaster,
		846	Malimbus_malimbicus,
		847	Malimbus_cassini,
		848	Malimbus_scutatus,
		849	Ploceus_grandis,
		850	Ploceus_jacksoni,
		851	Ploceus_olivaceiceps,
		852	Ploceus_angolensis,
		853	Ploceus_benghalensis,
		854	Ploceus_baglafecht,
		855	Ploceus_nigricollis,
		856	Ploceus_megarhynchus,
		857	Ploceus_sanctithomae,
		858	Ploceus_xanthops,
		859	Ploceus_philippinus,
		860	Ploceus_preussi,
		861	Ploceus_princeps,
		862	Ploceus_intermedius,
		863	Ploceus_spekei,
		864	Ploceus_melanocephalus,
		865	Ploceus_taeniopterus,
		866	Ploceus_nigerrimus,
		867	Ploceus_cucullatus,
		868	Ploceus_bicolor,
		869	Ploceus_melanogaster,
		870	Ploceus_luteolus,
		871	Ploceus_heuglini,
		872	Ploceus_velatus,
		873	Ploceus_capensis,
		874	Ploceus_ocularis,
		875	Ploceus_superciliosus,
		876	Ploceus_galbula,
		877	Ploceus_vitellinus,
		878	Ploceus_tricolor,
		879	Ploceus_alienus,
		880	Ploceus_xanthopterus,
		881	Ploceus_bertrandi,
		882	Ploceus_pelzelni,
		883	Bubalornis_albirostris,
		884	Philetairus_socius,
		885	Plocepasser_mahali,
		886	Plocepasser_donaldsoni,
		887	Amblyospiza_albifrons,
		888	Lagonosticta_senegala,
		889	Taeniopygia_guttata,
		890	Poephila_acuticauda,
		891	Lonchura_striata,
		892	Padda_oryzivora,
		893	Vidua_macroura,
		894	Vidua_paradisaea,
		895	Vidua_chalybeata,
		896	Prunella_modularis,
		897	Prunella_collaris,
		898	Promerops_cafer,
		899	Promerops_gurneyi
	;
	TREE * UNTITLED = [&R] ((((((1:10.42537909,(2:1.980063369,3:1.980063368):8.445315726):3.052525969,(4:12.77543307,((5:0.9446657127,6:0.9446657127):6.459806795,(7:6.081870482,((8:4.879884201,(9:1.592022172,10:1.592022172):3.287862029):1.020586291,((11:2.951765715,12:2.951765715):2.574132325,13:5.525898041):0.3745724517):0.1813999907):1.322602025):5.370960558):0.7024719969):1.834902004,14:15.3128070…
END;
