# Supplementary material for: Polygyny is linked to accelerated birdsong evolution but not to larger song repertoires
Source: Nat Commun. 2019 Feb 21;10:884. doi: 10.1038/s41467-019-08621-3 (PMC6385279; doi:10.1038/s41467-019-08621-3)
Supplement: Supplementary file 9 — Supplementary Software 1 [file 41467_2019_8621_MOESM9_ESM.zip › Final Revision Code/MacOnly BayesTraits Code/samplematezillaHack65.nex]

#NEXUS
[R-package APE, Thu Jan 11 18:46:53 2018]
BEGIN TAXA;
	DIMENSIONS NTAX = 899;
	TAXLABELS
		Oxyruncus_cristatus
		Tyrannus_tyrannus
		Myiarchus_crinitus
		Myiarchus_cinerascens
		Pyrocephalus_rubinus
		Empidonax_minimus
		Empidonax_traillii
		Empidonax_alnorum
		Empidonax_difficilis
		Empidonax_flaviventris
		Empidonax_virescens
		Contopus_sordidulus
		Sayornis_nigricans
		Sayornis_phoebe
		Elaenia_chiriquensis
		Cercomacra_tyrannina
		Gymnopithys_leucaspis
		Conopophaga_lineata
		Xenops_minutus
		Thripadectes_rufobrunneus
		Automolus_ochrolaemus
		Automolus_rubiginosus
		Leptasthenura_yanacensis
		Leptasthenura_striolata
		Cranioleuca_erythrops
		Synallaxis_brachyura
		Synallaxis_erythrothorax
		Synallaxis_zimmeri
		Pseudoseisura_lophotes
		Pseudoseisura_cristata
		Phacellodomus_striaticollis
		Phacellodomus_maculipectus
		Furnarius_rufus
		Cinclodes_antarcticus
		Cinclodes_fuscus
		Cinclodes_comechingonus
		Cinclodes_albidiventris
		Cinclodes_albiventris
		Sclerurus_guatemalensis
		Sclerurus_caudacutus
		Scenopoeetes_dentirostris
		Prionodura_newtoniana
		Chlamydera_cerviniventris
		Chlamydera_guttata
		Chlamydera_nuchalis
		Chlamydera_lauterbachi
		Chlamydera_maculata
		Ptilonorhynchus_violaceus
		Ailuroedus_crassirostris
		Ailuroedus_melanotis
		Malurus_alboscapulatus
		Malurus_coronatus
		Malurus_cyanocephalus
		Malurus_leucopterus
		Malurus_melanocephalus
		Malurus_splendens
		Malurus_cyaneus
		Malurus_pulcherrimus
		Malurus_elegans
		Malurus_amabilis
		Malurus_lamberti
		Pardalotus_punctatus
		Pardalotus_striatus
		Pardalotus_quadragintus
		Manorina_melanocephala
		Sericornis_frontalis
		Pycnoptilus_floccosus
		Acanthornis_magna
		Gerygone_igata
		Pomatostomus_temporalis
		Orthonyx_spaldingii
		Notiomystis_cincta
		Campephaga_phoenicea
		Campephaga_quiscalina
		Coracina_azurea
		Lalage_tricolor
		Coracina_cinerea
		Gymnorhina_tibicen
		Malaconotus_blanchoti
		Tchagra_minutus
		Dryoscopus_cubla
		Laniarius_erythrogaster
		Platysteira_castanea
		Platysteira_chalybea
		Platysteira_concreta
		Platysteira_cyanea
		Platysteira_peltata
		Batis_occulta
		Tephrodornis_pondicerianus
		Prionops_retzii
		Tylas_eduardi
		Vanga_curvirostris
		Euryceros_prevostii
		Calicalicus_madagascariensis
		Pachycephala_pectoralis
		Psophodes_olivaceus
		Mohoua_albicilla
		Mohoua_ochrocephala
		Mohoua_novaeseelandiae
		Cyclarhis_gujanensis
		Vireo_philadelphicus
		Vireo_altiloquus
		Vireo_flavoviridis
		Vireo_olivaceus
		Vireo_vicinior
		Vireo_huttoni
		Vireo_solitarius
		Vireo_flavifrons
		Vireo_bellii
		Vireo_atricapilla
		Vireo_griseus
		Pyrrhocorax_graculus
		Perisoreus_infaustus
		Perisoreus_canadensis
		Aphelocoma_ultramarina
		Aphelocoma_coerulescens
		Aphelocoma_insularis
		Aphelocoma_californica
		Cyanocitta_cristata
		Calocitta_formosa
		Pica_hudsonia
		Pica_nuttalli
		Pica_pica
		Corvus_monedula
		Corvus_rhipidurus
		Corvus_brachyrhynchos
		Corvus_corone
		Lanius_sphenocercus
		Lanius_excubitor
		Lanius_ludovicianus
		Lanius_gubernator
		Lanius_somalicus
		Lanius_dorsalis
		Lanius_nubicus
		Lanius_collaris
		Lanius_minor
		Lanius_senator
		Lanius_tigrinus
		Lanius_schach
		Lanius_bucephalus
		Lanius_vittatus
		Lanius_collurio
		Manucodia_keraudrenii
		Manucodia_chalybatus
		Parotia_wahnesi
		Parotia_carolae
		Pteridophora_alberti
		Ptiloris_magnificus
		Lophorina_superba
		Cicinnurus_magnificus
		Paradisaea_minor
		Epimachus_meyeri
		Epimachus_fastuosus
		Epimachus_albertisi
		Grallina_cyanoleuca
		Chasiempis_sandwichensis
		Arses_telescophthalmus
		Terpsiphone_rufocinerea
		Terpsiphone_paradisi
		Terpsiphone_rufiventer
		Terpsiphone_viridis
		Terpsiphone_corvina
		Terpsiphone_bedfordi
		Terpsiphone_atrochalybeia
		Hypothymis_azurea
		Trochocercus_cyanomelas
		Trochocercus_nitens
		Rhipidura_leucophrys
		Dicrurus_forficatus
		Dicrurus_adsimilis
		Dicrurus_ludwigii
		Chaetops_frenatus
		Chaetops_aurantius
		Drymodes_brunneopygia
		Eopsaltria_australis
		Melanodryas_cucullata
		Petroica_australis
		Petroica_goodenovii
		Petroica_macrocephala
		Culicicapa_ceylonensis
		Elminia_albicauda
		Elminia_nigromitrata
		Elminia_albonotata
		Elminia_albiventris
		Stenostira_scita
		Parus_caeruleus
		Parus_cyanus
		Parus_cristatus
		Baeolophus_inornatus
		Baeolophus_bicolor
		Baeolophus_atricristatus
		Baeolophus_wollweberi
		Parus_lugubris
		Parus_montanus
		Parus_atricapillus
		Parus_sclateri
		Parus_hudsonicus
		Parus_cinctus
		Parus_rufescens
		Parus_carolinensis
		Parus_ater
		Parus_rufonuchalis
		Parus_niger
		Parus_albiventris
		Parus_leucomelas
		Parus_major
		Parus_palustris
		Parus_cinerascens
		Pseudopodoces_humilis
		Auriparus_flaviceps
		Cephalopyrus_flammiceps
		Anthoscopus_caroli
		Anthoscopus_minutus
		Remiz_pendulinus
		Panurus_biarmicus
		Eremopterix_leucotis
		Eremopterix_australis
		Eremopterix_leucopareia
		Eremopterix_verticalis
		Eremopterix_nigriceps
		Eremophila_alpestris
		Lullula_arborea
		Alauda_arvensis
		Alauda_razae
		Galerida_cristata
		Galerida_modesta
		Galerida_theklae
		Galerida_magnirostris
		Eremalauda_starki
		Spizocorys_fringillaris
		Spizocorys_conirostris
		Calandrella_cinerea
		Calandrella_somalica
		Melanocorypha_calandra
		Mirafra_poecilosterna
		Mirafra_africanoides
		Mirafra_africana
		Mirafra_gilletti
		Mirafra_hova
		Mirafra_hypermetra
		Mirafra_sabota
		Heteromirafra_ruddi
		Certhilauda_erythrochlamys
		Certhilauda_subcoronata
		Certhilauda_chuana
		Certhilauda_barlowi
		Ammomanes_deserti
		Certhilauda_burra
		Certhilauda_albescens
		Nicator_gularis
		Nicator_chloris
		Sylvietta_brachyura
		Sylvietta_rufescens
		Sylvietta_whytii
		Sylvietta_virens
		Sylvietta_denti
		Sphenoeacus_afer
		Melocichla_mentalis
		Bradypterus_victorini
		Andropadus_importunus
		Bleda_syndactylus
		Bleda_notatus
		Chlorocichla_flaviventris
		Andropadus_milanjensis
		Andropadus_nigriceps
		Phyllastrephus_terrestris
		Phyllastrephus_cabanisi
		Phyllastrephus_fischeri
		Phyllastrephus_debilis
		Phyllastrephus_icterinus
		Phyllastrephus_flavostriatus
		Andropadus_gracilis
		Criniger_calurus
		Pycnonotus_xanthopygos
		Pycnonotus_sinensis
		Pycnonotus_nigricans
		Pycnonotus_barbatus
		Pycnonotus_capensis
		Hypsipetes_olivaceus
		Ixos_amaurotis
		Alophoixus_finschii
		Camaroptera_superciliaris
		Camaroptera_brachyura
		Apalis_thoracica
		Eremomela_icteropygialis
		Prinia_gracilis
		Hypergerus_atriceps
		Cisticola_ayresii
		Cisticola_brunnescens
		Cisticola_exilis
		Cisticola_tinniens
		Cisticola_cinereolus
		Cisticola_robustus
		Cisticola_anonymus
		Cisticola_juncidis
		Turdoides_squamiceps
		Turdoides_altirostris
		Garrulax_morrisonianus
		Yuhina_brunneiceps
		Zosterops_lateralis
		Sylvia_nisoria
		Sylvia_curruca
		Sylvia_buryi
		Sylvia_leucomelaena
		Sylvia_hortensis
		Sylvia_boehmi
		Sylvia_subcaerulea
		Sylvia_nana
		Sylvia_melanothorax
		Sylvia_rueppelli
		Sylvia_mystacea
		Sylvia_melanocephala
		Sylvia_cantillans
		Sylvia_communis
		Sylvia_sarda
		Sylvia_deserticola
		Sylvia_undata
		Sylvia_conspicillata
		Sylvia_atricapilla
		Sylvia_borin
		Paradoxornis_webbianus
		Chamaea_fasciata
		Locustella_luscinioides
		Locustella_fluviatilis
		Locustella_naevia
		Bradypterus_graueri
		Bradypterus_sylvaticus
		Bradypterus_baboecala
		Bradypterus_cinnamomeus
		Bradypterus_barratti
		Bradypterus_lopezi
		Cincloramphus_cruralis
		Acrocephalus_palustris
		Chloropeta_natalensis
		Acrocephalus_bistrigiceps
		Acrocephalus_paludicola
		Acrocephalus_luscinius
		Acrocephalus_schoenobaenus
		Acrocephalus_melanopogon
		Acrocephalus_baeticatus
		Acrocephalus_scirpaceus
		Acrocephalus_orinus
		Acrocephalus_dumetorum
		Acrocephalus_sechellensis
		Acrocephalus_arundinaceus
		Acrocephalus_aequinoctialis
		Acrocephalus_familiaris
		Acrocephalus_stentoreus
		Hippolais_polyglotta
		Hippolais_icterina
		Scotocerca_inquieta
		Hyliota_australis
		Hyliota_violacea
		Hyliota_flavigaster
		Phylloscopus_nitidus
		Phylloscopus_umbrovirens
		Phylloscopus_ruficapilla
		Phylloscopus_sibilatrix
		Phylloscopus_bonelli
		Phylloscopus_humei
		Phylloscopus_trochilus
		Phylloscopus_collybita
		Phylloscopus_sindianus
		Phylloscopus_fuscatus
		Cettia_fortipes
		Cettia_cetti
		Psaltriparus_minimus
		Pholidornis_rushiae
		Progne_subis
		Riparia_riparia
		Tachycineta_thalassina
		Tachycineta_bicolor
		Tachycineta_albilinea
		Delichon_urbicum
		Hirundo_semirufa
		Hirundo_ariel
		Petrochelidon_pyrrhonota
		Petrochelidon_fulva
		Hirundo_rustica
		Bombycilla_cedrorum
		Bombycilla_garrulus
		Phainopepla_nitens
		Dumetella_carolinensis
		Toxostoma_rufum
		Toxostoma_longirostre
		Toxostoma_curvirostre
		Toxostoma_bendirei
		Toxostoma_crissale
		Toxostoma_lecontei
		Oreoscoptes_montanus
		Mimus_patagonicus
		Mimus_thenca
		Mimus_gundlachii
		Mimus_polyglottos
		Mimus_gilvus
		Mimus_longicaudatus
		Mimus_parvulus
		Creatophora_cinerea
		Sturnus_roseus
		Acridotheres_ginginianus
		Acridotheres_tristis
		Acridotheres_cristatellus
		Acridotheres_fuscus
		Leucopsar_rothschildi
		Sturnus_malabaricus
		Sturnus_pagodarum
		Sturnus_philippensis
		Sturnus_sturninus
		Sturnus_contra
		Sturnus_unicolor
		Sturnus_vulgaris
		Cinnyricinclus_leucogaster
		Onychognathus_tenuirostris
		Onychognathus_nabouroup
		Onychognathus_morio
		Onychognathus_walleri
		Onychognathus_albirostris
		Onychognathus_tristramii
		Onychognathus_salvadorii
		Speculipastor_bicolor
		Saroglossa_spiloptera
		Lamprotornis_australis
		Cosmopsarus_unicolor
		Lamprotornis_mevesii
		Lamprotornis_caudatus
		Lamprotornis_purpuroptera
		Lamprotornis_nitens
		Lamprotornis_chalybaeus
		Lamprotornis_splendidus
		Cosmopsarus_regius
		Lamprotornis_superbus
		Lamprotornis_pulcher
		Spreo_fischeri
		Spreo_bicolor
		Lamprotornis_corruscus
		Lamprotornis_purpureiceps
		Mino_anais
		Gracula_religiosa
		Aplonis_opaca
		Aplonis_dichroa
		Scissirostrum_dubium
		Buphagus_erythrorhynchus
		Buphagus_africanus
		Cinclus_cinclus
		Cinclus_pallasii
		Cinclus_mexicanus
		Cinclus_schulzi
		Zoothera_naevia
		Hylocichla_mustelina
		Catharus_guttatus
		Catharus_minimus
		Catharus_fuscescens
		Catharus_ustulatus
		Turdus_cardis
		Turdus_torquatus
		Turdus_pilaris
		Turdus_migratorius
		Turdus_albicollis
		Turdus_grayi
		Turdus_helleri
		Turdus_iliacus
		Turdus_merula
		Turdus_viscivorus
		Turdus_philomelos
		Myadestes_palmeri
		Sialia_mexicana
		Sialia_currucoides
		Sialia_sialis
		Phoenicurus_ochruros
		Phoenicurus_phoenicurus
		Saxicola_rubetra
		Saxicola_torquatus
		Myrmecocichla_aethiops
		Oenanthe_oenanthe
		Ficedula_semitorquata
		Ficedula_hypoleuca
		Ficedula_albicollis
		Ficedula_parva
		Ficedula_zanthopygia
		Luscinia_luscinia
		Luscinia_megarhynchos
		Luscinia_svecica
		Erithacus_rubecula
		Namibornis_herero
		Empidornis_semipartitus
		Sigelus_silens
		Melaenornis_edolioides
		Melaenornis_pammelaina
		Myioparus_plumbeus
		Myioparus_griseigularis
		Muscicapa_caerulescens
		Muscicapa_comitata
		Muscicapa_striata
		Muscicapa_cassini
		Muscicapa_adusta
		Muscicapa_sethsmithi
		Muscicapa_epulata
		Muscicapa_infuscata
		Bradornis_mariquensis
		Bradornis_microrhynchus
		Bradornis_infuscatus
		Bradornis_pallidus
		Dioptrornis_fischeri
		Salpinctes_obsoletus
		Catherpes_mexicanus
		Campylorhynchus_griseus
		Campylorhynchus_brunneicapillus
		Campylorhynchus_nuchalis
		Thryothorus_leucotis
		Thryothorus_sinaloa
		Thryothorus_rufalbus
		Thryothorus_felix
		Thryothorus_ludovicianus
		Thryomanes_bewickii
		Troglodytes_cobbi
		Troglodytes_troglodytes
		Troglodytes_aedon
		Cistothorus_palustris
		Cistothorus_meridae
		Cistothorus_platensis
		Polioptila_dumicola
		Certhia_familiaris
		Certhia_brachydactyla
		Sitta_europaea
		Sitta_carolinensis
		Regulus_regulus
		Regulus_ignicapilla
		Promerops_gurneyi
		Promerops_cafer
		Anthus_melindae
		Anthus_hoeschi
		Anthus_chloris
		Anthus_vaalensis
		Anthus_campestris
		Anthus_similis
		Anthus_novaeseelandiae
		Anthus_lutescens
		Anthus_leucophrys
		Anthus_trivialis
		Anthus_lineiventris
		Anthus_pratensis
		Anthus_crenatus
		Anthus_petrosus
		Anthus_spinoletta
		Macronyx_ameliae
		Macronyx_sharpei
		Macronyx_fuellebornii
		Macronyx_croceus
		Macronyx_aurantiigula
		Macronyx_capensis
		Dendronanthus_indicus
		Tmetothylacus_tenellus
		Motacilla_clara
		Motacilla_capensis
		Motacilla_aguimp
		Motacilla_madaraspatensis
		Motacilla_cinerea
		Motacilla_alba
		Motacilla_grandis
		Motacilla_flava
		Motacilla_citreola
		Coccothraustes_coccothraustes
		Mycerobas_carnipes
		Rhodopechys_obsoletus
		Rhodopechys_sanguineus
		Carduelis_spinoides
		Carduelis_chloris
		Serinus_canicollis
		Serinus_flavivertex
		Serinus_alario
		Serinus_pusillus
		Serinus_serinus
		Serinus_mennelli
		Serinus_canaria
		Serinus_burtoni
		Serinus_albogularis
		Serinus_nigriceps
		Serinus_gularis
		Serinus_flaviventris
		Serinus_sulphuratus
		Serinus_syriacus
		Serinus_totta
		Serinus_tristriatus
		Serinus_striolatus
		Serinus_scotops
		Serinus_mozambicus
		Serinus_atrogularis
		Serinus_citrinipectus
		Serinus_leucopterus
		Carduelis_cannabina
		Carduelis_flavirostris
		Carduelis_spinus
		Carduelis_pinus
		Carduelis_lawrencei
		Carduelis_psaltria
		Carduelis_tristis
		Loxia_curvirostra
		Loxia_scotica
		Loxia_leucoptera
		Carduelis_hornemanni
		Carduelis_flammea
		Carduelis_carduelis
		Carduelis_citrinella
		Eremopsaltria_mongolicus
		Bucanetes_githagineus
		Pyrrhula_pyrrhula
		Pinicola_enucleator
		Pseudonestor_xanthophrys
		Loxops_coccineus
		Hemignathus_virens
		Hemignathus_munroi
		Vestiaria_coccinea
		Himatione_sanguinea
		Oreomystis_mana
		Loxioides_bailleui
		Telespiza_cantans
		Telespiza_ultima
		Paroreomyza_montana
		Carpodacus_synoicus
		Carpodacus_rubicilla
		Carpodacus_roseus
		Leucosticte_australis
		Leucosticte_atrata
		Leucosticte_tephrocotis
		Carpodacus_puniceus
		Carpodacus_cassinii
		Carpodacus_purpureus
		Carpodacus_mexicanus
		Callacanthis_burtoni
		Carpodacus_erythrinus
		Fringilla_teydea
		Fringilla_coelebs
		Fringilla_montifringilla
		Calcarius_lapponicus
		Calcarius_mccownii
		Calcarius_pictus
		Calcarius_ornatus
		Plectrophenax_nivalis
		Melophus_lathami
		Emberiza_hortulana
		Emberiza_citrinella
		Emberiza_cirlus
		Emberiza_cia
		Emberiza_cioides
		Miliaria_calandra
		Emberiza_schoeniclus
		Emberiza_elegans
		Emberiza_flaviventris
		Emberiza_cabanisi
		Emberiza_capensis
		Emberiza_tahapisi
		Emberiza_striolata
		Emberiza_impetuani
		Aimophila_aestivalis
		Aimophila_botterii
		Aimophila_mystacalis
		Aimophila_humeralis
		Aimophila_carpalis
		Ammodramus_savannarum
		Arremonops_rufivirgatus
		Amphispiza_bilineata
		Aimophila_quinquestriata
		Spizella_atrogularis
		Spizella_pallida
		Spizella_passerina
		Spizella_pusilla
		Spizella_breweri
		Amphispiza_belli
		Pooecetes_gramineus
		Ammodramus_caudacutus
		Ammodramus_maritimus
		Ammodramus_leconteii
		Passerculus_sandwichensis
		Melospiza_georgiana
		Melospiza_lincolnii
		Melospiza_melodia
		Ammodramus_bairdii
		Ammodramus_henslowii
		Pipilo_aberti
		Pipilo_fuscus
		Pipilo_erythrophthalmus
		Pipilo_maculatus
		Pipilo_chlorurus
		Pezopetes_capitalis
		Junco_phaeonotus
		Junco_hyemalis
		Zonotrichia_capensis
		Zonotrichia_leucophrys
		Zonotrichia_atricapilla
		Zonotrichia_querula
		Zonotrichia_albicollis
		Spizella_arborea
		Passerella_iliaca
		Calamospiza_melanocorys
		Chondestes_grammacus
		Cacicus_chrysopterus
		Cacicus_haemorrhous
		Clypicterus_oseryi
		Cacicus_uropygialis
		Cacicus_cela
		Cacicus_solitarius
		Psarocolius_viridis
		Psarocolius_bifasciatus
		Psarocolius_guatimozinus
		Psarocolius_wagleri
		Psarocolius_angustifrons
		Psarocolius_atrovirens
		Icterus_galbula
		Icterus_pustulatus
		Icterus_bullockii
		Icterus_gularis
		Agelasticus_thilius
		Agelaioides_badius
		Chrysomus_icterocephalus
		Amblyramphus_holosericeus
		Curaeus_curaeus
		Euphagus_carolinus
		Euphagus_cyanocephalus
		Quiscalus_major
		Quiscalus_mexicanus
		Quiscalus_lugubris
		Quiscalus_quiscula
		Dives_dives
		Nesopsar_nigerrimus
		Agelaius_xanthomus
		Agelaius_assimilis
		Agelaius_humeralis
		Agelaius_tricolor
		Agelaius_phoeniceus
		Molothrus_ater
		Molothrus_aeneus
		Molothrus_rufoaxillaris
		Sturnella_bellicosa
		Sturnella_defilippii
		Sturnella_magna
		Sturnella_neglecta
		Sturnella_superciliaris
		Sturnella_loyca
		Dolichonyx_oryzivorus
		Xanthocephalus_xanthocephalus
		Icteria_virens
		Seiurus_aurocapilla
		Dendroica_magnolia
		Dendroica_discolor
		Dendroica_adelaidae
		Dendroica_nigrescens
		Dendroica_townsendi
		Dendroica_virens
		Dendroica_palmarum
		Dendroica_dominica
		Dendroica_coronata
		Dendroica_caerulescens
		Setophaga_ruticilla
		Parula_americana
		Dendroica_cerulea
		Dendroica_fusca
		Dendroica_striata
		Dendroica_castanea
		Dendroica_pensylvanica
		Dendroica_petechia
		Dendroica_tigrina
		Wilsonia_citrina
		Wilsonia_canadensis
		Wilsonia_pusilla
		Myioborus_pictus
		Vermivora_peregrina
		Vermivora_ruficapilla
		Vermivora_pinus
		Vermivora_chrysoptera
		Limnothlypis_swainsonii
		Protonotaria_citrea
		Seiurus_noveboracensis
		Seiurus_motacilla
		Mniotilta_varia
		Oporornis_formosus
		Oporornis_tolmiei
		Oporornis_philadelphia
		Geothlypis_trichas
		Nesospiza_acunhae
		Tiaris_olivaceus
		Geospiza_conirostris
		Geospiza_fuliginosa
		Geospiza_scandens
		Geospiza_difficilis
		Geospiza_magnirostris
		Geospiza_fortis
		Thraupis_episcopus
		Ramphocelus_costaricensis
		Volatinia_jacarina
		Sporophila_minuta
		Piranga_ludoviciana
		Piranga_olivacea
		Piranga_rubra
		Cardinalis_cardinalis
		Passerina_amoena
		Passerina_caerulea
		Passerina_ciris
		Passerina_versicolor
		Passerina_leclancherii
		Passerina_cyanea
		Spiza_americana
		Pheucticus_ludovicianus
		Pheucticus_melanocephalus
		Passer_griseus
		Passer_montanus
		Passer_domesticus
		Passer_rutilans
		Petronia_petronia
		Montifringilla_nivalis
		Petronia_xanthocollis
		Malimbus_coronatus
		Malimbus_racheliae
		Malimbus_rubricollis
		Malimbus_cassini
		Malimbus_nitens
		Malimbus_malimbicus
		Malimbus_ibadanensis
		Malimbus_erythrogaster
		Malimbus_scutatus
		Ploceus_grandis
		Ploceus_benghalensis
		Ploceus_nigricollis
		Ploceus_heuglini
		Ploceus_xanthopterus
		Ploceus_jacksoni
		Ploceus_pelzelni
		Ploceus_bertrandi
		Ploceus_philippinus
		Ploceus_spekei
		Ploceus_superciliosus
		Ploceus_xanthops
		Ploceus_nigerrimus
		Ploceus_megarhynchus
		Ploceus_alienus
		Ploceus_preussi
		Ploceus_melanogaster
		Ploceus_bicolor
		Ploceus_angolensis
		Ploceus_olivaceiceps
		Ploceus_vitellinus
		Ploceus_intermedius
		Ploceus_taeniopterus
		Ploceus_melanocephalus
		Ploceus_cucullatus
		Ploceus_baglafecht
		Ploceus_princeps
		Ploceus_sanctithomae
		Ploceus_galbula
		Ploceus_tricolor
		Ploceus_velatus
		Ploceus_ocularis
		Ploceus_capensis
		Ploceus_luteolus
		Quelea_cardinalis
		Quelea_quelea
		Foudia_rubra
		Foudia_madagascariensis
		Foudia_sechellarum
		Foudia_flavicans
		Foudia_eminentissima
		Anaplectes_rubriceps
		Euplectes_afer
		Euplectes_aureus
		Euplectes_franciscanus
		Euplectes_ardens
		Euplectes_hordeaceus
		Euplectes_orix
		Euplectes_nigroventris
		Euplectes_gierowii
		Euplectes_hartlaubi
		Euplectes_jacksoni
		Euplectes_progne
		Euplectes_albonotatus
		Euplectes_axillaris
		Euplectes_macroura
		Euplectes_capensis
		Pseudonigrita_arnaudi
		Bubalornis_albirostris
		Sporopipes_frontalis
		Sporopipes_squamifrons
		Histurgops_ruficaudus
		Philetairus_socius
		Plocepasser_mahali
		Plocepasser_donaldsoni
		Amblyospiza_albifrons
		Dinemellia_dinemelli
		Lagonosticta_senegala
		Padda_oryzivora
		Lonchura_striata
		Poephila_acuticauda
		Taeniopygia_guttata
		Vidua_chalybeata
		Vidua_paradisaea
		Vidua_macroura
		Prunella_modularis
		Prunella_collaris
		Nectarinia_osea
		Nectarinia_coccinigaster
		Nectarinia_dussumieri
	;
END;
BEGIN TREES;
	TRANSLATE
		1	Oxyruncus_cristatus,
		2	Tyrannus_tyrannus,
		3	Myiarchus_crinitus,
		4	Myiarchus_cinerascens,
		5	Pyrocephalus_rubinus,
		6	Empidonax_minimus,
		7	Empidonax_traillii,
		8	Empidonax_alnorum,
		9	Empidonax_difficilis,
		10	Empidonax_flaviventris,
		11	Empidonax_virescens,
		12	Contopus_sordidulus,
		13	Sayornis_nigricans,
		14	Sayornis_phoebe,
		15	Elaenia_chiriquensis,
		16	Cercomacra_tyrannina,
		17	Gymnopithys_leucaspis,
		18	Conopophaga_lineata,
		19	Xenops_minutus,
		20	Thripadectes_rufobrunneus,
		21	Automolus_ochrolaemus,
		22	Automolus_rubiginosus,
		23	Leptasthenura_yanacensis,
		24	Leptasthenura_striolata,
		25	Cranioleuca_erythrops,
		26	Synallaxis_brachyura,
		27	Synallaxis_erythrothorax,
		28	Synallaxis_zimmeri,
		29	Pseudoseisura_lophotes,
		30	Pseudoseisura_cristata,
		31	Phacellodomus_striaticollis,
		32	Phacellodomus_maculipectus,
		33	Furnarius_rufus,
		34	Cinclodes_antarcticus,
		35	Cinclodes_fuscus,
		36	Cinclodes_comechingonus,
		37	Cinclodes_albidiventris,
		38	Cinclodes_albiventris,
		39	Sclerurus_guatemalensis,
		40	Sclerurus_caudacutus,
		41	Scenopoeetes_dentirostris,
		42	Prionodura_newtoniana,
		43	Chlamydera_cerviniventris,
		44	Chlamydera_guttata,
		45	Chlamydera_nuchalis,
		46	Chlamydera_lauterbachi,
		47	Chlamydera_maculata,
		48	Ptilonorhynchus_violaceus,
		49	Ailuroedus_crassirostris,
		50	Ailuroedus_melanotis,
		51	Malurus_alboscapulatus,
		52	Malurus_coronatus,
		53	Malurus_cyanocephalus,
		54	Malurus_leucopterus,
		55	Malurus_melanocephalus,
		56	Malurus_splendens,
		57	Malurus_cyaneus,
		58	Malurus_pulcherrimus,
		59	Malurus_elegans,
		60	Malurus_amabilis,
		61	Malurus_lamberti,
		62	Pardalotus_punctatus,
		63	Pardalotus_striatus,
		64	Pardalotus_quadragintus,
		65	Manorina_melanocephala,
		66	Sericornis_frontalis,
		67	Pycnoptilus_floccosus,
		68	Acanthornis_magna,
		69	Gerygone_igata,
		70	Pomatostomus_temporalis,
		71	Orthonyx_spaldingii,
		72	Notiomystis_cincta,
		73	Campephaga_phoenicea,
		74	Campephaga_quiscalina,
		75	Coracina_azurea,
		76	Lalage_tricolor,
		77	Coracina_cinerea,
		78	Gymnorhina_tibicen,
		79	Malaconotus_blanchoti,
		80	Tchagra_minutus,
		81	Dryoscopus_cubla,
		82	Laniarius_erythrogaster,
		83	Platysteira_castanea,
		84	Platysteira_chalybea,
		85	Platysteira_concreta,
		86	Platysteira_cyanea,
		87	Platysteira_peltata,
		88	Batis_occulta,
		89	Tephrodornis_pondicerianus,
		90	Prionops_retzii,
		91	Tylas_eduardi,
		92	Vanga_curvirostris,
		93	Euryceros_prevostii,
		94	Calicalicus_madagascariensis,
		95	Pachycephala_pectoralis,
		96	Psophodes_olivaceus,
		97	Mohoua_albicilla,
		98	Mohoua_ochrocephala,
		99	Mohoua_novaeseelandiae,
		100	Cyclarhis_gujanensis,
		101	Vireo_philadelphicus,
		102	Vireo_altiloquus,
		103	Vireo_flavoviridis,
		104	Vireo_olivaceus,
		105	Vireo_vicinior,
		106	Vireo_huttoni,
		107	Vireo_solitarius,
		108	Vireo_flavifrons,
		109	Vireo_bellii,
		110	Vireo_atricapilla,
		111	Vireo_griseus,
		112	Pyrrhocorax_graculus,
		113	Perisoreus_infaustus,
		114	Perisoreus_canadensis,
		115	Aphelocoma_ultramarina,
		116	Aphelocoma_coerulescens,
		117	Aphelocoma_insularis,
		118	Aphelocoma_californica,
		119	Cyanocitta_cristata,
		120	Calocitta_formosa,
		121	Pica_hudsonia,
		122	Pica_nuttalli,
		123	Pica_pica,
		124	Corvus_monedula,
		125	Corvus_rhipidurus,
		126	Corvus_brachyrhynchos,
		127	Corvus_corone,
		128	Lanius_sphenocercus,
		129	Lanius_excubitor,
		130	Lanius_ludovicianus,
		131	Lanius_gubernator,
		132	Lanius_somalicus,
		133	Lanius_dorsalis,
		134	Lanius_nubicus,
		135	Lanius_collaris,
		136	Lanius_minor,
		137	Lanius_senator,
		138	Lanius_tigrinus,
		139	Lanius_schach,
		140	Lanius_bucephalus,
		141	Lanius_vittatus,
		142	Lanius_collurio,
		143	Manucodia_keraudrenii,
		144	Manucodia_chalybatus,
		145	Parotia_wahnesi,
		146	Parotia_carolae,
		147	Pteridophora_alberti,
		148	Ptiloris_magnificus,
		149	Lophorina_superba,
		150	Cicinnurus_magnificus,
		151	Paradisaea_minor,
		152	Epimachus_meyeri,
		153	Epimachus_fastuosus,
		154	Epimachus_albertisi,
		155	Grallina_cyanoleuca,
		156	Chasiempis_sandwichensis,
		157	Arses_telescophthalmus,
		158	Terpsiphone_rufocinerea,
		159	Terpsiphone_paradisi,
		160	Terpsiphone_rufiventer,
		161	Terpsiphone_viridis,
		162	Terpsiphone_corvina,
		163	Terpsiphone_bedfordi,
		164	Terpsiphone_atrochalybeia,
		165	Hypothymis_azurea,
		166	Trochocercus_cyanomelas,
		167	Trochocercus_nitens,
		168	Rhipidura_leucophrys,
		169	Dicrurus_forficatus,
		170	Dicrurus_adsimilis,
		171	Dicrurus_ludwigii,
		172	Chaetops_frenatus,
		173	Chaetops_aurantius,
		174	Drymodes_brunneopygia,
		175	Eopsaltria_australis,
		176	Melanodryas_cucullata,
		177	Petroica_australis,
		178	Petroica_goodenovii,
		179	Petroica_macrocephala,
		180	Culicicapa_ceylonensis,
		181	Elminia_albicauda,
		182	Elminia_nigromitrata,
		183	Elminia_albonotata,
		184	Elminia_albiventris,
		185	Stenostira_scita,
		186	Parus_caeruleus,
		187	Parus_cyanus,
		188	Parus_cristatus,
		189	Baeolophus_inornatus,
		190	Baeolophus_bicolor,
		191	Baeolophus_atricristatus,
		192	Baeolophus_wollweberi,
		193	Parus_lugubris,
		194	Parus_montanus,
		195	Parus_atricapillus,
		196	Parus_sclateri,
		197	Parus_hudsonicus,
		198	Parus_cinctus,
		199	Parus_rufescens,
		200	Parus_carolinensis,
		201	Parus_ater,
		202	Parus_rufonuchalis,
		203	Parus_niger,
		204	Parus_albiventris,
		205	Parus_leucomelas,
		206	Parus_major,
		207	Parus_palustris,
		208	Parus_cinerascens,
		209	Pseudopodoces_humilis,
		210	Auriparus_flaviceps,
		211	Cephalopyrus_flammiceps,
		212	Anthoscopus_caroli,
		213	Anthoscopus_minutus,
		214	Remiz_pendulinus,
		215	Panurus_biarmicus,
		216	Eremopterix_leucotis,
		217	Eremopterix_australis,
		218	Eremopterix_leucopareia,
		219	Eremopterix_verticalis,
		220	Eremopterix_nigriceps,
		221	Eremophila_alpestris,
		222	Lullula_arborea,
		223	Alauda_arvensis,
		224	Alauda_razae,
		225	Galerida_cristata,
		226	Galerida_modesta,
		227	Galerida_theklae,
		228	Galerida_magnirostris,
		229	Eremalauda_starki,
		230	Spizocorys_fringillaris,
		231	Spizocorys_conirostris,
		232	Calandrella_cinerea,
		233	Calandrella_somalica,
		234	Melanocorypha_calandra,
		235	Mirafra_poecilosterna,
		236	Mirafra_africanoides,
		237	Mirafra_africana,
		238	Mirafra_gilletti,
		239	Mirafra_hova,
		240	Mirafra_hypermetra,
		241	Mirafra_sabota,
		242	Heteromirafra_ruddi,
		243	Certhilauda_erythrochlamys,
		244	Certhilauda_subcoronata,
		245	Certhilauda_chuana,
		246	Certhilauda_barlowi,
		247	Ammomanes_deserti,
		248	Certhilauda_burra,
		249	Certhilauda_albescens,
		250	Nicator_gularis,
		251	Nicator_chloris,
		252	Sylvietta_brachyura,
		253	Sylvietta_rufescens,
		254	Sylvietta_whytii,
		255	Sylvietta_virens,
		256	Sylvietta_denti,
		257	Sphenoeacus_afer,
		258	Melocichla_mentalis,
		259	Bradypterus_victorini,
		260	Andropadus_importunus,
		261	Bleda_syndactylus,
		262	Bleda_notatus,
		263	Chlorocichla_flaviventris,
		264	Andropadus_milanjensis,
		265	Andropadus_nigriceps,
		266	Phyllastrephus_terrestris,
		267	Phyllastrephus_cabanisi,
		268	Phyllastrephus_fischeri,
		269	Phyllastrephus_debilis,
		270	Phyllastrephus_icterinus,
		271	Phyllastrephus_flavostriatus,
		272	Andropadus_gracilis,
		273	Criniger_calurus,
		274	Pycnonotus_xanthopygos,
		275	Pycnonotus_sinensis,
		276	Pycnonotus_nigricans,
		277	Pycnonotus_barbatus,
		278	Pycnonotus_capensis,
		279	Hypsipetes_olivaceus,
		280	Ixos_amaurotis,
		281	Alophoixus_finschii,
		282	Camaroptera_superciliaris,
		283	Camaroptera_brachyura,
		284	Apalis_thoracica,
		285	Eremomela_icteropygialis,
		286	Prinia_gracilis,
		287	Hypergerus_atriceps,
		288	Cisticola_ayresii,
		289	Cisticola_brunnescens,
		290	Cisticola_exilis,
		291	Cisticola_tinniens,
		292	Cisticola_cinereolus,
		293	Cisticola_robustus,
		294	Cisticola_anonymus,
		295	Cisticola_juncidis,
		296	Turdoides_squamiceps,
		297	Turdoides_altirostris,
		298	Garrulax_morrisonianus,
		299	Yuhina_brunneiceps,
		300	Zosterops_lateralis,
		301	Sylvia_nisoria,
		302	Sylvia_curruca,
		303	Sylvia_buryi,
		304	Sylvia_leucomelaena,
		305	Sylvia_hortensis,
		306	Sylvia_boehmi,
		307	Sylvia_subcaerulea,
		308	Sylvia_nana,
		309	Sylvia_melanothorax,
		310	Sylvia_rueppelli,
		311	Sylvia_mystacea,
		312	Sylvia_melanocephala,
		313	Sylvia_cantillans,
		314	Sylvia_communis,
		315	Sylvia_sarda,
		316	Sylvia_deserticola,
		317	Sylvia_undata,
		318	Sylvia_conspicillata,
		319	Sylvia_atricapilla,
		320	Sylvia_borin,
		321	Paradoxornis_webbianus,
		322	Chamaea_fasciata,
		323	Locustella_luscinioides,
		324	Locustella_fluviatilis,
		325	Locustella_naevia,
		326	Bradypterus_graueri,
		327	Bradypterus_sylvaticus,
		328	Bradypterus_baboecala,
		329	Bradypterus_cinnamomeus,
		330	Bradypterus_barratti,
		331	Bradypterus_lopezi,
		332	Cincloramphus_cruralis,
		333	Acrocephalus_palustris,
		334	Chloropeta_natalensis,
		335	Acrocephalus_bistrigiceps,
		336	Acrocephalus_paludicola,
		337	Acrocephalus_luscinius,
		338	Acrocephalus_schoenobaenus,
		339	Acrocephalus_melanopogon,
		340	Acrocephalus_baeticatus,
		341	Acrocephalus_scirpaceus,
		342	Acrocephalus_orinus,
		343	Acrocephalus_dumetorum,
		344	Acrocephalus_sechellensis,
		345	Acrocephalus_arundinaceus,
		346	Acrocephalus_aequinoctialis,
		347	Acrocephalus_familiaris,
		348	Acrocephalus_stentoreus,
		349	Hippolais_polyglotta,
		350	Hippolais_icterina,
		351	Scotocerca_inquieta,
		352	Hyliota_australis,
		353	Hyliota_violacea,
		354	Hyliota_flavigaster,
		355	Phylloscopus_nitidus,
		356	Phylloscopus_umbrovirens,
		357	Phylloscopus_ruficapilla,
		358	Phylloscopus_sibilatrix,
		359	Phylloscopus_bonelli,
		360	Phylloscopus_humei,
		361	Phylloscopus_trochilus,
		362	Phylloscopus_collybita,
		363	Phylloscopus_sindianus,
		364	Phylloscopus_fuscatus,
		365	Cettia_fortipes,
		366	Cettia_cetti,
		367	Psaltriparus_minimus,
		368	Pholidornis_rushiae,
		369	Progne_subis,
		370	Riparia_riparia,
		371	Tachycineta_thalassina,
		372	Tachycineta_bicolor,
		373	Tachycineta_albilinea,
		374	Delichon_urbicum,
		375	Hirundo_semirufa,
		376	Hirundo_ariel,
		377	Petrochelidon_pyrrhonota,
		378	Petrochelidon_fulva,
		379	Hirundo_rustica,
		380	Bombycilla_cedrorum,
		381	Bombycilla_garrulus,
		382	Phainopepla_nitens,
		383	Dumetella_carolinensis,
		384	Toxostoma_rufum,
		385	Toxostoma_longirostre,
		386	Toxostoma_curvirostre,
		387	Toxostoma_bendirei,
		388	Toxostoma_crissale,
		389	Toxostoma_lecontei,
		390	Oreoscoptes_montanus,
		391	Mimus_patagonicus,
		392	Mimus_thenca,
		393	Mimus_gundlachii,
		394	Mimus_polyglottos,
		395	Mimus_gilvus,
		396	Mimus_longicaudatus,
		397	Mimus_parvulus,
		398	Creatophora_cinerea,
		399	Sturnus_roseus,
		400	Acridotheres_ginginianus,
		401	Acridotheres_tristis,
		402	Acridotheres_cristatellus,
		403	Acridotheres_fuscus,
		404	Leucopsar_rothschildi,
		405	Sturnus_malabaricus,
		406	Sturnus_pagodarum,
		407	Sturnus_philippensis,
		408	Sturnus_sturninus,
		409	Sturnus_contra,
		410	Sturnus_unicolor,
		411	Sturnus_vulgaris,
		412	Cinnyricinclus_leucogaster,
		413	Onychognathus_tenuirostris,
		414	Onychognathus_nabouroup,
		415	Onychognathus_morio,
		416	Onychognathus_walleri,
		417	Onychognathus_albirostris,
		418	Onychognathus_tristramii,
		419	Onychognathus_salvadorii,
		420	Speculipastor_bicolor,
		421	Saroglossa_spiloptera,
		422	Lamprotornis_australis,
		423	Cosmopsarus_unicolor,
		424	Lamprotornis_mevesii,
		425	Lamprotornis_caudatus,
		426	Lamprotornis_purpuroptera,
		427	Lamprotornis_nitens,
		428	Lamprotornis_chalybaeus,
		429	Lamprotornis_splendidus,
		430	Cosmopsarus_regius,
		431	Lamprotornis_superbus,
		432	Lamprotornis_pulcher,
		433	Spreo_fischeri,
		434	Spreo_bicolor,
		435	Lamprotornis_corruscus,
		436	Lamprotornis_purpureiceps,
		437	Mino_anais,
		438	Gracula_religiosa,
		439	Aplonis_opaca,
		440	Aplonis_dichroa,
		441	Scissirostrum_dubium,
		442	Buphagus_erythrorhynchus,
		443	Buphagus_africanus,
		444	Cinclus_cinclus,
		445	Cinclus_pallasii,
		446	Cinclus_mexicanus,
		447	Cinclus_schulzi,
		448	Zoothera_naevia,
		449	Hylocichla_mustelina,
		450	Catharus_guttatus,
		451	Catharus_minimus,
		452	Catharus_fuscescens,
		453	Catharus_ustulatus,
		454	Turdus_cardis,
		455	Turdus_torquatus,
		456	Turdus_pilaris,
		457	Turdus_migratorius,
		458	Turdus_albicollis,
		459	Turdus_grayi,
		460	Turdus_helleri,
		461	Turdus_iliacus,
		462	Turdus_merula,
		463	Turdus_viscivorus,
		464	Turdus_philomelos,
		465	Myadestes_palmeri,
		466	Sialia_mexicana,
		467	Sialia_currucoides,
		468	Sialia_sialis,
		469	Phoenicurus_ochruros,
		470	Phoenicurus_phoenicurus,
		471	Saxicola_rubetra,
		472	Saxicola_torquatus,
		473	Myrmecocichla_aethiops,
		474	Oenanthe_oenanthe,
		475	Ficedula_semitorquata,
		476	Ficedula_hypoleuca,
		477	Ficedula_albicollis,
		478	Ficedula_parva,
		479	Ficedula_zanthopygia,
		480	Luscinia_luscinia,
		481	Luscinia_megarhynchos,
		482	Luscinia_svecica,
		483	Erithacus_rubecula,
		484	Namibornis_herero,
		485	Empidornis_semipartitus,
		486	Sigelus_silens,
		487	Melaenornis_edolioides,
		488	Melaenornis_pammelaina,
		489	Myioparus_plumbeus,
		490	Myioparus_griseigularis,
		491	Muscicapa_caerulescens,
		492	Muscicapa_comitata,
		493	Muscicapa_striata,
		494	Muscicapa_cassini,
		495	Muscicapa_adusta,
		496	Muscicapa_sethsmithi,
		497	Muscicapa_epulata,
		498	Muscicapa_infuscata,
		499	Bradornis_mariquensis,
		500	Bradornis_microrhynchus,
		501	Bradornis_infuscatus,
		502	Bradornis_pallidus,
		503	Dioptrornis_fischeri,
		504	Salpinctes_obsoletus,
		505	Catherpes_mexicanus,
		506	Campylorhynchus_griseus,
		507	Campylorhynchus_brunneicapillus,
		508	Campylorhynchus_nuchalis,
		509	Thryothorus_leucotis,
		510	Thryothorus_sinaloa,
		511	Thryothorus_rufalbus,
		512	Thryothorus_felix,
		513	Thryothorus_ludovicianus,
		514	Thryomanes_bewickii,
		515	Troglodytes_cobbi,
		516	Troglodytes_troglodytes,
		517	Troglodytes_aedon,
		518	Cistothorus_palustris,
		519	Cistothorus_meridae,
		520	Cistothorus_platensis,
		521	Polioptila_dumicola,
		522	Certhia_familiaris,
		523	Certhia_brachydactyla,
		524	Sitta_europaea,
		525	Sitta_carolinensis,
		526	Regulus_regulus,
		527	Regulus_ignicapilla,
		528	Promerops_gurneyi,
		529	Promerops_cafer,
		530	Anthus_melindae,
		531	Anthus_hoeschi,
		532	Anthus_chloris,
		533	Anthus_vaalensis,
		534	Anthus_campestris,
		535	Anthus_similis,
		536	Anthus_novaeseelandiae,
		537	Anthus_lutescens,
		538	Anthus_leucophrys,
		539	Anthus_trivialis,
		540	Anthus_lineiventris,
		541	Anthus_pratensis,
		542	Anthus_crenatus,
		543	Anthus_petrosus,
		544	Anthus_spinoletta,
		545	Macronyx_ameliae,
		546	Macronyx_sharpei,
		547	Macronyx_fuellebornii,
		548	Macronyx_croceus,
		549	Macronyx_aurantiigula,
		550	Macronyx_capensis,
		551	Dendronanthus_indicus,
		552	Tmetothylacus_tenellus,
		553	Motacilla_clara,
		554	Motacilla_capensis,
		555	Motacilla_aguimp,
		556	Motacilla_madaraspatensis,
		557	Motacilla_cinerea,
		558	Motacilla_alba,
		559	Motacilla_grandis,
		560	Motacilla_flava,
		561	Motacilla_citreola,
		562	Coccothraustes_coccothraustes,
		563	Mycerobas_carnipes,
		564	Rhodopechys_obsoletus,
		565	Rhodopechys_sanguineus,
		566	Carduelis_spinoides,
		567	Carduelis_chloris,
		568	Serinus_canicollis,
		569	Serinus_flavivertex,
		570	Serinus_alario,
		571	Serinus_pusillus,
		572	Serinus_serinus,
		573	Serinus_mennelli,
		574	Serinus_canaria,
		575	Serinus_burtoni,
		576	Serinus_albogularis,
		577	Serinus_nigriceps,
		578	Serinus_gularis,
		579	Serinus_flaviventris,
		580	Serinus_sulphuratus,
		581	Serinus_syriacus,
		582	Serinus_totta,
		583	Serinus_tristriatus,
		584	Serinus_striolatus,
		585	Serinus_scotops,
		586	Serinus_mozambicus,
		587	Serinus_atrogularis,
		588	Serinus_citrinipectus,
		589	Serinus_leucopterus,
		590	Carduelis_cannabina,
		591	Carduelis_flavirostris,
		592	Carduelis_spinus,
		593	Carduelis_pinus,
		594	Carduelis_lawrencei,
		595	Carduelis_psaltria,
		596	Carduelis_tristis,
		597	Loxia_curvirostra,
		598	Loxia_scotica,
		599	Loxia_leucoptera,
		600	Carduelis_hornemanni,
		601	Carduelis_flammea,
		602	Carduelis_carduelis,
		603	Carduelis_citrinella,
		604	Eremopsaltria_mongolicus,
		605	Bucanetes_githagineus,
		606	Pyrrhula_pyrrhula,
		607	Pinicola_enucleator,
		608	Pseudonestor_xanthophrys,
		609	Loxops_coccineus,
		610	Hemignathus_virens,
		611	Hemignathus_munroi,
		612	Vestiaria_coccinea,
		613	Himatione_sanguinea,
		614	Oreomystis_mana,
		615	Loxioides_bailleui,
		616	Telespiza_cantans,
		617	Telespiza_ultima,
		618	Paroreomyza_montana,
		619	Carpodacus_synoicus,
		620	Carpodacus_rubicilla,
		621	Carpodacus_roseus,
		622	Leucosticte_australis,
		623	Leucosticte_atrata,
		624	Leucosticte_tephrocotis,
		625	Carpodacus_puniceus,
		626	Carpodacus_cassinii,
		627	Carpodacus_purpureus,
		628	Carpodacus_mexicanus,
		629	Callacanthis_burtoni,
		630	Carpodacus_erythrinus,
		631	Fringilla_teydea,
		632	Fringilla_coelebs,
		633	Fringilla_montifringilla,
		634	Calcarius_lapponicus,
		635	Calcarius_mccownii,
		636	Calcarius_pictus,
		637	Calcarius_ornatus,
		638	Plectrophenax_nivalis,
		639	Melophus_lathami,
		640	Emberiza_hortulana,
		641	Emberiza_citrinella,
		642	Emberiza_cirlus,
		643	Emberiza_cia,
		644	Emberiza_cioides,
		645	Miliaria_calandra,
		646	Emberiza_schoeniclus,
		647	Emberiza_elegans,
		648	Emberiza_flaviventris,
		649	Emberiza_cabanisi,
		650	Emberiza_capensis,
		651	Emberiza_tahapisi,
		652	Emberiza_striolata,
		653	Emberiza_impetuani,
		654	Aimophila_aestivalis,
		655	Aimophila_botterii,
		656	Aimophila_mystacalis,
		657	Aimophila_humeralis,
		658	Aimophila_carpalis,
		659	Ammodramus_savannarum,
		660	Arremonops_rufivirgatus,
		661	Amphispiza_bilineata,
		662	Aimophila_quinquestriata,
		663	Spizella_atrogularis,
		664	Spizella_pallida,
		665	Spizella_passerina,
		666	Spizella_pusilla,
		667	Spizella_breweri,
		668	Amphispiza_belli,
		669	Pooecetes_gramineus,
		670	Ammodramus_caudacutus,
		671	Ammodramus_maritimus,
		672	Ammodramus_leconteii,
		673	Passerculus_sandwichensis,
		674	Melospiza_georgiana,
		675	Melospiza_lincolnii,
		676	Melospiza_melodia,
		677	Ammodramus_bairdii,
		678	Ammodramus_henslowii,
		679	Pipilo_aberti,
		680	Pipilo_fuscus,
		681	Pipilo_erythrophthalmus,
		682	Pipilo_maculatus,
		683	Pipilo_chlorurus,
		684	Pezopetes_capitalis,
		685	Junco_phaeonotus,
		686	Junco_hyemalis,
		687	Zonotrichia_capensis,
		688	Zonotrichia_leucophrys,
		689	Zonotrichia_atricapilla,
		690	Zonotrichia_querula,
		691	Zonotrichia_albicollis,
		692	Spizella_arborea,
		693	Passerella_iliaca,
		694	Calamospiza_melanocorys,
		695	Chondestes_grammacus,
		696	Cacicus_chrysopterus,
		697	Cacicus_haemorrhous,
		698	Clypicterus_oseryi,
		699	Cacicus_uropygialis,
		700	Cacicus_cela,
		701	Cacicus_solitarius,
		702	Psarocolius_viridis,
		703	Psarocolius_bifasciatus,
		704	Psarocolius_guatimozinus,
		705	Psarocolius_wagleri,
		706	Psarocolius_angustifrons,
		707	Psarocolius_atrovirens,
		708	Icterus_galbula,
		709	Icterus_pustulatus,
		710	Icterus_bullockii,
		711	Icterus_gularis,
		712	Agelasticus_thilius,
		713	Agelaioides_badius,
		714	Chrysomus_icterocephalus,
		715	Amblyramphus_holosericeus,
		716	Curaeus_curaeus,
		717	Euphagus_carolinus,
		718	Euphagus_cyanocephalus,
		719	Quiscalus_major,
		720	Quiscalus_mexicanus,
		721	Quiscalus_lugubris,
		722	Quiscalus_quiscula,
		723	Dives_dives,
		724	Nesopsar_nigerrimus,
		725	Agelaius_xanthomus,
		726	Agelaius_assimilis,
		727	Agelaius_humeralis,
		728	Agelaius_tricolor,
		729	Agelaius_phoeniceus,
		730	Molothrus_ater,
		731	Molothrus_aeneus,
		732	Molothrus_rufoaxillaris,
		733	Sturnella_bellicosa,
		734	Sturnella_defilippii,
		735	Sturnella_magna,
		736	Sturnella_neglecta,
		737	Sturnella_superciliaris,
		738	Sturnella_loyca,
		739	Dolichonyx_oryzivorus,
		740	Xanthocephalus_xanthocephalus,
		741	Icteria_virens,
		742	Seiurus_aurocapilla,
		743	Dendroica_magnolia,
		744	Dendroica_discolor,
		745	Dendroica_adelaidae,
		746	Dendroica_nigrescens,
		747	Dendroica_townsendi,
		748	Dendroica_virens,
		749	Dendroica_palmarum,
		750	Dendroica_dominica,
		751	Dendroica_coronata,
		752	Dendroica_caerulescens,
		753	Setophaga_ruticilla,
		754	Parula_americana,
		755	Dendroica_cerulea,
		756	Dendroica_fusca,
		757	Dendroica_striata,
		758	Dendroica_castanea,
		759	Dendroica_pensylvanica,
		760	Dendroica_petechia,
		761	Dendroica_tigrina,
		762	Wilsonia_citrina,
		763	Wilsonia_canadensis,
		764	Wilsonia_pusilla,
		765	Myioborus_pictus,
		766	Vermivora_peregrina,
		767	Vermivora_ruficapilla,
		768	Vermivora_pinus,
		769	Vermivora_chrysoptera,
		770	Limnothlypis_swainsonii,
		771	Protonotaria_citrea,
		772	Seiurus_noveboracensis,
		773	Seiurus_motacilla,
		774	Mniotilta_varia,
		775	Oporornis_formosus,
		776	Oporornis_tolmiei,
		777	Oporornis_philadelphia,
		778	Geothlypis_trichas,
		779	Nesospiza_acunhae,
		780	Tiaris_olivaceus,
		781	Geospiza_conirostris,
		782	Geospiza_fuliginosa,
		783	Geospiza_scandens,
		784	Geospiza_difficilis,
		785	Geospiza_magnirostris,
		786	Geospiza_fortis,
		787	Thraupis_episcopus,
		788	Ramphocelus_costaricensis,
		789	Volatinia_jacarina,
		790	Sporophila_minuta,
		791	Piranga_ludoviciana,
		792	Piranga_olivacea,
		793	Piranga_rubra,
		794	Cardinalis_cardinalis,
		795	Passerina_amoena,
		796	Passerina_caerulea,
		797	Passerina_ciris,
		798	Passerina_versicolor,
		799	Passerina_leclancherii,
		800	Passerina_cyanea,
		801	Spiza_americana,
		802	Pheucticus_ludovicianus,
		803	Pheucticus_melanocephalus,
		804	Passer_griseus,
		805	Passer_montanus,
		806	Passer_domesticus,
		807	Passer_rutilans,
		808	Petronia_petronia,
		809	Montifringilla_nivalis,
		810	Petronia_xanthocollis,
		811	Malimbus_coronatus,
		812	Malimbus_racheliae,
		813	Malimbus_rubricollis,
		814	Malimbus_cassini,
		815	Malimbus_nitens,
		816	Malimbus_malimbicus,
		817	Malimbus_ibadanensis,
		818	Malimbus_erythrogaster,
		819	Malimbus_scutatus,
		820	Ploceus_grandis,
		821	Ploceus_benghalensis,
		822	Ploceus_nigricollis,
		823	Ploceus_heuglini,
		824	Ploceus_xanthopterus,
		825	Ploceus_jacksoni,
		826	Ploceus_pelzelni,
		827	Ploceus_bertrandi,
		828	Ploceus_philippinus,
		829	Ploceus_spekei,
		830	Ploceus_superciliosus,
		831	Ploceus_xanthops,
		832	Ploceus_nigerrimus,
		833	Ploceus_megarhynchus,
		834	Ploceus_alienus,
		835	Ploceus_preussi,
		836	Ploceus_melanogaster,
		837	Ploceus_bicolor,
		838	Ploceus_angolensis,
		839	Ploceus_olivaceiceps,
		840	Ploceus_vitellinus,
		841	Ploceus_intermedius,
		842	Ploceus_taeniopterus,
		843	Ploceus_melanocephalus,
		844	Ploceus_cucullatus,
		845	Ploceus_baglafecht,
		846	Ploceus_princeps,
		847	Ploceus_sanctithomae,
		848	Ploceus_galbula,
		849	Ploceus_tricolor,
		850	Ploceus_velatus,
		851	Ploceus_ocularis,
		852	Ploceus_capensis,
		853	Ploceus_luteolus,
		854	Quelea_cardinalis,
		855	Quelea_quelea,
		856	Foudia_rubra,
		857	Foudia_madagascariensis,
		858	Foudia_sechellarum,
		859	Foudia_flavicans,
		860	Foudia_eminentissima,
		861	Anaplectes_rubriceps,
		862	Euplectes_afer,
		863	Euplectes_aureus,
		864	Euplectes_franciscanus,
		865	Euplectes_ardens,
		866	Euplectes_hordeaceus,
		867	Euplectes_orix,
		868	Euplectes_nigroventris,
		869	Euplectes_gierowii,
		870	Euplectes_hartlaubi,
		871	Euplectes_jacksoni,
		872	Euplectes_progne,
		873	Euplectes_albonotatus,
		874	Euplectes_axillaris,
		875	Euplectes_macroura,
		876	Euplectes_capensis,
		877	Pseudonigrita_arnaudi,
		878	Bubalornis_albirostris,
		879	Sporopipes_frontalis,
		880	Sporopipes_squamifrons,
		881	Histurgops_ruficaudus,
		882	Philetairus_socius,
		883	Plocepasser_mahali,
		884	Plocepasser_donaldsoni,
		885	Amblyospiza_albifrons,
		886	Dinemellia_dinemelli,
		887	Lagonosticta_senegala,
		888	Padda_oryzivora,
		889	Lonchura_striata,
		890	Poephila_acuticauda,
		891	Taeniopygia_guttata,
		892	Vidua_chalybeata,
		893	Vidua_paradisaea,
		894	Vidua_macroura,
		895	Prunella_modularis,
		896	Prunella_collaris,
		897	Nectarinia_osea,
		898	Nectarinia_coccinigaster,
		899	Nectarinia_dussumieri
	;
	TREE * UNTITLED = [&R] (((1:31.29640516,(((2:13.30891716,(3:2.582915859,4:2.582915859):10.7260013):4.370053381,(5:16.64489409,(((((6:6.813112037,(7:2.634935308,8:2.634935308):4.178176729):0.3254024323,(9:3.831931573,10:3.831931572):3.306582897):0.6150835078,11:7.753597977):0.1134229672,12:7.867020944):0.5789387403,(13:1.57146413,14:1.57146413):6.874495555):8.198934402):1.034076452):2.706181136,15…
END;
