# Supplementary material for: Polygyny is linked to accelerated birdsong evolution but not to larger song repertoires
Source: Nat Commun. 2019 Feb 21;10:884. doi: 10.1038/s41467-019-08621-3 (PMC6385279; doi:10.1038/s41467-019-08621-3)
Supplement: Supplementary file 9 — Supplementary Software 1 [file 41467_2019_8621_MOESM9_ESM.zip › Final Revision Code/MacOnly BayesTraits Code/samplematezillaHack67.nex]

#NEXUS
[R-package APE, Thu Jan 11 18:46:54 2018]
BEGIN TAXA;
	DIMENSIONS NTAX = 899;
	TAXLABELS
		Tyrannus_tyrannus
		Myiarchus_crinitus
		Myiarchus_cinerascens
		Pyrocephalus_rubinus
		Sayornis_nigricans
		Sayornis_phoebe
		Contopus_sordidulus
		Empidonax_minimus
		Empidonax_traillii
		Empidonax_alnorum
		Empidonax_difficilis
		Empidonax_flaviventris
		Empidonax_virescens
		Elaenia_chiriquensis
		Oxyruncus_cristatus
		Gymnopithys_leucaspis
		Cercomacra_tyrannina
		Conopophaga_lineata
		Xenops_minutus
		Automolus_ochrolaemus
		Automolus_rubiginosus
		Thripadectes_rufobrunneus
		Leptasthenura_yanacensis
		Leptasthenura_striolata
		Synallaxis_brachyura
		Synallaxis_zimmeri
		Synallaxis_erythrothorax
		Cranioleuca_erythrops
		Pseudoseisura_lophotes
		Pseudoseisura_cristata
		Phacellodomus_striaticollis
		Phacellodomus_maculipectus
		Furnarius_rufus
		Cinclodes_albiventris
		Cinclodes_antarcticus
		Cinclodes_fuscus
		Cinclodes_comechingonus
		Cinclodes_albidiventris
		Sclerurus_caudacutus
		Sclerurus_guatemalensis
		Scenopoeetes_dentirostris
		Prionodura_newtoniana
		Ailuroedus_melanotis
		Ailuroedus_crassirostris
		Chlamydera_nuchalis
		Chlamydera_guttata
		Chlamydera_cerviniventris
		Chlamydera_maculata
		Chlamydera_lauterbachi
		Ptilonorhynchus_violaceus
		Malurus_elegans
		Malurus_pulcherrimus
		Malurus_lamberti
		Malurus_amabilis
		Malurus_splendens
		Malurus_cyaneus
		Malurus_coronatus
		Malurus_leucopterus
		Malurus_alboscapulatus
		Malurus_melanocephalus
		Malurus_cyanocephalus
		Pardalotus_punctatus
		Pardalotus_striatus
		Pardalotus_quadragintus
		Manorina_melanocephala
		Pycnoptilus_floccosus
		Sericornis_frontalis
		Acanthornis_magna
		Gerygone_igata
		Pomatostomus_temporalis
		Orthonyx_spaldingii
		Notiomystis_cincta
		Campephaga_phoenicea
		Campephaga_quiscalina
		Lalage_tricolor
		Coracina_azurea
		Coracina_cinerea
		Gymnorhina_tibicen
		Platysteira_castanea
		Platysteira_chalybea
		Platysteira_concreta
		Platysteira_cyanea
		Platysteira_peltata
		Batis_occulta
		Prionops_retzii
		Tephrodornis_pondicerianus
		Vanga_curvirostris
		Tylas_eduardi
		Calicalicus_madagascariensis
		Euryceros_prevostii
		Malaconotus_blanchoti
		Tchagra_minutus
		Dryoscopus_cubla
		Laniarius_erythrogaster
		Mohoua_albicilla
		Mohoua_ochrocephala
		Mohoua_novaeseelandiae
		Psophodes_olivaceus
		Pachycephala_pectoralis
		Manucodia_keraudrenii
		Manucodia_chalybatus
		Parotia_wahnesi
		Parotia_carolae
		Pteridophora_alberti
		Ptiloris_magnificus
		Lophorina_superba
		Cicinnurus_magnificus
		Paradisaea_minor
		Epimachus_meyeri
		Epimachus_fastuosus
		Epimachus_albertisi
		Chasiempis_sandwichensis
		Arses_telescophthalmus
		Grallina_cyanoleuca
		Terpsiphone_bedfordi
		Terpsiphone_rufocinerea
		Terpsiphone_atrochalybeia
		Terpsiphone_rufiventer
		Terpsiphone_corvina
		Terpsiphone_paradisi
		Terpsiphone_viridis
		Hypothymis_azurea
		Trochocercus_cyanomelas
		Trochocercus_nitens
		Rhipidura_leucophrys
		Perisoreus_infaustus
		Perisoreus_canadensis
		Cyanocitta_cristata
		Aphelocoma_ultramarina
		Aphelocoma_coerulescens
		Aphelocoma_insularis
		Aphelocoma_californica
		Calocitta_formosa
		Pica_hudsonia
		Pica_nuttalli
		Pica_pica
		Corvus_brachyrhynchos
		Corvus_corone
		Corvus_rhipidurus
		Corvus_monedula
		Pyrrhocorax_graculus
		Lanius_gubernator
		Lanius_somalicus
		Lanius_excubitor
		Lanius_sphenocercus
		Lanius_ludovicianus
		Lanius_dorsalis
		Lanius_vittatus
		Lanius_collaris
		Lanius_tigrinus
		Lanius_schach
		Lanius_bucephalus
		Lanius_collurio
		Lanius_minor
		Lanius_senator
		Lanius_nubicus
		Dicrurus_forficatus
		Dicrurus_adsimilis
		Dicrurus_ludwigii
		Cyclarhis_gujanensis
		Vireo_vicinior
		Vireo_huttoni
		Vireo_flavifrons
		Vireo_solitarius
		Vireo_griseus
		Vireo_bellii
		Vireo_atricapilla
		Vireo_flavoviridis
		Vireo_altiloquus
		Vireo_olivaceus
		Vireo_philadelphicus
		Chaetops_frenatus
		Chaetops_aurantius
		Eopsaltria_australis
		Melanodryas_cucullata
		Drymodes_brunneopygia
		Petroica_macrocephala
		Petroica_australis
		Petroica_goodenovii
		Auriparus_flaviceps
		Anthoscopus_minutus
		Anthoscopus_caroli
		Remiz_pendulinus
		Pseudopodoces_humilis
		Parus_caeruleus
		Parus_cyanus
		Baeolophus_wollweberi
		Baeolophus_inornatus
		Baeolophus_bicolor
		Baeolophus_atricristatus
		Parus_cristatus
		Parus_sclateri
		Parus_atricapillus
		Parus_cinctus
		Parus_rufescens
		Parus_hudsonicus
		Parus_carolinensis
		Parus_montanus
		Parus_lugubris
		Parus_ater
		Parus_rufonuchalis
		Parus_leucomelas
		Parus_niger
		Parus_albiventris
		Parus_palustris
		Parus_cinerascens
		Parus_major
		Stenostira_scita
		Elminia_albicauda
		Elminia_albiventris
		Elminia_albonotata
		Elminia_nigromitrata
		Culicicapa_ceylonensis
		Cephalopyrus_flammiceps
		Panurus_biarmicus
		Certhilauda_chuana
		Certhilauda_subcoronata
		Ammomanes_deserti
		Certhilauda_erythrochlamys
		Certhilauda_albescens
		Certhilauda_barlowi
		Certhilauda_burra
		Heteromirafra_ruddi
		Lullula_arborea
		Alauda_arvensis
		Alauda_razae
		Galerida_theklae
		Galerida_cristata
		Galerida_magnirostris
		Galerida_modesta
		Eremalauda_starki
		Spizocorys_fringillaris
		Spizocorys_conirostris
		Melanocorypha_calandra
		Eremophila_alpestris
		Calandrella_somalica
		Calandrella_cinerea
		Mirafra_hova
		Mirafra_africana
		Mirafra_gilletti
		Mirafra_hypermetra
		Mirafra_poecilosterna
		Mirafra_sabota
		Mirafra_africanoides
		Eremopterix_australis
		Eremopterix_nigriceps
		Eremopterix_verticalis
		Eremopterix_leucotis
		Eremopterix_leucopareia
		Nicator_chloris
		Nicator_gularis
		Pholidornis_rushiae
		Cettia_cetti
		Cettia_fortipes
		Phylloscopus_fuscatus
		Phylloscopus_sindianus
		Phylloscopus_collybita
		Phylloscopus_trochilus
		Phylloscopus_humei
		Phylloscopus_sibilatrix
		Phylloscopus_bonelli
		Phylloscopus_nitidus
		Phylloscopus_ruficapilla
		Phylloscopus_umbrovirens
		Psaltriparus_minimus
		Riparia_riparia
		Progne_subis
		Tachycineta_bicolor
		Tachycineta_thalassina
		Tachycineta_albilinea
		Hirundo_rustica
		Petrochelidon_fulva
		Petrochelidon_pyrrhonota
		Hirundo_ariel
		Hirundo_semirufa
		Delichon_urbicum
		Hyliota_flavigaster
		Hyliota_australis
		Hyliota_violacea
		Scotocerca_inquieta
		Hippolais_icterina
		Hippolais_polyglotta
		Acrocephalus_bistrigiceps
		Acrocephalus_paludicola
		Acrocephalus_schoenobaenus
		Acrocephalus_melanopogon
		Acrocephalus_luscinius
		Acrocephalus_dumetorum
		Acrocephalus_orinus
		Acrocephalus_baeticatus
		Acrocephalus_scirpaceus
		Acrocephalus_arundinaceus
		Acrocephalus_aequinoctialis
		Acrocephalus_familiaris
		Acrocephalus_stentoreus
		Acrocephalus_sechellensis
		Chloropeta_natalensis
		Acrocephalus_palustris
		Locustella_naevia
		Locustella_fluviatilis
		Locustella_luscinioides
		Bradypterus_sylvaticus
		Bradypterus_lopezi
		Bradypterus_barratti
		Bradypterus_cinnamomeus
		Bradypterus_graueri
		Bradypterus_baboecala
		Cincloramphus_cruralis
		Andropadus_importunus
		Bleda_syndactylus
		Bleda_notatus
		Chlorocichla_flaviventris
		Andropadus_nigriceps
		Andropadus_milanjensis
		Phyllastrephus_debilis
		Phyllastrephus_icterinus
		Phyllastrephus_cabanisi
		Phyllastrephus_fischeri
		Phyllastrephus_terrestris
		Phyllastrephus_flavostriatus
		Andropadus_gracilis
		Criniger_calurus
		Pycnonotus_sinensis
		Pycnonotus_capensis
		Pycnonotus_nigricans
		Pycnonotus_barbatus
		Pycnonotus_xanthopygos
		Hypsipetes_olivaceus
		Ixos_amaurotis
		Alophoixus_finschii
		Zosterops_lateralis
		Yuhina_brunneiceps
		Garrulax_morrisonianus
		Turdoides_squamiceps
		Turdoides_altirostris
		Chamaea_fasciata
		Paradoxornis_webbianus
		Sylvia_nisoria
		Sylvia_curruca
		Sylvia_leucomelaena
		Sylvia_hortensis
		Sylvia_buryi
		Sylvia_boehmi
		Sylvia_subcaerulea
		Sylvia_communis
		Sylvia_conspicillata
		Sylvia_undata
		Sylvia_deserticola
		Sylvia_sarda
		Sylvia_cantillans
		Sylvia_melanocephala
		Sylvia_mystacea
		Sylvia_melanothorax
		Sylvia_rueppelli
		Sylvia_nana
		Sylvia_borin
		Sylvia_atricapilla
		Hypergerus_atriceps
		Cisticola_cinereolus
		Cisticola_juncidis
		Cisticola_tinniens
		Cisticola_ayresii
		Cisticola_exilis
		Cisticola_anonymus
		Cisticola_brunnescens
		Cisticola_robustus
		Camaroptera_superciliaris
		Camaroptera_brachyura
		Eremomela_icteropygialis
		Apalis_thoracica
		Prinia_gracilis
		Sphenoeacus_afer
		Melocichla_mentalis
		Bradypterus_victorini
		Sylvietta_brachyura
		Sylvietta_virens
		Sylvietta_whytii
		Sylvietta_rufescens
		Sylvietta_denti
		Regulus_ignicapilla
		Regulus_regulus
		Bombycilla_cedrorum
		Bombycilla_garrulus
		Phainopepla_nitens
		Certhia_familiaris
		Certhia_brachydactyla
		Cistothorus_platensis
		Cistothorus_meridae
		Cistothorus_palustris
		Troglodytes_cobbi
		Troglodytes_troglodytes
		Troglodytes_aedon
		Thryothorus_felix
		Thryothorus_leucotis
		Thryothorus_sinaloa
		Thryothorus_rufalbus
		Thryothorus_ludovicianus
		Thryomanes_bewickii
		Campylorhynchus_nuchalis
		Campylorhynchus_griseus
		Campylorhynchus_brunneicapillus
		Salpinctes_obsoletus
		Catherpes_mexicanus
		Polioptila_dumicola
		Sitta_carolinensis
		Sitta_europaea
		Dumetella_carolinensis
		Toxostoma_curvirostre
		Toxostoma_rufum
		Toxostoma_longirostre
		Toxostoma_bendirei
		Toxostoma_lecontei
		Toxostoma_crissale
		Oreoscoptes_montanus
		Mimus_patagonicus
		Mimus_thenca
		Mimus_parvulus
		Mimus_gundlachii
		Mimus_polyglottos
		Mimus_gilvus
		Mimus_longicaudatus
		Cinnyricinclus_leucogaster
		Onychognathus_tenuirostris
		Onychognathus_nabouroup
		Onychognathus_morio
		Onychognathus_walleri
		Onychognathus_salvadorii
		Onychognathus_albirostris
		Onychognathus_tristramii
		Speculipastor_bicolor
		Saroglossa_spiloptera
		Lamprotornis_australis
		Cosmopsarus_unicolor
		Lamprotornis_mevesii
		Lamprotornis_caudatus
		Lamprotornis_purpuroptera
		Lamprotornis_chalybaeus
		Lamprotornis_nitens
		Lamprotornis_splendidus
		Cosmopsarus_regius
		Lamprotornis_superbus
		Lamprotornis_pulcher
		Spreo_fischeri
		Spreo_bicolor
		Lamprotornis_corruscus
		Lamprotornis_purpureiceps
		Creatophora_cinerea
		Sturnus_roseus
		Acridotheres_ginginianus
		Acridotheres_tristis
		Acridotheres_cristatellus
		Acridotheres_fuscus
		Leucopsar_rothschildi
		Sturnus_malabaricus
		Sturnus_pagodarum
		Sturnus_philippensis
		Sturnus_sturninus
		Sturnus_contra
		Sturnus_unicolor
		Sturnus_vulgaris
		Gracula_religiosa
		Mino_anais
		Aplonis_opaca
		Aplonis_dichroa
		Scissirostrum_dubium
		Buphagus_erythrorhynchus
		Buphagus_africanus
		Cinclus_mexicanus
		Cinclus_cinclus
		Cinclus_pallasii
		Cinclus_schulzi
		Sialia_sialis
		Sialia_currucoides
		Sialia_mexicana
		Myadestes_palmeri
		Turdus_grayi
		Turdus_albicollis
		Turdus_migratorius
		Turdus_cardis
		Turdus_torquatus
		Turdus_pilaris
		Turdus_helleri
		Turdus_iliacus
		Turdus_merula
		Turdus_philomelos
		Turdus_viscivorus
		Hylocichla_mustelina
		Catharus_minimus
		Catharus_fuscescens
		Catharus_guttatus
		Catharus_ustulatus
		Zoothera_naevia
		Muscicapa_caerulescens
		Muscicapa_comitata
		Muscicapa_epulata
		Muscicapa_striata
		Muscicapa_cassini
		Muscicapa_adusta
		Muscicapa_sethsmithi
		Muscicapa_infuscata
		Namibornis_herero
		Myioparus_plumbeus
		Myioparus_griseigularis
		Melaenornis_pammelaina
		Melaenornis_edolioides
		Sigelus_silens
		Empidornis_semipartitus
		Bradornis_infuscatus
		Bradornis_pallidus
		Bradornis_mariquensis
		Bradornis_microrhynchus
		Erithacus_rubecula
		Phoenicurus_ochruros
		Phoenicurus_phoenicurus
		Myrmecocichla_aethiops
		Oenanthe_oenanthe
		Saxicola_torquatus
		Saxicola_rubetra
		Ficedula_hypoleuca
		Ficedula_albicollis
		Ficedula_semitorquata
		Ficedula_parva
		Ficedula_zanthopygia
		Luscinia_megarhynchos
		Luscinia_luscinia
		Dioptrornis_fischeri
		Luscinia_svecica
		Promerops_gurneyi
		Promerops_cafer
		Nectarinia_dussumieri
		Nectarinia_coccinigaster
		Nectarinia_osea
		Passer_montanus
		Passer_domesticus
		Passer_rutilans
		Passer_griseus
		Petronia_xanthocollis
		Petronia_petronia
		Montifringilla_nivalis
		Macronyx_sharpei
		Macronyx_ameliae
		Macronyx_aurantiigula
		Macronyx_croceus
		Macronyx_capensis
		Macronyx_fuellebornii
		Dendronanthus_indicus
		Tmetothylacus_tenellus
		Anthus_melindae
		Anthus_trivialis
		Anthus_pratensis
		Anthus_petrosus
		Anthus_spinoletta
		Anthus_lineiventris
		Anthus_lutescens
		Anthus_leucophrys
		Anthus_crenatus
		Anthus_hoeschi
		Anthus_vaalensis
		Anthus_chloris
		Anthus_campestris
		Anthus_similis
		Anthus_novaeseelandiae
		Motacilla_clara
		Motacilla_capensis
		Motacilla_aguimp
		Motacilla_cinerea
		Motacilla_madaraspatensis
		Motacilla_flava
		Motacilla_citreola
		Motacilla_alba
		Motacilla_grandis
		Coccothraustes_coccothraustes
		Mycerobas_carnipes
		Carduelis_hornemanni
		Carduelis_flammea
		Loxia_leucoptera
		Loxia_scotica
		Loxia_curvirostra
		Carduelis_citrinella
		Carduelis_carduelis
		Carduelis_pinus
		Carduelis_spinus
		Carduelis_tristis
		Carduelis_psaltria
		Carduelis_lawrencei
		Carduelis_flavirostris
		Callacanthis_burtoni
		Carduelis_cannabina
		Serinus_canaria
		Serinus_syriacus
		Serinus_serinus
		Serinus_nigriceps
		Serinus_flavivertex
		Serinus_canicollis
		Serinus_alario
		Serinus_pusillus
		Serinus_mennelli
		Serinus_tristriatus
		Serinus_mozambicus
		Serinus_atrogularis
		Serinus_citrinipectus
		Serinus_leucopterus
		Serinus_scotops
		Serinus_burtoni
		Serinus_albogularis
		Serinus_sulphuratus
		Serinus_flaviventris
		Serinus_gularis
		Serinus_totta
		Serinus_striolatus
		Carduelis_chloris
		Carduelis_spinoides
		Rhodopechys_obsoletus
		Rhodopechys_sanguineus
		Paroreomyza_montana
		Hemignathus_munroi
		Hemignathus_virens
		Telespiza_cantans
		Telespiza_ultima
		Loxioides_bailleui
		Vestiaria_coccinea
		Himatione_sanguinea
		Oreomystis_mana
		Loxops_coccineus
		Pseudonestor_xanthophrys
		Bucanetes_githagineus
		Eremopsaltria_mongolicus
		Pyrrhula_pyrrhula
		Pinicola_enucleator
		Carpodacus_rubicilla
		Carpodacus_roseus
		Carpodacus_erythrinus
		Carpodacus_mexicanus
		Carpodacus_purpureus
		Carpodacus_cassinii
		Carpodacus_puniceus
		Carpodacus_synoicus
		Leucosticte_atrata
		Leucosticte_australis
		Leucosticte_tephrocotis
		Fringilla_coelebs
		Fringilla_teydea
		Fringilla_montifringilla
		Calcarius_mccownii
		Calcarius_pictus
		Calcarius_ornatus
		Calcarius_lapponicus
		Plectrophenax_nivalis
		Seiurus_aurocapilla
		Dendroica_magnolia
		Setophaga_ruticilla
		Dendroica_caerulescens
		Dendroica_discolor
		Dendroica_nigrescens
		Dendroica_townsendi
		Dendroica_virens
		Dendroica_adelaidae
		Dendroica_coronata
		Dendroica_dominica
		Dendroica_palmarum
		Dendroica_tigrina
		Parula_americana
		Dendroica_cerulea
		Dendroica_fusca
		Dendroica_striata
		Dendroica_castanea
		Dendroica_pensylvanica
		Dendroica_petechia
		Wilsonia_citrina
		Wilsonia_canadensis
		Wilsonia_pusilla
		Myioborus_pictus
		Seiurus_noveboracensis
		Seiurus_motacilla
		Mniotilta_varia
		Oporornis_formosus
		Oporornis_tolmiei
		Oporornis_philadelphia
		Geothlypis_trichas
		Limnothlypis_swainsonii
		Protonotaria_citrea
		Vermivora_ruficapilla
		Vermivora_peregrina
		Vermivora_pinus
		Vermivora_chrysoptera
		Icteria_virens
		Cacicus_chrysopterus
		Cacicus_haemorrhous
		Clypicterus_oseryi
		Cacicus_cela
		Cacicus_uropygialis
		Cacicus_solitarius
		Psarocolius_wagleri
		Psarocolius_angustifrons
		Psarocolius_guatimozinus
		Psarocolius_atrovirens
		Psarocolius_bifasciatus
		Psarocolius_viridis
		Icterus_gularis
		Icterus_galbula
		Icterus_pustulatus
		Icterus_bullockii
		Agelaius_tricolor
		Agelaius_assimilis
		Agelaius_phoeniceus
		Agelaius_xanthomus
		Agelaius_humeralis
		Molothrus_aeneus
		Molothrus_ater
		Molothrus_rufoaxillaris
		Euphagus_carolinus
		Euphagus_cyanocephalus
		Quiscalus_lugubris
		Quiscalus_major
		Quiscalus_mexicanus
		Quiscalus_quiscula
		Dives_dives
		Nesopsar_nigerrimus
		Chrysomus_icterocephalus
		Agelaioides_badius
		Agelasticus_thilius
		Amblyramphus_holosericeus
		Curaeus_curaeus
		Sturnella_defilippii
		Sturnella_neglecta
		Sturnella_magna
		Sturnella_superciliaris
		Sturnella_loyca
		Sturnella_bellicosa
		Dolichonyx_oryzivorus
		Xanthocephalus_xanthocephalus
		Emberiza_schoeniclus
		Emberiza_elegans
		Melophus_lathami
		Miliaria_calandra
		Emberiza_citrinella
		Emberiza_cirlus
		Emberiza_hortulana
		Emberiza_cioides
		Emberiza_cia
		Emberiza_tahapisi
		Emberiza_striolata
		Emberiza_impetuani
		Emberiza_capensis
		Emberiza_cabanisi
		Emberiza_flaviventris
		Aimophila_quinquestriata
		Amphispiza_bilineata
		Spizella_breweri
		Spizella_pusilla
		Spizella_pallida
		Spizella_passerina
		Spizella_atrogularis
		Junco_phaeonotus
		Junco_hyemalis
		Zonotrichia_capensis
		Zonotrichia_querula
		Zonotrichia_albicollis
		Zonotrichia_leucophrys
		Zonotrichia_atricapilla
		Spizella_arborea
		Passerella_iliaca
		Passerculus_sandwichensis
		Ammodramus_henslowii
		Ammodramus_bairdii
		Melospiza_georgiana
		Melospiza_lincolnii
		Melospiza_melodia
		Ammodramus_caudacutus
		Ammodramus_maritimus
		Ammodramus_leconteii
		Amphispiza_belli
		Pooecetes_gramineus
		Pipilo_chlorurus
		Pipilo_maculatus
		Pipilo_erythrophthalmus
		Pezopetes_capitalis
		Pipilo_fuscus
		Pipilo_aberti
		Ammodramus_savannarum
		Arremonops_rufivirgatus
		Aimophila_aestivalis
		Aimophila_botterii
		Aimophila_mystacalis
		Aimophila_humeralis
		Aimophila_carpalis
		Chondestes_grammacus
		Calamospiza_melanocorys
		Piranga_rubra
		Piranga_olivacea
		Piranga_ludoviciana
		Cardinalis_cardinalis
		Spiza_americana
		Passerina_cyanea
		Passerina_leclancherii
		Passerina_ciris
		Passerina_versicolor
		Passerina_caerulea
		Passerina_amoena
		Pheucticus_melanocephalus
		Pheucticus_ludovicianus
		Sporophila_minuta
		Volatinia_jacarina
		Ramphocelus_costaricensis
		Nesospiza_acunhae
		Thraupis_episcopus
		Tiaris_olivaceus
		Geospiza_magnirostris
		Geospiza_difficilis
		Geospiza_fuliginosa
		Geospiza_scandens
		Geospiza_conirostris
		Geospiza_fortis
		Malimbus_nitens
		Malimbus_racheliae
		Malimbus_cassini
		Malimbus_coronatus
		Malimbus_malimbicus
		Malimbus_ibadanensis
		Malimbus_erythrogaster
		Malimbus_rubricollis
		Malimbus_scutatus
		Ploceus_galbula
		Ploceus_sanctithomae
		Ploceus_preussi
		Ploceus_grandis
		Ploceus_ocularis
		Ploceus_capensis
		Ploceus_velatus
		Ploceus_alienus
		Ploceus_luteolus
		Ploceus_bicolor
		Ploceus_melanogaster
		Ploceus_intermedius
		Ploceus_taeniopterus
		Ploceus_melanocephalus
		Ploceus_cucullatus
		Ploceus_olivaceiceps
		Ploceus_princeps
		Ploceus_vitellinus
		Ploceus_angolensis
		Ploceus_baglafecht
		Ploceus_nigerrimus
		Ploceus_megarhynchus
		Ploceus_xanthopterus
		Ploceus_xanthops
		Ploceus_superciliosus
		Ploceus_benghalensis
		Ploceus_tricolor
		Ploceus_heuglini
		Ploceus_jacksoni
		Ploceus_bertrandi
		Ploceus_philippinus
		Ploceus_nigricollis
		Ploceus_spekei
		Ploceus_pelzelni
		Quelea_cardinalis
		Quelea_quelea
		Anaplectes_rubriceps
		Foudia_madagascariensis
		Foudia_eminentissima
		Foudia_rubra
		Foudia_sechellarum
		Foudia_flavicans
		Euplectes_aureus
		Euplectes_franciscanus
		Euplectes_ardens
		Euplectes_hordeaceus
		Euplectes_orix
		Euplectes_nigroventris
		Euplectes_gierowii
		Euplectes_albonotatus
		Euplectes_axillaris
		Euplectes_macroura
		Euplectes_hartlaubi
		Euplectes_jacksoni
		Euplectes_progne
		Euplectes_capensis
		Euplectes_afer
		Pseudonigrita_arnaudi
		Bubalornis_albirostris
		Philetairus_socius
		Plocepasser_donaldsoni
		Plocepasser_mahali
		Histurgops_ruficaudus
		Sporopipes_frontalis
		Sporopipes_squamifrons
		Amblyospiza_albifrons
		Dinemellia_dinemelli
		Lagonosticta_senegala
		Poephila_acuticauda
		Taeniopygia_guttata
		Lonchura_striata
		Padda_oryzivora
		Vidua_paradisaea
		Vidua_macroura
		Vidua_chalybeata
		Prunella_modularis
		Prunella_collaris
	;
END;
BEGIN TREES;
	TRANSLATE
		1	Tyrannus_tyrannus,
		2	Myiarchus_crinitus,
		3	Myiarchus_cinerascens,
		4	Pyrocephalus_rubinus,
		5	Sayornis_nigricans,
		6	Sayornis_phoebe,
		7	Contopus_sordidulus,
		8	Empidonax_minimus,
		9	Empidonax_traillii,
		10	Empidonax_alnorum,
		11	Empidonax_difficilis,
		12	Empidonax_flaviventris,
		13	Empidonax_virescens,
		14	Elaenia_chiriquensis,
		15	Oxyruncus_cristatus,
		16	Gymnopithys_leucaspis,
		17	Cercomacra_tyrannina,
		18	Conopophaga_lineata,
		19	Xenops_minutus,
		20	Automolus_ochrolaemus,
		21	Automolus_rubiginosus,
		22	Thripadectes_rufobrunneus,
		23	Leptasthenura_yanacensis,
		24	Leptasthenura_striolata,
		25	Synallaxis_brachyura,
		26	Synallaxis_zimmeri,
		27	Synallaxis_erythrothorax,
		28	Cranioleuca_erythrops,
		29	Pseudoseisura_lophotes,
		30	Pseudoseisura_cristata,
		31	Phacellodomus_striaticollis,
		32	Phacellodomus_maculipectus,
		33	Furnarius_rufus,
		34	Cinclodes_albiventris,
		35	Cinclodes_antarcticus,
		36	Cinclodes_fuscus,
		37	Cinclodes_comechingonus,
		38	Cinclodes_albidiventris,
		39	Sclerurus_caudacutus,
		40	Sclerurus_guatemalensis,
		41	Scenopoeetes_dentirostris,
		42	Prionodura_newtoniana,
		43	Ailuroedus_melanotis,
		44	Ailuroedus_crassirostris,
		45	Chlamydera_nuchalis,
		46	Chlamydera_guttata,
		47	Chlamydera_cerviniventris,
		48	Chlamydera_maculata,
		49	Chlamydera_lauterbachi,
		50	Ptilonorhynchus_violaceus,
		51	Malurus_elegans,
		52	Malurus_pulcherrimus,
		53	Malurus_lamberti,
		54	Malurus_amabilis,
		55	Malurus_splendens,
		56	Malurus_cyaneus,
		57	Malurus_coronatus,
		58	Malurus_leucopterus,
		59	Malurus_alboscapulatus,
		60	Malurus_melanocephalus,
		61	Malurus_cyanocephalus,
		62	Pardalotus_punctatus,
		63	Pardalotus_striatus,
		64	Pardalotus_quadragintus,
		65	Manorina_melanocephala,
		66	Pycnoptilus_floccosus,
		67	Sericornis_frontalis,
		68	Acanthornis_magna,
		69	Gerygone_igata,
		70	Pomatostomus_temporalis,
		71	Orthonyx_spaldingii,
		72	Notiomystis_cincta,
		73	Campephaga_phoenicea,
		74	Campephaga_quiscalina,
		75	Lalage_tricolor,
		76	Coracina_azurea,
		77	Coracina_cinerea,
		78	Gymnorhina_tibicen,
		79	Platysteira_castanea,
		80	Platysteira_chalybea,
		81	Platysteira_concreta,
		82	Platysteira_cyanea,
		83	Platysteira_peltata,
		84	Batis_occulta,
		85	Prionops_retzii,
		86	Tephrodornis_pondicerianus,
		87	Vanga_curvirostris,
		88	Tylas_eduardi,
		89	Calicalicus_madagascariensis,
		90	Euryceros_prevostii,
		91	Malaconotus_blanchoti,
		92	Tchagra_minutus,
		93	Dryoscopus_cubla,
		94	Laniarius_erythrogaster,
		95	Mohoua_albicilla,
		96	Mohoua_ochrocephala,
		97	Mohoua_novaeseelandiae,
		98	Psophodes_olivaceus,
		99	Pachycephala_pectoralis,
		100	Manucodia_keraudrenii,
		101	Manucodia_chalybatus,
		102	Parotia_wahnesi,
		103	Parotia_carolae,
		104	Pteridophora_alberti,
		105	Ptiloris_magnificus,
		106	Lophorina_superba,
		107	Cicinnurus_magnificus,
		108	Paradisaea_minor,
		109	Epimachus_meyeri,
		110	Epimachus_fastuosus,
		111	Epimachus_albertisi,
		112	Chasiempis_sandwichensis,
		113	Arses_telescophthalmus,
		114	Grallina_cyanoleuca,
		115	Terpsiphone_bedfordi,
		116	Terpsiphone_rufocinerea,
		117	Terpsiphone_atrochalybeia,
		118	Terpsiphone_rufiventer,
		119	Terpsiphone_corvina,
		120	Terpsiphone_paradisi,
		121	Terpsiphone_viridis,
		122	Hypothymis_azurea,
		123	Trochocercus_cyanomelas,
		124	Trochocercus_nitens,
		125	Rhipidura_leucophrys,
		126	Perisoreus_infaustus,
		127	Perisoreus_canadensis,
		128	Cyanocitta_cristata,
		129	Aphelocoma_ultramarina,
		130	Aphelocoma_coerulescens,
		131	Aphelocoma_insularis,
		132	Aphelocoma_californica,
		133	Calocitta_formosa,
		134	Pica_hudsonia,
		135	Pica_nuttalli,
		136	Pica_pica,
		137	Corvus_brachyrhynchos,
		138	Corvus_corone,
		139	Corvus_rhipidurus,
		140	Corvus_monedula,
		141	Pyrrhocorax_graculus,
		142	Lanius_gubernator,
		143	Lanius_somalicus,
		144	Lanius_excubitor,
		145	Lanius_sphenocercus,
		146	Lanius_ludovicianus,
		147	Lanius_dorsalis,
		148	Lanius_vittatus,
		149	Lanius_collaris,
		150	Lanius_tigrinus,
		151	Lanius_schach,
		152	Lanius_bucephalus,
		153	Lanius_collurio,
		154	Lanius_minor,
		155	Lanius_senator,
		156	Lanius_nubicus,
		157	Dicrurus_forficatus,
		158	Dicrurus_adsimilis,
		159	Dicrurus_ludwigii,
		160	Cyclarhis_gujanensis,
		161	Vireo_vicinior,
		162	Vireo_huttoni,
		163	Vireo_flavifrons,
		164	Vireo_solitarius,
		165	Vireo_griseus,
		166	Vireo_bellii,
		167	Vireo_atricapilla,
		168	Vireo_flavoviridis,
		169	Vireo_altiloquus,
		170	Vireo_olivaceus,
		171	Vireo_philadelphicus,
		172	Chaetops_frenatus,
		173	Chaetops_aurantius,
		174	Eopsaltria_australis,
		175	Melanodryas_cucullata,
		176	Drymodes_brunneopygia,
		177	Petroica_macrocephala,
		178	Petroica_australis,
		179	Petroica_goodenovii,
		180	Auriparus_flaviceps,
		181	Anthoscopus_minutus,
		182	Anthoscopus_caroli,
		183	Remiz_pendulinus,
		184	Pseudopodoces_humilis,
		185	Parus_caeruleus,
		186	Parus_cyanus,
		187	Baeolophus_wollweberi,
		188	Baeolophus_inornatus,
		189	Baeolophus_bicolor,
		190	Baeolophus_atricristatus,
		191	Parus_cristatus,
		192	Parus_sclateri,
		193	Parus_atricapillus,
		194	Parus_cinctus,
		195	Parus_rufescens,
		196	Parus_hudsonicus,
		197	Parus_carolinensis,
		198	Parus_montanus,
		199	Parus_lugubris,
		200	Parus_ater,
		201	Parus_rufonuchalis,
		202	Parus_leucomelas,
		203	Parus_niger,
		204	Parus_albiventris,
		205	Parus_palustris,
		206	Parus_cinerascens,
		207	Parus_major,
		208	Stenostira_scita,
		209	Elminia_albicauda,
		210	Elminia_albiventris,
		211	Elminia_albonotata,
		212	Elminia_nigromitrata,
		213	Culicicapa_ceylonensis,
		214	Cephalopyrus_flammiceps,
		215	Panurus_biarmicus,
		216	Certhilauda_chuana,
		217	Certhilauda_subcoronata,
		218	Ammomanes_deserti,
		219	Certhilauda_erythrochlamys,
		220	Certhilauda_albescens,
		221	Certhilauda_barlowi,
		222	Certhilauda_burra,
		223	Heteromirafra_ruddi,
		224	Lullula_arborea,
		225	Alauda_arvensis,
		226	Alauda_razae,
		227	Galerida_theklae,
		228	Galerida_cristata,
		229	Galerida_magnirostris,
		230	Galerida_modesta,
		231	Eremalauda_starki,
		232	Spizocorys_fringillaris,
		233	Spizocorys_conirostris,
		234	Melanocorypha_calandra,
		235	Eremophila_alpestris,
		236	Calandrella_somalica,
		237	Calandrella_cinerea,
		238	Mirafra_hova,
		239	Mirafra_africana,
		240	Mirafra_gilletti,
		241	Mirafra_hypermetra,
		242	Mirafra_poecilosterna,
		243	Mirafra_sabota,
		244	Mirafra_africanoides,
		245	Eremopterix_australis,
		246	Eremopterix_nigriceps,
		247	Eremopterix_verticalis,
		248	Eremopterix_leucotis,
		249	Eremopterix_leucopareia,
		250	Nicator_chloris,
		251	Nicator_gularis,
		252	Pholidornis_rushiae,
		253	Cettia_cetti,
		254	Cettia_fortipes,
		255	Phylloscopus_fuscatus,
		256	Phylloscopus_sindianus,
		257	Phylloscopus_collybita,
		258	Phylloscopus_trochilus,
		259	Phylloscopus_humei,
		260	Phylloscopus_sibilatrix,
		261	Phylloscopus_bonelli,
		262	Phylloscopus_nitidus,
		263	Phylloscopus_ruficapilla,
		264	Phylloscopus_umbrovirens,
		265	Psaltriparus_minimus,
		266	Riparia_riparia,
		267	Progne_subis,
		268	Tachycineta_bicolor,
		269	Tachycineta_thalassina,
		270	Tachycineta_albilinea,
		271	Hirundo_rustica,
		272	Petrochelidon_fulva,
		273	Petrochelidon_pyrrhonota,
		274	Hirundo_ariel,
		275	Hirundo_semirufa,
		276	Delichon_urbicum,
		277	Hyliota_flavigaster,
		278	Hyliota_australis,
		279	Hyliota_violacea,
		280	Scotocerca_inquieta,
		281	Hippolais_icterina,
		282	Hippolais_polyglotta,
		283	Acrocephalus_bistrigiceps,
		284	Acrocephalus_paludicola,
		285	Acrocephalus_schoenobaenus,
		286	Acrocephalus_melanopogon,
		287	Acrocephalus_luscinius,
		288	Acrocephalus_dumetorum,
		289	Acrocephalus_orinus,
		290	Acrocephalus_baeticatus,
		291	Acrocephalus_scirpaceus,
		292	Acrocephalus_arundinaceus,
		293	Acrocephalus_aequinoctialis,
		294	Acrocephalus_familiaris,
		295	Acrocephalus_stentoreus,
		296	Acrocephalus_sechellensis,
		297	Chloropeta_natalensis,
		298	Acrocephalus_palustris,
		299	Locustella_naevia,
		300	Locustella_fluviatilis,
		301	Locustella_luscinioides,
		302	Bradypterus_sylvaticus,
		303	Bradypterus_lopezi,
		304	Bradypterus_barratti,
		305	Bradypterus_cinnamomeus,
		306	Bradypterus_graueri,
		307	Bradypterus_baboecala,
		308	Cincloramphus_cruralis,
		309	Andropadus_importunus,
		310	Bleda_syndactylus,
		311	Bleda_notatus,
		312	Chlorocichla_flaviventris,
		313	Andropadus_nigriceps,
		314	Andropadus_milanjensis,
		315	Phyllastrephus_debilis,
		316	Phyllastrephus_icterinus,
		317	Phyllastrephus_cabanisi,
		318	Phyllastrephus_fischeri,
		319	Phyllastrephus_terrestris,
		320	Phyllastrephus_flavostriatus,
		321	Andropadus_gracilis,
		322	Criniger_calurus,
		323	Pycnonotus_sinensis,
		324	Pycnonotus_capensis,
		325	Pycnonotus_nigricans,
		326	Pycnonotus_barbatus,
		327	Pycnonotus_xanthopygos,
		328	Hypsipetes_olivaceus,
		329	Ixos_amaurotis,
		330	Alophoixus_finschii,
		331	Zosterops_lateralis,
		332	Yuhina_brunneiceps,
		333	Garrulax_morrisonianus,
		334	Turdoides_squamiceps,
		335	Turdoides_altirostris,
		336	Chamaea_fasciata,
		337	Paradoxornis_webbianus,
		338	Sylvia_nisoria,
		339	Sylvia_curruca,
		340	Sylvia_leucomelaena,
		341	Sylvia_hortensis,
		342	Sylvia_buryi,
		343	Sylvia_boehmi,
		344	Sylvia_subcaerulea,
		345	Sylvia_communis,
		346	Sylvia_conspicillata,
		347	Sylvia_undata,
		348	Sylvia_deserticola,
		349	Sylvia_sarda,
		350	Sylvia_cantillans,
		351	Sylvia_melanocephala,
		352	Sylvia_mystacea,
		353	Sylvia_melanothorax,
		354	Sylvia_rueppelli,
		355	Sylvia_nana,
		356	Sylvia_borin,
		357	Sylvia_atricapilla,
		358	Hypergerus_atriceps,
		359	Cisticola_cinereolus,
		360	Cisticola_juncidis,
		361	Cisticola_tinniens,
		362	Cisticola_ayresii,
		363	Cisticola_exilis,
		364	Cisticola_anonymus,
		365	Cisticola_brunnescens,
		366	Cisticola_robustus,
		367	Camaroptera_superciliaris,
		368	Camaroptera_brachyura,
		369	Eremomela_icteropygialis,
		370	Apalis_thoracica,
		371	Prinia_gracilis,
		372	Sphenoeacus_afer,
		373	Melocichla_mentalis,
		374	Bradypterus_victorini,
		375	Sylvietta_brachyura,
		376	Sylvietta_virens,
		377	Sylvietta_whytii,
		378	Sylvietta_rufescens,
		379	Sylvietta_denti,
		380	Regulus_ignicapilla,
		381	Regulus_regulus,
		382	Bombycilla_cedrorum,
		383	Bombycilla_garrulus,
		384	Phainopepla_nitens,
		385	Certhia_familiaris,
		386	Certhia_brachydactyla,
		387	Cistothorus_platensis,
		388	Cistothorus_meridae,
		389	Cistothorus_palustris,
		390	Troglodytes_cobbi,
		391	Troglodytes_troglodytes,
		392	Troglodytes_aedon,
		393	Thryothorus_felix,
		394	Thryothorus_leucotis,
		395	Thryothorus_sinaloa,
		396	Thryothorus_rufalbus,
		397	Thryothorus_ludovicianus,
		398	Thryomanes_bewickii,
		399	Campylorhynchus_nuchalis,
		400	Campylorhynchus_griseus,
		401	Campylorhynchus_brunneicapillus,
		402	Salpinctes_obsoletus,
		403	Catherpes_mexicanus,
		404	Polioptila_dumicola,
		405	Sitta_carolinensis,
		406	Sitta_europaea,
		407	Dumetella_carolinensis,
		408	Toxostoma_curvirostre,
		409	Toxostoma_rufum,
		410	Toxostoma_longirostre,
		411	Toxostoma_bendirei,
		412	Toxostoma_lecontei,
		413	Toxostoma_crissale,
		414	Oreoscoptes_montanus,
		415	Mimus_patagonicus,
		416	Mimus_thenca,
		417	Mimus_parvulus,
		418	Mimus_gundlachii,
		419	Mimus_polyglottos,
		420	Mimus_gilvus,
		421	Mimus_longicaudatus,
		422	Cinnyricinclus_leucogaster,
		423	Onychognathus_tenuirostris,
		424	Onychognathus_nabouroup,
		425	Onychognathus_morio,
		426	Onychognathus_walleri,
		427	Onychognathus_salvadorii,
		428	Onychognathus_albirostris,
		429	Onychognathus_tristramii,
		430	Speculipastor_bicolor,
		431	Saroglossa_spiloptera,
		432	Lamprotornis_australis,
		433	Cosmopsarus_unicolor,
		434	Lamprotornis_mevesii,
		435	Lamprotornis_caudatus,
		436	Lamprotornis_purpuroptera,
		437	Lamprotornis_chalybaeus,
		438	Lamprotornis_nitens,
		439	Lamprotornis_splendidus,
		440	Cosmopsarus_regius,
		441	Lamprotornis_superbus,
		442	Lamprotornis_pulcher,
		443	Spreo_fischeri,
		444	Spreo_bicolor,
		445	Lamprotornis_corruscus,
		446	Lamprotornis_purpureiceps,
		447	Creatophora_cinerea,
		448	Sturnus_roseus,
		449	Acridotheres_ginginianus,
		450	Acridotheres_tristis,
		451	Acridotheres_cristatellus,
		452	Acridotheres_fuscus,
		453	Leucopsar_rothschildi,
		454	Sturnus_malabaricus,
		455	Sturnus_pagodarum,
		456	Sturnus_philippensis,
		457	Sturnus_sturninus,
		458	Sturnus_contra,
		459	Sturnus_unicolor,
		460	Sturnus_vulgaris,
		461	Gracula_religiosa,
		462	Mino_anais,
		463	Aplonis_opaca,
		464	Aplonis_dichroa,
		465	Scissirostrum_dubium,
		466	Buphagus_erythrorhynchus,
		467	Buphagus_africanus,
		468	Cinclus_mexicanus,
		469	Cinclus_cinclus,
		470	Cinclus_pallasii,
		471	Cinclus_schulzi,
		472	Sialia_sialis,
		473	Sialia_currucoides,
		474	Sialia_mexicana,
		475	Myadestes_palmeri,
		476	Turdus_grayi,
		477	Turdus_albicollis,
		478	Turdus_migratorius,
		479	Turdus_cardis,
		480	Turdus_torquatus,
		481	Turdus_pilaris,
		482	Turdus_helleri,
		483	Turdus_iliacus,
		484	Turdus_merula,
		485	Turdus_philomelos,
		486	Turdus_viscivorus,
		487	Hylocichla_mustelina,
		488	Catharus_minimus,
		489	Catharus_fuscescens,
		490	Catharus_guttatus,
		491	Catharus_ustulatus,
		492	Zoothera_naevia,
		493	Muscicapa_caerulescens,
		494	Muscicapa_comitata,
		495	Muscicapa_epulata,
		496	Muscicapa_striata,
		497	Muscicapa_cassini,
		498	Muscicapa_adusta,
		499	Muscicapa_sethsmithi,
		500	Muscicapa_infuscata,
		501	Namibornis_herero,
		502	Myioparus_plumbeus,
		503	Myioparus_griseigularis,
		504	Melaenornis_pammelaina,
		505	Melaenornis_edolioides,
		506	Sigelus_silens,
		507	Empidornis_semipartitus,
		508	Bradornis_infuscatus,
		509	Bradornis_pallidus,
		510	Bradornis_mariquensis,
		511	Bradornis_microrhynchus,
		512	Erithacus_rubecula,
		513	Phoenicurus_ochruros,
		514	Phoenicurus_phoenicurus,
		515	Myrmecocichla_aethiops,
		516	Oenanthe_oenanthe,
		517	Saxicola_torquatus,
		518	Saxicola_rubetra,
		519	Ficedula_hypoleuca,
		520	Ficedula_albicollis,
		521	Ficedula_semitorquata,
		522	Ficedula_parva,
		523	Ficedula_zanthopygia,
		524	Luscinia_megarhynchos,
		525	Luscinia_luscinia,
		526	Dioptrornis_fischeri,
		527	Luscinia_svecica,
		528	Promerops_gurneyi,
		529	Promerops_cafer,
		530	Nectarinia_dussumieri,
		531	Nectarinia_coccinigaster,
		532	Nectarinia_osea,
		533	Passer_montanus,
		534	Passer_domesticus,
		535	Passer_rutilans,
		536	Passer_griseus,
		537	Petronia_xanthocollis,
		538	Petronia_petronia,
		539	Montifringilla_nivalis,
		540	Macronyx_sharpei,
		541	Macronyx_ameliae,
		542	Macronyx_aurantiigula,
		543	Macronyx_croceus,
		544	Macronyx_capensis,
		545	Macronyx_fuellebornii,
		546	Dendronanthus_indicus,
		547	Tmetothylacus_tenellus,
		548	Anthus_melindae,
		549	Anthus_trivialis,
		550	Anthus_pratensis,
		551	Anthus_petrosus,
		552	Anthus_spinoletta,
		553	Anthus_lineiventris,
		554	Anthus_lutescens,
		555	Anthus_leucophrys,
		556	Anthus_crenatus,
		557	Anthus_hoeschi,
		558	Anthus_vaalensis,
		559	Anthus_chloris,
		560	Anthus_campestris,
		561	Anthus_similis,
		562	Anthus_novaeseelandiae,
		563	Motacilla_clara,
		564	Motacilla_capensis,
		565	Motacilla_aguimp,
		566	Motacilla_cinerea,
		567	Motacilla_madaraspatensis,
		568	Motacilla_flava,
		569	Motacilla_citreola,
		570	Motacilla_alba,
		571	Motacilla_grandis,
		572	Coccothraustes_coccothraustes,
		573	Mycerobas_carnipes,
		574	Carduelis_hornemanni,
		575	Carduelis_flammea,
		576	Loxia_leucoptera,
		577	Loxia_scotica,
		578	Loxia_curvirostra,
		579	Carduelis_citrinella,
		580	Carduelis_carduelis,
		581	Carduelis_pinus,
		582	Carduelis_spinus,
		583	Carduelis_tristis,
		584	Carduelis_psaltria,
		585	Carduelis_lawrencei,
		586	Carduelis_flavirostris,
		587	Callacanthis_burtoni,
		588	Carduelis_cannabina,
		589	Serinus_canaria,
		590	Serinus_syriacus,
		591	Serinus_serinus,
		592	Serinus_nigriceps,
		593	Serinus_flavivertex,
		594	Serinus_canicollis,
		595	Serinus_alario,
		596	Serinus_pusillus,
		597	Serinus_mennelli,
		598	Serinus_tristriatus,
		599	Serinus_mozambicus,
		600	Serinus_atrogularis,
		601	Serinus_citrinipectus,
		602	Serinus_leucopterus,
		603	Serinus_scotops,
		604	Serinus_burtoni,
		605	Serinus_albogularis,
		606	Serinus_sulphuratus,
		607	Serinus_flaviventris,
		608	Serinus_gularis,
		609	Serinus_totta,
		610	Serinus_striolatus,
		611	Carduelis_chloris,
		612	Carduelis_spinoides,
		613	Rhodopechys_obsoletus,
		614	Rhodopechys_sanguineus,
		615	Paroreomyza_montana,
		616	Hemignathus_munroi,
		617	Hemignathus_virens,
		618	Telespiza_cantans,
		619	Telespiza_ultima,
		620	Loxioides_bailleui,
		621	Vestiaria_coccinea,
		622	Himatione_sanguinea,
		623	Oreomystis_mana,
		624	Loxops_coccineus,
		625	Pseudonestor_xanthophrys,
		626	Bucanetes_githagineus,
		627	Eremopsaltria_mongolicus,
		628	Pyrrhula_pyrrhula,
		629	Pinicola_enucleator,
		630	Carpodacus_rubicilla,
		631	Carpodacus_roseus,
		632	Carpodacus_erythrinus,
		633	Carpodacus_mexicanus,
		634	Carpodacus_purpureus,
		635	Carpodacus_cassinii,
		636	Carpodacus_puniceus,
		637	Carpodacus_synoicus,
		638	Leucosticte_atrata,
		639	Leucosticte_australis,
		640	Leucosticte_tephrocotis,
		641	Fringilla_coelebs,
		642	Fringilla_teydea,
		643	Fringilla_montifringilla,
		644	Calcarius_mccownii,
		645	Calcarius_pictus,
		646	Calcarius_ornatus,
		647	Calcarius_lapponicus,
		648	Plectrophenax_nivalis,
		649	Seiurus_aurocapilla,
		650	Dendroica_magnolia,
		651	Setophaga_ruticilla,
		652	Dendroica_caerulescens,
		653	Dendroica_discolor,
		654	Dendroica_nigrescens,
		655	Dendroica_townsendi,
		656	Dendroica_virens,
		657	Dendroica_adelaidae,
		658	Dendroica_coronata,
		659	Dendroica_dominica,
		660	Dendroica_palmarum,
		661	Dendroica_tigrina,
		662	Parula_americana,
		663	Dendroica_cerulea,
		664	Dendroica_fusca,
		665	Dendroica_striata,
		666	Dendroica_castanea,
		667	Dendroica_pensylvanica,
		668	Dendroica_petechia,
		669	Wilsonia_citrina,
		670	Wilsonia_canadensis,
		671	Wilsonia_pusilla,
		672	Myioborus_pictus,
		673	Seiurus_noveboracensis,
		674	Seiurus_motacilla,
		675	Mniotilta_varia,
		676	Oporornis_formosus,
		677	Oporornis_tolmiei,
		678	Oporornis_philadelphia,
		679	Geothlypis_trichas,
		680	Limnothlypis_swainsonii,
		681	Protonotaria_citrea,
		682	Vermivora_ruficapilla,
		683	Vermivora_peregrina,
		684	Vermivora_pinus,
		685	Vermivora_chrysoptera,
		686	Icteria_virens,
		687	Cacicus_chrysopterus,
		688	Cacicus_haemorrhous,
		689	Clypicterus_oseryi,
		690	Cacicus_cela,
		691	Cacicus_uropygialis,
		692	Cacicus_solitarius,
		693	Psarocolius_wagleri,
		694	Psarocolius_angustifrons,
		695	Psarocolius_guatimozinus,
		696	Psarocolius_atrovirens,
		697	Psarocolius_bifasciatus,
		698	Psarocolius_viridis,
		699	Icterus_gularis,
		700	Icterus_galbula,
		701	Icterus_pustulatus,
		702	Icterus_bullockii,
		703	Agelaius_tricolor,
		704	Agelaius_assimilis,
		705	Agelaius_phoeniceus,
		706	Agelaius_xanthomus,
		707	Agelaius_humeralis,
		708	Molothrus_aeneus,
		709	Molothrus_ater,
		710	Molothrus_rufoaxillaris,
		711	Euphagus_carolinus,
		712	Euphagus_cyanocephalus,
		713	Quiscalus_lugubris,
		714	Quiscalus_major,
		715	Quiscalus_mexicanus,
		716	Quiscalus_quiscula,
		717	Dives_dives,
		718	Nesopsar_nigerrimus,
		719	Chrysomus_icterocephalus,
		720	Agelaioides_badius,
		721	Agelasticus_thilius,
		722	Amblyramphus_holosericeus,
		723	Curaeus_curaeus,
		724	Sturnella_defilippii,
		725	Sturnella_neglecta,
		726	Sturnella_magna,
		727	Sturnella_superciliaris,
		728	Sturnella_loyca,
		729	Sturnella_bellicosa,
		730	Dolichonyx_oryzivorus,
		731	Xanthocephalus_xanthocephalus,
		732	Emberiza_schoeniclus,
		733	Emberiza_elegans,
		734	Melophus_lathami,
		735	Miliaria_calandra,
		736	Emberiza_citrinella,
		737	Emberiza_cirlus,
		738	Emberiza_hortulana,
		739	Emberiza_cioides,
		740	Emberiza_cia,
		741	Emberiza_tahapisi,
		742	Emberiza_striolata,
		743	Emberiza_impetuani,
		744	Emberiza_capensis,
		745	Emberiza_cabanisi,
		746	Emberiza_flaviventris,
		747	Aimophila_quinquestriata,
		748	Amphispiza_bilineata,
		749	Spizella_breweri,
		750	Spizella_pusilla,
		751	Spizella_pallida,
		752	Spizella_passerina,
		753	Spizella_atrogularis,
		754	Junco_phaeonotus,
		755	Junco_hyemalis,
		756	Zonotrichia_capensis,
		757	Zonotrichia_querula,
		758	Zonotrichia_albicollis,
		759	Zonotrichia_leucophrys,
		760	Zonotrichia_atricapilla,
		761	Spizella_arborea,
		762	Passerella_iliaca,
		763	Passerculus_sandwichensis,
		764	Ammodramus_henslowii,
		765	Ammodramus_bairdii,
		766	Melospiza_georgiana,
		767	Melospiza_lincolnii,
		768	Melospiza_melodia,
		769	Ammodramus_caudacutus,
		770	Ammodramus_maritimus,
		771	Ammodramus_leconteii,
		772	Amphispiza_belli,
		773	Pooecetes_gramineus,
		774	Pipilo_chlorurus,
		775	Pipilo_maculatus,
		776	Pipilo_erythrophthalmus,
		777	Pezopetes_capitalis,
		778	Pipilo_fuscus,
		779	Pipilo_aberti,
		780	Ammodramus_savannarum,
		781	Arremonops_rufivirgatus,
		782	Aimophila_aestivalis,
		783	Aimophila_botterii,
		784	Aimophila_mystacalis,
		785	Aimophila_humeralis,
		786	Aimophila_carpalis,
		787	Chondestes_grammacus,
		788	Calamospiza_melanocorys,
		789	Piranga_rubra,
		790	Piranga_olivacea,
		791	Piranga_ludoviciana,
		792	Cardinalis_cardinalis,
		793	Spiza_americana,
		794	Passerina_cyanea,
		795	Passerina_leclancherii,
		796	Passerina_ciris,
		797	Passerina_versicolor,
		798	Passerina_caerulea,
		799	Passerina_amoena,
		800	Pheucticus_melanocephalus,
		801	Pheucticus_ludovicianus,
		802	Sporophila_minuta,
		803	Volatinia_jacarina,
		804	Ramphocelus_costaricensis,
		805	Nesospiza_acunhae,
		806	Thraupis_episcopus,
		807	Tiaris_olivaceus,
		808	Geospiza_magnirostris,
		809	Geospiza_difficilis,
		810	Geospiza_fuliginosa,
		811	Geospiza_scandens,
		812	Geospiza_conirostris,
		813	Geospiza_fortis,
		814	Malimbus_nitens,
		815	Malimbus_racheliae,
		816	Malimbus_cassini,
		817	Malimbus_coronatus,
		818	Malimbus_malimbicus,
		819	Malimbus_ibadanensis,
		820	Malimbus_erythrogaster,
		821	Malimbus_rubricollis,
		822	Malimbus_scutatus,
		823	Ploceus_galbula,
		824	Ploceus_sanctithomae,
		825	Ploceus_preussi,
		826	Ploceus_grandis,
		827	Ploceus_ocularis,
		828	Ploceus_capensis,
		829	Ploceus_velatus,
		830	Ploceus_alienus,
		831	Ploceus_luteolus,
		832	Ploceus_bicolor,
		833	Ploceus_melanogaster,
		834	Ploceus_intermedius,
		835	Ploceus_taeniopterus,
		836	Ploceus_melanocephalus,
		837	Ploceus_cucullatus,
		838	Ploceus_olivaceiceps,
		839	Ploceus_princeps,
		840	Ploceus_vitellinus,
		841	Ploceus_angolensis,
		842	Ploceus_baglafecht,
		843	Ploceus_nigerrimus,
		844	Ploceus_megarhynchus,
		845	Ploceus_xanthopterus,
		846	Ploceus_xanthops,
		847	Ploceus_superciliosus,
		848	Ploceus_benghalensis,
		849	Ploceus_tricolor,
		850	Ploceus_heuglini,
		851	Ploceus_jacksoni,
		852	Ploceus_bertrandi,
		853	Ploceus_philippinus,
		854	Ploceus_nigricollis,
		855	Ploceus_spekei,
		856	Ploceus_pelzelni,
		857	Quelea_cardinalis,
		858	Quelea_quelea,
		859	Anaplectes_rubriceps,
		860	Foudia_madagascariensis,
		861	Foudia_eminentissima,
		862	Foudia_rubra,
		863	Foudia_sechellarum,
		864	Foudia_flavicans,
		865	Euplectes_aureus,
		866	Euplectes_franciscanus,
		867	Euplectes_ardens,
		868	Euplectes_hordeaceus,
		869	Euplectes_orix,
		870	Euplectes_nigroventris,
		871	Euplectes_gierowii,
		872	Euplectes_albonotatus,
		873	Euplectes_axillaris,
		874	Euplectes_macroura,
		875	Euplectes_hartlaubi,
		876	Euplectes_jacksoni,
		877	Euplectes_progne,
		878	Euplectes_capensis,
		879	Euplectes_afer,
		880	Pseudonigrita_arnaudi,
		881	Bubalornis_albirostris,
		882	Philetairus_socius,
		883	Plocepasser_donaldsoni,
		884	Plocepasser_mahali,
		885	Histurgops_ruficaudus,
		886	Sporopipes_frontalis,
		887	Sporopipes_squamifrons,
		888	Amblyospiza_albifrons,
		889	Dinemellia_dinemelli,
		890	Lagonosticta_senegala,
		891	Poephila_acuticauda,
		892	Taeniopygia_guttata,
		893	Lonchura_striata,
		894	Padda_oryzivora,
		895	Vidua_paradisaea,
		896	Vidua_macroura,
		897	Vidua_chalybeata,
		898	Prunella_modularis,
		899	Prunella_collaris
	;
	TREE * UNTITLED = [&R] ((((((1:12.3068021,(2:2.337396828,3:2.337396828):9.969405277):3.880320738,(4:15.08096014,((5:1.122952346,6:1.122952346):6.954829617,(7:7.128796453,((8:5.760535768,(9:1.879327518,10:1.879327518):3.88120825):1.237733936,((11:3.437027313,12:3.437027314):3.2548685,13:6.691895814):0.3063738904):0.1305267489):0.9489855092):7.003178177):1.106162704):1.889120194,14:18.07624304):10.…
END;
