# Supplementary material for: Polygyny is linked to accelerated birdsong evolution but not to larger song repertoires
Source: Nat Commun. 2019 Feb 21;10:884. doi: 10.1038/s41467-019-08621-3 (PMC6385279; doi:10.1038/s41467-019-08621-3)
Supplement: Supplementary file 9 — Supplementary Software 1 [file 41467_2019_8621_MOESM9_ESM.zip › Final Revision Code/MacOnly BayesTraits Code/samplematezillaHack98.nex]

#NEXUS
[R-package APE, Thu Jan 11 18:47:01 2018]
BEGIN TAXA;
	DIMENSIONS NTAX = 899;
	TAXLABELS
		Oxyruncus_cristatus
		Contopus_sordidulus
		Empidonax_minimus
		Empidonax_traillii
		Empidonax_alnorum
		Empidonax_flaviventris
		Empidonax_difficilis
		Empidonax_virescens
		Sayornis_nigricans
		Sayornis_phoebe
		Pyrocephalus_rubinus
		Tyrannus_tyrannus
		Myiarchus_cinerascens
		Myiarchus_crinitus
		Elaenia_chiriquensis
		Cercomacra_tyrannina
		Gymnopithys_leucaspis
		Conopophaga_lineata
		Xenops_minutus
		Automolus_rubiginosus
		Automolus_ochrolaemus
		Thripadectes_rufobrunneus
		Cinclodes_comechingonus
		Cinclodes_albidiventris
		Cinclodes_antarcticus
		Cinclodes_fuscus
		Cinclodes_albiventris
		Furnarius_rufus
		Leptasthenura_striolata
		Leptasthenura_yanacensis
		Pseudoseisura_cristata
		Pseudoseisura_lophotes
		Synallaxis_erythrothorax
		Synallaxis_brachyura
		Synallaxis_zimmeri
		Cranioleuca_erythrops
		Phacellodomus_striaticollis
		Phacellodomus_maculipectus
		Sclerurus_guatemalensis
		Sclerurus_caudacutus
		Chlamydera_cerviniventris
		Chlamydera_guttata
		Chlamydera_nuchalis
		Chlamydera_maculata
		Chlamydera_lauterbachi
		Ptilonorhynchus_violaceus
		Ailuroedus_melanotis
		Ailuroedus_crassirostris
		Scenopoeetes_dentirostris
		Prionodura_newtoniana
		Malurus_splendens
		Malurus_cyaneus
		Malurus_coronatus
		Malurus_elegans
		Malurus_alboscapulatus
		Malurus_lamberti
		Malurus_cyanocephalus
		Malurus_amabilis
		Malurus_pulcherrimus
		Malurus_leucopterus
		Malurus_melanocephalus
		Pardalotus_striatus
		Pardalotus_punctatus
		Pardalotus_quadragintus
		Manorina_melanocephala
		Acanthornis_magna
		Sericornis_frontalis
		Pycnoptilus_floccosus
		Gerygone_igata
		Pomatostomus_temporalis
		Orthonyx_spaldingii
		Notiomystis_cincta
		Pachycephala_pectoralis
		Lanius_nubicus
		Lanius_collaris
		Lanius_senator
		Lanius_minor
		Lanius_tigrinus
		Lanius_vittatus
		Lanius_collurio
		Lanius_schach
		Lanius_bucephalus
		Lanius_gubernator
		Lanius_dorsalis
		Lanius_excubitor
		Lanius_sphenocercus
		Lanius_ludovicianus
		Lanius_somalicus
		Calocitta_formosa
		Cyanocitta_cristata
		Aphelocoma_californica
		Aphelocoma_insularis
		Aphelocoma_coerulescens
		Aphelocoma_ultramarina
		Corvus_rhipidurus
		Corvus_brachyrhynchos
		Corvus_corone
		Corvus_monedula
		Pica_pica
		Pica_nuttalli
		Pica_hudsonia
		Perisoreus_infaustus
		Perisoreus_canadensis
		Pyrrhocorax_graculus
		Manucodia_keraudrenii
		Manucodia_chalybatus
		Parotia_wahnesi
		Parotia_carolae
		Pteridophora_alberti
		Ptiloris_magnificus
		Lophorina_superba
		Paradisaea_minor
		Cicinnurus_magnificus
		Epimachus_meyeri
		Epimachus_fastuosus
		Epimachus_albertisi
		Terpsiphone_atrochalybeia
		Terpsiphone_rufocinerea
		Terpsiphone_corvina
		Terpsiphone_bedfordi
		Terpsiphone_paradisi
		Terpsiphone_viridis
		Terpsiphone_rufiventer
		Hypothymis_azurea
		Trochocercus_cyanomelas
		Trochocercus_nitens
		Chasiempis_sandwichensis
		Arses_telescophthalmus
		Grallina_cyanoleuca
		Rhipidura_leucophrys
		Dicrurus_adsimilis
		Dicrurus_forficatus
		Dicrurus_ludwigii
		Cyclarhis_gujanensis
		Vireo_griseus
		Vireo_bellii
		Vireo_atricapilla
		Vireo_vicinior
		Vireo_huttoni
		Vireo_flavifrons
		Vireo_solitarius
		Vireo_philadelphicus
		Vireo_altiloquus
		Vireo_olivaceus
		Vireo_flavoviridis
		Coracina_azurea
		Lalage_tricolor
		Campephaga_quiscalina
		Campephaga_phoenicea
		Coracina_cinerea
		Mohoua_novaeseelandiae
		Mohoua_albicilla
		Mohoua_ochrocephala
		Psophodes_olivaceus
		Laniarius_erythrogaster
		Malaconotus_blanchoti
		Tchagra_minutus
		Dryoscopus_cubla
		Platysteira_chalybea
		Platysteira_concreta
		Platysteira_cyanea
		Platysteira_peltata
		Platysteira_castanea
		Batis_occulta
		Euryceros_prevostii
		Tylas_eduardi
		Calicalicus_madagascariensis
		Vanga_curvirostris
		Tephrodornis_pondicerianus
		Prionops_retzii
		Gymnorhina_tibicen
		Chaetops_frenatus
		Chaetops_aurantius
		Eopsaltria_australis
		Melanodryas_cucullata
		Petroica_macrocephala
		Petroica_goodenovii
		Petroica_australis
		Drymodes_brunneopygia
		Auriparus_flaviceps
		Anthoscopus_minutus
		Anthoscopus_caroli
		Remiz_pendulinus
		Pseudopodoces_humilis
		Parus_major
		Parus_palustris
		Parus_albiventris
		Parus_niger
		Baeolophus_inornatus
		Baeolophus_bicolor
		Baeolophus_atricristatus
		Baeolophus_wollweberi
		Parus_cristatus
		Parus_lugubris
		Parus_leucomelas
		Parus_cinerascens
		Parus_carolinensis
		Parus_atricapillus
		Parus_sclateri
		Parus_hudsonicus
		Parus_rufescens
		Parus_cinctus
		Parus_montanus
		Parus_rufonuchalis
		Parus_ater
		Parus_cyanus
		Parus_caeruleus
		Elminia_albicauda
		Elminia_nigromitrata
		Elminia_albonotata
		Elminia_albiventris
		Culicicapa_ceylonensis
		Cephalopyrus_flammiceps
		Stenostira_scita
		Panurus_biarmicus
		Mirafra_africana
		Mirafra_poecilosterna
		Mirafra_gilletti
		Mirafra_hypermetra
		Mirafra_sabota
		Mirafra_hova
		Mirafra_africanoides
		Eremophila_alpestris
		Lullula_arborea
		Galerida_theklae
		Galerida_modesta
		Galerida_cristata
		Galerida_magnirostris
		Alauda_arvensis
		Alauda_razae
		Eremalauda_starki
		Heteromirafra_ruddi
		Spizocorys_conirostris
		Spizocorys_fringillaris
		Melanocorypha_calandra
		Calandrella_somalica
		Calandrella_cinerea
		Certhilauda_albescens
		Certhilauda_burra
		Certhilauda_barlowi
		Certhilauda_chuana
		Certhilauda_subcoronata
		Certhilauda_erythrochlamys
		Ammomanes_deserti
		Eremopterix_australis
		Eremopterix_leucopareia
		Eremopterix_verticalis
		Eremopterix_nigriceps
		Eremopterix_leucotis
		Nicator_chloris
		Nicator_gularis
		Riparia_riparia
		Tachycineta_albilinea
		Tachycineta_thalassina
		Tachycineta_bicolor
		Progne_subis
		Hirundo_ariel
		Petrochelidon_fulva
		Petrochelidon_pyrrhonota
		Hirundo_semirufa
		Hirundo_rustica
		Delichon_urbicum
		Psaltriparus_minimus
		Cettia_fortipes
		Cettia_cetti
		Phylloscopus_humei
		Phylloscopus_trochilus
		Phylloscopus_collybita
		Phylloscopus_sindianus
		Phylloscopus_fuscatus
		Phylloscopus_sibilatrix
		Phylloscopus_bonelli
		Phylloscopus_nitidus
		Phylloscopus_ruficapilla
		Phylloscopus_umbrovirens
		Pholidornis_rushiae
		Acrocephalus_palustris
		Cincloramphus_cruralis
		Bradypterus_cinnamomeus
		Bradypterus_lopezi
		Bradypterus_barratti
		Bradypterus_baboecala
		Bradypterus_sylvaticus
		Locustella_naevia
		Locustella_luscinioides
		Locustella_fluviatilis
		Bradypterus_graueri
		Acrocephalus_luscinius
		Acrocephalus_scirpaceus
		Acrocephalus_baeticatus
		Acrocephalus_dumetorum
		Acrocephalus_orinus
		Acrocephalus_paludicola
		Acrocephalus_bistrigiceps
		Acrocephalus_melanopogon
		Acrocephalus_schoenobaenus
		Acrocephalus_sechellensis
		Acrocephalus_arundinaceus
		Acrocephalus_stentoreus
		Acrocephalus_familiaris
		Acrocephalus_aequinoctialis
		Chloropeta_natalensis
		Hippolais_polyglotta
		Hippolais_icterina
		Scotocerca_inquieta
		Hyliota_flavigaster
		Hyliota_australis
		Hyliota_violacea
		Zosterops_lateralis
		Yuhina_brunneiceps
		Turdoides_squamiceps
		Turdoides_altirostris
		Garrulax_morrisonianus
		Sylvia_nana
		Sylvia_melanothorax
		Sylvia_rueppelli
		Sylvia_cantillans
		Sylvia_melanocephala
		Sylvia_mystacea
		Sylvia_conspicillata
		Sylvia_undata
		Sylvia_deserticola
		Sylvia_sarda
		Sylvia_communis
		Sylvia_nisoria
		Sylvia_boehmi
		Sylvia_subcaerulea
		Sylvia_buryi
		Sylvia_hortensis
		Sylvia_leucomelaena
		Sylvia_curruca
		Sylvia_atricapilla
		Sylvia_borin
		Paradoxornis_webbianus
		Chamaea_fasciata
		Hypergerus_atriceps
		Cisticola_anonymus
		Cisticola_robustus
		Cisticola_cinereolus
		Cisticola_tinniens
		Cisticola_exilis
		Cisticola_brunnescens
		Cisticola_juncidis
		Cisticola_ayresii
		Eremomela_icteropygialis
		Apalis_thoracica
		Camaroptera_brachyura
		Camaroptera_superciliaris
		Prinia_gracilis
		Andropadus_importunus
		Bleda_syndactylus
		Bleda_notatus
		Chlorocichla_flaviventris
		Andropadus_nigriceps
		Andropadus_milanjensis
		Phyllastrephus_debilis
		Phyllastrephus_icterinus
		Phyllastrephus_terrestris
		Phyllastrephus_cabanisi
		Phyllastrephus_fischeri
		Phyllastrephus_flavostriatus
		Andropadus_gracilis
		Criniger_calurus
		Pycnonotus_sinensis
		Pycnonotus_capensis
		Pycnonotus_barbatus
		Pycnonotus_nigricans
		Pycnonotus_xanthopygos
		Alophoixus_finschii
		Hypsipetes_olivaceus
		Ixos_amaurotis
		Bradypterus_victorini
		Sphenoeacus_afer
		Melocichla_mentalis
		Sylvietta_rufescens
		Sylvietta_whytii
		Sylvietta_virens
		Sylvietta_brachyura
		Sylvietta_denti
		Regulus_ignicapilla
		Regulus_regulus
		Phainopepla_nitens
		Bombycilla_cedrorum
		Bombycilla_garrulus
		Certhia_familiaris
		Certhia_brachydactyla
		Cistothorus_palustris
		Cistothorus_platensis
		Cistothorus_meridae
		Troglodytes_troglodytes
		Troglodytes_cobbi
		Troglodytes_aedon
		Thryothorus_leucotis
		Thryothorus_felix
		Thryothorus_rufalbus
		Thryothorus_sinaloa
		Thryomanes_bewickii
		Thryothorus_ludovicianus
		Campylorhynchus_griseus
		Campylorhynchus_nuchalis
		Campylorhynchus_brunneicapillus
		Catherpes_mexicanus
		Salpinctes_obsoletus
		Polioptila_dumicola
		Sitta_europaea
		Sitta_carolinensis
		Scissirostrum_dubium
		Aplonis_opaca
		Aplonis_dichroa
		Mino_anais
		Gracula_religiosa
		Creatophora_cinerea
		Sturnus_unicolor
		Sturnus_vulgaris
		Leucopsar_rothschildi
		Sturnus_malabaricus
		Sturnus_pagodarum
		Acridotheres_cristatellus
		Acridotheres_fuscus
		Acridotheres_ginginianus
		Acridotheres_tristis
		Sturnus_philippensis
		Sturnus_sturninus
		Sturnus_contra
		Sturnus_roseus
		Cinnyricinclus_leucogaster
		Onychognathus_walleri
		Onychognathus_morio
		Onychognathus_tristramii
		Onychognathus_albirostris
		Onychognathus_salvadorii
		Onychognathus_nabouroup
		Onychognathus_tenuirostris
		Lamprotornis_corruscus
		Lamprotornis_purpureiceps
		Lamprotornis_mevesii
		Cosmopsarus_unicolor
		Lamprotornis_purpuroptera
		Lamprotornis_caudatus
		Lamprotornis_australis
		Cosmopsarus_regius
		Lamprotornis_splendidus
		Lamprotornis_superbus
		Lamprotornis_pulcher
		Spreo_bicolor
		Spreo_fischeri
		Lamprotornis_nitens
		Lamprotornis_chalybaeus
		Speculipastor_bicolor
		Saroglossa_spiloptera
		Mimus_parvulus
		Mimus_gundlachii
		Mimus_patagonicus
		Mimus_thenca
		Mimus_polyglottos
		Mimus_gilvus
		Mimus_longicaudatus
		Oreoscoptes_montanus
		Toxostoma_longirostre
		Toxostoma_rufum
		Toxostoma_curvirostre
		Toxostoma_bendirei
		Toxostoma_lecontei
		Toxostoma_crissale
		Dumetella_carolinensis
		Buphagus_africanus
		Buphagus_erythrorhynchus
		Cinclus_schulzi
		Cinclus_pallasii
		Cinclus_cinclus
		Cinclus_mexicanus
		Zoothera_naevia
		Catharus_guttatus
		Catharus_minimus
		Catharus_fuscescens
		Catharus_ustulatus
		Hylocichla_mustelina
		Turdus_migratorius
		Turdus_cardis
		Turdus_pilaris
		Turdus_torquatus
		Turdus_albicollis
		Turdus_grayi
		Turdus_iliacus
		Turdus_helleri
		Turdus_merula
		Turdus_viscivorus
		Turdus_philomelos
		Myadestes_palmeri
		Sialia_mexicana
		Sialia_currucoides
		Sialia_sialis
		Dioptrornis_fischeri
		Melaenornis_pammelaina
		Melaenornis_edolioides
		Sigelus_silens
		Empidornis_semipartitus
		Namibornis_herero
		Myioparus_plumbeus
		Myioparus_griseigularis
		Bradornis_infuscatus
		Bradornis_pallidus
		Bradornis_mariquensis
		Bradornis_microrhynchus
		Muscicapa_caerulescens
		Muscicapa_epulata
		Muscicapa_comitata
		Muscicapa_striata
		Muscicapa_cassini
		Muscicapa_adusta
		Muscicapa_sethsmithi
		Muscicapa_infuscata
		Erithacus_rubecula
		Phoenicurus_phoenicurus
		Phoenicurus_ochruros
		Myrmecocichla_aethiops
		Oenanthe_oenanthe
		Saxicola_torquatus
		Saxicola_rubetra
		Ficedula_hypoleuca
		Ficedula_albicollis
		Ficedula_semitorquata
		Ficedula_parva
		Ficedula_zanthopygia
		Luscinia_megarhynchos
		Luscinia_luscinia
		Luscinia_svecica
		Promerops_gurneyi
		Promerops_cafer
		Nectarinia_coccinigaster
		Nectarinia_dussumieri
		Nectarinia_osea
		Macronyx_sharpei
		Macronyx_ameliae
		Macronyx_croceus
		Macronyx_fuellebornii
		Macronyx_aurantiigula
		Macronyx_capensis
		Anthus_crenatus
		Anthus_hoeschi
		Anthus_novaeseelandiae
		Anthus_lineiventris
		Anthus_campestris
		Anthus_leucophrys
		Anthus_similis
		Anthus_melindae
		Anthus_chloris
		Anthus_lutescens
		Anthus_vaalensis
		Anthus_trivialis
		Anthus_pratensis
		Anthus_spinoletta
		Anthus_petrosus
		Dendronanthus_indicus
		Tmetothylacus_tenellus
		Motacilla_aguimp
		Motacilla_citreola
		Motacilla_flava
		Motacilla_cinerea
		Motacilla_grandis
		Motacilla_madaraspatensis
		Motacilla_alba
		Motacilla_capensis
		Motacilla_clara
		Petronia_xanthocollis
		Montifringilla_nivalis
		Petronia_petronia
		Passer_montanus
		Passer_domesticus
		Passer_rutilans
		Passer_griseus
		Coccothraustes_coccothraustes
		Mycerobas_carnipes
		Carduelis_spinoides
		Carduelis_chloris
		Rhodopechys_obsoletus
		Rhodopechys_sanguineus
		Carduelis_hornemanni
		Carduelis_flammea
		Loxia_curvirostra
		Loxia_scotica
		Loxia_leucoptera
		Serinus_scotops
		Serinus_atrogularis
		Serinus_citrinipectus
		Serinus_mozambicus
		Serinus_mennelli
		Serinus_leucopterus
		Serinus_totta
		Serinus_nigriceps
		Serinus_syriacus
		Serinus_striolatus
		Serinus_flaviventris
		Serinus_sulphuratus
		Serinus_gularis
		Serinus_albogularis
		Serinus_burtoni
		Serinus_serinus
		Serinus_pusillus
		Serinus_alario
		Serinus_tristriatus
		Serinus_canicollis
		Serinus_flavivertex
		Serinus_canaria
		Carduelis_cannabina
		Carduelis_flavirostris
		Carduelis_spinus
		Carduelis_pinus
		Carduelis_tristis
		Carduelis_psaltria
		Carduelis_lawrencei
		Carduelis_carduelis
		Carduelis_citrinella
		Eremopsaltria_mongolicus
		Bucanetes_githagineus
		Pinicola_enucleator
		Pyrrhula_pyrrhula
		Paroreomyza_montana
		Pseudonestor_xanthophrys
		Loxops_coccineus
		Oreomystis_mana
		Vestiaria_coccinea
		Himatione_sanguinea
		Loxioides_bailleui
		Telespiza_cantans
		Telespiza_ultima
		Hemignathus_munroi
		Hemignathus_virens
		Carpodacus_mexicanus
		Carpodacus_erythrinus
		Carpodacus_rubicilla
		Carpodacus_cassinii
		Callacanthis_burtoni
		Carpodacus_purpureus
		Leucosticte_australis
		Leucosticte_tephrocotis
		Leucosticte_atrata
		Carpodacus_synoicus
		Carpodacus_roseus
		Carpodacus_puniceus
		Fringilla_teydea
		Fringilla_coelebs
		Fringilla_montifringilla
		Calcarius_pictus
		Calcarius_ornatus
		Calcarius_lapponicus
		Calcarius_mccownii
		Plectrophenax_nivalis
		Icterus_gularis
		Icterus_galbula
		Icterus_pustulatus
		Icterus_bullockii
		Quiscalus_lugubris
		Quiscalus_mexicanus
		Quiscalus_major
		Quiscalus_quiscula
		Euphagus_carolinus
		Euphagus_cyanocephalus
		Agelaius_xanthomus
		Agelaius_humeralis
		Agelaius_assimilis
		Agelaius_tricolor
		Agelaius_phoeniceus
		Molothrus_ater
		Molothrus_aeneus
		Molothrus_rufoaxillaris
		Dives_dives
		Nesopsar_nigerrimus
		Agelasticus_thilius
		Agelaioides_badius
		Chrysomus_icterocephalus
		Curaeus_curaeus
		Amblyramphus_holosericeus
		Cacicus_solitarius
		Cacicus_chrysopterus
		Cacicus_uropygialis
		Cacicus_haemorrhous
		Clypicterus_oseryi
		Cacicus_cela
		Psarocolius_bifasciatus
		Psarocolius_viridis
		Psarocolius_guatimozinus
		Psarocolius_wagleri
		Psarocolius_atrovirens
		Psarocolius_angustifrons
		Sturnella_defilippii
		Sturnella_magna
		Sturnella_neglecta
		Sturnella_loyca
		Sturnella_superciliaris
		Sturnella_bellicosa
		Dolichonyx_oryzivorus
		Xanthocephalus_xanthocephalus
		Emberiza_striolata
		Emberiza_tahapisi
		Emberiza_impetuani
		Emberiza_capensis
		Emberiza_cabanisi
		Emberiza_flaviventris
		Melophus_lathami
		Miliaria_calandra
		Emberiza_cioides
		Emberiza_cia
		Emberiza_hortulana
		Emberiza_cirlus
		Emberiza_citrinella
		Emberiza_elegans
		Emberiza_schoeniclus
		Aimophila_carpalis
		Arremonops_rufivirgatus
		Ammodramus_savannarum
		Aimophila_aestivalis
		Aimophila_botterii
		Aimophila_mystacalis
		Aimophila_humeralis
		Spizella_arborea
		Passerella_iliaca
		Junco_hyemalis
		Junco_phaeonotus
		Zonotrichia_atricapilla
		Zonotrichia_leucophrys
		Zonotrichia_albicollis
		Zonotrichia_querula
		Zonotrichia_capensis
		Pezopetes_capitalis
		Pipilo_fuscus
		Pipilo_aberti
		Pipilo_erythrophthalmus
		Pipilo_maculatus
		Pipilo_chlorurus
		Pooecetes_gramineus
		Ammodramus_caudacutus
		Ammodramus_maritimus
		Ammodramus_leconteii
		Amphispiza_belli
		Ammodramus_henslowii
		Ammodramus_bairdii
		Melospiza_lincolnii
		Melospiza_georgiana
		Melospiza_melodia
		Passerculus_sandwichensis
		Amphispiza_bilineata
		Aimophila_quinquestriata
		Spizella_pallida
		Spizella_passerina
		Spizella_breweri
		Spizella_pusilla
		Spizella_atrogularis
		Calamospiza_melanocorys
		Chondestes_grammacus
		Icteria_virens
		Seiurus_aurocapilla
		Oporornis_formosus
		Oporornis_tolmiei
		Oporornis_philadelphia
		Geothlypis_trichas
		Seiurus_noveboracensis
		Seiurus_motacilla
		Mniotilta_varia
		Limnothlypis_swainsonii
		Protonotaria_citrea
		Vermivora_peregrina
		Vermivora_ruficapilla
		Vermivora_pinus
		Vermivora_chrysoptera
		Wilsonia_citrina
		Dendroica_magnolia
		Parula_americana
		Dendroica_tigrina
		Dendroica_fusca
		Dendroica_pensylvanica
		Dendroica_petechia
		Dendroica_striata
		Dendroica_castanea
		Dendroica_cerulea
		Setophaga_ruticilla
		Dendroica_caerulescens
		Dendroica_discolor
		Dendroica_nigrescens
		Dendroica_townsendi
		Dendroica_virens
		Dendroica_adelaidae
		Dendroica_dominica
		Dendroica_coronata
		Dendroica_palmarum
		Wilsonia_canadensis
		Wilsonia_pusilla
		Myioborus_pictus
		Pheucticus_melanocephalus
		Pheucticus_ludovicianus
		Spiza_americana
		Passerina_caerulea
		Passerina_amoena
		Passerina_leclancherii
		Passerina_ciris
		Passerina_versicolor
		Passerina_cyanea
		Piranga_olivacea
		Piranga_ludoviciana
		Piranga_rubra
		Cardinalis_cardinalis
		Thraupis_episcopus
		Geospiza_conirostris
		Geospiza_fuliginosa
		Geospiza_difficilis
		Geospiza_scandens
		Geospiza_magnirostris
		Geospiza_fortis
		Tiaris_olivaceus
		Nesospiza_acunhae
		Sporophila_minuta
		Ramphocelus_costaricensis
		Volatinia_jacarina
		Prunella_collaris
		Prunella_modularis
		Amblyospiza_albifrons
		Anaplectes_rubriceps
		Sporopipes_frontalis
		Sporopipes_squamifrons
		Plocepasser_donaldsoni
		Plocepasser_mahali
		Philetairus_socius
		Dinemellia_dinemelli
		Malimbus_nitens
		Malimbus_ibadanensis
		Malimbus_racheliae
		Malimbus_coronatus
		Malimbus_rubricollis
		Malimbus_erythrogaster
		Malimbus_malimbicus
		Malimbus_scutatus
		Malimbus_cassini
		Ploceus_preussi
		Ploceus_luteolus
		Ploceus_ocularis
		Ploceus_velatus
		Ploceus_capensis
		Ploceus_jacksoni
		Ploceus_intermedius
		Ploceus_melanocephalus
		Ploceus_taeniopterus
		Ploceus_cucullatus
		Ploceus_baglafecht
		Ploceus_princeps
		Ploceus_nigerrimus
		Ploceus_pelzelni
		Ploceus_bicolor
		Ploceus_vitellinus
		Ploceus_spekei
		Ploceus_nigricollis
		Ploceus_angolensis
		Ploceus_tricolor
		Ploceus_galbula
		Ploceus_grandis
		Ploceus_bertrandi
		Ploceus_sanctithomae
		Ploceus_melanogaster
		Ploceus_benghalensis
		Ploceus_xanthopterus
		Ploceus_philippinus
		Ploceus_heuglini
		Ploceus_xanthops
		Ploceus_superciliosus
		Ploceus_olivaceiceps
		Ploceus_alienus
		Ploceus_megarhynchus
		Foudia_flavicans
		Foudia_madagascariensis
		Foudia_rubra
		Foudia_eminentissima
		Foudia_sechellarum
		Pseudonigrita_arnaudi
		Quelea_cardinalis
		Quelea_quelea
		Euplectes_gierowii
		Euplectes_franciscanus
		Euplectes_ardens
		Euplectes_hordeaceus
		Euplectes_nigroventris
		Euplectes_orix
		Euplectes_axillaris
		Euplectes_albonotatus
		Euplectes_macroura
		Euplectes_hartlaubi
		Euplectes_jacksoni
		Euplectes_progne
		Euplectes_capensis
		Euplectes_aureus
		Euplectes_afer
		Histurgops_ruficaudus
		Bubalornis_albirostris
		Lagonosticta_senegala
		Padda_oryzivora
		Lonchura_striata
		Poephila_acuticauda
		Taeniopygia_guttata
		Vidua_chalybeata
		Vidua_macroura
		Vidua_paradisaea
	;
END;
BEGIN TREES;
	TRANSLATE
		1	Oxyruncus_cristatus,
		2	Contopus_sordidulus,
		3	Empidonax_minimus,
		4	Empidonax_traillii,
		5	Empidonax_alnorum,
		6	Empidonax_flaviventris,
		7	Empidonax_difficilis,
		8	Empidonax_virescens,
		9	Sayornis_nigricans,
		10	Sayornis_phoebe,
		11	Pyrocephalus_rubinus,
		12	Tyrannus_tyrannus,
		13	Myiarchus_cinerascens,
		14	Myiarchus_crinitus,
		15	Elaenia_chiriquensis,
		16	Cercomacra_tyrannina,
		17	Gymnopithys_leucaspis,
		18	Conopophaga_lineata,
		19	Xenops_minutus,
		20	Automolus_rubiginosus,
		21	Automolus_ochrolaemus,
		22	Thripadectes_rufobrunneus,
		23	Cinclodes_comechingonus,
		24	Cinclodes_albidiventris,
		25	Cinclodes_antarcticus,
		26	Cinclodes_fuscus,
		27	Cinclodes_albiventris,
		28	Furnarius_rufus,
		29	Leptasthenura_striolata,
		30	Leptasthenura_yanacensis,
		31	Pseudoseisura_cristata,
		32	Pseudoseisura_lophotes,
		33	Synallaxis_erythrothorax,
		34	Synallaxis_brachyura,
		35	Synallaxis_zimmeri,
		36	Cranioleuca_erythrops,
		37	Phacellodomus_striaticollis,
		38	Phacellodomus_maculipectus,
		39	Sclerurus_guatemalensis,
		40	Sclerurus_caudacutus,
		41	Chlamydera_cerviniventris,
		42	Chlamydera_guttata,
		43	Chlamydera_nuchalis,
		44	Chlamydera_maculata,
		45	Chlamydera_lauterbachi,
		46	Ptilonorhynchus_violaceus,
		47	Ailuroedus_melanotis,
		48	Ailuroedus_crassirostris,
		49	Scenopoeetes_dentirostris,
		50	Prionodura_newtoniana,
		51	Malurus_splendens,
		52	Malurus_cyaneus,
		53	Malurus_coronatus,
		54	Malurus_elegans,
		55	Malurus_alboscapulatus,
		56	Malurus_lamberti,
		57	Malurus_cyanocephalus,
		58	Malurus_amabilis,
		59	Malurus_pulcherrimus,
		60	Malurus_leucopterus,
		61	Malurus_melanocephalus,
		62	Pardalotus_striatus,
		63	Pardalotus_punctatus,
		64	Pardalotus_quadragintus,
		65	Manorina_melanocephala,
		66	Acanthornis_magna,
		67	Sericornis_frontalis,
		68	Pycnoptilus_floccosus,
		69	Gerygone_igata,
		70	Pomatostomus_temporalis,
		71	Orthonyx_spaldingii,
		72	Notiomystis_cincta,
		73	Pachycephala_pectoralis,
		74	Lanius_nubicus,
		75	Lanius_collaris,
		76	Lanius_senator,
		77	Lanius_minor,
		78	Lanius_tigrinus,
		79	Lanius_vittatus,
		80	Lanius_collurio,
		81	Lanius_schach,
		82	Lanius_bucephalus,
		83	Lanius_gubernator,
		84	Lanius_dorsalis,
		85	Lanius_excubitor,
		86	Lanius_sphenocercus,
		87	Lanius_ludovicianus,
		88	Lanius_somalicus,
		89	Calocitta_formosa,
		90	Cyanocitta_cristata,
		91	Aphelocoma_californica,
		92	Aphelocoma_insularis,
		93	Aphelocoma_coerulescens,
		94	Aphelocoma_ultramarina,
		95	Corvus_rhipidurus,
		96	Corvus_brachyrhynchos,
		97	Corvus_corone,
		98	Corvus_monedula,
		99	Pica_pica,
		100	Pica_nuttalli,
		101	Pica_hudsonia,
		102	Perisoreus_infaustus,
		103	Perisoreus_canadensis,
		104	Pyrrhocorax_graculus,
		105	Manucodia_keraudrenii,
		106	Manucodia_chalybatus,
		107	Parotia_wahnesi,
		108	Parotia_carolae,
		109	Pteridophora_alberti,
		110	Ptiloris_magnificus,
		111	Lophorina_superba,
		112	Paradisaea_minor,
		113	Cicinnurus_magnificus,
		114	Epimachus_meyeri,
		115	Epimachus_fastuosus,
		116	Epimachus_albertisi,
		117	Terpsiphone_atrochalybeia,
		118	Terpsiphone_rufocinerea,
		119	Terpsiphone_corvina,
		120	Terpsiphone_bedfordi,
		121	Terpsiphone_paradisi,
		122	Terpsiphone_viridis,
		123	Terpsiphone_rufiventer,
		124	Hypothymis_azurea,
		125	Trochocercus_cyanomelas,
		126	Trochocercus_nitens,
		127	Chasiempis_sandwichensis,
		128	Arses_telescophthalmus,
		129	Grallina_cyanoleuca,
		130	Rhipidura_leucophrys,
		131	Dicrurus_adsimilis,
		132	Dicrurus_forficatus,
		133	Dicrurus_ludwigii,
		134	Cyclarhis_gujanensis,
		135	Vireo_griseus,
		136	Vireo_bellii,
		137	Vireo_atricapilla,
		138	Vireo_vicinior,
		139	Vireo_huttoni,
		140	Vireo_flavifrons,
		141	Vireo_solitarius,
		142	Vireo_philadelphicus,
		143	Vireo_altiloquus,
		144	Vireo_olivaceus,
		145	Vireo_flavoviridis,
		146	Coracina_azurea,
		147	Lalage_tricolor,
		148	Campephaga_quiscalina,
		149	Campephaga_phoenicea,
		150	Coracina_cinerea,
		151	Mohoua_novaeseelandiae,
		152	Mohoua_albicilla,
		153	Mohoua_ochrocephala,
		154	Psophodes_olivaceus,
		155	Laniarius_erythrogaster,
		156	Malaconotus_blanchoti,
		157	Tchagra_minutus,
		158	Dryoscopus_cubla,
		159	Platysteira_chalybea,
		160	Platysteira_concreta,
		161	Platysteira_cyanea,
		162	Platysteira_peltata,
		163	Platysteira_castanea,
		164	Batis_occulta,
		165	Euryceros_prevostii,
		166	Tylas_eduardi,
		167	Calicalicus_madagascariensis,
		168	Vanga_curvirostris,
		169	Tephrodornis_pondicerianus,
		170	Prionops_retzii,
		171	Gymnorhina_tibicen,
		172	Chaetops_frenatus,
		173	Chaetops_aurantius,
		174	Eopsaltria_australis,
		175	Melanodryas_cucullata,
		176	Petroica_macrocephala,
		177	Petroica_goodenovii,
		178	Petroica_australis,
		179	Drymodes_brunneopygia,
		180	Auriparus_flaviceps,
		181	Anthoscopus_minutus,
		182	Anthoscopus_caroli,
		183	Remiz_pendulinus,
		184	Pseudopodoces_humilis,
		185	Parus_major,
		186	Parus_palustris,
		187	Parus_albiventris,
		188	Parus_niger,
		189	Baeolophus_inornatus,
		190	Baeolophus_bicolor,
		191	Baeolophus_atricristatus,
		192	Baeolophus_wollweberi,
		193	Parus_cristatus,
		194	Parus_lugubris,
		195	Parus_leucomelas,
		196	Parus_cinerascens,
		197	Parus_carolinensis,
		198	Parus_atricapillus,
		199	Parus_sclateri,
		200	Parus_hudsonicus,
		201	Parus_rufescens,
		202	Parus_cinctus,
		203	Parus_montanus,
		204	Parus_rufonuchalis,
		205	Parus_ater,
		206	Parus_cyanus,
		207	Parus_caeruleus,
		208	Elminia_albicauda,
		209	Elminia_nigromitrata,
		210	Elminia_albonotata,
		211	Elminia_albiventris,
		212	Culicicapa_ceylonensis,
		213	Cephalopyrus_flammiceps,
		214	Stenostira_scita,
		215	Panurus_biarmicus,
		216	Mirafra_africana,
		217	Mirafra_poecilosterna,
		218	Mirafra_gilletti,
		219	Mirafra_hypermetra,
		220	Mirafra_sabota,
		221	Mirafra_hova,
		222	Mirafra_africanoides,
		223	Eremophila_alpestris,
		224	Lullula_arborea,
		225	Galerida_theklae,
		226	Galerida_modesta,
		227	Galerida_cristata,
		228	Galerida_magnirostris,
		229	Alauda_arvensis,
		230	Alauda_razae,
		231	Eremalauda_starki,
		232	Heteromirafra_ruddi,
		233	Spizocorys_conirostris,
		234	Spizocorys_fringillaris,
		235	Melanocorypha_calandra,
		236	Calandrella_somalica,
		237	Calandrella_cinerea,
		238	Certhilauda_albescens,
		239	Certhilauda_burra,
		240	Certhilauda_barlowi,
		241	Certhilauda_chuana,
		242	Certhilauda_subcoronata,
		243	Certhilauda_erythrochlamys,
		244	Ammomanes_deserti,
		245	Eremopterix_australis,
		246	Eremopterix_leucopareia,
		247	Eremopterix_verticalis,
		248	Eremopterix_nigriceps,
		249	Eremopterix_leucotis,
		250	Nicator_chloris,
		251	Nicator_gularis,
		252	Riparia_riparia,
		253	Tachycineta_albilinea,
		254	Tachycineta_thalassina,
		255	Tachycineta_bicolor,
		256	Progne_subis,
		257	Hirundo_ariel,
		258	Petrochelidon_fulva,
		259	Petrochelidon_pyrrhonota,
		260	Hirundo_semirufa,
		261	Hirundo_rustica,
		262	Delichon_urbicum,
		263	Psaltriparus_minimus,
		264	Cettia_fortipes,
		265	Cettia_cetti,
		266	Phylloscopus_humei,
		267	Phylloscopus_trochilus,
		268	Phylloscopus_collybita,
		269	Phylloscopus_sindianus,
		270	Phylloscopus_fuscatus,
		271	Phylloscopus_sibilatrix,
		272	Phylloscopus_bonelli,
		273	Phylloscopus_nitidus,
		274	Phylloscopus_ruficapilla,
		275	Phylloscopus_umbrovirens,
		276	Pholidornis_rushiae,
		277	Acrocephalus_palustris,
		278	Cincloramphus_cruralis,
		279	Bradypterus_cinnamomeus,
		280	Bradypterus_lopezi,
		281	Bradypterus_barratti,
		282	Bradypterus_baboecala,
		283	Bradypterus_sylvaticus,
		284	Locustella_naevia,
		285	Locustella_luscinioides,
		286	Locustella_fluviatilis,
		287	Bradypterus_graueri,
		288	Acrocephalus_luscinius,
		289	Acrocephalus_scirpaceus,
		290	Acrocephalus_baeticatus,
		291	Acrocephalus_dumetorum,
		292	Acrocephalus_orinus,
		293	Acrocephalus_paludicola,
		294	Acrocephalus_bistrigiceps,
		295	Acrocephalus_melanopogon,
		296	Acrocephalus_schoenobaenus,
		297	Acrocephalus_sechellensis,
		298	Acrocephalus_arundinaceus,
		299	Acrocephalus_stentoreus,
		300	Acrocephalus_familiaris,
		301	Acrocephalus_aequinoctialis,
		302	Chloropeta_natalensis,
		303	Hippolais_polyglotta,
		304	Hippolais_icterina,
		305	Scotocerca_inquieta,
		306	Hyliota_flavigaster,
		307	Hyliota_australis,
		308	Hyliota_violacea,
		309	Zosterops_lateralis,
		310	Yuhina_brunneiceps,
		311	Turdoides_squamiceps,
		312	Turdoides_altirostris,
		313	Garrulax_morrisonianus,
		314	Sylvia_nana,
		315	Sylvia_melanothorax,
		316	Sylvia_rueppelli,
		317	Sylvia_cantillans,
		318	Sylvia_melanocephala,
		319	Sylvia_mystacea,
		320	Sylvia_conspicillata,
		321	Sylvia_undata,
		322	Sylvia_deserticola,
		323	Sylvia_sarda,
		324	Sylvia_communis,
		325	Sylvia_nisoria,
		326	Sylvia_boehmi,
		327	Sylvia_subcaerulea,
		328	Sylvia_buryi,
		329	Sylvia_hortensis,
		330	Sylvia_leucomelaena,
		331	Sylvia_curruca,
		332	Sylvia_atricapilla,
		333	Sylvia_borin,
		334	Paradoxornis_webbianus,
		335	Chamaea_fasciata,
		336	Hypergerus_atriceps,
		337	Cisticola_anonymus,
		338	Cisticola_robustus,
		339	Cisticola_cinereolus,
		340	Cisticola_tinniens,
		341	Cisticola_exilis,
		342	Cisticola_brunnescens,
		343	Cisticola_juncidis,
		344	Cisticola_ayresii,
		345	Eremomela_icteropygialis,
		346	Apalis_thoracica,
		347	Camaroptera_brachyura,
		348	Camaroptera_superciliaris,
		349	Prinia_gracilis,
		350	Andropadus_importunus,
		351	Bleda_syndactylus,
		352	Bleda_notatus,
		353	Chlorocichla_flaviventris,
		354	Andropadus_nigriceps,
		355	Andropadus_milanjensis,
		356	Phyllastrephus_debilis,
		357	Phyllastrephus_icterinus,
		358	Phyllastrephus_terrestris,
		359	Phyllastrephus_cabanisi,
		360	Phyllastrephus_fischeri,
		361	Phyllastrephus_flavostriatus,
		362	Andropadus_gracilis,
		363	Criniger_calurus,
		364	Pycnonotus_sinensis,
		365	Pycnonotus_capensis,
		366	Pycnonotus_barbatus,
		367	Pycnonotus_nigricans,
		368	Pycnonotus_xanthopygos,
		369	Alophoixus_finschii,
		370	Hypsipetes_olivaceus,
		371	Ixos_amaurotis,
		372	Bradypterus_victorini,
		373	Sphenoeacus_afer,
		374	Melocichla_mentalis,
		375	Sylvietta_rufescens,
		376	Sylvietta_whytii,
		377	Sylvietta_virens,
		378	Sylvietta_brachyura,
		379	Sylvietta_denti,
		380	Regulus_ignicapilla,
		381	Regulus_regulus,
		382	Phainopepla_nitens,
		383	Bombycilla_cedrorum,
		384	Bombycilla_garrulus,
		385	Certhia_familiaris,
		386	Certhia_brachydactyla,
		387	Cistothorus_palustris,
		388	Cistothorus_platensis,
		389	Cistothorus_meridae,
		390	Troglodytes_troglodytes,
		391	Troglodytes_cobbi,
		392	Troglodytes_aedon,
		393	Thryothorus_leucotis,
		394	Thryothorus_felix,
		395	Thryothorus_rufalbus,
		396	Thryothorus_sinaloa,
		397	Thryomanes_bewickii,
		398	Thryothorus_ludovicianus,
		399	Campylorhynchus_griseus,
		400	Campylorhynchus_nuchalis,
		401	Campylorhynchus_brunneicapillus,
		402	Catherpes_mexicanus,
		403	Salpinctes_obsoletus,
		404	Polioptila_dumicola,
		405	Sitta_europaea,
		406	Sitta_carolinensis,
		407	Scissirostrum_dubium,
		408	Aplonis_opaca,
		409	Aplonis_dichroa,
		410	Mino_anais,
		411	Gracula_religiosa,
		412	Creatophora_cinerea,
		413	Sturnus_unicolor,
		414	Sturnus_vulgaris,
		415	Leucopsar_rothschildi,
		416	Sturnus_malabaricus,
		417	Sturnus_pagodarum,
		418	Acridotheres_cristatellus,
		419	Acridotheres_fuscus,
		420	Acridotheres_ginginianus,
		421	Acridotheres_tristis,
		422	Sturnus_philippensis,
		423	Sturnus_sturninus,
		424	Sturnus_contra,
		425	Sturnus_roseus,
		426	Cinnyricinclus_leucogaster,
		427	Onychognathus_walleri,
		428	Onychognathus_morio,
		429	Onychognathus_tristramii,
		430	Onychognathus_albirostris,
		431	Onychognathus_salvadorii,
		432	Onychognathus_nabouroup,
		433	Onychognathus_tenuirostris,
		434	Lamprotornis_corruscus,
		435	Lamprotornis_purpureiceps,
		436	Lamprotornis_mevesii,
		437	Cosmopsarus_unicolor,
		438	Lamprotornis_purpuroptera,
		439	Lamprotornis_caudatus,
		440	Lamprotornis_australis,
		441	Cosmopsarus_regius,
		442	Lamprotornis_splendidus,
		443	Lamprotornis_superbus,
		444	Lamprotornis_pulcher,
		445	Spreo_bicolor,
		446	Spreo_fischeri,
		447	Lamprotornis_nitens,
		448	Lamprotornis_chalybaeus,
		449	Speculipastor_bicolor,
		450	Saroglossa_spiloptera,
		451	Mimus_parvulus,
		452	Mimus_gundlachii,
		453	Mimus_patagonicus,
		454	Mimus_thenca,
		455	Mimus_polyglottos,
		456	Mimus_gilvus,
		457	Mimus_longicaudatus,
		458	Oreoscoptes_montanus,
		459	Toxostoma_longirostre,
		460	Toxostoma_rufum,
		461	Toxostoma_curvirostre,
		462	Toxostoma_bendirei,
		463	Toxostoma_lecontei,
		464	Toxostoma_crissale,
		465	Dumetella_carolinensis,
		466	Buphagus_africanus,
		467	Buphagus_erythrorhynchus,
		468	Cinclus_schulzi,
		469	Cinclus_pallasii,
		470	Cinclus_cinclus,
		471	Cinclus_mexicanus,
		472	Zoothera_naevia,
		473	Catharus_guttatus,
		474	Catharus_minimus,
		475	Catharus_fuscescens,
		476	Catharus_ustulatus,
		477	Hylocichla_mustelina,
		478	Turdus_migratorius,
		479	Turdus_cardis,
		480	Turdus_pilaris,
		481	Turdus_torquatus,
		482	Turdus_albicollis,
		483	Turdus_grayi,
		484	Turdus_iliacus,
		485	Turdus_helleri,
		486	Turdus_merula,
		487	Turdus_viscivorus,
		488	Turdus_philomelos,
		489	Myadestes_palmeri,
		490	Sialia_mexicana,
		491	Sialia_currucoides,
		492	Sialia_sialis,
		493	Dioptrornis_fischeri,
		494	Melaenornis_pammelaina,
		495	Melaenornis_edolioides,
		496	Sigelus_silens,
		497	Empidornis_semipartitus,
		498	Namibornis_herero,
		499	Myioparus_plumbeus,
		500	Myioparus_griseigularis,
		501	Bradornis_infuscatus,
		502	Bradornis_pallidus,
		503	Bradornis_mariquensis,
		504	Bradornis_microrhynchus,
		505	Muscicapa_caerulescens,
		506	Muscicapa_epulata,
		507	Muscicapa_comitata,
		508	Muscicapa_striata,
		509	Muscicapa_cassini,
		510	Muscicapa_adusta,
		511	Muscicapa_sethsmithi,
		512	Muscicapa_infuscata,
		513	Erithacus_rubecula,
		514	Phoenicurus_phoenicurus,
		515	Phoenicurus_ochruros,
		516	Myrmecocichla_aethiops,
		517	Oenanthe_oenanthe,
		518	Saxicola_torquatus,
		519	Saxicola_rubetra,
		520	Ficedula_hypoleuca,
		521	Ficedula_albicollis,
		522	Ficedula_semitorquata,
		523	Ficedula_parva,
		524	Ficedula_zanthopygia,
		525	Luscinia_megarhynchos,
		526	Luscinia_luscinia,
		527	Luscinia_svecica,
		528	Promerops_gurneyi,
		529	Promerops_cafer,
		530	Nectarinia_coccinigaster,
		531	Nectarinia_dussumieri,
		532	Nectarinia_osea,
		533	Macronyx_sharpei,
		534	Macronyx_ameliae,
		535	Macronyx_croceus,
		536	Macronyx_fuellebornii,
		537	Macronyx_aurantiigula,
		538	Macronyx_capensis,
		539	Anthus_crenatus,
		540	Anthus_hoeschi,
		541	Anthus_novaeseelandiae,
		542	Anthus_lineiventris,
		543	Anthus_campestris,
		544	Anthus_leucophrys,
		545	Anthus_similis,
		546	Anthus_melindae,
		547	Anthus_chloris,
		548	Anthus_lutescens,
		549	Anthus_vaalensis,
		550	Anthus_trivialis,
		551	Anthus_pratensis,
		552	Anthus_spinoletta,
		553	Anthus_petrosus,
		554	Dendronanthus_indicus,
		555	Tmetothylacus_tenellus,
		556	Motacilla_aguimp,
		557	Motacilla_citreola,
		558	Motacilla_flava,
		559	Motacilla_cinerea,
		560	Motacilla_grandis,
		561	Motacilla_madaraspatensis,
		562	Motacilla_alba,
		563	Motacilla_capensis,
		564	Motacilla_clara,
		565	Petronia_xanthocollis,
		566	Montifringilla_nivalis,
		567	Petronia_petronia,
		568	Passer_montanus,
		569	Passer_domesticus,
		570	Passer_rutilans,
		571	Passer_griseus,
		572	Coccothraustes_coccothraustes,
		573	Mycerobas_carnipes,
		574	Carduelis_spinoides,
		575	Carduelis_chloris,
		576	Rhodopechys_obsoletus,
		577	Rhodopechys_sanguineus,
		578	Carduelis_hornemanni,
		579	Carduelis_flammea,
		580	Loxia_curvirostra,
		581	Loxia_scotica,
		582	Loxia_leucoptera,
		583	Serinus_scotops,
		584	Serinus_atrogularis,
		585	Serinus_citrinipectus,
		586	Serinus_mozambicus,
		587	Serinus_mennelli,
		588	Serinus_leucopterus,
		589	Serinus_totta,
		590	Serinus_nigriceps,
		591	Serinus_syriacus,
		592	Serinus_striolatus,
		593	Serinus_flaviventris,
		594	Serinus_sulphuratus,
		595	Serinus_gularis,
		596	Serinus_albogularis,
		597	Serinus_burtoni,
		598	Serinus_serinus,
		599	Serinus_pusillus,
		600	Serinus_alario,
		601	Serinus_tristriatus,
		602	Serinus_canicollis,
		603	Serinus_flavivertex,
		604	Serinus_canaria,
		605	Carduelis_cannabina,
		606	Carduelis_flavirostris,
		607	Carduelis_spinus,
		608	Carduelis_pinus,
		609	Carduelis_tristis,
		610	Carduelis_psaltria,
		611	Carduelis_lawrencei,
		612	Carduelis_carduelis,
		613	Carduelis_citrinella,
		614	Eremopsaltria_mongolicus,
		615	Bucanetes_githagineus,
		616	Pinicola_enucleator,
		617	Pyrrhula_pyrrhula,
		618	Paroreomyza_montana,
		619	Pseudonestor_xanthophrys,
		620	Loxops_coccineus,
		621	Oreomystis_mana,
		622	Vestiaria_coccinea,
		623	Himatione_sanguinea,
		624	Loxioides_bailleui,
		625	Telespiza_cantans,
		626	Telespiza_ultima,
		627	Hemignathus_munroi,
		628	Hemignathus_virens,
		629	Carpodacus_mexicanus,
		630	Carpodacus_erythrinus,
		631	Carpodacus_rubicilla,
		632	Carpodacus_cassinii,
		633	Callacanthis_burtoni,
		634	Carpodacus_purpureus,
		635	Leucosticte_australis,
		636	Leucosticte_tephrocotis,
		637	Leucosticte_atrata,
		638	Carpodacus_synoicus,
		639	Carpodacus_roseus,
		640	Carpodacus_puniceus,
		641	Fringilla_teydea,
		642	Fringilla_coelebs,
		643	Fringilla_montifringilla,
		644	Calcarius_pictus,
		645	Calcarius_ornatus,
		646	Calcarius_lapponicus,
		647	Calcarius_mccownii,
		648	Plectrophenax_nivalis,
		649	Icterus_gularis,
		650	Icterus_galbula,
		651	Icterus_pustulatus,
		652	Icterus_bullockii,
		653	Quiscalus_lugubris,
		654	Quiscalus_mexicanus,
		655	Quiscalus_major,
		656	Quiscalus_quiscula,
		657	Euphagus_carolinus,
		658	Euphagus_cyanocephalus,
		659	Agelaius_xanthomus,
		660	Agelaius_humeralis,
		661	Agelaius_assimilis,
		662	Agelaius_tricolor,
		663	Agelaius_phoeniceus,
		664	Molothrus_ater,
		665	Molothrus_aeneus,
		666	Molothrus_rufoaxillaris,
		667	Dives_dives,
		668	Nesopsar_nigerrimus,
		669	Agelasticus_thilius,
		670	Agelaioides_badius,
		671	Chrysomus_icterocephalus,
		672	Curaeus_curaeus,
		673	Amblyramphus_holosericeus,
		674	Cacicus_solitarius,
		675	Cacicus_chrysopterus,
		676	Cacicus_uropygialis,
		677	Cacicus_haemorrhous,
		678	Clypicterus_oseryi,
		679	Cacicus_cela,
		680	Psarocolius_bifasciatus,
		681	Psarocolius_viridis,
		682	Psarocolius_guatimozinus,
		683	Psarocolius_wagleri,
		684	Psarocolius_atrovirens,
		685	Psarocolius_angustifrons,
		686	Sturnella_defilippii,
		687	Sturnella_magna,
		688	Sturnella_neglecta,
		689	Sturnella_loyca,
		690	Sturnella_superciliaris,
		691	Sturnella_bellicosa,
		692	Dolichonyx_oryzivorus,
		693	Xanthocephalus_xanthocephalus,
		694	Emberiza_striolata,
		695	Emberiza_tahapisi,
		696	Emberiza_impetuani,
		697	Emberiza_capensis,
		698	Emberiza_cabanisi,
		699	Emberiza_flaviventris,
		700	Melophus_lathami,
		701	Miliaria_calandra,
		702	Emberiza_cioides,
		703	Emberiza_cia,
		704	Emberiza_hortulana,
		705	Emberiza_cirlus,
		706	Emberiza_citrinella,
		707	Emberiza_elegans,
		708	Emberiza_schoeniclus,
		709	Aimophila_carpalis,
		710	Arremonops_rufivirgatus,
		711	Ammodramus_savannarum,
		712	Aimophila_aestivalis,
		713	Aimophila_botterii,
		714	Aimophila_mystacalis,
		715	Aimophila_humeralis,
		716	Spizella_arborea,
		717	Passerella_iliaca,
		718	Junco_hyemalis,
		719	Junco_phaeonotus,
		720	Zonotrichia_atricapilla,
		721	Zonotrichia_leucophrys,
		722	Zonotrichia_albicollis,
		723	Zonotrichia_querula,
		724	Zonotrichia_capensis,
		725	Pezopetes_capitalis,
		726	Pipilo_fuscus,
		727	Pipilo_aberti,
		728	Pipilo_erythrophthalmus,
		729	Pipilo_maculatus,
		730	Pipilo_chlorurus,
		731	Pooecetes_gramineus,
		732	Ammodramus_caudacutus,
		733	Ammodramus_maritimus,
		734	Ammodramus_leconteii,
		735	Amphispiza_belli,
		736	Ammodramus_henslowii,
		737	Ammodramus_bairdii,
		738	Melospiza_lincolnii,
		739	Melospiza_georgiana,
		740	Melospiza_melodia,
		741	Passerculus_sandwichensis,
		742	Amphispiza_bilineata,
		743	Aimophila_quinquestriata,
		744	Spizella_pallida,
		745	Spizella_passerina,
		746	Spizella_breweri,
		747	Spizella_pusilla,
		748	Spizella_atrogularis,
		749	Calamospiza_melanocorys,
		750	Chondestes_grammacus,
		751	Icteria_virens,
		752	Seiurus_aurocapilla,
		753	Oporornis_formosus,
		754	Oporornis_tolmiei,
		755	Oporornis_philadelphia,
		756	Geothlypis_trichas,
		757	Seiurus_noveboracensis,
		758	Seiurus_motacilla,
		759	Mniotilta_varia,
		760	Limnothlypis_swainsonii,
		761	Protonotaria_citrea,
		762	Vermivora_peregrina,
		763	Vermivora_ruficapilla,
		764	Vermivora_pinus,
		765	Vermivora_chrysoptera,
		766	Wilsonia_citrina,
		767	Dendroica_magnolia,
		768	Parula_americana,
		769	Dendroica_tigrina,
		770	Dendroica_fusca,
		771	Dendroica_pensylvanica,
		772	Dendroica_petechia,
		773	Dendroica_striata,
		774	Dendroica_castanea,
		775	Dendroica_cerulea,
		776	Setophaga_ruticilla,
		777	Dendroica_caerulescens,
		778	Dendroica_discolor,
		779	Dendroica_nigrescens,
		780	Dendroica_townsendi,
		781	Dendroica_virens,
		782	Dendroica_adelaidae,
		783	Dendroica_dominica,
		784	Dendroica_coronata,
		785	Dendroica_palmarum,
		786	Wilsonia_canadensis,
		787	Wilsonia_pusilla,
		788	Myioborus_pictus,
		789	Pheucticus_melanocephalus,
		790	Pheucticus_ludovicianus,
		791	Spiza_americana,
		792	Passerina_caerulea,
		793	Passerina_amoena,
		794	Passerina_leclancherii,
		795	Passerina_ciris,
		796	Passerina_versicolor,
		797	Passerina_cyanea,
		798	Piranga_olivacea,
		799	Piranga_ludoviciana,
		800	Piranga_rubra,
		801	Cardinalis_cardinalis,
		802	Thraupis_episcopus,
		803	Geospiza_conirostris,
		804	Geospiza_fuliginosa,
		805	Geospiza_difficilis,
		806	Geospiza_scandens,
		807	Geospiza_magnirostris,
		808	Geospiza_fortis,
		809	Tiaris_olivaceus,
		810	Nesospiza_acunhae,
		811	Sporophila_minuta,
		812	Ramphocelus_costaricensis,
		813	Volatinia_jacarina,
		814	Prunella_collaris,
		815	Prunella_modularis,
		816	Amblyospiza_albifrons,
		817	Anaplectes_rubriceps,
		818	Sporopipes_frontalis,
		819	Sporopipes_squamifrons,
		820	Plocepasser_donaldsoni,
		821	Plocepasser_mahali,
		822	Philetairus_socius,
		823	Dinemellia_dinemelli,
		824	Malimbus_nitens,
		825	Malimbus_ibadanensis,
		826	Malimbus_racheliae,
		827	Malimbus_coronatus,
		828	Malimbus_rubricollis,
		829	Malimbus_erythrogaster,
		830	Malimbus_malimbicus,
		831	Malimbus_scutatus,
		832	Malimbus_cassini,
		833	Ploceus_preussi,
		834	Ploceus_luteolus,
		835	Ploceus_ocularis,
		836	Ploceus_velatus,
		837	Ploceus_capensis,
		838	Ploceus_jacksoni,
		839	Ploceus_intermedius,
		840	Ploceus_melanocephalus,
		841	Ploceus_taeniopterus,
		842	Ploceus_cucullatus,
		843	Ploceus_baglafecht,
		844	Ploceus_princeps,
		845	Ploceus_nigerrimus,
		846	Ploceus_pelzelni,
		847	Ploceus_bicolor,
		848	Ploceus_vitellinus,
		849	Ploceus_spekei,
		850	Ploceus_nigricollis,
		851	Ploceus_angolensis,
		852	Ploceus_tricolor,
		853	Ploceus_galbula,
		854	Ploceus_grandis,
		855	Ploceus_bertrandi,
		856	Ploceus_sanctithomae,
		857	Ploceus_melanogaster,
		858	Ploceus_benghalensis,
		859	Ploceus_xanthopterus,
		860	Ploceus_philippinus,
		861	Ploceus_heuglini,
		862	Ploceus_xanthops,
		863	Ploceus_superciliosus,
		864	Ploceus_olivaceiceps,
		865	Ploceus_alienus,
		866	Ploceus_megarhynchus,
		867	Foudia_flavicans,
		868	Foudia_madagascariensis,
		869	Foudia_rubra,
		870	Foudia_eminentissima,
		871	Foudia_sechellarum,
		872	Pseudonigrita_arnaudi,
		873	Quelea_cardinalis,
		874	Quelea_quelea,
		875	Euplectes_gierowii,
		876	Euplectes_franciscanus,
		877	Euplectes_ardens,
		878	Euplectes_hordeaceus,
		879	Euplectes_nigroventris,
		880	Euplectes_orix,
		881	Euplectes_axillaris,
		882	Euplectes_albonotatus,
		883	Euplectes_macroura,
		884	Euplectes_hartlaubi,
		885	Euplectes_jacksoni,
		886	Euplectes_progne,
		887	Euplectes_capensis,
		888	Euplectes_aureus,
		889	Euplectes_afer,
		890	Histurgops_ruficaudus,
		891	Bubalornis_albirostris,
		892	Lagonosticta_senegala,
		893	Padda_oryzivora,
		894	Lonchura_striata,
		895	Poephila_acuticauda,
		896	Taeniopygia_guttata,
		897	Vidua_chalybeata,
		898	Vidua_macroura,
		899	Vidua_paradisaea
	;
	TREE * UNTITLED = [&R] (((1:34.13043674,(((((2:8.917236053,(((3:7.205568452,(4:3.449990439,5:3.449990439):3.755578013):1.148310595,(6:4.052875733,7:4.052875733):4.301003314):0.5148555645,8:8.868734612):0.04850144126):1.560794403,(9:0.976760123,10:0.976760123):9.501270334):8.382745567,11:18.86077602):0.558445908,(12:14.55852903,(13:1.963624301,14:1.963624301):12.59490473):4.860692906):3.018548953,…
END;
