# Supplementary material for: Polygyny is linked to accelerated birdsong evolution but not to larger song repertoires
Source: Nat Commun. 2019 Feb 21;10:884. doi: 10.1038/s41467-019-08621-3 (PMC6385279; doi:10.1038/s41467-019-08621-3)
Supplement: Supplementary file 9 — Supplementary Software 1 [file 41467_2019_8621_MOESM9_ESM.zip › Final Revision Code/MacOnly BayesTraits Code/samplematezillaHack66.nex]

#NEXUS
[R-package APE, Thu Jan 11 18:46:54 2018]
BEGIN TAXA;
	DIMENSIONS NTAX = 899;
	TAXLABELS
		Tyrannus_tyrannus
		Myiarchus_crinitus
		Myiarchus_cinerascens
		Sayornis_nigricans
		Sayornis_phoebe
		Empidonax_minimus
		Empidonax_traillii
		Empidonax_alnorum
		Empidonax_difficilis
		Empidonax_flaviventris
		Empidonax_virescens
		Contopus_sordidulus
		Pyrocephalus_rubinus
		Elaenia_chiriquensis
		Oxyruncus_cristatus
		Cercomacra_tyrannina
		Gymnopithys_leucaspis
		Conopophaga_lineata
		Xenops_minutus
		Thripadectes_rufobrunneus
		Automolus_ochrolaemus
		Automolus_rubiginosus
		Cinclodes_albiventris
		Cinclodes_fuscus
		Cinclodes_antarcticus
		Cinclodes_comechingonus
		Cinclodes_albidiventris
		Furnarius_rufus
		Leptasthenura_yanacensis
		Leptasthenura_striolata
		Cranioleuca_erythrops
		Synallaxis_brachyura
		Synallaxis_erythrothorax
		Synallaxis_zimmeri
		Pseudoseisura_lophotes
		Pseudoseisura_cristata
		Phacellodomus_maculipectus
		Phacellodomus_striaticollis
		Sclerurus_caudacutus
		Sclerurus_guatemalensis
		Scenopoeetes_dentirostris
		Prionodura_newtoniana
		Ailuroedus_melanotis
		Ailuroedus_crassirostris
		Ptilonorhynchus_violaceus
		Chlamydera_cerviniventris
		Chlamydera_nuchalis
		Chlamydera_lauterbachi
		Chlamydera_maculata
		Chlamydera_guttata
		Malurus_cyanocephalus
		Malurus_melanocephalus
		Malurus_leucopterus
		Malurus_pulcherrimus
		Malurus_coronatus
		Malurus_cyaneus
		Malurus_splendens
		Malurus_lamberti
		Malurus_amabilis
		Malurus_alboscapulatus
		Malurus_elegans
		Pardalotus_quadragintus
		Pardalotus_striatus
		Pardalotus_punctatus
		Manorina_melanocephala
		Pycnoptilus_floccosus
		Sericornis_frontalis
		Acanthornis_magna
		Gerygone_igata
		Pomatostomus_temporalis
		Orthonyx_spaldingii
		Notiomystis_cincta
		Pyrrhocorax_graculus
		Perisoreus_infaustus
		Perisoreus_canadensis
		Aphelocoma_ultramarina
		Aphelocoma_coerulescens
		Aphelocoma_insularis
		Aphelocoma_californica
		Cyanocitta_cristata
		Calocitta_formosa
		Pica_hudsonia
		Pica_nuttalli
		Pica_pica
		Corvus_monedula
		Corvus_rhipidurus
		Corvus_brachyrhynchos
		Corvus_corone
		Lanius_somalicus
		Lanius_gubernator
		Lanius_sphenocercus
		Lanius_excubitor
		Lanius_ludovicianus
		Lanius_dorsalis
		Lanius_nubicus
		Lanius_tigrinus
		Lanius_schach
		Lanius_bucephalus
		Lanius_vittatus
		Lanius_collurio
		Lanius_minor
		Lanius_senator
		Lanius_collaris
		Manucodia_keraudrenii
		Manucodia_chalybatus
		Parotia_wahnesi
		Parotia_carolae
		Pteridophora_alberti
		Ptiloris_magnificus
		Lophorina_superba
		Cicinnurus_magnificus
		Paradisaea_minor
		Epimachus_meyeri
		Epimachus_fastuosus
		Epimachus_albertisi
		Chasiempis_sandwichensis
		Arses_telescophthalmus
		Grallina_cyanoleuca
		Terpsiphone_rufocinerea
		Terpsiphone_bedfordi
		Terpsiphone_corvina
		Terpsiphone_viridis
		Terpsiphone_atrochalybeia
		Terpsiphone_rufiventer
		Terpsiphone_paradisi
		Hypothymis_azurea
		Trochocercus_cyanomelas
		Trochocercus_nitens
		Rhipidura_leucophrys
		Dicrurus_forficatus
		Dicrurus_adsimilis
		Dicrurus_ludwigii
		Cyclarhis_gujanensis
		Vireo_altiloquus
		Vireo_flavoviridis
		Vireo_olivaceus
		Vireo_philadelphicus
		Vireo_vicinior
		Vireo_huttoni
		Vireo_solitarius
		Vireo_flavifrons
		Vireo_atricapilla
		Vireo_griseus
		Vireo_bellii
		Pachycephala_pectoralis
		Psophodes_olivaceus
		Mohoua_ochrocephala
		Mohoua_albicilla
		Mohoua_novaeseelandiae
		Campephaga_quiscalina
		Campephaga_phoenicea
		Coracina_azurea
		Lalage_tricolor
		Coracina_cinerea
		Gymnorhina_tibicen
		Laniarius_erythrogaster
		Malaconotus_blanchoti
		Tchagra_minutus
		Dryoscopus_cubla
		Platysteira_castanea
		Platysteira_chalybea
		Platysteira_concreta
		Platysteira_cyanea
		Platysteira_peltata
		Batis_occulta
		Prionops_retzii
		Tephrodornis_pondicerianus
		Calicalicus_madagascariensis
		Euryceros_prevostii
		Vanga_curvirostris
		Tylas_eduardi
		Chaetops_frenatus
		Chaetops_aurantius
		Petroica_macrocephala
		Petroica_australis
		Petroica_goodenovii
		Drymodes_brunneopygia
		Melanodryas_cucullata
		Eopsaltria_australis
		Auriparus_flaviceps
		Anthoscopus_caroli
		Anthoscopus_minutus
		Remiz_pendulinus
		Parus_lugubris
		Parus_leucomelas
		Parus_montanus
		Parus_cinerascens
		Parus_atricapillus
		Parus_sclateri
		Parus_cinctus
		Parus_hudsonicus
		Parus_rufescens
		Parus_carolinensis
		Baeolophus_inornatus
		Baeolophus_bicolor
		Baeolophus_atricristatus
		Baeolophus_wollweberi
		Parus_cristatus
		Parus_rufonuchalis
		Parus_ater
		Parus_niger
		Parus_albiventris
		Parus_palustris
		Parus_major
		Parus_cyanus
		Parus_caeruleus
		Pseudopodoces_humilis
		Cephalopyrus_flammiceps
		Stenostira_scita
		Elminia_albicauda
		Elminia_nigromitrata
		Elminia_albonotata
		Elminia_albiventris
		Culicicapa_ceylonensis
		Andropadus_importunus
		Chlorocichla_flaviventris
		Andropadus_milanjensis
		Andropadus_nigriceps
		Bleda_notatus
		Bleda_syndactylus
		Andropadus_gracilis
		Criniger_calurus
		Phyllastrephus_flavostriatus
		Phyllastrephus_fischeri
		Phyllastrephus_cabanisi
		Phyllastrephus_terrestris
		Phyllastrephus_icterinus
		Phyllastrephus_debilis
		Hypsipetes_olivaceus
		Ixos_amaurotis
		Alophoixus_finschii
		Pycnonotus_nigricans
		Pycnonotus_barbatus
		Pycnonotus_capensis
		Pycnonotus_sinensis
		Pycnonotus_xanthopygos
		Hypergerus_atriceps
		Cisticola_anonymus
		Cisticola_exilis
		Cisticola_robustus
		Cisticola_brunnescens
		Cisticola_juncidis
		Cisticola_ayresii
		Cisticola_tinniens
		Cisticola_cinereolus
		Eremomela_icteropygialis
		Apalis_thoracica
		Camaroptera_brachyura
		Camaroptera_superciliaris
		Prinia_gracilis
		Zosterops_lateralis
		Yuhina_brunneiceps
		Turdoides_altirostris
		Turdoides_squamiceps
		Garrulax_morrisonianus
		Sylvia_borin
		Sylvia_atricapilla
		Sylvia_nisoria
		Sylvia_subcaerulea
		Sylvia_boehmi
		Sylvia_curruca
		Sylvia_hortensis
		Sylvia_leucomelaena
		Sylvia_buryi
		Sylvia_cantillans
		Sylvia_melanocephala
		Sylvia_mystacea
		Sylvia_melanothorax
		Sylvia_rueppelli
		Sylvia_undata
		Sylvia_deserticola
		Sylvia_sarda
		Sylvia_conspicillata
		Sylvia_communis
		Sylvia_nana
		Chamaea_fasciata
		Paradoxornis_webbianus
		Hyliota_violacea
		Hyliota_flavigaster
		Hyliota_australis
		Scotocerca_inquieta
		Chloropeta_natalensis
		Acrocephalus_sechellensis
		Acrocephalus_arundinaceus
		Acrocephalus_familiaris
		Acrocephalus_aequinoctialis
		Acrocephalus_luscinius
		Acrocephalus_stentoreus
		Acrocephalus_paludicola
		Acrocephalus_bistrigiceps
		Acrocephalus_melanopogon
		Acrocephalus_schoenobaenus
		Acrocephalus_orinus
		Acrocephalus_dumetorum
		Acrocephalus_baeticatus
		Acrocephalus_scirpaceus
		Hippolais_polyglotta
		Hippolais_icterina
		Bradypterus_sylvaticus
		Bradypterus_baboecala
		Bradypterus_cinnamomeus
		Bradypterus_lopezi
		Bradypterus_barratti
		Cincloramphus_cruralis
		Bradypterus_graueri
		Locustella_naevia
		Locustella_luscinioides
		Locustella_fluviatilis
		Acrocephalus_palustris
		Pholidornis_rushiae
		Phylloscopus_humei
		Phylloscopus_fuscatus
		Phylloscopus_collybita
		Phylloscopus_sindianus
		Phylloscopus_trochilus
		Phylloscopus_sibilatrix
		Phylloscopus_bonelli
		Phylloscopus_nitidus
		Phylloscopus_umbrovirens
		Phylloscopus_ruficapilla
		Cettia_cetti
		Cettia_fortipes
		Psaltriparus_minimus
		Progne_subis
		Tachycineta_albilinea
		Tachycineta_bicolor
		Tachycineta_thalassina
		Riparia_riparia
		Hirundo_ariel
		Petrochelidon_fulva
		Petrochelidon_pyrrhonota
		Hirundo_semirufa
		Hirundo_rustica
		Delichon_urbicum
		Bradypterus_victorini
		Sphenoeacus_afer
		Melocichla_mentalis
		Sylvietta_rufescens
		Sylvietta_virens
		Sylvietta_whytii
		Sylvietta_brachyura
		Sylvietta_denti
		Panurus_biarmicus
		Mirafra_africanoides
		Mirafra_poecilosterna
		Mirafra_africana
		Mirafra_hova
		Mirafra_gilletti
		Mirafra_hypermetra
		Mirafra_sabota
		Calandrella_somalica
		Calandrella_cinerea
		Spizocorys_fringillaris
		Spizocorys_conirostris
		Eremalauda_starki
		Melanocorypha_calandra
		Alauda_arvensis
		Alauda_razae
		Galerida_theklae
		Galerida_modesta
		Galerida_cristata
		Galerida_magnirostris
		Lullula_arborea
		Eremophila_alpestris
		Certhilauda_burra
		Certhilauda_barlowi
		Certhilauda_albescens
		Ammomanes_deserti
		Certhilauda_subcoronata
		Certhilauda_chuana
		Certhilauda_erythrochlamys
		Heteromirafra_ruddi
		Eremopterix_australis
		Eremopterix_verticalis
		Eremopterix_leucopareia
		Eremopterix_leucotis
		Eremopterix_nigriceps
		Nicator_gularis
		Nicator_chloris
		Regulus_ignicapilla
		Regulus_regulus
		Polioptila_dumicola
		Catherpes_mexicanus
		Salpinctes_obsoletus
		Campylorhynchus_brunneicapillus
		Campylorhynchus_nuchalis
		Campylorhynchus_griseus
		Cistothorus_meridae
		Cistothorus_palustris
		Cistothorus_platensis
		Troglodytes_troglodytes
		Troglodytes_aedon
		Troglodytes_cobbi
		Thryothorus_felix
		Thryothorus_sinaloa
		Thryothorus_rufalbus
		Thryothorus_leucotis
		Thryothorus_ludovicianus
		Thryomanes_bewickii
		Certhia_familiaris
		Certhia_brachydactyla
		Sitta_carolinensis
		Sitta_europaea
		Scissirostrum_dubium
		Aplonis_dichroa
		Aplonis_opaca
		Mino_anais
		Gracula_religiosa
		Creatophora_cinerea
		Sturnus_roseus
		Leucopsar_rothschildi
		Sturnus_pagodarum
		Sturnus_malabaricus
		Acridotheres_cristatellus
		Acridotheres_fuscus
		Acridotheres_ginginianus
		Acridotheres_tristis
		Sturnus_philippensis
		Sturnus_sturninus
		Sturnus_contra
		Sturnus_unicolor
		Sturnus_vulgaris
		Cinnyricinclus_leucogaster
		Onychognathus_nabouroup
		Onychognathus_salvadorii
		Onychognathus_albirostris
		Onychognathus_tristramii
		Onychognathus_walleri
		Onychognathus_morio
		Onychognathus_tenuirostris
		Speculipastor_bicolor
		Saroglossa_spiloptera
		Lamprotornis_purpureiceps
		Lamprotornis_corruscus
		Lamprotornis_australis
		Lamprotornis_purpuroptera
		Lamprotornis_caudatus
		Lamprotornis_mevesii
		Cosmopsarus_unicolor
		Cosmopsarus_regius
		Lamprotornis_splendidus
		Spreo_bicolor
		Spreo_fischeri
		Lamprotornis_pulcher
		Lamprotornis_superbus
		Lamprotornis_nitens
		Lamprotornis_chalybaeus
		Mimus_parvulus
		Mimus_polyglottos
		Mimus_gilvus
		Mimus_longicaudatus
		Mimus_patagonicus
		Mimus_thenca
		Mimus_gundlachii
		Oreoscoptes_montanus
		Toxostoma_bendirei
		Toxostoma_lecontei
		Toxostoma_crissale
		Toxostoma_rufum
		Toxostoma_longirostre
		Toxostoma_curvirostre
		Dumetella_carolinensis
		Buphagus_africanus
		Buphagus_erythrorhynchus
		Cinclus_cinclus
		Cinclus_pallasii
		Cinclus_mexicanus
		Cinclus_schulzi
		Zoothera_naevia
		Hylocichla_mustelina
		Catharus_guttatus
		Catharus_minimus
		Catharus_fuscescens
		Catharus_ustulatus
		Turdus_philomelos
		Turdus_viscivorus
		Turdus_migratorius
		Turdus_cardis
		Turdus_pilaris
		Turdus_torquatus
		Turdus_albicollis
		Turdus_grayi
		Turdus_helleri
		Turdus_iliacus
		Turdus_merula
		Myadestes_palmeri
		Sialia_currucoides
		Sialia_mexicana
		Sialia_sialis
		Dioptrornis_fischeri
		Luscinia_megarhynchos
		Luscinia_luscinia
		Luscinia_svecica
		Oenanthe_oenanthe
		Myrmecocichla_aethiops
		Saxicola_torquatus
		Saxicola_rubetra
		Phoenicurus_ochruros
		Phoenicurus_phoenicurus
		Ficedula_parva
		Ficedula_albicollis
		Ficedula_hypoleuca
		Ficedula_semitorquata
		Ficedula_zanthopygia
		Erithacus_rubecula
		Myioparus_plumbeus
		Myioparus_griseigularis
		Empidornis_semipartitus
		Namibornis_herero
		Sigelus_silens
		Melaenornis_pammelaina
		Melaenornis_edolioides
		Muscicapa_caerulescens
		Muscicapa_epulata
		Muscicapa_comitata
		Muscicapa_sethsmithi
		Muscicapa_striata
		Muscicapa_cassini
		Muscicapa_adusta
		Muscicapa_infuscata
		Bradornis_infuscatus
		Bradornis_pallidus
		Bradornis_mariquensis
		Bradornis_microrhynchus
		Bombycilla_cedrorum
		Bombycilla_garrulus
		Phainopepla_nitens
		Promerops_cafer
		Promerops_gurneyi
		Prunella_modularis
		Prunella_collaris
		Amblyospiza_albifrons
		Anaplectes_rubriceps
		Sporopipes_frontalis
		Sporopipes_squamifrons
		Plocepasser_mahali
		Plocepasser_donaldsoni
		Philetairus_socius
		Dinemellia_dinemelli
		Malimbus_cassini
		Malimbus_scutatus
		Malimbus_malimbicus
		Malimbus_coronatus
		Malimbus_nitens
		Malimbus_racheliae
		Malimbus_rubricollis
		Malimbus_ibadanensis
		Malimbus_erythrogaster
		Ploceus_olivaceiceps
		Ploceus_preussi
		Ploceus_luteolus
		Ploceus_ocularis
		Ploceus_capensis
		Ploceus_jacksoni
		Ploceus_velatus
		Ploceus_alienus
		Ploceus_cucullatus
		Ploceus_princeps
		Ploceus_angolensis
		Ploceus_baglafecht
		Ploceus_intermedius
		Ploceus_melanocephalus
		Ploceus_taeniopterus
		Ploceus_nigerrimus
		Ploceus_bicolor
		Ploceus_spekei
		Ploceus_xanthops
		Ploceus_megarhynchus
		Ploceus_tricolor
		Ploceus_nigricollis
		Ploceus_galbula
		Ploceus_vitellinus
		Ploceus_xanthopterus
		Ploceus_philippinus
		Ploceus_heuglini
		Ploceus_benghalensis
		Ploceus_grandis
		Ploceus_superciliosus
		Ploceus_pelzelni
		Ploceus_melanogaster
		Ploceus_sanctithomae
		Ploceus_bertrandi
		Foudia_flavicans
		Foudia_madagascariensis
		Foudia_sechellarum
		Foudia_eminentissima
		Foudia_rubra
		Pseudonigrita_arnaudi
		Quelea_quelea
		Quelea_cardinalis
		Euplectes_gierowii
		Euplectes_franciscanus
		Euplectes_ardens
		Euplectes_hordeaceus
		Euplectes_nigroventris
		Euplectes_orix
		Euplectes_macroura
		Euplectes_hartlaubi
		Euplectes_jacksoni
		Euplectes_progne
		Euplectes_axillaris
		Euplectes_albonotatus
		Euplectes_capensis
		Euplectes_aureus
		Euplectes_afer
		Histurgops_ruficaudus
		Bubalornis_albirostris
		Lagonosticta_senegala
		Padda_oryzivora
		Lonchura_striata
		Taeniopygia_guttata
		Poephila_acuticauda
		Vidua_chalybeata
		Vidua_paradisaea
		Vidua_macroura
		Petronia_xanthocollis
		Petronia_petronia
		Montifringilla_nivalis
		Passer_griseus
		Passer_montanus
		Passer_domesticus
		Passer_rutilans
		Motacilla_flava
		Motacilla_citreola
		Motacilla_alba
		Motacilla_cinerea
		Motacilla_madaraspatensis
		Motacilla_aguimp
		Motacilla_grandis
		Motacilla_clara
		Motacilla_capensis
		Anthus_chloris
		Anthus_similis
		Anthus_campestris
		Anthus_novaeseelandiae
		Anthus_hoeschi
		Anthus_trivialis
		Anthus_vaalensis
		Anthus_petrosus
		Anthus_spinoletta
		Anthus_pratensis
		Anthus_melindae
		Anthus_crenatus
		Anthus_lineiventris
		Anthus_lutescens
		Anthus_leucophrys
		Macronyx_sharpei
		Macronyx_aurantiigula
		Macronyx_croceus
		Macronyx_ameliae
		Macronyx_fuellebornii
		Macronyx_capensis
		Tmetothylacus_tenellus
		Dendronanthus_indicus
		Coccothraustes_coccothraustes
		Mycerobas_carnipes
		Rhodopechys_obsoletus
		Rhodopechys_sanguineus
		Carduelis_spinoides
		Carduelis_chloris
		Carduelis_hornemanni
		Carduelis_flammea
		Loxia_curvirostra
		Loxia_scotica
		Loxia_leucoptera
		Carduelis_carduelis
		Carduelis_citrinella
		Carduelis_cannabina
		Carduelis_flavirostris
		Carduelis_spinus
		Carduelis_pinus
		Carduelis_tristis
		Carduelis_lawrencei
		Carduelis_psaltria
		Serinus_scotops
		Serinus_mozambicus
		Serinus_atrogularis
		Serinus_citrinipectus
		Serinus_burtoni
		Serinus_nigriceps
		Serinus_albogularis
		Serinus_gularis
		Serinus_flaviventris
		Serinus_sulphuratus
		Serinus_leucopterus
		Serinus_striolatus
		Serinus_totta
		Serinus_tristriatus
		Serinus_canaria
		Serinus_pusillus
		Serinus_alario
		Serinus_canicollis
		Serinus_flavivertex
		Serinus_syriacus
		Serinus_serinus
		Serinus_mennelli
		Paroreomyza_montana
		Loxioides_bailleui
		Telespiza_cantans
		Telespiza_ultima
		Vestiaria_coccinea
		Himatione_sanguinea
		Pseudonestor_xanthophrys
		Loxops_coccineus
		Hemignathus_munroi
		Hemignathus_virens
		Oreomystis_mana
		Carpodacus_rubicilla
		Carpodacus_roseus
		Carpodacus_synoicus
		Carpodacus_cassinii
		Carpodacus_purpureus
		Carpodacus_puniceus
		Leucosticte_atrata
		Leucosticte_tephrocotis
		Leucosticte_australis
		Carpodacus_erythrinus
		Callacanthis_burtoni
		Carpodacus_mexicanus
		Eremopsaltria_mongolicus
		Bucanetes_githagineus
		Pinicola_enucleator
		Pyrrhula_pyrrhula
		Fringilla_teydea
		Fringilla_coelebs
		Fringilla_montifringilla
		Calcarius_pictus
		Calcarius_ornatus
		Calcarius_mccownii
		Calcarius_lapponicus
		Plectrophenax_nivalis
		Icteria_virens
		Seiurus_aurocapilla
		Wilsonia_citrina
		Dendroica_magnolia
		Dendroica_pensylvanica
		Dendroica_petechia
		Dendroica_striata
		Dendroica_castanea
		Dendroica_fusca
		Dendroica_tigrina
		Dendroica_cerulea
		Parula_americana
		Dendroica_adelaidae
		Dendroica_virens
		Dendroica_townsendi
		Dendroica_nigrescens
		Dendroica_discolor
		Dendroica_palmarum
		Dendroica_dominica
		Dendroica_coronata
		Setophaga_ruticilla
		Dendroica_caerulescens
		Wilsonia_canadensis
		Wilsonia_pusilla
		Myioborus_pictus
		Mniotilta_varia
		Seiurus_motacilla
		Seiurus_noveboracensis
		Geothlypis_trichas
		Oporornis_formosus
		Oporornis_tolmiei
		Oporornis_philadelphia
		Vermivora_ruficapilla
		Vermivora_peregrina
		Vermivora_chrysoptera
		Vermivora_pinus
		Protonotaria_citrea
		Limnothlypis_swainsonii
		Emberiza_elegans
		Emberiza_schoeniclus
		Melophus_lathami
		Miliaria_calandra
		Emberiza_cia
		Emberiza_cioides
		Emberiza_hortulana
		Emberiza_cirlus
		Emberiza_citrinella
		Emberiza_cabanisi
		Emberiza_flaviventris
		Emberiza_tahapisi
		Emberiza_striolata
		Emberiza_impetuani
		Emberiza_capensis
		Amphispiza_bilineata
		Aimophila_quinquestriata
		Spizella_atrogularis
		Spizella_pallida
		Spizella_passerina
		Spizella_breweri
		Spizella_pusilla
		Spizella_arborea
		Passerella_iliaca
		Junco_hyemalis
		Junco_phaeonotus
		Zonotrichia_atricapilla
		Zonotrichia_leucophrys
		Zonotrichia_albicollis
		Zonotrichia_querula
		Zonotrichia_capensis
		Pipilo_aberti
		Pipilo_fuscus
		Pezopetes_capitalis
		Pipilo_chlorurus
		Pipilo_erythrophthalmus
		Pipilo_maculatus
		Ammodramus_henslowii
		Ammodramus_bairdii
		Melospiza_lincolnii
		Melospiza_georgiana
		Melospiza_melodia
		Passerculus_sandwichensis
		Pooecetes_gramineus
		Amphispiza_belli
		Ammodramus_caudacutus
		Ammodramus_maritimus
		Ammodramus_leconteii
		Arremonops_rufivirgatus
		Ammodramus_savannarum
		Aimophila_aestivalis
		Aimophila_botterii
		Aimophila_mystacalis
		Aimophila_humeralis
		Aimophila_carpalis
		Chondestes_grammacus
		Calamospiza_melanocorys
		Euphagus_carolinus
		Euphagus_cyanocephalus
		Quiscalus_mexicanus
		Quiscalus_major
		Quiscalus_lugubris
		Quiscalus_quiscula
		Molothrus_ater
		Molothrus_aeneus
		Molothrus_rufoaxillaris
		Agelaius_assimilis
		Agelaius_humeralis
		Agelaius_xanthomus
		Agelaius_tricolor
		Agelaius_phoeniceus
		Chrysomus_icterocephalus
		Agelaioides_badius
		Agelasticus_thilius
		Amblyramphus_holosericeus
		Curaeus_curaeus
		Dives_dives
		Nesopsar_nigerrimus
		Cacicus_solitarius
		Cacicus_uropygialis
		Cacicus_cela
		Clypicterus_oseryi
		Cacicus_haemorrhous
		Cacicus_chrysopterus
		Psarocolius_viridis
		Psarocolius_bifasciatus
		Psarocolius_guatimozinus
		Psarocolius_angustifrons
		Psarocolius_atrovirens
		Psarocolius_wagleri
		Icterus_gularis
		Icterus_pustulatus
		Icterus_bullockii
		Icterus_galbula
		Sturnella_superciliaris
		Sturnella_defilippii
		Sturnella_loyca
		Sturnella_neglecta
		Sturnella_magna
		Sturnella_bellicosa
		Dolichonyx_oryzivorus
		Xanthocephalus_xanthocephalus
		Spiza_americana
		Passerina_caerulea
		Passerina_amoena
		Passerina_cyanea
		Passerina_leclancherii
		Passerina_ciris
		Passerina_versicolor
		Pheucticus_ludovicianus
		Pheucticus_melanocephalus
		Piranga_rubra
		Piranga_olivacea
		Piranga_ludoviciana
		Cardinalis_cardinalis
		Sporophila_minuta
		Volatinia_jacarina
		Ramphocelus_costaricensis
		Geospiza_conirostris
		Geospiza_fuliginosa
		Geospiza_scandens
		Geospiza_magnirostris
		Geospiza_difficilis
		Geospiza_fortis
		Tiaris_olivaceus
		Thraupis_episcopus
		Nesospiza_acunhae
		Nectarinia_dussumieri
		Nectarinia_osea
		Nectarinia_coccinigaster
	;
END;
BEGIN TREES;
	TRANSLATE
		1	Tyrannus_tyrannus,
		2	Myiarchus_crinitus,
		3	Myiarchus_cinerascens,
		4	Sayornis_nigricans,
		5	Sayornis_phoebe,
		6	Empidonax_minimus,
		7	Empidonax_traillii,
		8	Empidonax_alnorum,
		9	Empidonax_difficilis,
		10	Empidonax_flaviventris,
		11	Empidonax_virescens,
		12	Contopus_sordidulus,
		13	Pyrocephalus_rubinus,
		14	Elaenia_chiriquensis,
		15	Oxyruncus_cristatus,
		16	Cercomacra_tyrannina,
		17	Gymnopithys_leucaspis,
		18	Conopophaga_lineata,
		19	Xenops_minutus,
		20	Thripadectes_rufobrunneus,
		21	Automolus_ochrolaemus,
		22	Automolus_rubiginosus,
		23	Cinclodes_albiventris,
		24	Cinclodes_fuscus,
		25	Cinclodes_antarcticus,
		26	Cinclodes_comechingonus,
		27	Cinclodes_albidiventris,
		28	Furnarius_rufus,
		29	Leptasthenura_yanacensis,
		30	Leptasthenura_striolata,
		31	Cranioleuca_erythrops,
		32	Synallaxis_brachyura,
		33	Synallaxis_erythrothorax,
		34	Synallaxis_zimmeri,
		35	Pseudoseisura_lophotes,
		36	Pseudoseisura_cristata,
		37	Phacellodomus_maculipectus,
		38	Phacellodomus_striaticollis,
		39	Sclerurus_caudacutus,
		40	Sclerurus_guatemalensis,
		41	Scenopoeetes_dentirostris,
		42	Prionodura_newtoniana,
		43	Ailuroedus_melanotis,
		44	Ailuroedus_crassirostris,
		45	Ptilonorhynchus_violaceus,
		46	Chlamydera_cerviniventris,
		47	Chlamydera_nuchalis,
		48	Chlamydera_lauterbachi,
		49	Chlamydera_maculata,
		50	Chlamydera_guttata,
		51	Malurus_cyanocephalus,
		52	Malurus_melanocephalus,
		53	Malurus_leucopterus,
		54	Malurus_pulcherrimus,
		55	Malurus_coronatus,
		56	Malurus_cyaneus,
		57	Malurus_splendens,
		58	Malurus_lamberti,
		59	Malurus_amabilis,
		60	Malurus_alboscapulatus,
		61	Malurus_elegans,
		62	Pardalotus_quadragintus,
		63	Pardalotus_striatus,
		64	Pardalotus_punctatus,
		65	Manorina_melanocephala,
		66	Pycnoptilus_floccosus,
		67	Sericornis_frontalis,
		68	Acanthornis_magna,
		69	Gerygone_igata,
		70	Pomatostomus_temporalis,
		71	Orthonyx_spaldingii,
		72	Notiomystis_cincta,
		73	Pyrrhocorax_graculus,
		74	Perisoreus_infaustus,
		75	Perisoreus_canadensis,
		76	Aphelocoma_ultramarina,
		77	Aphelocoma_coerulescens,
		78	Aphelocoma_insularis,
		79	Aphelocoma_californica,
		80	Cyanocitta_cristata,
		81	Calocitta_formosa,
		82	Pica_hudsonia,
		83	Pica_nuttalli,
		84	Pica_pica,
		85	Corvus_monedula,
		86	Corvus_rhipidurus,
		87	Corvus_brachyrhynchos,
		88	Corvus_corone,
		89	Lanius_somalicus,
		90	Lanius_gubernator,
		91	Lanius_sphenocercus,
		92	Lanius_excubitor,
		93	Lanius_ludovicianus,
		94	Lanius_dorsalis,
		95	Lanius_nubicus,
		96	Lanius_tigrinus,
		97	Lanius_schach,
		98	Lanius_bucephalus,
		99	Lanius_vittatus,
		100	Lanius_collurio,
		101	Lanius_minor,
		102	Lanius_senator,
		103	Lanius_collaris,
		104	Manucodia_keraudrenii,
		105	Manucodia_chalybatus,
		106	Parotia_wahnesi,
		107	Parotia_carolae,
		108	Pteridophora_alberti,
		109	Ptiloris_magnificus,
		110	Lophorina_superba,
		111	Cicinnurus_magnificus,
		112	Paradisaea_minor,
		113	Epimachus_meyeri,
		114	Epimachus_fastuosus,
		115	Epimachus_albertisi,
		116	Chasiempis_sandwichensis,
		117	Arses_telescophthalmus,
		118	Grallina_cyanoleuca,
		119	Terpsiphone_rufocinerea,
		120	Terpsiphone_bedfordi,
		121	Terpsiphone_corvina,
		122	Terpsiphone_viridis,
		123	Terpsiphone_atrochalybeia,
		124	Terpsiphone_rufiventer,
		125	Terpsiphone_paradisi,
		126	Hypothymis_azurea,
		127	Trochocercus_cyanomelas,
		128	Trochocercus_nitens,
		129	Rhipidura_leucophrys,
		130	Dicrurus_forficatus,
		131	Dicrurus_adsimilis,
		132	Dicrurus_ludwigii,
		133	Cyclarhis_gujanensis,
		134	Vireo_altiloquus,
		135	Vireo_flavoviridis,
		136	Vireo_olivaceus,
		137	Vireo_philadelphicus,
		138	Vireo_vicinior,
		139	Vireo_huttoni,
		140	Vireo_solitarius,
		141	Vireo_flavifrons,
		142	Vireo_atricapilla,
		143	Vireo_griseus,
		144	Vireo_bellii,
		145	Pachycephala_pectoralis,
		146	Psophodes_olivaceus,
		147	Mohoua_ochrocephala,
		148	Mohoua_albicilla,
		149	Mohoua_novaeseelandiae,
		150	Campephaga_quiscalina,
		151	Campephaga_phoenicea,
		152	Coracina_azurea,
		153	Lalage_tricolor,
		154	Coracina_cinerea,
		155	Gymnorhina_tibicen,
		156	Laniarius_erythrogaster,
		157	Malaconotus_blanchoti,
		158	Tchagra_minutus,
		159	Dryoscopus_cubla,
		160	Platysteira_castanea,
		161	Platysteira_chalybea,
		162	Platysteira_concreta,
		163	Platysteira_cyanea,
		164	Platysteira_peltata,
		165	Batis_occulta,
		166	Prionops_retzii,
		167	Tephrodornis_pondicerianus,
		168	Calicalicus_madagascariensis,
		169	Euryceros_prevostii,
		170	Vanga_curvirostris,
		171	Tylas_eduardi,
		172	Chaetops_frenatus,
		173	Chaetops_aurantius,
		174	Petroica_macrocephala,
		175	Petroica_australis,
		176	Petroica_goodenovii,
		177	Drymodes_brunneopygia,
		178	Melanodryas_cucullata,
		179	Eopsaltria_australis,
		180	Auriparus_flaviceps,
		181	Anthoscopus_caroli,
		182	Anthoscopus_minutus,
		183	Remiz_pendulinus,
		184	Parus_lugubris,
		185	Parus_leucomelas,
		186	Parus_montanus,
		187	Parus_cinerascens,
		188	Parus_atricapillus,
		189	Parus_sclateri,
		190	Parus_cinctus,
		191	Parus_hudsonicus,
		192	Parus_rufescens,
		193	Parus_carolinensis,
		194	Baeolophus_inornatus,
		195	Baeolophus_bicolor,
		196	Baeolophus_atricristatus,
		197	Baeolophus_wollweberi,
		198	Parus_cristatus,
		199	Parus_rufonuchalis,
		200	Parus_ater,
		201	Parus_niger,
		202	Parus_albiventris,
		203	Parus_palustris,
		204	Parus_major,
		205	Parus_cyanus,
		206	Parus_caeruleus,
		207	Pseudopodoces_humilis,
		208	Cephalopyrus_flammiceps,
		209	Stenostira_scita,
		210	Elminia_albicauda,
		211	Elminia_nigromitrata,
		212	Elminia_albonotata,
		213	Elminia_albiventris,
		214	Culicicapa_ceylonensis,
		215	Andropadus_importunus,
		216	Chlorocichla_flaviventris,
		217	Andropadus_milanjensis,
		218	Andropadus_nigriceps,
		219	Bleda_notatus,
		220	Bleda_syndactylus,
		221	Andropadus_gracilis,
		222	Criniger_calurus,
		223	Phyllastrephus_flavostriatus,
		224	Phyllastrephus_fischeri,
		225	Phyllastrephus_cabanisi,
		226	Phyllastrephus_terrestris,
		227	Phyllastrephus_icterinus,
		228	Phyllastrephus_debilis,
		229	Hypsipetes_olivaceus,
		230	Ixos_amaurotis,
		231	Alophoixus_finschii,
		232	Pycnonotus_nigricans,
		233	Pycnonotus_barbatus,
		234	Pycnonotus_capensis,
		235	Pycnonotus_sinensis,
		236	Pycnonotus_xanthopygos,
		237	Hypergerus_atriceps,
		238	Cisticola_anonymus,
		239	Cisticola_exilis,
		240	Cisticola_robustus,
		241	Cisticola_brunnescens,
		242	Cisticola_juncidis,
		243	Cisticola_ayresii,
		244	Cisticola_tinniens,
		245	Cisticola_cinereolus,
		246	Eremomela_icteropygialis,
		247	Apalis_thoracica,
		248	Camaroptera_brachyura,
		249	Camaroptera_superciliaris,
		250	Prinia_gracilis,
		251	Zosterops_lateralis,
		252	Yuhina_brunneiceps,
		253	Turdoides_altirostris,
		254	Turdoides_squamiceps,
		255	Garrulax_morrisonianus,
		256	Sylvia_borin,
		257	Sylvia_atricapilla,
		258	Sylvia_nisoria,
		259	Sylvia_subcaerulea,
		260	Sylvia_boehmi,
		261	Sylvia_curruca,
		262	Sylvia_hortensis,
		263	Sylvia_leucomelaena,
		264	Sylvia_buryi,
		265	Sylvia_cantillans,
		266	Sylvia_melanocephala,
		267	Sylvia_mystacea,
		268	Sylvia_melanothorax,
		269	Sylvia_rueppelli,
		270	Sylvia_undata,
		271	Sylvia_deserticola,
		272	Sylvia_sarda,
		273	Sylvia_conspicillata,
		274	Sylvia_communis,
		275	Sylvia_nana,
		276	Chamaea_fasciata,
		277	Paradoxornis_webbianus,
		278	Hyliota_violacea,
		279	Hyliota_flavigaster,
		280	Hyliota_australis,
		281	Scotocerca_inquieta,
		282	Chloropeta_natalensis,
		283	Acrocephalus_sechellensis,
		284	Acrocephalus_arundinaceus,
		285	Acrocephalus_familiaris,
		286	Acrocephalus_aequinoctialis,
		287	Acrocephalus_luscinius,
		288	Acrocephalus_stentoreus,
		289	Acrocephalus_paludicola,
		290	Acrocephalus_bistrigiceps,
		291	Acrocephalus_melanopogon,
		292	Acrocephalus_schoenobaenus,
		293	Acrocephalus_orinus,
		294	Acrocephalus_dumetorum,
		295	Acrocephalus_baeticatus,
		296	Acrocephalus_scirpaceus,
		297	Hippolais_polyglotta,
		298	Hippolais_icterina,
		299	Bradypterus_sylvaticus,
		300	Bradypterus_baboecala,
		301	Bradypterus_cinnamomeus,
		302	Bradypterus_lopezi,
		303	Bradypterus_barratti,
		304	Cincloramphus_cruralis,
		305	Bradypterus_graueri,
		306	Locustella_naevia,
		307	Locustella_luscinioides,
		308	Locustella_fluviatilis,
		309	Acrocephalus_palustris,
		310	Pholidornis_rushiae,
		311	Phylloscopus_humei,
		312	Phylloscopus_fuscatus,
		313	Phylloscopus_collybita,
		314	Phylloscopus_sindianus,
		315	Phylloscopus_trochilus,
		316	Phylloscopus_sibilatrix,
		317	Phylloscopus_bonelli,
		318	Phylloscopus_nitidus,
		319	Phylloscopus_umbrovirens,
		320	Phylloscopus_ruficapilla,
		321	Cettia_cetti,
		322	Cettia_fortipes,
		323	Psaltriparus_minimus,
		324	Progne_subis,
		325	Tachycineta_albilinea,
		326	Tachycineta_bicolor,
		327	Tachycineta_thalassina,
		328	Riparia_riparia,
		329	Hirundo_ariel,
		330	Petrochelidon_fulva,
		331	Petrochelidon_pyrrhonota,
		332	Hirundo_semirufa,
		333	Hirundo_rustica,
		334	Delichon_urbicum,
		335	Bradypterus_victorini,
		336	Sphenoeacus_afer,
		337	Melocichla_mentalis,
		338	Sylvietta_rufescens,
		339	Sylvietta_virens,
		340	Sylvietta_whytii,
		341	Sylvietta_brachyura,
		342	Sylvietta_denti,
		343	Panurus_biarmicus,
		344	Mirafra_africanoides,
		345	Mirafra_poecilosterna,
		346	Mirafra_africana,
		347	Mirafra_hova,
		348	Mirafra_gilletti,
		349	Mirafra_hypermetra,
		350	Mirafra_sabota,
		351	Calandrella_somalica,
		352	Calandrella_cinerea,
		353	Spizocorys_fringillaris,
		354	Spizocorys_conirostris,
		355	Eremalauda_starki,
		356	Melanocorypha_calandra,
		357	Alauda_arvensis,
		358	Alauda_razae,
		359	Galerida_theklae,
		360	Galerida_modesta,
		361	Galerida_cristata,
		362	Galerida_magnirostris,
		363	Lullula_arborea,
		364	Eremophila_alpestris,
		365	Certhilauda_burra,
		366	Certhilauda_barlowi,
		367	Certhilauda_albescens,
		368	Ammomanes_deserti,
		369	Certhilauda_subcoronata,
		370	Certhilauda_chuana,
		371	Certhilauda_erythrochlamys,
		372	Heteromirafra_ruddi,
		373	Eremopterix_australis,
		374	Eremopterix_verticalis,
		375	Eremopterix_leucopareia,
		376	Eremopterix_leucotis,
		377	Eremopterix_nigriceps,
		378	Nicator_gularis,
		379	Nicator_chloris,
		380	Regulus_ignicapilla,
		381	Regulus_regulus,
		382	Polioptila_dumicola,
		383	Catherpes_mexicanus,
		384	Salpinctes_obsoletus,
		385	Campylorhynchus_brunneicapillus,
		386	Campylorhynchus_nuchalis,
		387	Campylorhynchus_griseus,
		388	Cistothorus_meridae,
		389	Cistothorus_palustris,
		390	Cistothorus_platensis,
		391	Troglodytes_troglodytes,
		392	Troglodytes_aedon,
		393	Troglodytes_cobbi,
		394	Thryothorus_felix,
		395	Thryothorus_sinaloa,
		396	Thryothorus_rufalbus,
		397	Thryothorus_leucotis,
		398	Thryothorus_ludovicianus,
		399	Thryomanes_bewickii,
		400	Certhia_familiaris,
		401	Certhia_brachydactyla,
		402	Sitta_carolinensis,
		403	Sitta_europaea,
		404	Scissirostrum_dubium,
		405	Aplonis_dichroa,
		406	Aplonis_opaca,
		407	Mino_anais,
		408	Gracula_religiosa,
		409	Creatophora_cinerea,
		410	Sturnus_roseus,
		411	Leucopsar_rothschildi,
		412	Sturnus_pagodarum,
		413	Sturnus_malabaricus,
		414	Acridotheres_cristatellus,
		415	Acridotheres_fuscus,
		416	Acridotheres_ginginianus,
		417	Acridotheres_tristis,
		418	Sturnus_philippensis,
		419	Sturnus_sturninus,
		420	Sturnus_contra,
		421	Sturnus_unicolor,
		422	Sturnus_vulgaris,
		423	Cinnyricinclus_leucogaster,
		424	Onychognathus_nabouroup,
		425	Onychognathus_salvadorii,
		426	Onychognathus_albirostris,
		427	Onychognathus_tristramii,
		428	Onychognathus_walleri,
		429	Onychognathus_morio,
		430	Onychognathus_tenuirostris,
		431	Speculipastor_bicolor,
		432	Saroglossa_spiloptera,
		433	Lamprotornis_purpureiceps,
		434	Lamprotornis_corruscus,
		435	Lamprotornis_australis,
		436	Lamprotornis_purpuroptera,
		437	Lamprotornis_caudatus,
		438	Lamprotornis_mevesii,
		439	Cosmopsarus_unicolor,
		440	Cosmopsarus_regius,
		441	Lamprotornis_splendidus,
		442	Spreo_bicolor,
		443	Spreo_fischeri,
		444	Lamprotornis_pulcher,
		445	Lamprotornis_superbus,
		446	Lamprotornis_nitens,
		447	Lamprotornis_chalybaeus,
		448	Mimus_parvulus,
		449	Mimus_polyglottos,
		450	Mimus_gilvus,
		451	Mimus_longicaudatus,
		452	Mimus_patagonicus,
		453	Mimus_thenca,
		454	Mimus_gundlachii,
		455	Oreoscoptes_montanus,
		456	Toxostoma_bendirei,
		457	Toxostoma_lecontei,
		458	Toxostoma_crissale,
		459	Toxostoma_rufum,
		460	Toxostoma_longirostre,
		461	Toxostoma_curvirostre,
		462	Dumetella_carolinensis,
		463	Buphagus_africanus,
		464	Buphagus_erythrorhynchus,
		465	Cinclus_cinclus,
		466	Cinclus_pallasii,
		467	Cinclus_mexicanus,
		468	Cinclus_schulzi,
		469	Zoothera_naevia,
		470	Hylocichla_mustelina,
		471	Catharus_guttatus,
		472	Catharus_minimus,
		473	Catharus_fuscescens,
		474	Catharus_ustulatus,
		475	Turdus_philomelos,
		476	Turdus_viscivorus,
		477	Turdus_migratorius,
		478	Turdus_cardis,
		479	Turdus_pilaris,
		480	Turdus_torquatus,
		481	Turdus_albicollis,
		482	Turdus_grayi,
		483	Turdus_helleri,
		484	Turdus_iliacus,
		485	Turdus_merula,
		486	Myadestes_palmeri,
		487	Sialia_currucoides,
		488	Sialia_mexicana,
		489	Sialia_sialis,
		490	Dioptrornis_fischeri,
		491	Luscinia_megarhynchos,
		492	Luscinia_luscinia,
		493	Luscinia_svecica,
		494	Oenanthe_oenanthe,
		495	Myrmecocichla_aethiops,
		496	Saxicola_torquatus,
		497	Saxicola_rubetra,
		498	Phoenicurus_ochruros,
		499	Phoenicurus_phoenicurus,
		500	Ficedula_parva,
		501	Ficedula_albicollis,
		502	Ficedula_hypoleuca,
		503	Ficedula_semitorquata,
		504	Ficedula_zanthopygia,
		505	Erithacus_rubecula,
		506	Myioparus_plumbeus,
		507	Myioparus_griseigularis,
		508	Empidornis_semipartitus,
		509	Namibornis_herero,
		510	Sigelus_silens,
		511	Melaenornis_pammelaina,
		512	Melaenornis_edolioides,
		513	Muscicapa_caerulescens,
		514	Muscicapa_epulata,
		515	Muscicapa_comitata,
		516	Muscicapa_sethsmithi,
		517	Muscicapa_striata,
		518	Muscicapa_cassini,
		519	Muscicapa_adusta,
		520	Muscicapa_infuscata,
		521	Bradornis_infuscatus,
		522	Bradornis_pallidus,
		523	Bradornis_mariquensis,
		524	Bradornis_microrhynchus,
		525	Bombycilla_cedrorum,
		526	Bombycilla_garrulus,
		527	Phainopepla_nitens,
		528	Promerops_cafer,
		529	Promerops_gurneyi,
		530	Prunella_modularis,
		531	Prunella_collaris,
		532	Amblyospiza_albifrons,
		533	Anaplectes_rubriceps,
		534	Sporopipes_frontalis,
		535	Sporopipes_squamifrons,
		536	Plocepasser_mahali,
		537	Plocepasser_donaldsoni,
		538	Philetairus_socius,
		539	Dinemellia_dinemelli,
		540	Malimbus_cassini,
		541	Malimbus_scutatus,
		542	Malimbus_malimbicus,
		543	Malimbus_coronatus,
		544	Malimbus_nitens,
		545	Malimbus_racheliae,
		546	Malimbus_rubricollis,
		547	Malimbus_ibadanensis,
		548	Malimbus_erythrogaster,
		549	Ploceus_olivaceiceps,
		550	Ploceus_preussi,
		551	Ploceus_luteolus,
		552	Ploceus_ocularis,
		553	Ploceus_capensis,
		554	Ploceus_jacksoni,
		555	Ploceus_velatus,
		556	Ploceus_alienus,
		557	Ploceus_cucullatus,
		558	Ploceus_princeps,
		559	Ploceus_angolensis,
		560	Ploceus_baglafecht,
		561	Ploceus_intermedius,
		562	Ploceus_melanocephalus,
		563	Ploceus_taeniopterus,
		564	Ploceus_nigerrimus,
		565	Ploceus_bicolor,
		566	Ploceus_spekei,
		567	Ploceus_xanthops,
		568	Ploceus_megarhynchus,
		569	Ploceus_tricolor,
		570	Ploceus_nigricollis,
		571	Ploceus_galbula,
		572	Ploceus_vitellinus,
		573	Ploceus_xanthopterus,
		574	Ploceus_philippinus,
		575	Ploceus_heuglini,
		576	Ploceus_benghalensis,
		577	Ploceus_grandis,
		578	Ploceus_superciliosus,
		579	Ploceus_pelzelni,
		580	Ploceus_melanogaster,
		581	Ploceus_sanctithomae,
		582	Ploceus_bertrandi,
		583	Foudia_flavicans,
		584	Foudia_madagascariensis,
		585	Foudia_sechellarum,
		586	Foudia_eminentissima,
		587	Foudia_rubra,
		588	Pseudonigrita_arnaudi,
		589	Quelea_quelea,
		590	Quelea_cardinalis,
		591	Euplectes_gierowii,
		592	Euplectes_franciscanus,
		593	Euplectes_ardens,
		594	Euplectes_hordeaceus,
		595	Euplectes_nigroventris,
		596	Euplectes_orix,
		597	Euplectes_macroura,
		598	Euplectes_hartlaubi,
		599	Euplectes_jacksoni,
		600	Euplectes_progne,
		601	Euplectes_axillaris,
		602	Euplectes_albonotatus,
		603	Euplectes_capensis,
		604	Euplectes_aureus,
		605	Euplectes_afer,
		606	Histurgops_ruficaudus,
		607	Bubalornis_albirostris,
		608	Lagonosticta_senegala,
		609	Padda_oryzivora,
		610	Lonchura_striata,
		611	Taeniopygia_guttata,
		612	Poephila_acuticauda,
		613	Vidua_chalybeata,
		614	Vidua_paradisaea,
		615	Vidua_macroura,
		616	Petronia_xanthocollis,
		617	Petronia_petronia,
		618	Montifringilla_nivalis,
		619	Passer_griseus,
		620	Passer_montanus,
		621	Passer_domesticus,
		622	Passer_rutilans,
		623	Motacilla_flava,
		624	Motacilla_citreola,
		625	Motacilla_alba,
		626	Motacilla_cinerea,
		627	Motacilla_madaraspatensis,
		628	Motacilla_aguimp,
		629	Motacilla_grandis,
		630	Motacilla_clara,
		631	Motacilla_capensis,
		632	Anthus_chloris,
		633	Anthus_similis,
		634	Anthus_campestris,
		635	Anthus_novaeseelandiae,
		636	Anthus_hoeschi,
		637	Anthus_trivialis,
		638	Anthus_vaalensis,
		639	Anthus_petrosus,
		640	Anthus_spinoletta,
		641	Anthus_pratensis,
		642	Anthus_melindae,
		643	Anthus_crenatus,
		644	Anthus_lineiventris,
		645	Anthus_lutescens,
		646	Anthus_leucophrys,
		647	Macronyx_sharpei,
		648	Macronyx_aurantiigula,
		649	Macronyx_croceus,
		650	Macronyx_ameliae,
		651	Macronyx_fuellebornii,
		652	Macronyx_capensis,
		653	Tmetothylacus_tenellus,
		654	Dendronanthus_indicus,
		655	Coccothraustes_coccothraustes,
		656	Mycerobas_carnipes,
		657	Rhodopechys_obsoletus,
		658	Rhodopechys_sanguineus,
		659	Carduelis_spinoides,
		660	Carduelis_chloris,
		661	Carduelis_hornemanni,
		662	Carduelis_flammea,
		663	Loxia_curvirostra,
		664	Loxia_scotica,
		665	Loxia_leucoptera,
		666	Carduelis_carduelis,
		667	Carduelis_citrinella,
		668	Carduelis_cannabina,
		669	Carduelis_flavirostris,
		670	Carduelis_spinus,
		671	Carduelis_pinus,
		672	Carduelis_tristis,
		673	Carduelis_lawrencei,
		674	Carduelis_psaltria,
		675	Serinus_scotops,
		676	Serinus_mozambicus,
		677	Serinus_atrogularis,
		678	Serinus_citrinipectus,
		679	Serinus_burtoni,
		680	Serinus_nigriceps,
		681	Serinus_albogularis,
		682	Serinus_gularis,
		683	Serinus_flaviventris,
		684	Serinus_sulphuratus,
		685	Serinus_leucopterus,
		686	Serinus_striolatus,
		687	Serinus_totta,
		688	Serinus_tristriatus,
		689	Serinus_canaria,
		690	Serinus_pusillus,
		691	Serinus_alario,
		692	Serinus_canicollis,
		693	Serinus_flavivertex,
		694	Serinus_syriacus,
		695	Serinus_serinus,
		696	Serinus_mennelli,
		697	Paroreomyza_montana,
		698	Loxioides_bailleui,
		699	Telespiza_cantans,
		700	Telespiza_ultima,
		701	Vestiaria_coccinea,
		702	Himatione_sanguinea,
		703	Pseudonestor_xanthophrys,
		704	Loxops_coccineus,
		705	Hemignathus_munroi,
		706	Hemignathus_virens,
		707	Oreomystis_mana,
		708	Carpodacus_rubicilla,
		709	Carpodacus_roseus,
		710	Carpodacus_synoicus,
		711	Carpodacus_cassinii,
		712	Carpodacus_purpureus,
		713	Carpodacus_puniceus,
		714	Leucosticte_atrata,
		715	Leucosticte_tephrocotis,
		716	Leucosticte_australis,
		717	Carpodacus_erythrinus,
		718	Callacanthis_burtoni,
		719	Carpodacus_mexicanus,
		720	Eremopsaltria_mongolicus,
		721	Bucanetes_githagineus,
		722	Pinicola_enucleator,
		723	Pyrrhula_pyrrhula,
		724	Fringilla_teydea,
		725	Fringilla_coelebs,
		726	Fringilla_montifringilla,
		727	Calcarius_pictus,
		728	Calcarius_ornatus,
		729	Calcarius_mccownii,
		730	Calcarius_lapponicus,
		731	Plectrophenax_nivalis,
		732	Icteria_virens,
		733	Seiurus_aurocapilla,
		734	Wilsonia_citrina,
		735	Dendroica_magnolia,
		736	Dendroica_pensylvanica,
		737	Dendroica_petechia,
		738	Dendroica_striata,
		739	Dendroica_castanea,
		740	Dendroica_fusca,
		741	Dendroica_tigrina,
		742	Dendroica_cerulea,
		743	Parula_americana,
		744	Dendroica_adelaidae,
		745	Dendroica_virens,
		746	Dendroica_townsendi,
		747	Dendroica_nigrescens,
		748	Dendroica_discolor,
		749	Dendroica_palmarum,
		750	Dendroica_dominica,
		751	Dendroica_coronata,
		752	Setophaga_ruticilla,
		753	Dendroica_caerulescens,
		754	Wilsonia_canadensis,
		755	Wilsonia_pusilla,
		756	Myioborus_pictus,
		757	Mniotilta_varia,
		758	Seiurus_motacilla,
		759	Seiurus_noveboracensis,
		760	Geothlypis_trichas,
		761	Oporornis_formosus,
		762	Oporornis_tolmiei,
		763	Oporornis_philadelphia,
		764	Vermivora_ruficapilla,
		765	Vermivora_peregrina,
		766	Vermivora_chrysoptera,
		767	Vermivora_pinus,
		768	Protonotaria_citrea,
		769	Limnothlypis_swainsonii,
		770	Emberiza_elegans,
		771	Emberiza_schoeniclus,
		772	Melophus_lathami,
		773	Miliaria_calandra,
		774	Emberiza_cia,
		775	Emberiza_cioides,
		776	Emberiza_hortulana,
		777	Emberiza_cirlus,
		778	Emberiza_citrinella,
		779	Emberiza_cabanisi,
		780	Emberiza_flaviventris,
		781	Emberiza_tahapisi,
		782	Emberiza_striolata,
		783	Emberiza_impetuani,
		784	Emberiza_capensis,
		785	Amphispiza_bilineata,
		786	Aimophila_quinquestriata,
		787	Spizella_atrogularis,
		788	Spizella_pallida,
		789	Spizella_passerina,
		790	Spizella_breweri,
		791	Spizella_pusilla,
		792	Spizella_arborea,
		793	Passerella_iliaca,
		794	Junco_hyemalis,
		795	Junco_phaeonotus,
		796	Zonotrichia_atricapilla,
		797	Zonotrichia_leucophrys,
		798	Zonotrichia_albicollis,
		799	Zonotrichia_querula,
		800	Zonotrichia_capensis,
		801	Pipilo_aberti,
		802	Pipilo_fuscus,
		803	Pezopetes_capitalis,
		804	Pipilo_chlorurus,
		805	Pipilo_erythrophthalmus,
		806	Pipilo_maculatus,
		807	Ammodramus_henslowii,
		808	Ammodramus_bairdii,
		809	Melospiza_lincolnii,
		810	Melospiza_georgiana,
		811	Melospiza_melodia,
		812	Passerculus_sandwichensis,
		813	Pooecetes_gramineus,
		814	Amphispiza_belli,
		815	Ammodramus_caudacutus,
		816	Ammodramus_maritimus,
		817	Ammodramus_leconteii,
		818	Arremonops_rufivirgatus,
		819	Ammodramus_savannarum,
		820	Aimophila_aestivalis,
		821	Aimophila_botterii,
		822	Aimophila_mystacalis,
		823	Aimophila_humeralis,
		824	Aimophila_carpalis,
		825	Chondestes_grammacus,
		826	Calamospiza_melanocorys,
		827	Euphagus_carolinus,
		828	Euphagus_cyanocephalus,
		829	Quiscalus_mexicanus,
		830	Quiscalus_major,
		831	Quiscalus_lugubris,
		832	Quiscalus_quiscula,
		833	Molothrus_ater,
		834	Molothrus_aeneus,
		835	Molothrus_rufoaxillaris,
		836	Agelaius_assimilis,
		837	Agelaius_humeralis,
		838	Agelaius_xanthomus,
		839	Agelaius_tricolor,
		840	Agelaius_phoeniceus,
		841	Chrysomus_icterocephalus,
		842	Agelaioides_badius,
		843	Agelasticus_thilius,
		844	Amblyramphus_holosericeus,
		845	Curaeus_curaeus,
		846	Dives_dives,
		847	Nesopsar_nigerrimus,
		848	Cacicus_solitarius,
		849	Cacicus_uropygialis,
		850	Cacicus_cela,
		851	Clypicterus_oseryi,
		852	Cacicus_haemorrhous,
		853	Cacicus_chrysopterus,
		854	Psarocolius_viridis,
		855	Psarocolius_bifasciatus,
		856	Psarocolius_guatimozinus,
		857	Psarocolius_angustifrons,
		858	Psarocolius_atrovirens,
		859	Psarocolius_wagleri,
		860	Icterus_gularis,
		861	Icterus_pustulatus,
		862	Icterus_bullockii,
		863	Icterus_galbula,
		864	Sturnella_superciliaris,
		865	Sturnella_defilippii,
		866	Sturnella_loyca,
		867	Sturnella_neglecta,
		868	Sturnella_magna,
		869	Sturnella_bellicosa,
		870	Dolichonyx_oryzivorus,
		871	Xanthocephalus_xanthocephalus,
		872	Spiza_americana,
		873	Passerina_caerulea,
		874	Passerina_amoena,
		875	Passerina_cyanea,
		876	Passerina_leclancherii,
		877	Passerina_ciris,
		878	Passerina_versicolor,
		879	Pheucticus_ludovicianus,
		880	Pheucticus_melanocephalus,
		881	Piranga_rubra,
		882	Piranga_olivacea,
		883	Piranga_ludoviciana,
		884	Cardinalis_cardinalis,
		885	Sporophila_minuta,
		886	Volatinia_jacarina,
		887	Ramphocelus_costaricensis,
		888	Geospiza_conirostris,
		889	Geospiza_fuliginosa,
		890	Geospiza_scandens,
		891	Geospiza_magnirostris,
		892	Geospiza_difficilis,
		893	Geospiza_fortis,
		894	Tiaris_olivaceus,
		895	Thraupis_episcopus,
		896	Nesospiza_acunhae,
		897	Nectarinia_dussumieri,
		898	Nectarinia_osea,
		899	Nectarinia_coccinigaster
	;
	TREE * UNTITLED = [&R] ((((((1:14.83452598,(2:2.593322499,3:2.593322499):12.24120348):3.584730116,(((4:1.153197641,5:1.153197641):7.956575412,((((6:6.832332716,(7:2.29456193,8:2.29456193):4.537770785):0.6975601895,(9:4.19365995,10:4.193659951):3.336232955):0.3878246105,11:7.917717516):0.1261057709,12:8.043823287):1.065949767):8.100106944,13:17.20988):1.209376098):2.497933388,14:20.91718948):12.56…
END;
