# Supplementary material for: Polygyny is linked to accelerated birdsong evolution but not to larger song repertoires
Source: Nat Commun. 2019 Feb 21;10:884. doi: 10.1038/s41467-019-08621-3 (PMC6385279; doi:10.1038/s41467-019-08621-3)
Supplement: Supplementary file 9 — Supplementary Software 1 [file 41467_2019_8621_MOESM9_ESM.zip › Final Revision Code/MacOnly BayesTraits Code/samplematezillaHack16.nex]

#NEXUS
[R-package APE, Thu Jan 11 18:46:42 2018]
BEGIN TAXA;
	DIMENSIONS NTAX = 899;
	TAXLABELS
		Oxyruncus_cristatus
		Sayornis_nigricans
		Sayornis_phoebe
		Empidonax_minimus
		Empidonax_traillii
		Empidonax_alnorum
		Empidonax_flaviventris
		Empidonax_difficilis
		Empidonax_virescens
		Contopus_sordidulus
		Pyrocephalus_rubinus
		Tyrannus_tyrannus
		Myiarchus_crinitus
		Myiarchus_cinerascens
		Elaenia_chiriquensis
		Gymnopithys_leucaspis
		Cercomacra_tyrannina
		Conopophaga_lineata
		Xenops_minutus
		Thripadectes_rufobrunneus
		Automolus_ochrolaemus
		Automolus_rubiginosus
		Cinclodes_fuscus
		Cinclodes_antarcticus
		Cinclodes_albidiventris
		Cinclodes_comechingonus
		Cinclodes_albiventris
		Furnarius_rufus
		Leptasthenura_yanacensis
		Leptasthenura_striolata
		Cranioleuca_erythrops
		Pseudoseisura_lophotes
		Pseudoseisura_cristata
		Synallaxis_zimmeri
		Synallaxis_brachyura
		Synallaxis_erythrothorax
		Phacellodomus_maculipectus
		Phacellodomus_striaticollis
		Sclerurus_caudacutus
		Sclerurus_guatemalensis
		Ailuroedus_melanotis
		Ailuroedus_crassirostris
		Scenopoeetes_dentirostris
		Prionodura_newtoniana
		Ptilonorhynchus_violaceus
		Chlamydera_nuchalis
		Chlamydera_cerviniventris
		Chlamydera_lauterbachi
		Chlamydera_maculata
		Chlamydera_guttata
		Malurus_leucopterus
		Malurus_melanocephalus
		Malurus_pulcherrimus
		Malurus_splendens
		Malurus_cyaneus
		Malurus_cyanocephalus
		Malurus_coronatus
		Malurus_elegans
		Malurus_alboscapulatus
		Malurus_lamberti
		Malurus_amabilis
		Pardalotus_quadragintus
		Pardalotus_punctatus
		Pardalotus_striatus
		Manorina_melanocephala
		Acanthornis_magna
		Pycnoptilus_floccosus
		Sericornis_frontalis
		Gerygone_igata
		Pomatostomus_temporalis
		Orthonyx_spaldingii
		Notiomystis_cincta
		Pachycephala_pectoralis
		Cyclarhis_gujanensis
		Vireo_philadelphicus
		Vireo_flavoviridis
		Vireo_altiloquus
		Vireo_olivaceus
		Vireo_vicinior
		Vireo_solitarius
		Vireo_flavifrons
		Vireo_huttoni
		Vireo_bellii
		Vireo_atricapilla
		Vireo_griseus
		Manucodia_keraudrenii
		Manucodia_chalybatus
		Parotia_wahnesi
		Parotia_carolae
		Pteridophora_alberti
		Paradisaea_minor
		Cicinnurus_magnificus
		Epimachus_meyeri
		Epimachus_fastuosus
		Epimachus_albertisi
		Ptiloris_magnificus
		Lophorina_superba
		Terpsiphone_bedfordi
		Terpsiphone_atrochalybeia
		Terpsiphone_paradisi
		Terpsiphone_rufiventer
		Terpsiphone_rufocinerea
		Terpsiphone_corvina
		Terpsiphone_viridis
		Hypothymis_azurea
		Trochocercus_cyanomelas
		Trochocercus_nitens
		Arses_telescophthalmus
		Chasiempis_sandwichensis
		Grallina_cyanoleuca
		Rhipidura_leucophrys
		Lanius_nubicus
		Lanius_collaris
		Lanius_senator
		Lanius_minor
		Lanius_tigrinus
		Lanius_schach
		Lanius_bucephalus
		Lanius_vittatus
		Lanius_collurio
		Lanius_gubernator
		Lanius_dorsalis
		Lanius_somalicus
		Lanius_excubitor
		Lanius_sphenocercus
		Lanius_ludovicianus
		Calocitta_formosa
		Cyanocitta_cristata
		Aphelocoma_ultramarina
		Aphelocoma_californica
		Aphelocoma_insularis
		Aphelocoma_coerulescens
		Pica_pica
		Pica_nuttalli
		Pica_hudsonia
		Corvus_corone
		Corvus_rhipidurus
		Corvus_brachyrhynchos
		Corvus_monedula
		Perisoreus_infaustus
		Perisoreus_canadensis
		Pyrrhocorax_graculus
		Dicrurus_adsimilis
		Dicrurus_forficatus
		Dicrurus_ludwigii
		Psophodes_olivaceus
		Mohoua_novaeseelandiae
		Mohoua_albicilla
		Mohoua_ochrocephala
		Campephaga_phoenicea
		Campephaga_quiscalina
		Coracina_azurea
		Lalage_tricolor
		Coracina_cinerea
		Gymnorhina_tibicen
		Malaconotus_blanchoti
		Tchagra_minutus
		Dryoscopus_cubla
		Laniarius_erythrogaster
		Tephrodornis_pondicerianus
		Prionops_retzii
		Euryceros_prevostii
		Vanga_curvirostris
		Tylas_eduardi
		Calicalicus_madagascariensis
		Platysteira_castanea
		Platysteira_chalybea
		Platysteira_concreta
		Platysteira_cyanea
		Platysteira_peltata
		Batis_occulta
		Chaetops_frenatus
		Chaetops_aurantius
		Eopsaltria_australis
		Melanodryas_cucullata
		Drymodes_brunneopygia
		Petroica_macrocephala
		Petroica_goodenovii
		Petroica_australis
		Auriparus_flaviceps
		Anthoscopus_minutus
		Anthoscopus_caroli
		Remiz_pendulinus
		Pseudopodoces_humilis
		Parus_cristatus
		Parus_cinerascens
		Baeolophus_inornatus
		Baeolophus_bicolor
		Baeolophus_atricristatus
		Baeolophus_wollweberi
		Parus_leucomelas
		Parus_rufonuchalis
		Parus_ater
		Parus_montanus
		Parus_hudsonicus
		Parus_rufescens
		Parus_cinctus
		Parus_carolinensis
		Parus_sclateri
		Parus_atricapillus
		Parus_lugubris
		Parus_major
		Parus_palustris
		Parus_niger
		Parus_albiventris
		Parus_cyanus
		Parus_caeruleus
		Elminia_albicauda
		Elminia_nigromitrata
		Elminia_albonotata
		Elminia_albiventris
		Culicicapa_ceylonensis
		Stenostira_scita
		Cephalopyrus_flammiceps
		Panurus_biarmicus
		Certhilauda_subcoronata
		Certhilauda_erythrochlamys
		Certhilauda_chuana
		Certhilauda_barlowi
		Certhilauda_burra
		Certhilauda_albescens
		Heteromirafra_ruddi
		Mirafra_sabota
		Mirafra_hova
		Mirafra_africana
		Mirafra_africanoides
		Mirafra_poecilosterna
		Mirafra_hypermetra
		Mirafra_gilletti
		Eremophila_alpestris
		Calandrella_cinerea
		Calandrella_somalica
		Melanocorypha_calandra
		Lullula_arborea
		Alauda_razae
		Alauda_arvensis
		Galerida_theklae
		Galerida_cristata
		Galerida_magnirostris
		Galerida_modesta
		Spizocorys_conirostris
		Spizocorys_fringillaris
		Eremalauda_starki
		Eremopterix_australis
		Eremopterix_leucotis
		Eremopterix_leucopareia
		Eremopterix_nigriceps
		Eremopterix_verticalis
		Ammomanes_deserti
		Nicator_gularis
		Nicator_chloris
		Psaltriparus_minimus
		Phylloscopus_ruficapilla
		Phylloscopus_umbrovirens
		Phylloscopus_nitidus
		Phylloscopus_sibilatrix
		Phylloscopus_bonelli
		Phylloscopus_trochilus
		Phylloscopus_sindianus
		Phylloscopus_collybita
		Phylloscopus_fuscatus
		Phylloscopus_humei
		Cettia_fortipes
		Cettia_cetti
		Pholidornis_rushiae
		Scotocerca_inquieta
		Hyliota_violacea
		Hyliota_australis
		Hyliota_flavigaster
		Hippolais_polyglotta
		Hippolais_icterina
		Acrocephalus_sechellensis
		Acrocephalus_familiaris
		Acrocephalus_aequinoctialis
		Acrocephalus_luscinius
		Acrocephalus_stentoreus
		Acrocephalus_arundinaceus
		Acrocephalus_bistrigiceps
		Acrocephalus_paludicola
		Acrocephalus_melanopogon
		Acrocephalus_schoenobaenus
		Acrocephalus_orinus
		Acrocephalus_dumetorum
		Acrocephalus_baeticatus
		Acrocephalus_scirpaceus
		Chloropeta_natalensis
		Acrocephalus_palustris
		Bradypterus_barratti
		Bradypterus_lopezi
		Bradypterus_cinnamomeus
		Bradypterus_baboecala
		Bradypterus_sylvaticus
		Cincloramphus_cruralis
		Locustella_luscinioides
		Locustella_fluviatilis
		Locustella_naevia
		Bradypterus_graueri
		Hirundo_rustica
		Petrochelidon_fulva
		Petrochelidon_pyrrhonota
		Hirundo_ariel
		Hirundo_semirufa
		Delichon_urbicum
		Progne_subis
		Riparia_riparia
		Tachycineta_bicolor
		Tachycineta_thalassina
		Tachycineta_albilinea
		Andropadus_importunus
		Bleda_syndactylus
		Bleda_notatus
		Andropadus_nigriceps
		Andropadus_milanjensis
		Chlorocichla_flaviventris
		Phyllastrephus_terrestris
		Phyllastrephus_cabanisi
		Phyllastrephus_fischeri
		Phyllastrephus_icterinus
		Phyllastrephus_debilis
		Phyllastrephus_flavostriatus
		Andropadus_gracilis
		Criniger_calurus
		Pycnonotus_xanthopygos
		Pycnonotus_capensis
		Pycnonotus_nigricans
		Pycnonotus_barbatus
		Pycnonotus_sinensis
		Alophoixus_finschii
		Hypsipetes_olivaceus
		Ixos_amaurotis
		Turdoides_altirostris
		Turdoides_squamiceps
		Garrulax_morrisonianus
		Yuhina_brunneiceps
		Zosterops_lateralis
		Chamaea_fasciata
		Paradoxornis_webbianus
		Sylvia_rueppelli
		Sylvia_melanothorax
		Sylvia_cantillans
		Sylvia_melanocephala
		Sylvia_mystacea
		Sylvia_conspicillata
		Sylvia_sarda
		Sylvia_undata
		Sylvia_deserticola
		Sylvia_communis
		Sylvia_nisoria
		Sylvia_buryi
		Sylvia_hortensis
		Sylvia_leucomelaena
		Sylvia_curruca
		Sylvia_boehmi
		Sylvia_subcaerulea
		Sylvia_nana
		Sylvia_atricapilla
		Sylvia_borin
		Hypergerus_atriceps
		Cisticola_brunnescens
		Cisticola_exilis
		Cisticola_robustus
		Cisticola_cinereolus
		Cisticola_tinniens
		Cisticola_juncidis
		Cisticola_ayresii
		Cisticola_anonymus
		Prinia_gracilis
		Apalis_thoracica
		Camaroptera_brachyura
		Camaroptera_superciliaris
		Eremomela_icteropygialis
		Sphenoeacus_afer
		Melocichla_mentalis
		Bradypterus_victorini
		Sylvietta_denti
		Sylvietta_whytii
		Sylvietta_virens
		Sylvietta_brachyura
		Sylvietta_rufescens
		Regulus_ignicapilla
		Regulus_regulus
		Phainopepla_nitens
		Bombycilla_garrulus
		Bombycilla_cedrorum
		Certhia_brachydactyla
		Certhia_familiaris
		Polioptila_dumicola
		Thryomanes_bewickii
		Thryothorus_ludovicianus
		Thryothorus_sinaloa
		Thryothorus_rufalbus
		Thryothorus_leucotis
		Thryothorus_felix
		Campylorhynchus_nuchalis
		Campylorhynchus_brunneicapillus
		Campylorhynchus_griseus
		Cistothorus_platensis
		Cistothorus_palustris
		Cistothorus_meridae
		Troglodytes_troglodytes
		Troglodytes_aedon
		Troglodytes_cobbi
		Catherpes_mexicanus
		Salpinctes_obsoletus
		Sitta_europaea
		Sitta_carolinensis
		Scissirostrum_dubium
		Aplonis_dichroa
		Aplonis_opaca
		Mino_anais
		Gracula_religiosa
		Cinnyricinclus_leucogaster
		Creatophora_cinerea
		Sturnus_roseus
		Sturnus_philippensis
		Sturnus_sturninus
		Sturnus_contra
		Sturnus_pagodarum
		Sturnus_malabaricus
		Leucopsar_rothschildi
		Acridotheres_cristatellus
		Acridotheres_fuscus
		Acridotheres_ginginianus
		Acridotheres_tristis
		Sturnus_unicolor
		Sturnus_vulgaris
		Onychognathus_nabouroup
		Onychognathus_albirostris
		Onychognathus_tristramii
		Onychognathus_salvadorii
		Onychognathus_morio
		Onychognathus_walleri
		Onychognathus_tenuirostris
		Speculipastor_bicolor
		Saroglossa_spiloptera
		Lamprotornis_corruscus
		Lamprotornis_purpureiceps
		Lamprotornis_australis
		Lamprotornis_purpuroptera
		Lamprotornis_caudatus
		Lamprotornis_mevesii
		Cosmopsarus_unicolor
		Lamprotornis_splendidus
		Lamprotornis_superbus
		Lamprotornis_pulcher
		Spreo_bicolor
		Spreo_fischeri
		Cosmopsarus_regius
		Lamprotornis_chalybaeus
		Lamprotornis_nitens
		Mimus_gundlachii
		Mimus_polyglottos
		Mimus_gilvus
		Mimus_longicaudatus
		Mimus_patagonicus
		Mimus_thenca
		Mimus_parvulus
		Oreoscoptes_montanus
		Toxostoma_bendirei
		Toxostoma_lecontei
		Toxostoma_crissale
		Toxostoma_curvirostre
		Toxostoma_longirostre
		Toxostoma_rufum
		Dumetella_carolinensis
		Buphagus_africanus
		Buphagus_erythrorhynchus
		Cinclus_mexicanus
		Cinclus_pallasii
		Cinclus_cinclus
		Cinclus_schulzi
		Sialia_mexicana
		Sialia_currucoides
		Sialia_sialis
		Myadestes_palmeri
		Turdus_philomelos
		Turdus_viscivorus
		Turdus_merula
		Turdus_helleri
		Turdus_iliacus
		Turdus_torquatus
		Turdus_pilaris
		Turdus_cardis
		Turdus_migratorius
		Turdus_grayi
		Turdus_albicollis
		Hylocichla_mustelina
		Catharus_guttatus
		Catharus_minimus
		Catharus_fuscescens
		Catharus_ustulatus
		Zoothera_naevia
		Muscicapa_comitata
		Muscicapa_sethsmithi
		Muscicapa_striata
		Muscicapa_cassini
		Muscicapa_adusta
		Muscicapa_infuscata
		Muscicapa_caerulescens
		Muscicapa_epulata
		Bradornis_infuscatus
		Bradornis_pallidus
		Bradornis_mariquensis
		Bradornis_microrhynchus
		Myioparus_plumbeus
		Myioparus_griseigularis
		Sigelus_silens
		Empidornis_semipartitus
		Namibornis_herero
		Melaenornis_edolioides
		Melaenornis_pammelaina
		Luscinia_megarhynchos
		Luscinia_luscinia
		Luscinia_svecica
		Erithacus_rubecula
		Oenanthe_oenanthe
		Myrmecocichla_aethiops
		Saxicola_torquatus
		Saxicola_rubetra
		Phoenicurus_phoenicurus
		Phoenicurus_ochruros
		Ficedula_parva
		Ficedula_albicollis
		Ficedula_hypoleuca
		Ficedula_semitorquata
		Ficedula_zanthopygia
		Dioptrornis_fischeri
		Promerops_gurneyi
		Promerops_cafer
		Nectarinia_dussumieri
		Nectarinia_osea
		Nectarinia_coccinigaster
		Mycerobas_carnipes
		Coccothraustes_coccothraustes
		Carduelis_spinoides
		Carduelis_chloris
		Rhodopechys_obsoletus
		Rhodopechys_sanguineus
		Carduelis_cannabina
		Carduelis_flavirostris
		Carduelis_tristis
		Carduelis_lawrencei
		Carduelis_psaltria
		Carduelis_spinus
		Carduelis_pinus
		Serinus_mennelli
		Serinus_burtoni
		Serinus_albogularis
		Serinus_sulphuratus
		Serinus_flaviventris
		Serinus_gularis
		Serinus_leucopterus
		Serinus_nigriceps
		Serinus_striolatus
		Serinus_totta
		Serinus_syriacus
		Serinus_atrogularis
		Serinus_citrinipectus
		Serinus_mozambicus
		Serinus_scotops
		Serinus_canaria
		Serinus_serinus
		Serinus_pusillus
		Serinus_canicollis
		Serinus_tristriatus
		Serinus_flavivertex
		Serinus_alario
		Loxia_scotica
		Loxia_curvirostra
		Loxia_leucoptera
		Carduelis_hornemanni
		Carduelis_flammea
		Carduelis_citrinella
		Carduelis_carduelis
		Paroreomyza_montana
		Loxioides_bailleui
		Telespiza_cantans
		Telespiza_ultima
		Oreomystis_mana
		Hemignathus_munroi
		Hemignathus_virens
		Pseudonestor_xanthophrys
		Loxops_coccineus
		Himatione_sanguinea
		Vestiaria_coccinea
		Eremopsaltria_mongolicus
		Bucanetes_githagineus
		Carpodacus_rubicilla
		Carpodacus_synoicus
		Carpodacus_mexicanus
		Carpodacus_erythrinus
		Carpodacus_roseus
		Carpodacus_cassinii
		Carpodacus_purpureus
		Callacanthis_burtoni
		Leucosticte_atrata
		Leucosticte_tephrocotis
		Leucosticte_australis
		Carpodacus_puniceus
		Pinicola_enucleator
		Pyrrhula_pyrrhula
		Fringilla_teydea
		Fringilla_coelebs
		Fringilla_montifringilla
		Calcarius_mccownii
		Calcarius_ornatus
		Calcarius_pictus
		Calcarius_lapponicus
		Plectrophenax_nivalis
		Icteria_virens
		Seiurus_aurocapilla
		Wilsonia_citrina
		Dendroica_adelaidae
		Dendroica_virens
		Dendroica_townsendi
		Dendroica_nigrescens
		Dendroica_discolor
		Dendroica_coronata
		Dendroica_dominica
		Dendroica_palmarum
		Setophaga_ruticilla
		Dendroica_caerulescens
		Dendroica_tigrina
		Parula_americana
		Dendroica_striata
		Dendroica_castanea
		Dendroica_petechia
		Dendroica_pensylvanica
		Dendroica_fusca
		Dendroica_cerulea
		Dendroica_magnolia
		Wilsonia_canadensis
		Wilsonia_pusilla
		Myioborus_pictus
		Mniotilta_varia
		Seiurus_motacilla
		Seiurus_noveboracensis
		Protonotaria_citrea
		Limnothlypis_swainsonii
		Oporornis_formosus
		Oporornis_tolmiei
		Oporornis_philadelphia
		Geothlypis_trichas
		Vermivora_ruficapilla
		Vermivora_peregrina
		Vermivora_chrysoptera
		Vermivora_pinus
		Agelaius_assimilis
		Agelaius_phoeniceus
		Agelaius_tricolor
		Agelaius_xanthomus
		Agelaius_humeralis
		Molothrus_aeneus
		Molothrus_ater
		Molothrus_rufoaxillaris
		Quiscalus_lugubris
		Quiscalus_mexicanus
		Quiscalus_major
		Quiscalus_quiscula
		Euphagus_carolinus
		Euphagus_cyanocephalus
		Agelasticus_thilius
		Agelaioides_badius
		Chrysomus_icterocephalus
		Curaeus_curaeus
		Amblyramphus_holosericeus
		Dives_dives
		Nesopsar_nigerrimus
		Icterus_gularis
		Icterus_pustulatus
		Icterus_bullockii
		Icterus_galbula
		Clypicterus_oseryi
		Cacicus_haemorrhous
		Cacicus_uropygialis
		Cacicus_cela
		Cacicus_chrysopterus
		Cacicus_solitarius
		Psarocolius_guatimozinus
		Psarocolius_wagleri
		Psarocolius_atrovirens
		Psarocolius_angustifrons
		Psarocolius_bifasciatus
		Psarocolius_viridis
		Sturnella_neglecta
		Sturnella_magna
		Sturnella_defilippii
		Sturnella_loyca
		Sturnella_superciliaris
		Sturnella_bellicosa
		Dolichonyx_oryzivorus
		Xanthocephalus_xanthocephalus
		Melophus_lathami
		Miliaria_calandra
		Emberiza_cia
		Emberiza_cioides
		Emberiza_hortulana
		Emberiza_citrinella
		Emberiza_cirlus
		Emberiza_schoeniclus
		Emberiza_elegans
		Emberiza_flaviventris
		Emberiza_cabanisi
		Emberiza_capensis
		Emberiza_striolata
		Emberiza_tahapisi
		Emberiza_impetuani
		Amphispiza_bilineata
		Aimophila_quinquestriata
		Spizella_pusilla
		Spizella_breweri
		Spizella_pallida
		Spizella_passerina
		Spizella_atrogularis
		Junco_hyemalis
		Junco_phaeonotus
		Zonotrichia_capensis
		Zonotrichia_querula
		Zonotrichia_albicollis
		Zonotrichia_leucophrys
		Zonotrichia_atricapilla
		Passerella_iliaca
		Spizella_arborea
		Amphispiza_belli
		Pooecetes_gramineus
		Ammodramus_caudacutus
		Ammodramus_maritimus
		Ammodramus_leconteii
		Passerculus_sandwichensis
		Melospiza_georgiana
		Melospiza_lincolnii
		Melospiza_melodia
		Ammodramus_bairdii
		Ammodramus_henslowii
		Pezopetes_capitalis
		Pipilo_fuscus
		Pipilo_aberti
		Pipilo_chlorurus
		Pipilo_maculatus
		Pipilo_erythrophthalmus
		Aimophila_carpalis
		Aimophila_aestivalis
		Aimophila_botterii
		Aimophila_mystacalis
		Aimophila_humeralis
		Ammodramus_savannarum
		Arremonops_rufivirgatus
		Chondestes_grammacus
		Calamospiza_melanocorys
		Piranga_rubra
		Piranga_ludoviciana
		Piranga_olivacea
		Cardinalis_cardinalis
		Spiza_americana
		Passerina_cyanea
		Passerina_leclancherii
		Passerina_ciris
		Passerina_versicolor
		Passerina_caerulea
		Passerina_amoena
		Pheucticus_ludovicianus
		Pheucticus_melanocephalus
		Nesospiza_acunhae
		Geospiza_difficilis
		Geospiza_fuliginosa
		Geospiza_magnirostris
		Geospiza_conirostris
		Geospiza_scandens
		Geospiza_fortis
		Tiaris_olivaceus
		Thraupis_episcopus
		Volatinia_jacarina
		Ramphocelus_costaricensis
		Sporophila_minuta
		Motacilla_aguimp
		Motacilla_cinerea
		Motacilla_madaraspatensis
		Motacilla_grandis
		Motacilla_citreola
		Motacilla_flava
		Motacilla_alba
		Motacilla_capensis
		Motacilla_clara
		Macronyx_capensis
		Macronyx_sharpei
		Macronyx_fuellebornii
		Macronyx_ameliae
		Macronyx_aurantiigula
		Macronyx_croceus
		Tmetothylacus_tenellus
		Dendronanthus_indicus
		Anthus_vaalensis
		Anthus_melindae
		Anthus_lutescens
		Anthus_trivialis
		Anthus_petrosus
		Anthus_spinoletta
		Anthus_pratensis
		Anthus_lineiventris
		Anthus_hoeschi
		Anthus_leucophrys
		Anthus_novaeseelandiae
		Anthus_similis
		Anthus_chloris
		Anthus_campestris
		Anthus_crenatus
		Passer_domesticus
		Passer_montanus
		Passer_griseus
		Passer_rutilans
		Montifringilla_nivalis
		Petronia_xanthocollis
		Petronia_petronia
		Prunella_collaris
		Prunella_modularis
		Foudia_madagascariensis
		Foudia_sechellarum
		Foudia_eminentissima
		Foudia_rubra
		Foudia_flavicans
		Quelea_cardinalis
		Quelea_quelea
		Euplectes_afer
		Euplectes_capensis
		Euplectes_axillaris
		Euplectes_albonotatus
		Euplectes_hartlaubi
		Euplectes_jacksoni
		Euplectes_progne
		Euplectes_macroura
		Euplectes_gierowii
		Euplectes_franciscanus
		Euplectes_ardens
		Euplectes_hordeaceus
		Euplectes_nigroventris
		Euplectes_orix
		Euplectes_aureus
		Malimbus_malimbicus
		Malimbus_coronatus
		Malimbus_scutatus
		Malimbus_ibadanensis
		Malimbus_nitens
		Malimbus_rubricollis
		Malimbus_cassini
		Malimbus_erythrogaster
		Malimbus_racheliae
		Ploceus_grandis
		Ploceus_intermedius
		Ploceus_taeniopterus
		Ploceus_melanocephalus
		Ploceus_olivaceiceps
		Ploceus_jacksoni
		Ploceus_princeps
		Ploceus_spekei
		Ploceus_cucullatus
		Ploceus_bicolor
		Ploceus_bertrandi
		Ploceus_baglafecht
		Ploceus_preussi
		Ploceus_alienus
		Ploceus_nigricollis
		Ploceus_galbula
		Ploceus_heuglini
		Ploceus_ocularis
		Ploceus_capensis
		Ploceus_velatus
		Ploceus_tricolor
		Ploceus_luteolus
		Ploceus_vitellinus
		Ploceus_pelzelni
		Ploceus_melanogaster
		Ploceus_philippinus
		Ploceus_megarhynchus
		Ploceus_superciliosus
		Ploceus_sanctithomae
		Ploceus_xanthops
		Ploceus_nigerrimus
		Ploceus_angolensis
		Ploceus_xanthopterus
		Ploceus_benghalensis
		Bubalornis_albirostris
		Pseudonigrita_arnaudi
		Sporopipes_frontalis
		Sporopipes_squamifrons
		Dinemellia_dinemelli
		Anaplectes_rubriceps
		Philetairus_socius
		Plocepasser_donaldsoni
		Plocepasser_mahali
		Amblyospiza_albifrons
		Histurgops_ruficaudus
		Lagonosticta_senegala
		Poephila_acuticauda
		Taeniopygia_guttata
		Lonchura_striata
		Padda_oryzivora
		Vidua_chalybeata
		Vidua_macroura
		Vidua_paradisaea
	;
END;
BEGIN TREES;
	TRANSLATE
		1	Oxyruncus_cristatus,
		2	Sayornis_nigricans,
		3	Sayornis_phoebe,
		4	Empidonax_minimus,
		5	Empidonax_traillii,
		6	Empidonax_alnorum,
		7	Empidonax_flaviventris,
		8	Empidonax_difficilis,
		9	Empidonax_virescens,
		10	Contopus_sordidulus,
		11	Pyrocephalus_rubinus,
		12	Tyrannus_tyrannus,
		13	Myiarchus_crinitus,
		14	Myiarchus_cinerascens,
		15	Elaenia_chiriquensis,
		16	Gymnopithys_leucaspis,
		17	Cercomacra_tyrannina,
		18	Conopophaga_lineata,
		19	Xenops_minutus,
		20	Thripadectes_rufobrunneus,
		21	Automolus_ochrolaemus,
		22	Automolus_rubiginosus,
		23	Cinclodes_fuscus,
		24	Cinclodes_antarcticus,
		25	Cinclodes_albidiventris,
		26	Cinclodes_comechingonus,
		27	Cinclodes_albiventris,
		28	Furnarius_rufus,
		29	Leptasthenura_yanacensis,
		30	Leptasthenura_striolata,
		31	Cranioleuca_erythrops,
		32	Pseudoseisura_lophotes,
		33	Pseudoseisura_cristata,
		34	Synallaxis_zimmeri,
		35	Synallaxis_brachyura,
		36	Synallaxis_erythrothorax,
		37	Phacellodomus_maculipectus,
		38	Phacellodomus_striaticollis,
		39	Sclerurus_caudacutus,
		40	Sclerurus_guatemalensis,
		41	Ailuroedus_melanotis,
		42	Ailuroedus_crassirostris,
		43	Scenopoeetes_dentirostris,
		44	Prionodura_newtoniana,
		45	Ptilonorhynchus_violaceus,
		46	Chlamydera_nuchalis,
		47	Chlamydera_cerviniventris,
		48	Chlamydera_lauterbachi,
		49	Chlamydera_maculata,
		50	Chlamydera_guttata,
		51	Malurus_leucopterus,
		52	Malurus_melanocephalus,
		53	Malurus_pulcherrimus,
		54	Malurus_splendens,
		55	Malurus_cyaneus,
		56	Malurus_cyanocephalus,
		57	Malurus_coronatus,
		58	Malurus_elegans,
		59	Malurus_alboscapulatus,
		60	Malurus_lamberti,
		61	Malurus_amabilis,
		62	Pardalotus_quadragintus,
		63	Pardalotus_punctatus,
		64	Pardalotus_striatus,
		65	Manorina_melanocephala,
		66	Acanthornis_magna,
		67	Pycnoptilus_floccosus,
		68	Sericornis_frontalis,
		69	Gerygone_igata,
		70	Pomatostomus_temporalis,
		71	Orthonyx_spaldingii,
		72	Notiomystis_cincta,
		73	Pachycephala_pectoralis,
		74	Cyclarhis_gujanensis,
		75	Vireo_philadelphicus,
		76	Vireo_flavoviridis,
		77	Vireo_altiloquus,
		78	Vireo_olivaceus,
		79	Vireo_vicinior,
		80	Vireo_solitarius,
		81	Vireo_flavifrons,
		82	Vireo_huttoni,
		83	Vireo_bellii,
		84	Vireo_atricapilla,
		85	Vireo_griseus,
		86	Manucodia_keraudrenii,
		87	Manucodia_chalybatus,
		88	Parotia_wahnesi,
		89	Parotia_carolae,
		90	Pteridophora_alberti,
		91	Paradisaea_minor,
		92	Cicinnurus_magnificus,
		93	Epimachus_meyeri,
		94	Epimachus_fastuosus,
		95	Epimachus_albertisi,
		96	Ptiloris_magnificus,
		97	Lophorina_superba,
		98	Terpsiphone_bedfordi,
		99	Terpsiphone_atrochalybeia,
		100	Terpsiphone_paradisi,
		101	Terpsiphone_rufiventer,
		102	Terpsiphone_rufocinerea,
		103	Terpsiphone_corvina,
		104	Terpsiphone_viridis,
		105	Hypothymis_azurea,
		106	Trochocercus_cyanomelas,
		107	Trochocercus_nitens,
		108	Arses_telescophthalmus,
		109	Chasiempis_sandwichensis,
		110	Grallina_cyanoleuca,
		111	Rhipidura_leucophrys,
		112	Lanius_nubicus,
		113	Lanius_collaris,
		114	Lanius_senator,
		115	Lanius_minor,
		116	Lanius_tigrinus,
		117	Lanius_schach,
		118	Lanius_bucephalus,
		119	Lanius_vittatus,
		120	Lanius_collurio,
		121	Lanius_gubernator,
		122	Lanius_dorsalis,
		123	Lanius_somalicus,
		124	Lanius_excubitor,
		125	Lanius_sphenocercus,
		126	Lanius_ludovicianus,
		127	Calocitta_formosa,
		128	Cyanocitta_cristata,
		129	Aphelocoma_ultramarina,
		130	Aphelocoma_californica,
		131	Aphelocoma_insularis,
		132	Aphelocoma_coerulescens,
		133	Pica_pica,
		134	Pica_nuttalli,
		135	Pica_hudsonia,
		136	Corvus_corone,
		137	Corvus_rhipidurus,
		138	Corvus_brachyrhynchos,
		139	Corvus_monedula,
		140	Perisoreus_infaustus,
		141	Perisoreus_canadensis,
		142	Pyrrhocorax_graculus,
		143	Dicrurus_adsimilis,
		144	Dicrurus_forficatus,
		145	Dicrurus_ludwigii,
		146	Psophodes_olivaceus,
		147	Mohoua_novaeseelandiae,
		148	Mohoua_albicilla,
		149	Mohoua_ochrocephala,
		150	Campephaga_phoenicea,
		151	Campephaga_quiscalina,
		152	Coracina_azurea,
		153	Lalage_tricolor,
		154	Coracina_cinerea,
		155	Gymnorhina_tibicen,
		156	Malaconotus_blanchoti,
		157	Tchagra_minutus,
		158	Dryoscopus_cubla,
		159	Laniarius_erythrogaster,
		160	Tephrodornis_pondicerianus,
		161	Prionops_retzii,
		162	Euryceros_prevostii,
		163	Vanga_curvirostris,
		164	Tylas_eduardi,
		165	Calicalicus_madagascariensis,
		166	Platysteira_castanea,
		167	Platysteira_chalybea,
		168	Platysteira_concreta,
		169	Platysteira_cyanea,
		170	Platysteira_peltata,
		171	Batis_occulta,
		172	Chaetops_frenatus,
		173	Chaetops_aurantius,
		174	Eopsaltria_australis,
		175	Melanodryas_cucullata,
		176	Drymodes_brunneopygia,
		177	Petroica_macrocephala,
		178	Petroica_goodenovii,
		179	Petroica_australis,
		180	Auriparus_flaviceps,
		181	Anthoscopus_minutus,
		182	Anthoscopus_caroli,
		183	Remiz_pendulinus,
		184	Pseudopodoces_humilis,
		185	Parus_cristatus,
		186	Parus_cinerascens,
		187	Baeolophus_inornatus,
		188	Baeolophus_bicolor,
		189	Baeolophus_atricristatus,
		190	Baeolophus_wollweberi,
		191	Parus_leucomelas,
		192	Parus_rufonuchalis,
		193	Parus_ater,
		194	Parus_montanus,
		195	Parus_hudsonicus,
		196	Parus_rufescens,
		197	Parus_cinctus,
		198	Parus_carolinensis,
		199	Parus_sclateri,
		200	Parus_atricapillus,
		201	Parus_lugubris,
		202	Parus_major,
		203	Parus_palustris,
		204	Parus_niger,
		205	Parus_albiventris,
		206	Parus_cyanus,
		207	Parus_caeruleus,
		208	Elminia_albicauda,
		209	Elminia_nigromitrata,
		210	Elminia_albonotata,
		211	Elminia_albiventris,
		212	Culicicapa_ceylonensis,
		213	Stenostira_scita,
		214	Cephalopyrus_flammiceps,
		215	Panurus_biarmicus,
		216	Certhilauda_subcoronata,
		217	Certhilauda_erythrochlamys,
		218	Certhilauda_chuana,
		219	Certhilauda_barlowi,
		220	Certhilauda_burra,
		221	Certhilauda_albescens,
		222	Heteromirafra_ruddi,
		223	Mirafra_sabota,
		224	Mirafra_hova,
		225	Mirafra_africana,
		226	Mirafra_africanoides,
		227	Mirafra_poecilosterna,
		228	Mirafra_hypermetra,
		229	Mirafra_gilletti,
		230	Eremophila_alpestris,
		231	Calandrella_cinerea,
		232	Calandrella_somalica,
		233	Melanocorypha_calandra,
		234	Lullula_arborea,
		235	Alauda_razae,
		236	Alauda_arvensis,
		237	Galerida_theklae,
		238	Galerida_cristata,
		239	Galerida_magnirostris,
		240	Galerida_modesta,
		241	Spizocorys_conirostris,
		242	Spizocorys_fringillaris,
		243	Eremalauda_starki,
		244	Eremopterix_australis,
		245	Eremopterix_leucotis,
		246	Eremopterix_leucopareia,
		247	Eremopterix_nigriceps,
		248	Eremopterix_verticalis,
		249	Ammomanes_deserti,
		250	Nicator_gularis,
		251	Nicator_chloris,
		252	Psaltriparus_minimus,
		253	Phylloscopus_ruficapilla,
		254	Phylloscopus_umbrovirens,
		255	Phylloscopus_nitidus,
		256	Phylloscopus_sibilatrix,
		257	Phylloscopus_bonelli,
		258	Phylloscopus_trochilus,
		259	Phylloscopus_sindianus,
		260	Phylloscopus_collybita,
		261	Phylloscopus_fuscatus,
		262	Phylloscopus_humei,
		263	Cettia_fortipes,
		264	Cettia_cetti,
		265	Pholidornis_rushiae,
		266	Scotocerca_inquieta,
		267	Hyliota_violacea,
		268	Hyliota_australis,
		269	Hyliota_flavigaster,
		270	Hippolais_polyglotta,
		271	Hippolais_icterina,
		272	Acrocephalus_sechellensis,
		273	Acrocephalus_familiaris,
		274	Acrocephalus_aequinoctialis,
		275	Acrocephalus_luscinius,
		276	Acrocephalus_stentoreus,
		277	Acrocephalus_arundinaceus,
		278	Acrocephalus_bistrigiceps,
		279	Acrocephalus_paludicola,
		280	Acrocephalus_melanopogon,
		281	Acrocephalus_schoenobaenus,
		282	Acrocephalus_orinus,
		283	Acrocephalus_dumetorum,
		284	Acrocephalus_baeticatus,
		285	Acrocephalus_scirpaceus,
		286	Chloropeta_natalensis,
		287	Acrocephalus_palustris,
		288	Bradypterus_barratti,
		289	Bradypterus_lopezi,
		290	Bradypterus_cinnamomeus,
		291	Bradypterus_baboecala,
		292	Bradypterus_sylvaticus,
		293	Cincloramphus_cruralis,
		294	Locustella_luscinioides,
		295	Locustella_fluviatilis,
		296	Locustella_naevia,
		297	Bradypterus_graueri,
		298	Hirundo_rustica,
		299	Petrochelidon_fulva,
		300	Petrochelidon_pyrrhonota,
		301	Hirundo_ariel,
		302	Hirundo_semirufa,
		303	Delichon_urbicum,
		304	Progne_subis,
		305	Riparia_riparia,
		306	Tachycineta_bicolor,
		307	Tachycineta_thalassina,
		308	Tachycineta_albilinea,
		309	Andropadus_importunus,
		310	Bleda_syndactylus,
		311	Bleda_notatus,
		312	Andropadus_nigriceps,
		313	Andropadus_milanjensis,
		314	Chlorocichla_flaviventris,
		315	Phyllastrephus_terrestris,
		316	Phyllastrephus_cabanisi,
		317	Phyllastrephus_fischeri,
		318	Phyllastrephus_icterinus,
		319	Phyllastrephus_debilis,
		320	Phyllastrephus_flavostriatus,
		321	Andropadus_gracilis,
		322	Criniger_calurus,
		323	Pycnonotus_xanthopygos,
		324	Pycnonotus_capensis,
		325	Pycnonotus_nigricans,
		326	Pycnonotus_barbatus,
		327	Pycnonotus_sinensis,
		328	Alophoixus_finschii,
		329	Hypsipetes_olivaceus,
		330	Ixos_amaurotis,
		331	Turdoides_altirostris,
		332	Turdoides_squamiceps,
		333	Garrulax_morrisonianus,
		334	Yuhina_brunneiceps,
		335	Zosterops_lateralis,
		336	Chamaea_fasciata,
		337	Paradoxornis_webbianus,
		338	Sylvia_rueppelli,
		339	Sylvia_melanothorax,
		340	Sylvia_cantillans,
		341	Sylvia_melanocephala,
		342	Sylvia_mystacea,
		343	Sylvia_conspicillata,
		344	Sylvia_sarda,
		345	Sylvia_undata,
		346	Sylvia_deserticola,
		347	Sylvia_communis,
		348	Sylvia_nisoria,
		349	Sylvia_buryi,
		350	Sylvia_hortensis,
		351	Sylvia_leucomelaena,
		352	Sylvia_curruca,
		353	Sylvia_boehmi,
		354	Sylvia_subcaerulea,
		355	Sylvia_nana,
		356	Sylvia_atricapilla,
		357	Sylvia_borin,
		358	Hypergerus_atriceps,
		359	Cisticola_brunnescens,
		360	Cisticola_exilis,
		361	Cisticola_robustus,
		362	Cisticola_cinereolus,
		363	Cisticola_tinniens,
		364	Cisticola_juncidis,
		365	Cisticola_ayresii,
		366	Cisticola_anonymus,
		367	Prinia_gracilis,
		368	Apalis_thoracica,
		369	Camaroptera_brachyura,
		370	Camaroptera_superciliaris,
		371	Eremomela_icteropygialis,
		372	Sphenoeacus_afer,
		373	Melocichla_mentalis,
		374	Bradypterus_victorini,
		375	Sylvietta_denti,
		376	Sylvietta_whytii,
		377	Sylvietta_virens,
		378	Sylvietta_brachyura,
		379	Sylvietta_rufescens,
		380	Regulus_ignicapilla,
		381	Regulus_regulus,
		382	Phainopepla_nitens,
		383	Bombycilla_garrulus,
		384	Bombycilla_cedrorum,
		385	Certhia_brachydactyla,
		386	Certhia_familiaris,
		387	Polioptila_dumicola,
		388	Thryomanes_bewickii,
		389	Thryothorus_ludovicianus,
		390	Thryothorus_sinaloa,
		391	Thryothorus_rufalbus,
		392	Thryothorus_leucotis,
		393	Thryothorus_felix,
		394	Campylorhynchus_nuchalis,
		395	Campylorhynchus_brunneicapillus,
		396	Campylorhynchus_griseus,
		397	Cistothorus_platensis,
		398	Cistothorus_palustris,
		399	Cistothorus_meridae,
		400	Troglodytes_troglodytes,
		401	Troglodytes_aedon,
		402	Troglodytes_cobbi,
		403	Catherpes_mexicanus,
		404	Salpinctes_obsoletus,
		405	Sitta_europaea,
		406	Sitta_carolinensis,
		407	Scissirostrum_dubium,
		408	Aplonis_dichroa,
		409	Aplonis_opaca,
		410	Mino_anais,
		411	Gracula_religiosa,
		412	Cinnyricinclus_leucogaster,
		413	Creatophora_cinerea,
		414	Sturnus_roseus,
		415	Sturnus_philippensis,
		416	Sturnus_sturninus,
		417	Sturnus_contra,
		418	Sturnus_pagodarum,
		419	Sturnus_malabaricus,
		420	Leucopsar_rothschildi,
		421	Acridotheres_cristatellus,
		422	Acridotheres_fuscus,
		423	Acridotheres_ginginianus,
		424	Acridotheres_tristis,
		425	Sturnus_unicolor,
		426	Sturnus_vulgaris,
		427	Onychognathus_nabouroup,
		428	Onychognathus_albirostris,
		429	Onychognathus_tristramii,
		430	Onychognathus_salvadorii,
		431	Onychognathus_morio,
		432	Onychognathus_walleri,
		433	Onychognathus_tenuirostris,
		434	Speculipastor_bicolor,
		435	Saroglossa_spiloptera,
		436	Lamprotornis_corruscus,
		437	Lamprotornis_purpureiceps,
		438	Lamprotornis_australis,
		439	Lamprotornis_purpuroptera,
		440	Lamprotornis_caudatus,
		441	Lamprotornis_mevesii,
		442	Cosmopsarus_unicolor,
		443	Lamprotornis_splendidus,
		444	Lamprotornis_superbus,
		445	Lamprotornis_pulcher,
		446	Spreo_bicolor,
		447	Spreo_fischeri,
		448	Cosmopsarus_regius,
		449	Lamprotornis_chalybaeus,
		450	Lamprotornis_nitens,
		451	Mimus_gundlachii,
		452	Mimus_polyglottos,
		453	Mimus_gilvus,
		454	Mimus_longicaudatus,
		455	Mimus_patagonicus,
		456	Mimus_thenca,
		457	Mimus_parvulus,
		458	Oreoscoptes_montanus,
		459	Toxostoma_bendirei,
		460	Toxostoma_lecontei,
		461	Toxostoma_crissale,
		462	Toxostoma_curvirostre,
		463	Toxostoma_longirostre,
		464	Toxostoma_rufum,
		465	Dumetella_carolinensis,
		466	Buphagus_africanus,
		467	Buphagus_erythrorhynchus,
		468	Cinclus_mexicanus,
		469	Cinclus_pallasii,
		470	Cinclus_cinclus,
		471	Cinclus_schulzi,
		472	Sialia_mexicana,
		473	Sialia_currucoides,
		474	Sialia_sialis,
		475	Myadestes_palmeri,
		476	Turdus_philomelos,
		477	Turdus_viscivorus,
		478	Turdus_merula,
		479	Turdus_helleri,
		480	Turdus_iliacus,
		481	Turdus_torquatus,
		482	Turdus_pilaris,
		483	Turdus_cardis,
		484	Turdus_migratorius,
		485	Turdus_grayi,
		486	Turdus_albicollis,
		487	Hylocichla_mustelina,
		488	Catharus_guttatus,
		489	Catharus_minimus,
		490	Catharus_fuscescens,
		491	Catharus_ustulatus,
		492	Zoothera_naevia,
		493	Muscicapa_comitata,
		494	Muscicapa_sethsmithi,
		495	Muscicapa_striata,
		496	Muscicapa_cassini,
		497	Muscicapa_adusta,
		498	Muscicapa_infuscata,
		499	Muscicapa_caerulescens,
		500	Muscicapa_epulata,
		501	Bradornis_infuscatus,
		502	Bradornis_pallidus,
		503	Bradornis_mariquensis,
		504	Bradornis_microrhynchus,
		505	Myioparus_plumbeus,
		506	Myioparus_griseigularis,
		507	Sigelus_silens,
		508	Empidornis_semipartitus,
		509	Namibornis_herero,
		510	Melaenornis_edolioides,
		511	Melaenornis_pammelaina,
		512	Luscinia_megarhynchos,
		513	Luscinia_luscinia,
		514	Luscinia_svecica,
		515	Erithacus_rubecula,
		516	Oenanthe_oenanthe,
		517	Myrmecocichla_aethiops,
		518	Saxicola_torquatus,
		519	Saxicola_rubetra,
		520	Phoenicurus_phoenicurus,
		521	Phoenicurus_ochruros,
		522	Ficedula_parva,
		523	Ficedula_albicollis,
		524	Ficedula_hypoleuca,
		525	Ficedula_semitorquata,
		526	Ficedula_zanthopygia,
		527	Dioptrornis_fischeri,
		528	Promerops_gurneyi,
		529	Promerops_cafer,
		530	Nectarinia_dussumieri,
		531	Nectarinia_osea,
		532	Nectarinia_coccinigaster,
		533	Mycerobas_carnipes,
		534	Coccothraustes_coccothraustes,
		535	Carduelis_spinoides,
		536	Carduelis_chloris,
		537	Rhodopechys_obsoletus,
		538	Rhodopechys_sanguineus,
		539	Carduelis_cannabina,
		540	Carduelis_flavirostris,
		541	Carduelis_tristis,
		542	Carduelis_lawrencei,
		543	Carduelis_psaltria,
		544	Carduelis_spinus,
		545	Carduelis_pinus,
		546	Serinus_mennelli,
		547	Serinus_burtoni,
		548	Serinus_albogularis,
		549	Serinus_sulphuratus,
		550	Serinus_flaviventris,
		551	Serinus_gularis,
		552	Serinus_leucopterus,
		553	Serinus_nigriceps,
		554	Serinus_striolatus,
		555	Serinus_totta,
		556	Serinus_syriacus,
		557	Serinus_atrogularis,
		558	Serinus_citrinipectus,
		559	Serinus_mozambicus,
		560	Serinus_scotops,
		561	Serinus_canaria,
		562	Serinus_serinus,
		563	Serinus_pusillus,
		564	Serinus_canicollis,
		565	Serinus_tristriatus,
		566	Serinus_flavivertex,
		567	Serinus_alario,
		568	Loxia_scotica,
		569	Loxia_curvirostra,
		570	Loxia_leucoptera,
		571	Carduelis_hornemanni,
		572	Carduelis_flammea,
		573	Carduelis_citrinella,
		574	Carduelis_carduelis,
		575	Paroreomyza_montana,
		576	Loxioides_bailleui,
		577	Telespiza_cantans,
		578	Telespiza_ultima,
		579	Oreomystis_mana,
		580	Hemignathus_munroi,
		581	Hemignathus_virens,
		582	Pseudonestor_xanthophrys,
		583	Loxops_coccineus,
		584	Himatione_sanguinea,
		585	Vestiaria_coccinea,
		586	Eremopsaltria_mongolicus,
		587	Bucanetes_githagineus,
		588	Carpodacus_rubicilla,
		589	Carpodacus_synoicus,
		590	Carpodacus_mexicanus,
		591	Carpodacus_erythrinus,
		592	Carpodacus_roseus,
		593	Carpodacus_cassinii,
		594	Carpodacus_purpureus,
		595	Callacanthis_burtoni,
		596	Leucosticte_atrata,
		597	Leucosticte_tephrocotis,
		598	Leucosticte_australis,
		599	Carpodacus_puniceus,
		600	Pinicola_enucleator,
		601	Pyrrhula_pyrrhula,
		602	Fringilla_teydea,
		603	Fringilla_coelebs,
		604	Fringilla_montifringilla,
		605	Calcarius_mccownii,
		606	Calcarius_ornatus,
		607	Calcarius_pictus,
		608	Calcarius_lapponicus,
		609	Plectrophenax_nivalis,
		610	Icteria_virens,
		611	Seiurus_aurocapilla,
		612	Wilsonia_citrina,
		613	Dendroica_adelaidae,
		614	Dendroica_virens,
		615	Dendroica_townsendi,
		616	Dendroica_nigrescens,
		617	Dendroica_discolor,
		618	Dendroica_coronata,
		619	Dendroica_dominica,
		620	Dendroica_palmarum,
		621	Setophaga_ruticilla,
		622	Dendroica_caerulescens,
		623	Dendroica_tigrina,
		624	Parula_americana,
		625	Dendroica_striata,
		626	Dendroica_castanea,
		627	Dendroica_petechia,
		628	Dendroica_pensylvanica,
		629	Dendroica_fusca,
		630	Dendroica_cerulea,
		631	Dendroica_magnolia,
		632	Wilsonia_canadensis,
		633	Wilsonia_pusilla,
		634	Myioborus_pictus,
		635	Mniotilta_varia,
		636	Seiurus_motacilla,
		637	Seiurus_noveboracensis,
		638	Protonotaria_citrea,
		639	Limnothlypis_swainsonii,
		640	Oporornis_formosus,
		641	Oporornis_tolmiei,
		642	Oporornis_philadelphia,
		643	Geothlypis_trichas,
		644	Vermivora_ruficapilla,
		645	Vermivora_peregrina,
		646	Vermivora_chrysoptera,
		647	Vermivora_pinus,
		648	Agelaius_assimilis,
		649	Agelaius_phoeniceus,
		650	Agelaius_tricolor,
		651	Agelaius_xanthomus,
		652	Agelaius_humeralis,
		653	Molothrus_aeneus,
		654	Molothrus_ater,
		655	Molothrus_rufoaxillaris,
		656	Quiscalus_lugubris,
		657	Quiscalus_mexicanus,
		658	Quiscalus_major,
		659	Quiscalus_quiscula,
		660	Euphagus_carolinus,
		661	Euphagus_cyanocephalus,
		662	Agelasticus_thilius,
		663	Agelaioides_badius,
		664	Chrysomus_icterocephalus,
		665	Curaeus_curaeus,
		666	Amblyramphus_holosericeus,
		667	Dives_dives,
		668	Nesopsar_nigerrimus,
		669	Icterus_gularis,
		670	Icterus_pustulatus,
		671	Icterus_bullockii,
		672	Icterus_galbula,
		673	Clypicterus_oseryi,
		674	Cacicus_haemorrhous,
		675	Cacicus_uropygialis,
		676	Cacicus_cela,
		677	Cacicus_chrysopterus,
		678	Cacicus_solitarius,
		679	Psarocolius_guatimozinus,
		680	Psarocolius_wagleri,
		681	Psarocolius_atrovirens,
		682	Psarocolius_angustifrons,
		683	Psarocolius_bifasciatus,
		684	Psarocolius_viridis,
		685	Sturnella_neglecta,
		686	Sturnella_magna,
		687	Sturnella_defilippii,
		688	Sturnella_loyca,
		689	Sturnella_superciliaris,
		690	Sturnella_bellicosa,
		691	Dolichonyx_oryzivorus,
		692	Xanthocephalus_xanthocephalus,
		693	Melophus_lathami,
		694	Miliaria_calandra,
		695	Emberiza_cia,
		696	Emberiza_cioides,
		697	Emberiza_hortulana,
		698	Emberiza_citrinella,
		699	Emberiza_cirlus,
		700	Emberiza_schoeniclus,
		701	Emberiza_elegans,
		702	Emberiza_flaviventris,
		703	Emberiza_cabanisi,
		704	Emberiza_capensis,
		705	Emberiza_striolata,
		706	Emberiza_tahapisi,
		707	Emberiza_impetuani,
		708	Amphispiza_bilineata,
		709	Aimophila_quinquestriata,
		710	Spizella_pusilla,
		711	Spizella_breweri,
		712	Spizella_pallida,
		713	Spizella_passerina,
		714	Spizella_atrogularis,
		715	Junco_hyemalis,
		716	Junco_phaeonotus,
		717	Zonotrichia_capensis,
		718	Zonotrichia_querula,
		719	Zonotrichia_albicollis,
		720	Zonotrichia_leucophrys,
		721	Zonotrichia_atricapilla,
		722	Passerella_iliaca,
		723	Spizella_arborea,
		724	Amphispiza_belli,
		725	Pooecetes_gramineus,
		726	Ammodramus_caudacutus,
		727	Ammodramus_maritimus,
		728	Ammodramus_leconteii,
		729	Passerculus_sandwichensis,
		730	Melospiza_georgiana,
		731	Melospiza_lincolnii,
		732	Melospiza_melodia,
		733	Ammodramus_bairdii,
		734	Ammodramus_henslowii,
		735	Pezopetes_capitalis,
		736	Pipilo_fuscus,
		737	Pipilo_aberti,
		738	Pipilo_chlorurus,
		739	Pipilo_maculatus,
		740	Pipilo_erythrophthalmus,
		741	Aimophila_carpalis,
		742	Aimophila_aestivalis,
		743	Aimophila_botterii,
		744	Aimophila_mystacalis,
		745	Aimophila_humeralis,
		746	Ammodramus_savannarum,
		747	Arremonops_rufivirgatus,
		748	Chondestes_grammacus,
		749	Calamospiza_melanocorys,
		750	Piranga_rubra,
		751	Piranga_ludoviciana,
		752	Piranga_olivacea,
		753	Cardinalis_cardinalis,
		754	Spiza_americana,
		755	Passerina_cyanea,
		756	Passerina_leclancherii,
		757	Passerina_ciris,
		758	Passerina_versicolor,
		759	Passerina_caerulea,
		760	Passerina_amoena,
		761	Pheucticus_ludovicianus,
		762	Pheucticus_melanocephalus,
		763	Nesospiza_acunhae,
		764	Geospiza_difficilis,
		765	Geospiza_fuliginosa,
		766	Geospiza_magnirostris,
		767	Geospiza_conirostris,
		768	Geospiza_scandens,
		769	Geospiza_fortis,
		770	Tiaris_olivaceus,
		771	Thraupis_episcopus,
		772	Volatinia_jacarina,
		773	Ramphocelus_costaricensis,
		774	Sporophila_minuta,
		775	Motacilla_aguimp,
		776	Motacilla_cinerea,
		777	Motacilla_madaraspatensis,
		778	Motacilla_grandis,
		779	Motacilla_citreola,
		780	Motacilla_flava,
		781	Motacilla_alba,
		782	Motacilla_capensis,
		783	Motacilla_clara,
		784	Macronyx_capensis,
		785	Macronyx_sharpei,
		786	Macronyx_fuellebornii,
		787	Macronyx_ameliae,
		788	Macronyx_aurantiigula,
		789	Macronyx_croceus,
		790	Tmetothylacus_tenellus,
		791	Dendronanthus_indicus,
		792	Anthus_vaalensis,
		793	Anthus_melindae,
		794	Anthus_lutescens,
		795	Anthus_trivialis,
		796	Anthus_petrosus,
		797	Anthus_spinoletta,
		798	Anthus_pratensis,
		799	Anthus_lineiventris,
		800	Anthus_hoeschi,
		801	Anthus_leucophrys,
		802	Anthus_novaeseelandiae,
		803	Anthus_similis,
		804	Anthus_chloris,
		805	Anthus_campestris,
		806	Anthus_crenatus,
		807	Passer_domesticus,
		808	Passer_montanus,
		809	Passer_griseus,
		810	Passer_rutilans,
		811	Montifringilla_nivalis,
		812	Petronia_xanthocollis,
		813	Petronia_petronia,
		814	Prunella_collaris,
		815	Prunella_modularis,
		816	Foudia_madagascariensis,
		817	Foudia_sechellarum,
		818	Foudia_eminentissima,
		819	Foudia_rubra,
		820	Foudia_flavicans,
		821	Quelea_cardinalis,
		822	Quelea_quelea,
		823	Euplectes_afer,
		824	Euplectes_capensis,
		825	Euplectes_axillaris,
		826	Euplectes_albonotatus,
		827	Euplectes_hartlaubi,
		828	Euplectes_jacksoni,
		829	Euplectes_progne,
		830	Euplectes_macroura,
		831	Euplectes_gierowii,
		832	Euplectes_franciscanus,
		833	Euplectes_ardens,
		834	Euplectes_hordeaceus,
		835	Euplectes_nigroventris,
		836	Euplectes_orix,
		837	Euplectes_aureus,
		838	Malimbus_malimbicus,
		839	Malimbus_coronatus,
		840	Malimbus_scutatus,
		841	Malimbus_ibadanensis,
		842	Malimbus_nitens,
		843	Malimbus_rubricollis,
		844	Malimbus_cassini,
		845	Malimbus_erythrogaster,
		846	Malimbus_racheliae,
		847	Ploceus_grandis,
		848	Ploceus_intermedius,
		849	Ploceus_taeniopterus,
		850	Ploceus_melanocephalus,
		851	Ploceus_olivaceiceps,
		852	Ploceus_jacksoni,
		853	Ploceus_princeps,
		854	Ploceus_spekei,
		855	Ploceus_cucullatus,
		856	Ploceus_bicolor,
		857	Ploceus_bertrandi,
		858	Ploceus_baglafecht,
		859	Ploceus_preussi,
		860	Ploceus_alienus,
		861	Ploceus_nigricollis,
		862	Ploceus_galbula,
		863	Ploceus_heuglini,
		864	Ploceus_ocularis,
		865	Ploceus_capensis,
		866	Ploceus_velatus,
		867	Ploceus_tricolor,
		868	Ploceus_luteolus,
		869	Ploceus_vitellinus,
		870	Ploceus_pelzelni,
		871	Ploceus_melanogaster,
		872	Ploceus_philippinus,
		873	Ploceus_megarhynchus,
		874	Ploceus_superciliosus,
		875	Ploceus_sanctithomae,
		876	Ploceus_xanthops,
		877	Ploceus_nigerrimus,
		878	Ploceus_angolensis,
		879	Ploceus_xanthopterus,
		880	Ploceus_benghalensis,
		881	Bubalornis_albirostris,
		882	Pseudonigrita_arnaudi,
		883	Sporopipes_frontalis,
		884	Sporopipes_squamifrons,
		885	Dinemellia_dinemelli,
		886	Anaplectes_rubriceps,
		887	Philetairus_socius,
		888	Plocepasser_donaldsoni,
		889	Plocepasser_mahali,
		890	Amblyospiza_albifrons,
		891	Histurgops_ruficaudus,
		892	Lagonosticta_senegala,
		893	Poephila_acuticauda,
		894	Taeniopygia_guttata,
		895	Lonchura_striata,
		896	Padda_oryzivora,
		897	Vidua_chalybeata,
		898	Vidua_macroura,
		899	Vidua_paradisaea
	;
	TREE * UNTITLED = [&R] (((1:27.9498441,(((((2:1.344229769,3:1.344229769):6.829900966,((((4:6.227399217,(5:1.915515466,6:1.915515466):4.31188375):0.8223971688,(7:3.647523801,8:3.647523801):3.402272584):0.4554038379,9:7.505200223):0.04338650394,10:7.548586726):0.6255440091):7.060318653,11:15.23444939):0.7147989786,(12:12.13106873,(13:2.211493473,14:2.211493474):9.919575259):3.818179635):3.10245186,…
END;
