# Supplementary material for: Polygyny is linked to accelerated birdsong evolution but not to larger song repertoires
Source: Nat Commun. 2019 Feb 21;10:884. doi: 10.1038/s41467-019-08621-3 (PMC6385279; doi:10.1038/s41467-019-08621-3)
Supplement: Supplementary file 9 — Supplementary Software 1 [file 41467_2019_8621_MOESM9_ESM.zip › Final Revision Code/MacOnly BayesTraits Code/matezillaGeneTreeHack.nex]

#NEXUS
[R-package APE, Mon Nov 12 23:29:24 2018]
BEGIN TAXA;
	DIMENSIONS NTAX = 752;
	TAXLABELS
		Elaenia_chiriquensis
		Pyrocephalus_rubinus
		Sayornis_nigricans
		Sayornis_phoebe
		Empidonax_difficilis
		Empidonax_flaviventris
		Empidonax_virescens
		Contopus_sordidulus
		Empidonax_minimus
		Empidonax_alnorum
		Empidonax_traillii
		Tyrannus_tyrannus
		Myiarchus_cinerascens
		Myiarchus_crinitus
		Oxyruncus_cristatus
		Gymnopithys_leucaspis
		Cercomacra_tyrannina
		Conopophaga_lineata
		Xenops_minutus
		Automolus_rubiginosus
		Automolus_ochrolaemus
		Thripadectes_rufobrunneus
		Furnarius_rufus
		Cinclodes_antarcticus
		Cinclodes_fuscus
		Cinclodes_albidiventris
		Cinclodes_comechingonus
		Leptasthenura_yanacensis
		Phacellodomus_striaticollis
		Phacellodomus_maculipectus
		Synallaxis_erythrothorax
		Pseudoseisura_lophotes
		Cranioleuca_erythrops
		Sclerurus_guatemalensis
		Ailuroedus_crassirostris
		Ailuroedus_melanotis
		Chlamydera_lauterbachi
		Chlamydera_maculata
		Chlamydera_nuchalis
		Chlamydera_cerviniventris
		Ptilonorhynchus_violaceus
		Prionodura_newtoniana
		Scenopoeetes_dentirostris
		Malurus_melanocephalus
		Malurus_leucopterus
		Malurus_amabilis
		Malurus_lamberti
		Malurus_elegans
		Malurus_splendens
		Malurus_cyaneus
		Malurus_coronatus
		Manorina_melanocephala
		Pardalotus_striatus
		Pardalotus_punctatus
		Gerygone_igata
		Acanthornis_magna
		Sericornis_frontalis
		Pycnoptilus_floccosus
		Orthonyx_spaldingii
		Pomatostomus_temporalis
		Notiomystis_cincta
		Pachycephala_pectoralis
		Dicrurus_adsimilis
		Dicrurus_forficatus
		Dicrurus_ludwigii
		Hypothymis_azurea
		Terpsiphone_viridis
		Terpsiphone_paradisi
		Trochocercus_nitens
		Trochocercus_cyanomelas
		Chasiempis_sandwichensis
		Arses_telescophthalmus
		Grallina_cyanoleuca
		Pteridophora_alberti
		Parotia_wahnesi
		Parotia_carolae
		Ptiloris_magnificus
		Lophorina_superba
		Epimachus_albertisi
		Epimachus_meyeri
		Epimachus_fastuosus
		Cicinnurus_magnificus
		Paradisaea_minor
		Manucodia_keraudrenii
		Manucodia_chalybatus
		Corvus_corone
		Corvus_brachyrhynchos
		Corvus_monedula
		Pica_hudsonia
		Pica_nuttalli
		Pica_pica
		Calocitta_formosa
		Aphelocoma_ultramarina
		Aphelocoma_californica
		Aphelocoma_insularis
		Aphelocoma_coerulescens
		Cyanocitta_cristata
		Perisoreus_canadensis
		Perisoreus_infaustus
		Pyrrhocorax_graculus
		Lanius_dorsalis
		Lanius_somalicus
		Lanius_sphenocercus
		Lanius_excubitor
		Lanius_ludovicianus
		Lanius_minor
		Lanius_senator
		Lanius_collaris
		Lanius_tigrinus
		Lanius_schach
		Lanius_bucephalus
		Lanius_collurio
		Lanius_nubicus
		Rhipidura_leucophrys
		Cyclarhis_gujanensis
		Vireo_vicinior
		Vireo_huttoni
		Vireo_flavifrons
		Vireo_solitarius
		Vireo_atricapilla
		Vireo_bellii
		Vireo_griseus
		Vireo_flavoviridis
		Vireo_olivaceus
		Vireo_altiloquus
		Vireo_philadelphicus
		Psophodes_olivaceus
		Mohoua_ochrocephala
		Mohoua_albicilla
		Mohoua_novaeseelandiae
		Platysteira_castanea
		Platysteira_peltata
		Platysteira_cyanea
		Platysteira_concreta
		Platysteira_chalybea
		Vanga_curvirostris
		Tephrodornis_pondicerianus
		Prionops_retzii
		Laniarius_erythrogaster
		Dryoscopus_cubla
		Tchagra_minutus
		Malaconotus_blanchoti
		Gymnorhina_tibicen
		Lalage_tricolor
		Coracina_azurea
		Campephaga_phoenicea
		Coracina_cinerea
		Chaetops_frenatus
		Drymodes_brunneopygia
		Melanodryas_cucullata
		Eopsaltria_australis
		Petroica_goodenovii
		Petroica_australis
		Petroica_macrocephala
		Culicicapa_ceylonensis
		Elminia_nigromitrata
		Elminia_albonotata
		Elminia_albiventris
		Elminia_albicauda
		Stenostira_scita
		Remiz_pendulinus
		Anthoscopus_minutus
		Auriparus_flaviceps
		Pseudopodoces_humilis
		Parus_caeruleus
		Parus_cyanus
		Parus_major
		Parus_palustris
		Parus_niger
		Parus_albiventris
		Baeolophus_wollweberi
		Baeolophus_atricristatus
		Baeolophus_bicolor
		Baeolophus_inornatus
		Parus_cristatus
		Parus_atricapillus
		Parus_sclateri
		Parus_carolinensis
		Parus_hudsonicus
		Parus_rufescens
		Parus_cinctus
		Parus_montanus
		Parus_lugubris
		Parus_rufonuchalis
		Parus_ater
		Panurus_biarmicus
		Eremopterix_nigriceps
		Eremopterix_verticalis
		Mirafra_sabota
		Certhilauda_albescens
		Certhilauda_barlowi
		Certhilauda_burra
		Certhilauda_subcoronata
		Certhilauda_chuana
		Eremalauda_starki
		Melanocorypha_calandra
		Alauda_arvensis
		Galerida_magnirostris
		Galerida_cristata
		Galerida_theklae
		Lullula_arborea
		Eremophila_alpestris
		Mirafra_africana
		Nicator_chloris
		Scotocerca_inquieta
		Hyliota_flavigaster
		Bradypterus_sylvaticus
		Bradypterus_cinnamomeus
		Bradypterus_barratti
		Bradypterus_lopezi
		Bradypterus_baboecala
		Locustella_naevia
		Locustella_luscinioides
		Locustella_fluviatilis
		Acrocephalus_palustris
		Hippolais_icterina
		Hippolais_polyglotta
		Chloropeta_natalensis
		Acrocephalus_arundinaceus
		Acrocephalus_stentoreus
		Acrocephalus_aequinoctialis
		Acrocephalus_familiaris
		Acrocephalus_sechellensis
		Acrocephalus_baeticatus
		Acrocephalus_scirpaceus
		Acrocephalus_dumetorum
		Acrocephalus_orinus
		Acrocephalus_paludicola
		Acrocephalus_bistrigiceps
		Acrocephalus_melanopogon
		Acrocephalus_schoenobaenus
		Tachycineta_albilinea
		Tachycineta_thalassina
		Tachycineta_bicolor
		Riparia_riparia
		Progne_subis
		Hirundo_rustica
		Delichon_urbicum
		Hirundo_semirufa
		Petrochelidon_fulva
		Petrochelidon_pyrrhonota
		Hirundo_ariel
		Apalis_thoracica
		Camaroptera_brachyura
		Cisticola_anonymus
		Cisticola_juncidis
		Hypergerus_atriceps
		Zosterops_lateralis
		Yuhina_brunneiceps
		Garrulax_morrisonianus
		Chamaea_fasciata
		Paradoxornis_webbianus
		Sylvia_nana
		Sylvia_nisoria
		Sylvia_curruca
		Sylvia_buryi
		Sylvia_hortensis
		Sylvia_leucomelaena
		Sylvia_subcaerulea
		Sylvia_boehmi
		Sylvia_communis
		Sylvia_conspicillata
		Sylvia_sarda
		Sylvia_deserticola
		Sylvia_undata
		Sylvia_melanothorax
		Sylvia_melanocephala
		Sylvia_mystacea
		Sylvia_cantillans
		Sylvia_rueppelli
		Sylvia_atricapilla
		Sylvia_borin
		Pycnonotus_sinensis
		Pycnonotus_capensis
		Pycnonotus_barbatus
		Pycnonotus_nigricans
		Ixos_amaurotis
		Hypsipetes_olivaceus
		Andropadus_importunus
		Andropadus_nigriceps
		Andropadus_milanjensis
		Chlorocichla_flaviventris
		Bleda_notatus
		Bleda_syndactylus
		Phyllastrephus_terrestris
		Phyllastrephus_fischeri
		Phyllastrephus_cabanisi
		Phyllastrephus_flavostriatus
		Phyllastrephus_icterinus
		Phyllastrephus_debilis
		Criniger_calurus
		Andropadus_gracilis
		Psaltriparus_minimus
		Phylloscopus_nitidus
		Phylloscopus_ruficapilla
		Phylloscopus_umbrovirens
		Phylloscopus_sibilatrix
		Phylloscopus_bonelli
		Phylloscopus_humei
		Phylloscopus_fuscatus
		Phylloscopus_sindianus
		Phylloscopus_collybita
		Phylloscopus_trochilus
		Cettia_cetti
		Cettia_fortipes
		Pholidornis_rushiae
		Sylvietta_rufescens
		Sylvietta_whytii
		Sylvietta_brachyura
		Sylvietta_virens
		Sphenoeacus_afer
		Melocichla_mentalis
		Bradypterus_victorini
		Regulus_regulus
		Regulus_ignicapilla
		Certhia_familiaris
		Certhia_brachydactyla
		Salpinctes_obsoletus
		Catherpes_mexicanus
		Thryothorus_sinaloa
		Thryothorus_rufalbus
		Thryothorus_leucotis
		Thryothorus_felix
		Campylorhynchus_brunneicapillus
		Campylorhynchus_nuchalis
		Campylorhynchus_griseus
		Thryomanes_bewickii
		Thryothorus_ludovicianus
		Troglodytes_aedon
		Cistothorus_platensis
		Cistothorus_palustris
		Troglodytes_troglodytes
		Polioptila_dumicola
		Sitta_europaea
		Sitta_carolinensis
		Buphagus_africanus
		Buphagus_erythrorhynchus
		Onychognathus_tenuirostris
		Onychognathus_nabouroup
		Onychognathus_walleri
		Onychognathus_morio
		Onychognathus_salvadorii
		Onychognathus_tristramii
		Onychognathus_albirostris
		Lamprotornis_nitens
		Lamprotornis_chalybaeus
		Lamprotornis_splendidus
		Spreo_bicolor
		Lamprotornis_superbus
		Spreo_fischeri
		Lamprotornis_pulcher
		Cosmopsarus_regius
		Lamprotornis_mevesii
		Cosmopsarus_unicolor
		Lamprotornis_caudatus
		Lamprotornis_purpuroptera
		Lamprotornis_australis
		Speculipastor_bicolor
		Saroglossa_spiloptera
		Lamprotornis_purpureiceps
		Lamprotornis_corruscus
		Sturnus_unicolor
		Sturnus_vulgaris
		Sturnus_roseus
		Creatophora_cinerea
		Acridotheres_ginginianus
		Acridotheres_tristis
		Acridotheres_cristatellus
		Acridotheres_fuscus
		Sturnus_malabaricus
		Sturnus_pagodarum
		Leucopsar_rothschildi
		Sturnus_philippensis
		Sturnus_sturninus
		Sturnus_contra
		Cinnyricinclus_leucogaster
		Mino_anais
		Gracula_religiosa
		Scissirostrum_dubium
		Mimus_patagonicus
		Mimus_thenca
		Mimus_gilvus
		Mimus_polyglottos
		Mimus_longicaudatus
		Mimus_gundlachii
		Mimus_parvulus
		Oreoscoptes_montanus
		Toxostoma_bendirei
		Toxostoma_lecontei
		Toxostoma_crissale
		Toxostoma_longirostre
		Toxostoma_rufum
		Toxostoma_curvirostre
		Dumetella_carolinensis
		Cinclus_mexicanus
		Cinclus_pallasii
		Cinclus_cinclus
		Turdus_viscivorus
		Turdus_philomelos
		Turdus_merula
		Turdus_migratorius
		Turdus_albicollis
		Turdus_grayi
		Turdus_cardis
		Turdus_pilaris
		Turdus_torquatus
		Turdus_iliacus
		Turdus_helleri
		Zoothera_naevia
		Catharus_guttatus
		Catharus_fuscescens
		Catharus_minimus
		Catharus_ustulatus
		Hylocichla_mustelina
		Sialia_sialis
		Sialia_mexicana
		Sialia_currucoides
		Luscinia_svecica
		Luscinia_megarhynchos
		Luscinia_luscinia
		Ficedula_zanthopygia
		Ficedula_parva
		Ficedula_semitorquata
		Ficedula_albicollis
		Ficedula_hypoleuca
		Phoenicurus_phoenicurus
		Phoenicurus_ochruros
		Saxicola_rubetra
		Saxicola_torquatus
		Oenanthe_oenanthe
		Myrmecocichla_aethiops
		Erithacus_rubecula
		Bradornis_microrhynchus
		Bradornis_pallidus
		Bradornis_infuscatus
		Muscicapa_infuscata
		Myioparus_plumbeus
		Namibornis_herero
		Muscicapa_caerulescens
		Sigelus_silens
		Empidornis_semipartitus
		Bradornis_mariquensis
		Melaenornis_edolioides
		Muscicapa_sethsmithi
		Muscicapa_adusta
		Muscicapa_cassini
		Muscicapa_striata
		Bombycilla_garrulus
		Bombycilla_cedrorum
		Phainopepla_nitens
		Promerops_cafer
		Promerops_gurneyi
		Nectarinia_dussumieri
		Amblyospiza_albifrons
		Bubalornis_albirostris
		Ploceus_capensis
		Ploceus_velatus
		Ploceus_ocularis
		Ploceus_luteolus
		Ploceus_bicolor
		Ploceus_cucullatus
		Ploceus_taeniopterus
		Ploceus_melanocephalus
		Ploceus_intermedius
		Foudia_madagascariensis
		Foudia_sechellarum
		Ploceus_benghalensis
		Quelea_cardinalis
		Quelea_quelea
		Euplectes_afer
		Euplectes_gierowii
		Euplectes_franciscanus
		Euplectes_hordeaceus
		Euplectes_orix
		Euplectes_nigroventris
		Euplectes_ardens
		Euplectes_macroura
		Euplectes_albonotatus
		Euplectes_axillaris
		Euplectes_jacksoni
		Euplectes_progne
		Euplectes_hartlaubi
		Euplectes_capensis
		Euplectes_aureus
		Ploceus_philippinus
		Sporopipes_frontalis
		Plocepasser_mahali
		Dinemellia_dinemelli
		Philetairus_socius
		Lagonosticta_senegala
		Lonchura_striata
		Padda_oryzivora
		Taeniopygia_guttata
		Poephila_acuticauda
		Vidua_chalybeata
		Vidua_paradisaea
		Vidua_macroura
		Prunella_modularis
		Prunella_collaris
		Petronia_petronia
		Montifringilla_nivalis
		Passer_rutilans
		Passer_domesticus
		Passer_montanus
		Passer_griseus
		Fringilla_coelebs
		Fringilla_teydea
		Fringilla_montifringilla
		Carpodacus_purpureus
		Carpodacus_cassinii
		Carpodacus_erythrinus
		Carpodacus_mexicanus
		Carduelis_spinoides
		Carduelis_chloris
		Rhodopechys_obsoletus
		Carduelis_hornemanni
		Carduelis_flammea
		Loxia_leucoptera
		Loxia_scotica
		Loxia_curvirostra
		Carduelis_carduelis
		Carduelis_citrinella
		Carduelis_flavirostris
		Carduelis_cannabina
		Serinus_canaria
		Serinus_serinus
		Serinus_alario
		Serinus_canicollis
		Serinus_flavivertex
		Serinus_pusillus
		Carduelis_lawrencei
		Carduelis_psaltria
		Carduelis_tristis
		Carduelis_spinus
		Carduelis_pinus
		Serinus_atrogularis
		Serinus_citrinipectus
		Serinus_mozambicus
		Serinus_scotops
		Serinus_albogularis
		Serinus_gularis
		Serinus_flaviventris
		Serinus_sulphuratus
		Serinus_striolatus
		Serinus_burtoni
		Serinus_totta
		Carpodacus_roseus
		Carpodacus_rubicilla
		Bucanetes_githagineus
		Eremopsaltria_mongolicus
		Leucosticte_tephrocotis
		Leucosticte_australis
		Leucosticte_atrata
		Pyrrhula_pyrrhula
		Pinicola_enucleator
		Hemignathus_virens
		Loxops_coccineus
		Oreomystis_mana
		Vestiaria_coccinea
		Himatione_sanguinea
		Telespiza_cantans
		Telespiza_ultima
		Loxioides_bailleui
		Pseudonestor_xanthophrys
		Hemignathus_munroi
		Paroreomyza_montana
		Coccothraustes_coccothraustes
		Mycerobas_carnipes
		Calcarius_mccownii
		Calcarius_ornatus
		Calcarius_pictus
		Calcarius_lapponicus
		Plectrophenax_nivalis
		Wilsonia_pusilla
		Wilsonia_canadensis
		Myioborus_pictus
		Wilsonia_citrina
		Dendroica_magnolia
		Parula_americana
		Setophaga_ruticilla
		Dendroica_caerulescens
		Dendroica_palmarum
		Dendroica_coronata
		Dendroica_dominica
		Dendroica_virens
		Dendroica_townsendi
		Dendroica_nigrescens
		Dendroica_adelaidae
		Dendroica_discolor
		Dendroica_cerulea
		Dendroica_striata
		Dendroica_castanea
		Dendroica_petechia
		Dendroica_pensylvanica
		Dendroica_fusca
		Dendroica_tigrina
		Vermivora_peregrina
		Vermivora_ruficapilla
		Mniotilta_varia
		Seiurus_noveboracensis
		Seiurus_motacilla
		Geothlypis_trichas
		Oporornis_philadelphia
		Oporornis_tolmiei
		Oporornis_formosus
		Protonotaria_citrea
		Limnothlypis_swainsonii
		Vermivora_pinus
		Vermivora_chrysoptera
		Seiurus_aurocapilla
		Icteria_virens
		Chondestes_grammacus
		Calamospiza_melanocorys
		Amphispiza_bilineata
		Aimophila_quinquestriata
		Spizella_pallida
		Spizella_passerina
		Spizella_pusilla
		Spizella_breweri
		Spizella_atrogularis
		Pezopetes_capitalis
		Pipilo_chlorurus
		Pipilo_erythrophthalmus
		Pipilo_maculatus
		Pipilo_aberti
		Pipilo_fuscus
		Ammodramus_leconteii
		Ammodramus_caudacutus
		Ammodramus_maritimus
		Amphispiza_belli
		Pooecetes_gramineus
		Melospiza_georgiana
		Melospiza_lincolnii
		Melospiza_melodia
		Ammodramus_henslowii
		Ammodramus_bairdii
		Passerculus_sandwichensis
		Junco_phaeonotus
		Junco_hyemalis
		Zonotrichia_capensis
		Zonotrichia_albicollis
		Zonotrichia_atricapilla
		Zonotrichia_leucophrys
		Zonotrichia_querula
		Passerella_iliaca
		Spizella_arborea
		Aimophila_carpalis
		Arremonops_rufivirgatus
		Ammodramus_savannarum
		Aimophila_humeralis
		Aimophila_mystacalis
		Aimophila_botterii
		Aimophila_aestivalis
		Emberiza_capensis
		Emberiza_impetuani
		Emberiza_tahapisi
		Emberiza_striolata
		Emberiza_cabanisi
		Emberiza_flaviventris
		Miliaria_calandra
		Emberiza_hortulana
		Emberiza_cirlus
		Emberiza_citrinella
		Emberiza_cioides
		Emberiza_cia
		Melophus_lathami
		Emberiza_schoeniclus
		Emberiza_elegans
		Icterus_bullockii
		Icterus_pustulatus
		Icterus_galbula
		Icterus_gularis
		Cacicus_haemorrhous
		Clypicterus_oseryi
		Cacicus_cela
		Cacicus_uropygialis
		Cacicus_chrysopterus
		Cacicus_solitarius
		Psarocolius_wagleri
		Psarocolius_atrovirens
		Psarocolius_angustifrons
		Psarocolius_bifasciatus
		Psarocolius_viridis
		Quiscalus_quiscula
		Quiscalus_lugubris
		Quiscalus_mexicanus
		Quiscalus_major
		Euphagus_cyanocephalus
		Euphagus_carolinus
		Agelaius_phoeniceus
		Agelaius_tricolor
		Agelaius_humeralis
		Agelaius_xanthomus
		Molothrus_rufoaxillaris
		Molothrus_aeneus
		Molothrus_ater
		Amblyramphus_holosericeus
		Curaeus_curaeus
		Chrysomus_icterocephalus
		Agelaioides_badius
		Agelasticus_thilius
		Dives_dives
		Nesopsar_nigerrimus
		Sturnella_bellicosa
		Sturnella_magna
		Sturnella_neglecta
		Sturnella_loyca
		Sturnella_superciliaris
		Xanthocephalus_xanthocephalus
		Dolichonyx_oryzivorus
		Piranga_rubra
		Piranga_olivacea
		Piranga_ludoviciana
		Cardinalis_cardinalis
		Pheucticus_melanocephalus
		Pheucticus_ludovicianus
		Passerina_cyanea
		Passerina_amoena
		Passerina_caerulea
		Passerina_ciris
		Passerina_versicolor
		Passerina_leclancherii
		Spiza_americana
		Tiaris_olivaceus
		Geospiza_conirostris
		Geospiza_scandens
		Geospiza_difficilis
		Geospiza_magnirostris
		Geospiza_fuliginosa
		Nesospiza_acunhae
		Geospiza_fortis
		Thraupis_episcopus
		Sporophila_minuta
		Ramphocelus_costaricensis
		Volatinia_jacarina
		Anthus_similis
		Anthus_campestris
		Anthus_novaeseelandiae
		Anthus_pratensis
		Anthus_petrosus
		Anthus_spinoletta
		Anthus_trivialis
		Anthus_lutescens
		Macronyx_croceus
		Motacilla_aguimp
		Motacilla_madaraspatensis
		Motacilla_cinerea
		Motacilla_citreola
		Motacilla_flava
		Motacilla_alba
		Motacilla_capensis
		Motacilla_clara
	;
END;
BEGIN TREES;
	TRANSLATE
		1	Elaenia_chiriquensis,
		2	Pyrocephalus_rubinus,
		3	Sayornis_nigricans,
		4	Sayornis_phoebe,
		5	Empidonax_difficilis,
		6	Empidonax_flaviventris,
		7	Empidonax_virescens,
		8	Contopus_sordidulus,
		9	Empidonax_minimus,
		10	Empidonax_alnorum,
		11	Empidonax_traillii,
		12	Tyrannus_tyrannus,
		13	Myiarchus_cinerascens,
		14	Myiarchus_crinitus,
		15	Oxyruncus_cristatus,
		16	Gymnopithys_leucaspis,
		17	Cercomacra_tyrannina,
		18	Conopophaga_lineata,
		19	Xenops_minutus,
		20	Automolus_rubiginosus,
		21	Automolus_ochrolaemus,
		22	Thripadectes_rufobrunneus,
		23	Furnarius_rufus,
		24	Cinclodes_antarcticus,
		25	Cinclodes_fuscus,
		26	Cinclodes_albidiventris,
		27	Cinclodes_comechingonus,
		28	Leptasthenura_yanacensis,
		29	Phacellodomus_striaticollis,
		30	Phacellodomus_maculipectus,
		31	Synallaxis_erythrothorax,
		32	Pseudoseisura_lophotes,
		33	Cranioleuca_erythrops,
		34	Sclerurus_guatemalensis,
		35	Ailuroedus_crassirostris,
		36	Ailuroedus_melanotis,
		37	Chlamydera_lauterbachi,
		38	Chlamydera_maculata,
		39	Chlamydera_nuchalis,
		40	Chlamydera_cerviniventris,
		41	Ptilonorhynchus_violaceus,
		42	Prionodura_newtoniana,
		43	Scenopoeetes_dentirostris,
		44	Malurus_melanocephalus,
		45	Malurus_leucopterus,
		46	Malurus_amabilis,
		47	Malurus_lamberti,
		48	Malurus_elegans,
		49	Malurus_splendens,
		50	Malurus_cyaneus,
		51	Malurus_coronatus,
		52	Manorina_melanocephala,
		53	Pardalotus_striatus,
		54	Pardalotus_punctatus,
		55	Gerygone_igata,
		56	Acanthornis_magna,
		57	Sericornis_frontalis,
		58	Pycnoptilus_floccosus,
		59	Orthonyx_spaldingii,
		60	Pomatostomus_temporalis,
		61	Notiomystis_cincta,
		62	Pachycephala_pectoralis,
		63	Dicrurus_adsimilis,
		64	Dicrurus_forficatus,
		65	Dicrurus_ludwigii,
		66	Hypothymis_azurea,
		67	Terpsiphone_viridis,
		68	Terpsiphone_paradisi,
		69	Trochocercus_nitens,
		70	Trochocercus_cyanomelas,
		71	Chasiempis_sandwichensis,
		72	Arses_telescophthalmus,
		73	Grallina_cyanoleuca,
		74	Pteridophora_alberti,
		75	Parotia_wahnesi,
		76	Parotia_carolae,
		77	Ptiloris_magnificus,
		78	Lophorina_superba,
		79	Epimachus_albertisi,
		80	Epimachus_meyeri,
		81	Epimachus_fastuosus,
		82	Cicinnurus_magnificus,
		83	Paradisaea_minor,
		84	Manucodia_keraudrenii,
		85	Manucodia_chalybatus,
		86	Corvus_corone,
		87	Corvus_brachyrhynchos,
		88	Corvus_monedula,
		89	Pica_hudsonia,
		90	Pica_nuttalli,
		91	Pica_pica,
		92	Calocitta_formosa,
		93	Aphelocoma_ultramarina,
		94	Aphelocoma_californica,
		95	Aphelocoma_insularis,
		96	Aphelocoma_coerulescens,
		97	Cyanocitta_cristata,
		98	Perisoreus_canadensis,
		99	Perisoreus_infaustus,
		100	Pyrrhocorax_graculus,
		101	Lanius_dorsalis,
		102	Lanius_somalicus,
		103	Lanius_sphenocercus,
		104	Lanius_excubitor,
		105	Lanius_ludovicianus,
		106	Lanius_minor,
		107	Lanius_senator,
		108	Lanius_collaris,
		109	Lanius_tigrinus,
		110	Lanius_schach,
		111	Lanius_bucephalus,
		112	Lanius_collurio,
		113	Lanius_nubicus,
		114	Rhipidura_leucophrys,
		115	Cyclarhis_gujanensis,
		116	Vireo_vicinior,
		117	Vireo_huttoni,
		118	Vireo_flavifrons,
		119	Vireo_solitarius,
		120	Vireo_atricapilla,
		121	Vireo_bellii,
		122	Vireo_griseus,
		123	Vireo_flavoviridis,
		124	Vireo_olivaceus,
		125	Vireo_altiloquus,
		126	Vireo_philadelphicus,
		127	Psophodes_olivaceus,
		128	Mohoua_ochrocephala,
		129	Mohoua_albicilla,
		130	Mohoua_novaeseelandiae,
		131	Platysteira_castanea,
		132	Platysteira_peltata,
		133	Platysteira_cyanea,
		134	Platysteira_concreta,
		135	Platysteira_chalybea,
		136	Vanga_curvirostris,
		137	Tephrodornis_pondicerianus,
		138	Prionops_retzii,
		139	Laniarius_erythrogaster,
		140	Dryoscopus_cubla,
		141	Tchagra_minutus,
		142	Malaconotus_blanchoti,
		143	Gymnorhina_tibicen,
		144	Lalage_tricolor,
		145	Coracina_azurea,
		146	Campephaga_phoenicea,
		147	Coracina_cinerea,
		148	Chaetops_frenatus,
		149	Drymodes_brunneopygia,
		150	Melanodryas_cucullata,
		151	Eopsaltria_australis,
		152	Petroica_goodenovii,
		153	Petroica_australis,
		154	Petroica_macrocephala,
		155	Culicicapa_ceylonensis,
		156	Elminia_nigromitrata,
		157	Elminia_albonotata,
		158	Elminia_albiventris,
		159	Elminia_albicauda,
		160	Stenostira_scita,
		161	Remiz_pendulinus,
		162	Anthoscopus_minutus,
		163	Auriparus_flaviceps,
		164	Pseudopodoces_humilis,
		165	Parus_caeruleus,
		166	Parus_cyanus,
		167	Parus_major,
		168	Parus_palustris,
		169	Parus_niger,
		170	Parus_albiventris,
		171	Baeolophus_wollweberi,
		172	Baeolophus_atricristatus,
		173	Baeolophus_bicolor,
		174	Baeolophus_inornatus,
		175	Parus_cristatus,
		176	Parus_atricapillus,
		177	Parus_sclateri,
		178	Parus_carolinensis,
		179	Parus_hudsonicus,
		180	Parus_rufescens,
		181	Parus_cinctus,
		182	Parus_montanus,
		183	Parus_lugubris,
		184	Parus_rufonuchalis,
		185	Parus_ater,
		186	Panurus_biarmicus,
		187	Eremopterix_nigriceps,
		188	Eremopterix_verticalis,
		189	Mirafra_sabota,
		190	Certhilauda_albescens,
		191	Certhilauda_barlowi,
		192	Certhilauda_burra,
		193	Certhilauda_subcoronata,
		194	Certhilauda_chuana,
		195	Eremalauda_starki,
		196	Melanocorypha_calandra,
		197	Alauda_arvensis,
		198	Galerida_magnirostris,
		199	Galerida_cristata,
		200	Galerida_theklae,
		201	Lullula_arborea,
		202	Eremophila_alpestris,
		203	Mirafra_africana,
		204	Nicator_chloris,
		205	Scotocerca_inquieta,
		206	Hyliota_flavigaster,
		207	Bradypterus_sylvaticus,
		208	Bradypterus_cinnamomeus,
		209	Bradypterus_barratti,
		210	Bradypterus_lopezi,
		211	Bradypterus_baboecala,
		212	Locustella_naevia,
		213	Locustella_luscinioides,
		214	Locustella_fluviatilis,
		215	Acrocephalus_palustris,
		216	Hippolais_icterina,
		217	Hippolais_polyglotta,
		218	Chloropeta_natalensis,
		219	Acrocephalus_arundinaceus,
		220	Acrocephalus_stentoreus,
		221	Acrocephalus_aequinoctialis,
		222	Acrocephalus_familiaris,
		223	Acrocephalus_sechellensis,
		224	Acrocephalus_baeticatus,
		225	Acrocephalus_scirpaceus,
		226	Acrocephalus_dumetorum,
		227	Acrocephalus_orinus,
		228	Acrocephalus_paludicola,
		229	Acrocephalus_bistrigiceps,
		230	Acrocephalus_melanopogon,
		231	Acrocephalus_schoenobaenus,
		232	Tachycineta_albilinea,
		233	Tachycineta_thalassina,
		234	Tachycineta_bicolor,
		235	Riparia_riparia,
		236	Progne_subis,
		237	Hirundo_rustica,
		238	Delichon_urbicum,
		239	Hirundo_semirufa,
		240	Petrochelidon_fulva,
		241	Petrochelidon_pyrrhonota,
		242	Hirundo_ariel,
		243	Apalis_thoracica,
		244	Camaroptera_brachyura,
		245	Cisticola_anonymus,
		246	Cisticola_juncidis,
		247	Hypergerus_atriceps,
		248	Zosterops_lateralis,
		249	Yuhina_brunneiceps,
		250	Garrulax_morrisonianus,
		251	Chamaea_fasciata,
		252	Paradoxornis_webbianus,
		253	Sylvia_nana,
		254	Sylvia_nisoria,
		255	Sylvia_curruca,
		256	Sylvia_buryi,
		257	Sylvia_hortensis,
		258	Sylvia_leucomelaena,
		259	Sylvia_subcaerulea,
		260	Sylvia_boehmi,
		261	Sylvia_communis,
		262	Sylvia_conspicillata,
		263	Sylvia_sarda,
		264	Sylvia_deserticola,
		265	Sylvia_undata,
		266	Sylvia_melanothorax,
		267	Sylvia_melanocephala,
		268	Sylvia_mystacea,
		269	Sylvia_cantillans,
		270	Sylvia_rueppelli,
		271	Sylvia_atricapilla,
		272	Sylvia_borin,
		273	Pycnonotus_sinensis,
		274	Pycnonotus_capensis,
		275	Pycnonotus_barbatus,
		276	Pycnonotus_nigricans,
		277	Ixos_amaurotis,
		278	Hypsipetes_olivaceus,
		279	Andropadus_importunus,
		280	Andropadus_nigriceps,
		281	Andropadus_milanjensis,
		282	Chlorocichla_flaviventris,
		283	Bleda_notatus,
		284	Bleda_syndactylus,
		285	Phyllastrephus_terrestris,
		286	Phyllastrephus_fischeri,
		287	Phyllastrephus_cabanisi,
		288	Phyllastrephus_flavostriatus,
		289	Phyllastrephus_icterinus,
		290	Phyllastrephus_debilis,
		291	Criniger_calurus,
		292	Andropadus_gracilis,
		293	Psaltriparus_minimus,
		294	Phylloscopus_nitidus,
		295	Phylloscopus_ruficapilla,
		296	Phylloscopus_umbrovirens,
		297	Phylloscopus_sibilatrix,
		298	Phylloscopus_bonelli,
		299	Phylloscopus_humei,
		300	Phylloscopus_fuscatus,
		301	Phylloscopus_sindianus,
		302	Phylloscopus_collybita,
		303	Phylloscopus_trochilus,
		304	Cettia_cetti,
		305	Cettia_fortipes,
		306	Pholidornis_rushiae,
		307	Sylvietta_rufescens,
		308	Sylvietta_whytii,
		309	Sylvietta_brachyura,
		310	Sylvietta_virens,
		311	Sphenoeacus_afer,
		312	Melocichla_mentalis,
		313	Bradypterus_victorini,
		314	Regulus_regulus,
		315	Regulus_ignicapilla,
		316	Certhia_familiaris,
		317	Certhia_brachydactyla,
		318	Salpinctes_obsoletus,
		319	Catherpes_mexicanus,
		320	Thryothorus_sinaloa,
		321	Thryothorus_rufalbus,
		322	Thryothorus_leucotis,
		323	Thryothorus_felix,
		324	Campylorhynchus_brunneicapillus,
		325	Campylorhynchus_nuchalis,
		326	Campylorhynchus_griseus,
		327	Thryomanes_bewickii,
		328	Thryothorus_ludovicianus,
		329	Troglodytes_aedon,
		330	Cistothorus_platensis,
		331	Cistothorus_palustris,
		332	Troglodytes_troglodytes,
		333	Polioptila_dumicola,
		334	Sitta_europaea,
		335	Sitta_carolinensis,
		336	Buphagus_africanus,
		337	Buphagus_erythrorhynchus,
		338	Onychognathus_tenuirostris,
		339	Onychognathus_nabouroup,
		340	Onychognathus_walleri,
		341	Onychognathus_morio,
		342	Onychognathus_salvadorii,
		343	Onychognathus_tristramii,
		344	Onychognathus_albirostris,
		345	Lamprotornis_nitens,
		346	Lamprotornis_chalybaeus,
		347	Lamprotornis_splendidus,
		348	Spreo_bicolor,
		349	Lamprotornis_superbus,
		350	Spreo_fischeri,
		351	Lamprotornis_pulcher,
		352	Cosmopsarus_regius,
		353	Lamprotornis_mevesii,
		354	Cosmopsarus_unicolor,
		355	Lamprotornis_caudatus,
		356	Lamprotornis_purpuroptera,
		357	Lamprotornis_australis,
		358	Speculipastor_bicolor,
		359	Saroglossa_spiloptera,
		360	Lamprotornis_purpureiceps,
		361	Lamprotornis_corruscus,
		362	Sturnus_unicolor,
		363	Sturnus_vulgaris,
		364	Sturnus_roseus,
		365	Creatophora_cinerea,
		366	Acridotheres_ginginianus,
		367	Acridotheres_tristis,
		368	Acridotheres_cristatellus,
		369	Acridotheres_fuscus,
		370	Sturnus_malabaricus,
		371	Sturnus_pagodarum,
		372	Leucopsar_rothschildi,
		373	Sturnus_philippensis,
		374	Sturnus_sturninus,
		375	Sturnus_contra,
		376	Cinnyricinclus_leucogaster,
		377	Mino_anais,
		378	Gracula_religiosa,
		379	Scissirostrum_dubium,
		380	Mimus_patagonicus,
		381	Mimus_thenca,
		382	Mimus_gilvus,
		383	Mimus_polyglottos,
		384	Mimus_longicaudatus,
		385	Mimus_gundlachii,
		386	Mimus_parvulus,
		387	Oreoscoptes_montanus,
		388	Toxostoma_bendirei,
		389	Toxostoma_lecontei,
		390	Toxostoma_crissale,
		391	Toxostoma_longirostre,
		392	Toxostoma_rufum,
		393	Toxostoma_curvirostre,
		394	Dumetella_carolinensis,
		395	Cinclus_mexicanus,
		396	Cinclus_pallasii,
		397	Cinclus_cinclus,
		398	Turdus_viscivorus,
		399	Turdus_philomelos,
		400	Turdus_merula,
		401	Turdus_migratorius,
		402	Turdus_albicollis,
		403	Turdus_grayi,
		404	Turdus_cardis,
		405	Turdus_pilaris,
		406	Turdus_torquatus,
		407	Turdus_iliacus,
		408	Turdus_helleri,
		409	Zoothera_naevia,
		410	Catharus_guttatus,
		411	Catharus_fuscescens,
		412	Catharus_minimus,
		413	Catharus_ustulatus,
		414	Hylocichla_mustelina,
		415	Sialia_sialis,
		416	Sialia_mexicana,
		417	Sialia_currucoides,
		418	Luscinia_svecica,
		419	Luscinia_megarhynchos,
		420	Luscinia_luscinia,
		421	Ficedula_zanthopygia,
		422	Ficedula_parva,
		423	Ficedula_semitorquata,
		424	Ficedula_albicollis,
		425	Ficedula_hypoleuca,
		426	Phoenicurus_phoenicurus,
		427	Phoenicurus_ochruros,
		428	Saxicola_rubetra,
		429	Saxicola_torquatus,
		430	Oenanthe_oenanthe,
		431	Myrmecocichla_aethiops,
		432	Erithacus_rubecula,
		433	Bradornis_microrhynchus,
		434	Bradornis_pallidus,
		435	Bradornis_infuscatus,
		436	Muscicapa_infuscata,
		437	Myioparus_plumbeus,
		438	Namibornis_herero,
		439	Muscicapa_caerulescens,
		440	Sigelus_silens,
		441	Empidornis_semipartitus,
		442	Bradornis_mariquensis,
		443	Melaenornis_edolioides,
		444	Muscicapa_sethsmithi,
		445	Muscicapa_adusta,
		446	Muscicapa_cassini,
		447	Muscicapa_striata,
		448	Bombycilla_garrulus,
		449	Bombycilla_cedrorum,
		450	Phainopepla_nitens,
		451	Promerops_cafer,
		452	Promerops_gurneyi,
		453	Nectarinia_dussumieri,
		454	Amblyospiza_albifrons,
		455	Bubalornis_albirostris,
		456	Ploceus_capensis,
		457	Ploceus_velatus,
		458	Ploceus_ocularis,
		459	Ploceus_luteolus,
		460	Ploceus_bicolor,
		461	Ploceus_cucullatus,
		462	Ploceus_taeniopterus,
		463	Ploceus_melanocephalus,
		464	Ploceus_intermedius,
		465	Foudia_madagascariensis,
		466	Foudia_sechellarum,
		467	Ploceus_benghalensis,
		468	Quelea_cardinalis,
		469	Quelea_quelea,
		470	Euplectes_afer,
		471	Euplectes_gierowii,
		472	Euplectes_franciscanus,
		473	Euplectes_hordeaceus,
		474	Euplectes_orix,
		475	Euplectes_nigroventris,
		476	Euplectes_ardens,
		477	Euplectes_macroura,
		478	Euplectes_albonotatus,
		479	Euplectes_axillaris,
		480	Euplectes_jacksoni,
		481	Euplectes_progne,
		482	Euplectes_hartlaubi,
		483	Euplectes_capensis,
		484	Euplectes_aureus,
		485	Ploceus_philippinus,
		486	Sporopipes_frontalis,
		487	Plocepasser_mahali,
		488	Dinemellia_dinemelli,
		489	Philetairus_socius,
		490	Lagonosticta_senegala,
		491	Lonchura_striata,
		492	Padda_oryzivora,
		493	Taeniopygia_guttata,
		494	Poephila_acuticauda,
		495	Vidua_chalybeata,
		496	Vidua_paradisaea,
		497	Vidua_macroura,
		498	Prunella_modularis,
		499	Prunella_collaris,
		500	Petronia_petronia,
		501	Montifringilla_nivalis,
		502	Passer_rutilans,
		503	Passer_domesticus,
		504	Passer_montanus,
		505	Passer_griseus,
		506	Fringilla_coelebs,
		507	Fringilla_teydea,
		508	Fringilla_montifringilla,
		509	Carpodacus_purpureus,
		510	Carpodacus_cassinii,
		511	Carpodacus_erythrinus,
		512	Carpodacus_mexicanus,
		513	Carduelis_spinoides,
		514	Carduelis_chloris,
		515	Rhodopechys_obsoletus,
		516	Carduelis_hornemanni,
		517	Carduelis_flammea,
		518	Loxia_leucoptera,
		519	Loxia_scotica,
		520	Loxia_curvirostra,
		521	Carduelis_carduelis,
		522	Carduelis_citrinella,
		523	Carduelis_flavirostris,
		524	Carduelis_cannabina,
		525	Serinus_canaria,
		526	Serinus_serinus,
		527	Serinus_alario,
		528	Serinus_canicollis,
		529	Serinus_flavivertex,
		530	Serinus_pusillus,
		531	Carduelis_lawrencei,
		532	Carduelis_psaltria,
		533	Carduelis_tristis,
		534	Carduelis_spinus,
		535	Carduelis_pinus,
		536	Serinus_atrogularis,
		537	Serinus_citrinipectus,
		538	Serinus_mozambicus,
		539	Serinus_scotops,
		540	Serinus_albogularis,
		541	Serinus_gularis,
		542	Serinus_flaviventris,
		543	Serinus_sulphuratus,
		544	Serinus_striolatus,
		545	Serinus_burtoni,
		546	Serinus_totta,
		547	Carpodacus_roseus,
		548	Carpodacus_rubicilla,
		549	Bucanetes_githagineus,
		550	Eremopsaltria_mongolicus,
		551	Leucosticte_tephrocotis,
		552	Leucosticte_australis,
		553	Leucosticte_atrata,
		554	Pyrrhula_pyrrhula,
		555	Pinicola_enucleator,
		556	Hemignathus_virens,
		557	Loxops_coccineus,
		558	Oreomystis_mana,
		559	Vestiaria_coccinea,
		560	Himatione_sanguinea,
		561	Telespiza_cantans,
		562	Telespiza_ultima,
		563	Loxioides_bailleui,
		564	Pseudonestor_xanthophrys,
		565	Hemignathus_munroi,
		566	Paroreomyza_montana,
		567	Coccothraustes_coccothraustes,
		568	Mycerobas_carnipes,
		569	Calcarius_mccownii,
		570	Calcarius_ornatus,
		571	Calcarius_pictus,
		572	Calcarius_lapponicus,
		573	Plectrophenax_nivalis,
		574	Wilsonia_pusilla,
		575	Wilsonia_canadensis,
		576	Myioborus_pictus,
		577	Wilsonia_citrina,
		578	Dendroica_magnolia,
		579	Parula_americana,
		580	Setophaga_ruticilla,
		581	Dendroica_caerulescens,
		582	Dendroica_palmarum,
		583	Dendroica_coronata,
		584	Dendroica_dominica,
		585	Dendroica_virens,
		586	Dendroica_townsendi,
		587	Dendroica_nigrescens,
		588	Dendroica_adelaidae,
		589	Dendroica_discolor,
		590	Dendroica_cerulea,
		591	Dendroica_striata,
		592	Dendroica_castanea,
		593	Dendroica_petechia,
		594	Dendroica_pensylvanica,
		595	Dendroica_fusca,
		596	Dendroica_tigrina,
		597	Vermivora_peregrina,
		598	Vermivora_ruficapilla,
		599	Mniotilta_varia,
		600	Seiurus_noveboracensis,
		601	Seiurus_motacilla,
		602	Geothlypis_trichas,
		603	Oporornis_philadelphia,
		604	Oporornis_tolmiei,
		605	Oporornis_formosus,
		606	Protonotaria_citrea,
		607	Limnothlypis_swainsonii,
		608	Vermivora_pinus,
		609	Vermivora_chrysoptera,
		610	Seiurus_aurocapilla,
		611	Icteria_virens,
		612	Chondestes_grammacus,
		613	Calamospiza_melanocorys,
		614	Amphispiza_bilineata,
		615	Aimophila_quinquestriata,
		616	Spizella_pallida,
		617	Spizella_passerina,
		618	Spizella_pusilla,
		619	Spizella_breweri,
		620	Spizella_atrogularis,
		621	Pezopetes_capitalis,
		622	Pipilo_chlorurus,
		623	Pipilo_erythrophthalmus,
		624	Pipilo_maculatus,
		625	Pipilo_aberti,
		626	Pipilo_fuscus,
		627	Ammodramus_leconteii,
		628	Ammodramus_caudacutus,
		629	Ammodramus_maritimus,
		630	Amphispiza_belli,
		631	Pooecetes_gramineus,
		632	Melospiza_georgiana,
		633	Melospiza_lincolnii,
		634	Melospiza_melodia,
		635	Ammodramus_henslowii,
		636	Ammodramus_bairdii,
		637	Passerculus_sandwichensis,
		638	Junco_phaeonotus,
		639	Junco_hyemalis,
		640	Zonotrichia_capensis,
		641	Zonotrichia_albicollis,
		642	Zonotrichia_atricapilla,
		643	Zonotrichia_leucophrys,
		644	Zonotrichia_querula,
		645	Passerella_iliaca,
		646	Spizella_arborea,
		647	Aimophila_carpalis,
		648	Arremonops_rufivirgatus,
		649	Ammodramus_savannarum,
		650	Aimophila_humeralis,
		651	Aimophila_mystacalis,
		652	Aimophila_botterii,
		653	Aimophila_aestivalis,
		654	Emberiza_capensis,
		655	Emberiza_impetuani,
		656	Emberiza_tahapisi,
		657	Emberiza_striolata,
		658	Emberiza_cabanisi,
		659	Emberiza_flaviventris,
		660	Miliaria_calandra,
		661	Emberiza_hortulana,
		662	Emberiza_cirlus,
		663	Emberiza_citrinella,
		664	Emberiza_cioides,
		665	Emberiza_cia,
		666	Melophus_lathami,
		667	Emberiza_schoeniclus,
		668	Emberiza_elegans,
		669	Icterus_bullockii,
		670	Icterus_pustulatus,
		671	Icterus_galbula,
		672	Icterus_gularis,
		673	Cacicus_haemorrhous,
		674	Clypicterus_oseryi,
		675	Cacicus_cela,
		676	Cacicus_uropygialis,
		677	Cacicus_chrysopterus,
		678	Cacicus_solitarius,
		679	Psarocolius_wagleri,
		680	Psarocolius_atrovirens,
		681	Psarocolius_angustifrons,
		682	Psarocolius_bifasciatus,
		683	Psarocolius_viridis,
		684	Quiscalus_quiscula,
		685	Quiscalus_lugubris,
		686	Quiscalus_mexicanus,
		687	Quiscalus_major,
		688	Euphagus_cyanocephalus,
		689	Euphagus_carolinus,
		690	Agelaius_phoeniceus,
		691	Agelaius_tricolor,
		692	Agelaius_humeralis,
		693	Agelaius_xanthomus,
		694	Molothrus_rufoaxillaris,
		695	Molothrus_aeneus,
		696	Molothrus_ater,
		697	Amblyramphus_holosericeus,
		698	Curaeus_curaeus,
		699	Chrysomus_icterocephalus,
		700	Agelaioides_badius,
		701	Agelasticus_thilius,
		702	Dives_dives,
		703	Nesopsar_nigerrimus,
		704	Sturnella_bellicosa,
		705	Sturnella_magna,
		706	Sturnella_neglecta,
		707	Sturnella_loyca,
		708	Sturnella_superciliaris,
		709	Xanthocephalus_xanthocephalus,
		710	Dolichonyx_oryzivorus,
		711	Piranga_rubra,
		712	Piranga_olivacea,
		713	Piranga_ludoviciana,
		714	Cardinalis_cardinalis,
		715	Pheucticus_melanocephalus,
		716	Pheucticus_ludovicianus,
		717	Passerina_cyanea,
		718	Passerina_amoena,
		719	Passerina_caerulea,
		720	Passerina_ciris,
		721	Passerina_versicolor,
		722	Passerina_leclancherii,
		723	Spiza_americana,
		724	Tiaris_olivaceus,
		725	Geospiza_conirostris,
		726	Geospiza_scandens,
		727	Geospiza_difficilis,
		728	Geospiza_magnirostris,
		729	Geospiza_fuliginosa,
		730	Nesospiza_acunhae,
		731	Geospiza_fortis,
		732	Thraupis_episcopus,
		733	Sporophila_minuta,
		734	Ramphocelus_costaricensis,
		735	Volatinia_jacarina,
		736	Anthus_similis,
		737	Anthus_campestris,
		738	Anthus_novaeseelandiae,
		739	Anthus_pratensis,
		740	Anthus_petrosus,
		741	Anthus_spinoletta,
		742	Anthus_trivialis,
		743	Anthus_lutescens,
		744	Macronyx_croceus,
		745	Motacilla_aguimp,
		746	Motacilla_madaraspatensis,
		747	Motacilla_cinerea,
		748	Motacilla_citreola,
		749	Motacilla_flava,
		750	Motacilla_alba,
		751	Motacilla_capensis,
		752	Motacilla_clara
	;
	TREE * UNTITLED = [&R] ((((((((((((((((((((((((((((((632:1.705841365,633:1.705841365):1.23736735,634:2.943208715):2.802172353,(635:4.776972341,636:4.77206988):0.9751803607):1.132990519,637:6.887012394):1.825460898,(((628:2.526382264,629:2.526382264):1.123103705,627:3.649485968):4.06429848,(630:7.425045524,631:7.056706696):0.6686053148):0.7503238004):1.772193562,(((625:4.351885738,626:4.351885738)…
END;
