# Supplementary material for: Polygyny is linked to accelerated birdsong evolution but not to larger song repertoires
Source: Nat Commun. 2019 Feb 21;10:884. doi: 10.1038/s41467-019-08621-3 (PMC6385279; doi:10.1038/s41467-019-08621-3)
Supplement: Supplementary file 9 — Supplementary Software 1 [file 41467_2019_8621_MOESM9_ESM.zip › Final Revision Code/MacOnly BayesTraits Code/samplematezillaHack17.nex]

#NEXUS
[R-package APE, Thu Jan 11 18:46:43 2018]
BEGIN TAXA;
	DIMENSIONS NTAX = 899;
	TAXLABELS
		Myiarchus_cinerascens
		Myiarchus_crinitus
		Tyrannus_tyrannus
		Pyrocephalus_rubinus
		Contopus_sordidulus
		Empidonax_virescens
		Empidonax_minimus
		Empidonax_traillii
		Empidonax_alnorum
		Empidonax_difficilis
		Empidonax_flaviventris
		Sayornis_nigricans
		Sayornis_phoebe
		Elaenia_chiriquensis
		Oxyruncus_cristatus
		Cercomacra_tyrannina
		Gymnopithys_leucaspis
		Conopophaga_lineata
		Xenops_minutus
		Automolus_ochrolaemus
		Thripadectes_rufobrunneus
		Automolus_rubiginosus
		Furnarius_rufus
		Cinclodes_albidiventris
		Cinclodes_comechingonus
		Cinclodes_antarcticus
		Cinclodes_albiventris
		Cinclodes_fuscus
		Leptasthenura_yanacensis
		Leptasthenura_striolata
		Synallaxis_erythrothorax
		Synallaxis_brachyura
		Synallaxis_zimmeri
		Pseudoseisura_lophotes
		Pseudoseisura_cristata
		Cranioleuca_erythrops
		Phacellodomus_striaticollis
		Phacellodomus_maculipectus
		Sclerurus_guatemalensis
		Sclerurus_caudacutus
		Ailuroedus_crassirostris
		Ailuroedus_melanotis
		Ptilonorhynchus_violaceus
		Chlamydera_maculata
		Chlamydera_lauterbachi
		Chlamydera_nuchalis
		Chlamydera_guttata
		Chlamydera_cerviniventris
		Scenopoeetes_dentirostris
		Prionodura_newtoniana
		Malurus_melanocephalus
		Malurus_leucopterus
		Malurus_coronatus
		Malurus_cyanocephalus
		Malurus_alboscapulatus
		Malurus_splendens
		Malurus_cyaneus
		Malurus_amabilis
		Malurus_pulcherrimus
		Malurus_lamberti
		Malurus_elegans
		Pardalotus_striatus
		Pardalotus_quadragintus
		Pardalotus_punctatus
		Manorina_melanocephala
		Acanthornis_magna
		Pycnoptilus_floccosus
		Sericornis_frontalis
		Gerygone_igata
		Pomatostomus_temporalis
		Orthonyx_spaldingii
		Notiomystis_cincta
		Campephaga_phoenicea
		Campephaga_quiscalina
		Lalage_tricolor
		Coracina_azurea
		Coracina_cinerea
		Laniarius_erythrogaster
		Malaconotus_blanchoti
		Tchagra_minutus
		Dryoscopus_cubla
		Platysteira_chalybea
		Platysteira_concreta
		Platysteira_cyanea
		Platysteira_peltata
		Platysteira_castanea
		Batis_occulta
		Euryceros_prevostii
		Tylas_eduardi
		Calicalicus_madagascariensis
		Vanga_curvirostris
		Tephrodornis_pondicerianus
		Prionops_retzii
		Gymnorhina_tibicen
		Psophodes_olivaceus
		Mohoua_ochrocephala
		Mohoua_albicilla
		Mohoua_novaeseelandiae
		Pyrrhocorax_graculus
		Perisoreus_infaustus
		Perisoreus_canadensis
		Aphelocoma_ultramarina
		Aphelocoma_coerulescens
		Aphelocoma_insularis
		Aphelocoma_californica
		Cyanocitta_cristata
		Calocitta_formosa
		Pica_hudsonia
		Pica_nuttalli
		Pica_pica
		Corvus_monedula
		Corvus_rhipidurus
		Corvus_brachyrhynchos
		Corvus_corone
		Lanius_nubicus
		Lanius_minor
		Lanius_senator
		Lanius_collaris
		Lanius_tigrinus
		Lanius_vittatus
		Lanius_collurio
		Lanius_bucephalus
		Lanius_schach
		Lanius_excubitor
		Lanius_sphenocercus
		Lanius_ludovicianus
		Lanius_somalicus
		Lanius_dorsalis
		Lanius_gubernator
		Manucodia_keraudrenii
		Manucodia_chalybatus
		Parotia_wahnesi
		Parotia_carolae
		Pteridophora_alberti
		Ptiloris_magnificus
		Lophorina_superba
		Cicinnurus_magnificus
		Paradisaea_minor
		Epimachus_meyeri
		Epimachus_fastuosus
		Epimachus_albertisi
		Grallina_cyanoleuca
		Arses_telescophthalmus
		Chasiempis_sandwichensis
		Terpsiphone_atrochalybeia
		Terpsiphone_rufiventer
		Terpsiphone_viridis
		Terpsiphone_rufocinerea
		Terpsiphone_bedfordi
		Terpsiphone_corvina
		Terpsiphone_paradisi
		Hypothymis_azurea
		Trochocercus_cyanomelas
		Trochocercus_nitens
		Rhipidura_leucophrys
		Dicrurus_ludwigii
		Dicrurus_forficatus
		Dicrurus_adsimilis
		Vireo_flavifrons
		Vireo_solitarius
		Vireo_vicinior
		Vireo_huttoni
		Vireo_bellii
		Vireo_atricapilla
		Vireo_griseus
		Vireo_flavoviridis
		Vireo_olivaceus
		Vireo_altiloquus
		Vireo_philadelphicus
		Cyclarhis_gujanensis
		Pachycephala_pectoralis
		Chaetops_frenatus
		Chaetops_aurantius
		Petroica_australis
		Petroica_macrocephala
		Petroica_goodenovii
		Drymodes_brunneopygia
		Melanodryas_cucullata
		Eopsaltria_australis
		Elminia_albicauda
		Elminia_albiventris
		Elminia_albonotata
		Elminia_nigromitrata
		Culicicapa_ceylonensis
		Cephalopyrus_flammiceps
		Stenostira_scita
		Auriparus_flaviceps
		Anthoscopus_minutus
		Anthoscopus_caroli
		Remiz_pendulinus
		Parus_caeruleus
		Parus_cyanus
		Baeolophus_wollweberi
		Baeolophus_inornatus
		Baeolophus_bicolor
		Baeolophus_atricristatus
		Parus_cinerascens
		Parus_cristatus
		Parus_rufonuchalis
		Parus_ater
		Parus_atricapillus
		Parus_sclateri
		Parus_carolinensis
		Parus_rufescens
		Parus_hudsonicus
		Parus_cinctus
		Parus_montanus
		Parus_leucomelas
		Parus_lugubris
		Parus_major
		Parus_palustris
		Parus_albiventris
		Parus_niger
		Pseudopodoces_humilis
		Pholidornis_rushiae
		Psaltriparus_minimus
		Phylloscopus_nitidus
		Phylloscopus_ruficapilla
		Phylloscopus_umbrovirens
		Phylloscopus_sibilatrix
		Phylloscopus_bonelli
		Phylloscopus_humei
		Phylloscopus_fuscatus
		Phylloscopus_collybita
		Phylloscopus_sindianus
		Phylloscopus_trochilus
		Cettia_fortipes
		Cettia_cetti
		Hirundo_rustica
		Hirundo_ariel
		Petrochelidon_fulva
		Petrochelidon_pyrrhonota
		Hirundo_semirufa
		Delichon_urbicum
		Progne_subis
		Tachycineta_thalassina
		Tachycineta_bicolor
		Tachycineta_albilinea
		Riparia_riparia
		Hypergerus_atriceps
		Cisticola_exilis
		Cisticola_tinniens
		Cisticola_juncidis
		Cisticola_robustus
		Cisticola_anonymus
		Cisticola_cinereolus
		Cisticola_brunnescens
		Cisticola_ayresii
		Prinia_gracilis
		Apalis_thoracica
		Eremomela_icteropygialis
		Camaroptera_brachyura
		Camaroptera_superciliaris
		Locustella_naevia
		Bradypterus_graueri
		Locustella_fluviatilis
		Locustella_luscinioides
		Acrocephalus_luscinius
		Cincloramphus_cruralis
		Bradypterus_sylvaticus
		Bradypterus_cinnamomeus
		Bradypterus_lopezi
		Bradypterus_barratti
		Bradypterus_baboecala
		Acrocephalus_palustris
		Chloropeta_natalensis
		Acrocephalus_sechellensis
		Acrocephalus_arundinaceus
		Acrocephalus_aequinoctialis
		Acrocephalus_familiaris
		Acrocephalus_stentoreus
		Acrocephalus_scirpaceus
		Acrocephalus_baeticatus
		Acrocephalus_dumetorum
		Acrocephalus_orinus
		Acrocephalus_melanopogon
		Acrocephalus_schoenobaenus
		Acrocephalus_bistrigiceps
		Acrocephalus_paludicola
		Hippolais_polyglotta
		Hippolais_icterina
		Scotocerca_inquieta
		Hyliota_australis
		Hyliota_flavigaster
		Hyliota_violacea
		Turdoides_squamiceps
		Turdoides_altirostris
		Garrulax_morrisonianus
		Yuhina_brunneiceps
		Zosterops_lateralis
		Sylvia_nana
		Sylvia_curruca
		Sylvia_buryi
		Sylvia_leucomelaena
		Sylvia_hortensis
		Sylvia_subcaerulea
		Sylvia_boehmi
		Sylvia_nisoria
		Sylvia_mystacea
		Sylvia_melanocephala
		Sylvia_cantillans
		Sylvia_melanothorax
		Sylvia_rueppelli
		Sylvia_communis
		Sylvia_conspicillata
		Sylvia_deserticola
		Sylvia_undata
		Sylvia_sarda
		Sylvia_borin
		Sylvia_atricapilla
		Chamaea_fasciata
		Paradoxornis_webbianus
		Andropadus_importunus
		Chlorocichla_flaviventris
		Andropadus_milanjensis
		Andropadus_nigriceps
		Bleda_notatus
		Bleda_syndactylus
		Andropadus_gracilis
		Criniger_calurus
		Phyllastrephus_icterinus
		Phyllastrephus_debilis
		Phyllastrephus_flavostriatus
		Phyllastrephus_cabanisi
		Phyllastrephus_fischeri
		Phyllastrephus_terrestris
		Hypsipetes_olivaceus
		Ixos_amaurotis
		Alophoixus_finschii
		Pycnonotus_xanthopygos
		Pycnonotus_barbatus
		Pycnonotus_nigricans
		Pycnonotus_capensis
		Pycnonotus_sinensis
		Sylvietta_virens
		Sylvietta_brachyura
		Sylvietta_whytii
		Sylvietta_rufescens
		Sylvietta_denti
		Bradypterus_victorini
		Melocichla_mentalis
		Sphenoeacus_afer
		Panurus_biarmicus
		Heteromirafra_ruddi
		Mirafra_gilletti
		Mirafra_sabota
		Mirafra_hypermetra
		Mirafra_africana
		Mirafra_africanoides
		Mirafra_poecilosterna
		Mirafra_hova
		Calandrella_cinerea
		Calandrella_somalica
		Lullula_arborea
		Galerida_theklae
		Galerida_cristata
		Galerida_modesta
		Galerida_magnirostris
		Alauda_arvensis
		Alauda_razae
		Melanocorypha_calandra
		Eremalauda_starki
		Spizocorys_fringillaris
		Spizocorys_conirostris
		Eremophila_alpestris
		Eremopterix_leucopareia
		Eremopterix_leucotis
		Eremopterix_verticalis
		Eremopterix_australis
		Eremopterix_nigriceps
		Certhilauda_barlowi
		Certhilauda_burra
		Ammomanes_deserti
		Certhilauda_albescens
		Certhilauda_erythrochlamys
		Certhilauda_subcoronata
		Certhilauda_chuana
		Nicator_gularis
		Nicator_chloris
		Bombycilla_cedrorum
		Bombycilla_garrulus
		Phainopepla_nitens
		Certhia_brachydactyla
		Certhia_familiaris
		Thryothorus_rufalbus
		Thryothorus_sinaloa
		Thryothorus_felix
		Thryothorus_leucotis
		Thryothorus_ludovicianus
		Thryomanes_bewickii
		Campylorhynchus_nuchalis
		Campylorhynchus_brunneicapillus
		Campylorhynchus_griseus
		Troglodytes_cobbi
		Troglodytes_aedon
		Troglodytes_troglodytes
		Cistothorus_platensis
		Cistothorus_palustris
		Cistothorus_meridae
		Catherpes_mexicanus
		Salpinctes_obsoletus
		Polioptila_dumicola
		Sitta_europaea
		Sitta_carolinensis
		Dumetella_carolinensis
		Toxostoma_curvirostre
		Toxostoma_rufum
		Toxostoma_longirostre
		Toxostoma_bendirei
		Toxostoma_crissale
		Toxostoma_lecontei
		Oreoscoptes_montanus
		Mimus_parvulus
		Mimus_longicaudatus
		Mimus_polyglottos
		Mimus_gilvus
		Mimus_gundlachii
		Mimus_patagonicus
		Mimus_thenca
		Creatophora_cinerea
		Acridotheres_ginginianus
		Acridotheres_tristis
		Acridotheres_cristatellus
		Acridotheres_fuscus
		Sturnus_pagodarum
		Sturnus_malabaricus
		Leucopsar_rothschildi
		Sturnus_philippensis
		Sturnus_sturninus
		Sturnus_contra
		Sturnus_roseus
		Sturnus_unicolor
		Sturnus_vulgaris
		Cinnyricinclus_leucogaster
		Onychognathus_nabouroup
		Onychognathus_morio
		Onychognathus_walleri
		Onychognathus_albirostris
		Onychognathus_tristramii
		Onychognathus_salvadorii
		Onychognathus_tenuirostris
		Saroglossa_spiloptera
		Speculipastor_bicolor
		Lamprotornis_purpureiceps
		Lamprotornis_corruscus
		Lamprotornis_caudatus
		Lamprotornis_purpuroptera
		Cosmopsarus_unicolor
		Lamprotornis_mevesii
		Lamprotornis_australis
		Lamprotornis_chalybaeus
		Lamprotornis_nitens
		Lamprotornis_splendidus
		Cosmopsarus_regius
		Lamprotornis_superbus
		Lamprotornis_pulcher
		Spreo_fischeri
		Spreo_bicolor
		Mino_anais
		Gracula_religiosa
		Aplonis_opaca
		Aplonis_dichroa
		Scissirostrum_dubium
		Buphagus_erythrorhynchus
		Buphagus_africanus
		Cinclus_mexicanus
		Cinclus_pallasii
		Cinclus_cinclus
		Cinclus_schulzi
		Turdus_merula
		Turdus_helleri
		Turdus_iliacus
		Turdus_cardis
		Turdus_pilaris
		Turdus_torquatus
		Turdus_grayi
		Turdus_albicollis
		Turdus_migratorius
		Turdus_philomelos
		Turdus_viscivorus
		Zoothera_naevia
		Catharus_minimus
		Catharus_fuscescens
		Catharus_guttatus
		Catharus_ustulatus
		Hylocichla_mustelina
		Myadestes_palmeri
		Sialia_currucoides
		Sialia_mexicana
		Sialia_sialis
		Dioptrornis_fischeri
		Muscicapa_epulata
		Muscicapa_caerulescens
		Muscicapa_infuscata
		Muscicapa_comitata
		Muscicapa_sethsmithi
		Muscicapa_striata
		Muscicapa_cassini
		Muscicapa_adusta
		Bradornis_infuscatus
		Bradornis_pallidus
		Bradornis_mariquensis
		Bradornis_microrhynchus
		Myioparus_plumbeus
		Myioparus_griseigularis
		Sigelus_silens
		Empidornis_semipartitus
		Namibornis_herero
		Melaenornis_edolioides
		Melaenornis_pammelaina
		Erithacus_rubecula
		Luscinia_megarhynchos
		Luscinia_luscinia
		Luscinia_svecica
		Oenanthe_oenanthe
		Myrmecocichla_aethiops
		Saxicola_torquatus
		Saxicola_rubetra
		Phoenicurus_phoenicurus
		Phoenicurus_ochruros
		Ficedula_parva
		Ficedula_albicollis
		Ficedula_hypoleuca
		Ficedula_semitorquata
		Ficedula_zanthopygia
		Regulus_regulus
		Regulus_ignicapilla
		Promerops_cafer
		Promerops_gurneyi
		Nectarinia_osea
		Nectarinia_coccinigaster
		Nectarinia_dussumieri
		Prunella_collaris
		Prunella_modularis
		Bubalornis_albirostris
		Euplectes_aureus
		Euplectes_capensis
		Euplectes_macroura
		Euplectes_hartlaubi
		Euplectes_jacksoni
		Euplectes_progne
		Euplectes_axillaris
		Euplectes_albonotatus
		Euplectes_gierowii
		Euplectes_franciscanus
		Euplectes_ardens
		Euplectes_nigroventris
		Euplectes_orix
		Euplectes_hordeaceus
		Euplectes_afer
		Pseudonigrita_arnaudi
		Quelea_quelea
		Quelea_cardinalis
		Foudia_rubra
		Foudia_flavicans
		Foudia_eminentissima
		Foudia_sechellarum
		Foudia_madagascariensis
		Malimbus_coronatus
		Malimbus_erythrogaster
		Malimbus_racheliae
		Malimbus_ibadanensis
		Malimbus_rubricollis
		Malimbus_cassini
		Malimbus_nitens
		Malimbus_malimbicus
		Malimbus_scutatus
		Ploceus_nigricollis
		Ploceus_alienus
		Ploceus_preussi
		Ploceus_bertrandi
		Ploceus_philippinus
		Ploceus_nigerrimus
		Ploceus_vitellinus
		Ploceus_baglafecht
		Ploceus_pelzelni
		Ploceus_sanctithomae
		Ploceus_xanthops
		Ploceus_megarhynchus
		Ploceus_jacksoni
		Ploceus_xanthopterus
		Ploceus_grandis
		Ploceus_galbula
		Ploceus_tricolor
		Ploceus_superciliosus
		Ploceus_olivaceiceps
		Ploceus_melanogaster
		Ploceus_spekei
		Ploceus_benghalensis
		Ploceus_angolensis
		Ploceus_intermedius
		Ploceus_melanocephalus
		Ploceus_taeniopterus
		Ploceus_cucullatus
		Ploceus_heuglini
		Ploceus_luteolus
		Ploceus_velatus
		Ploceus_capensis
		Ploceus_ocularis
		Ploceus_princeps
		Ploceus_bicolor
		Anaplectes_rubriceps
		Philetairus_socius
		Dinemellia_dinemelli
		Histurgops_ruficaudus
		Plocepasser_donaldsoni
		Plocepasser_mahali
		Sporopipes_frontalis
		Sporopipes_squamifrons
		Amblyospiza_albifrons
		Poephila_acuticauda
		Taeniopygia_guttata
		Lonchura_striata
		Padda_oryzivora
		Lagonosticta_senegala
		Vidua_chalybeata
		Vidua_paradisaea
		Vidua_macroura
		Macronyx_sharpei
		Macronyx_fuellebornii
		Macronyx_ameliae
		Macronyx_croceus
		Macronyx_capensis
		Macronyx_aurantiigula
		Anthus_crenatus
		Anthus_similis
		Anthus_melindae
		Anthus_vaalensis
		Anthus_novaeseelandiae
		Anthus_campestris
		Anthus_hoeschi
		Anthus_trivialis
		Anthus_spinoletta
		Anthus_petrosus
		Anthus_pratensis
		Anthus_leucophrys
		Anthus_lineiventris
		Anthus_chloris
		Anthus_lutescens
		Tmetothylacus_tenellus
		Dendronanthus_indicus
		Motacilla_aguimp
		Motacilla_citreola
		Motacilla_flava
		Motacilla_alba
		Motacilla_grandis
		Motacilla_cinerea
		Motacilla_madaraspatensis
		Motacilla_capensis
		Motacilla_clara
		Coccothraustes_coccothraustes
		Mycerobas_carnipes
		Oreomystis_mana
		Loxioides_bailleui
		Telespiza_cantans
		Telespiza_ultima
		Himatione_sanguinea
		Vestiaria_coccinea
		Pseudonestor_xanthophrys
		Loxops_coccineus
		Hemignathus_munroi
		Hemignathus_virens
		Paroreomyza_montana
		Carpodacus_mexicanus
		Carpodacus_erythrinus
		Callacanthis_burtoni
		Carpodacus_cassinii
		Carpodacus_purpureus
		Carpodacus_puniceus
		Leucosticte_atrata
		Leucosticte_tephrocotis
		Leucosticte_australis
		Carpodacus_rubicilla
		Carpodacus_roseus
		Carpodacus_synoicus
		Eremopsaltria_mongolicus
		Bucanetes_githagineus
		Pinicola_enucleator
		Pyrrhula_pyrrhula
		Carduelis_cannabina
		Carduelis_flavirostris
		Carduelis_spinus
		Carduelis_pinus
		Carduelis_tristis
		Carduelis_lawrencei
		Carduelis_psaltria
		Loxia_scotica
		Loxia_curvirostra
		Loxia_leucoptera
		Carduelis_hornemanni
		Carduelis_flammea
		Carduelis_carduelis
		Carduelis_citrinella
		Serinus_striolatus
		Serinus_leucopterus
		Serinus_totta
		Serinus_burtoni
		Serinus_albogularis
		Serinus_gularis
		Serinus_flaviventris
		Serinus_sulphuratus
		Serinus_nigriceps
		Serinus_mozambicus
		Serinus_citrinipectus
		Serinus_atrogularis
		Serinus_scotops
		Serinus_syriacus
		Serinus_serinus
		Serinus_tristriatus
		Serinus_flavivertex
		Serinus_canicollis
		Serinus_alario
		Serinus_pusillus
		Serinus_canaria
		Serinus_mennelli
		Rhodopechys_obsoletus
		Rhodopechys_sanguineus
		Carduelis_spinoides
		Carduelis_chloris
		Fringilla_teydea
		Fringilla_coelebs
		Fringilla_montifringilla
		Calcarius_lapponicus
		Calcarius_ornatus
		Calcarius_pictus
		Calcarius_mccownii
		Plectrophenax_nivalis
		Dives_dives
		Agelasticus_thilius
		Agelaioides_badius
		Chrysomus_icterocephalus
		Amblyramphus_holosericeus
		Curaeus_curaeus
		Agelaius_assimilis
		Agelaius_xanthomus
		Agelaius_humeralis
		Agelaius_phoeniceus
		Agelaius_tricolor
		Molothrus_aeneus
		Molothrus_ater
		Molothrus_rufoaxillaris
		Euphagus_carolinus
		Euphagus_cyanocephalus
		Quiscalus_lugubris
		Quiscalus_major
		Quiscalus_mexicanus
		Quiscalus_quiscula
		Nesopsar_nigerrimus
		Icterus_gularis
		Icterus_pustulatus
		Icterus_bullockii
		Icterus_galbula
		Cacicus_solitarius
		Cacicus_haemorrhous
		Clypicterus_oseryi
		Cacicus_cela
		Cacicus_uropygialis
		Cacicus_chrysopterus
		Psarocolius_angustifrons
		Psarocolius_atrovirens
		Psarocolius_wagleri
		Psarocolius_viridis
		Psarocolius_bifasciatus
		Psarocolius_guatimozinus
		Sturnella_neglecta
		Sturnella_defilippii
		Sturnella_magna
		Sturnella_superciliaris
		Sturnella_loyca
		Sturnella_bellicosa
		Dolichonyx_oryzivorus
		Xanthocephalus_xanthocephalus
		Emberiza_tahapisi
		Emberiza_striolata
		Emberiza_impetuani
		Emberiza_capensis
		Emberiza_cabanisi
		Emberiza_flaviventris
		Emberiza_elegans
		Emberiza_schoeniclus
		Emberiza_cioides
		Emberiza_cia
		Emberiza_citrinella
		Emberiza_cirlus
		Emberiza_hortulana
		Miliaria_calandra
		Melophus_lathami
		Aimophila_aestivalis
		Aimophila_botterii
		Aimophila_mystacalis
		Aimophila_humeralis
		Aimophila_carpalis
		Arremonops_rufivirgatus
		Ammodramus_savannarum
		Pezopetes_capitalis
		Pipilo_erythrophthalmus
		Pipilo_maculatus
		Pipilo_chlorurus
		Pipilo_aberti
		Pipilo_fuscus
		Ammodramus_caudacutus
		Ammodramus_maritimus
		Ammodramus_leconteii
		Amphispiza_belli
		Pooecetes_gramineus
		Melospiza_lincolnii
		Melospiza_georgiana
		Melospiza_melodia
		Ammodramus_bairdii
		Ammodramus_henslowii
		Passerculus_sandwichensis
		Spizella_arborea
		Passerella_iliaca
		Junco_phaeonotus
		Junco_hyemalis
		Zonotrichia_querula
		Zonotrichia_albicollis
		Zonotrichia_atricapilla
		Zonotrichia_leucophrys
		Zonotrichia_capensis
		Amphispiza_bilineata
		Aimophila_quinquestriata
		Spizella_pallida
		Spizella_passerina
		Spizella_pusilla
		Spizella_breweri
		Spizella_atrogularis
		Calamospiza_melanocorys
		Chondestes_grammacus
		Icteria_virens
		Seiurus_aurocapilla
		Seiurus_noveboracensis
		Seiurus_motacilla
		Mniotilta_varia
		Vermivora_ruficapilla
		Vermivora_peregrina
		Vermivora_pinus
		Vermivora_chrysoptera
		Limnothlypis_swainsonii
		Protonotaria_citrea
		Oporornis_formosus
		Oporornis_tolmiei
		Oporornis_philadelphia
		Geothlypis_trichas
		Dendroica_magnolia
		Dendroica_caerulescens
		Setophaga_ruticilla
		Dendroica_dominica
		Dendroica_coronata
		Dendroica_palmarum
		Dendroica_discolor
		Dendroica_adelaidae
		Dendroica_nigrescens
		Dendroica_townsendi
		Dendroica_virens
		Parula_americana
		Dendroica_tigrina
		Dendroica_fusca
		Dendroica_petechia
		Dendroica_pensylvanica
		Dendroica_striata
		Dendroica_castanea
		Dendroica_cerulea
		Wilsonia_citrina
		Wilsonia_pusilla
		Wilsonia_canadensis
		Myioborus_pictus
		Piranga_rubra
		Piranga_ludoviciana
		Piranga_olivacea
		Cardinalis_cardinalis
		Pheucticus_melanocephalus
		Pheucticus_ludovicianus
		Passerina_cyanea
		Passerina_amoena
		Passerina_caerulea
		Passerina_ciris
		Passerina_versicolor
		Passerina_leclancherii
		Spiza_americana
		Sporophila_minuta
		Volatinia_jacarina
		Ramphocelus_costaricensis
		Nesospiza_acunhae
		Thraupis_episcopus
		Geospiza_fortis
		Geospiza_difficilis
		Geospiza_fuliginosa
		Geospiza_conirostris
		Geospiza_scandens
		Geospiza_magnirostris
		Tiaris_olivaceus
		Passer_rutilans
		Passer_griseus
		Passer_domesticus
		Passer_montanus
		Montifringilla_nivalis
		Petronia_petronia
		Petronia_xanthocollis
	;
END;
BEGIN TREES;
	TRANSLATE
		1	Myiarchus_cinerascens,
		2	Myiarchus_crinitus,
		3	Tyrannus_tyrannus,
		4	Pyrocephalus_rubinus,
		5	Contopus_sordidulus,
		6	Empidonax_virescens,
		7	Empidonax_minimus,
		8	Empidonax_traillii,
		9	Empidonax_alnorum,
		10	Empidonax_difficilis,
		11	Empidonax_flaviventris,
		12	Sayornis_nigricans,
		13	Sayornis_phoebe,
		14	Elaenia_chiriquensis,
		15	Oxyruncus_cristatus,
		16	Cercomacra_tyrannina,
		17	Gymnopithys_leucaspis,
		18	Conopophaga_lineata,
		19	Xenops_minutus,
		20	Automolus_ochrolaemus,
		21	Thripadectes_rufobrunneus,
		22	Automolus_rubiginosus,
		23	Furnarius_rufus,
		24	Cinclodes_albidiventris,
		25	Cinclodes_comechingonus,
		26	Cinclodes_antarcticus,
		27	Cinclodes_albiventris,
		28	Cinclodes_fuscus,
		29	Leptasthenura_yanacensis,
		30	Leptasthenura_striolata,
		31	Synallaxis_erythrothorax,
		32	Synallaxis_brachyura,
		33	Synallaxis_zimmeri,
		34	Pseudoseisura_lophotes,
		35	Pseudoseisura_cristata,
		36	Cranioleuca_erythrops,
		37	Phacellodomus_striaticollis,
		38	Phacellodomus_maculipectus,
		39	Sclerurus_guatemalensis,
		40	Sclerurus_caudacutus,
		41	Ailuroedus_crassirostris,
		42	Ailuroedus_melanotis,
		43	Ptilonorhynchus_violaceus,
		44	Chlamydera_maculata,
		45	Chlamydera_lauterbachi,
		46	Chlamydera_nuchalis,
		47	Chlamydera_guttata,
		48	Chlamydera_cerviniventris,
		49	Scenopoeetes_dentirostris,
		50	Prionodura_newtoniana,
		51	Malurus_melanocephalus,
		52	Malurus_leucopterus,
		53	Malurus_coronatus,
		54	Malurus_cyanocephalus,
		55	Malurus_alboscapulatus,
		56	Malurus_splendens,
		57	Malurus_cyaneus,
		58	Malurus_amabilis,
		59	Malurus_pulcherrimus,
		60	Malurus_lamberti,
		61	Malurus_elegans,
		62	Pardalotus_striatus,
		63	Pardalotus_quadragintus,
		64	Pardalotus_punctatus,
		65	Manorina_melanocephala,
		66	Acanthornis_magna,
		67	Pycnoptilus_floccosus,
		68	Sericornis_frontalis,
		69	Gerygone_igata,
		70	Pomatostomus_temporalis,
		71	Orthonyx_spaldingii,
		72	Notiomystis_cincta,
		73	Campephaga_phoenicea,
		74	Campephaga_quiscalina,
		75	Lalage_tricolor,
		76	Coracina_azurea,
		77	Coracina_cinerea,
		78	Laniarius_erythrogaster,
		79	Malaconotus_blanchoti,
		80	Tchagra_minutus,
		81	Dryoscopus_cubla,
		82	Platysteira_chalybea,
		83	Platysteira_concreta,
		84	Platysteira_cyanea,
		85	Platysteira_peltata,
		86	Platysteira_castanea,
		87	Batis_occulta,
		88	Euryceros_prevostii,
		89	Tylas_eduardi,
		90	Calicalicus_madagascariensis,
		91	Vanga_curvirostris,
		92	Tephrodornis_pondicerianus,
		93	Prionops_retzii,
		94	Gymnorhina_tibicen,
		95	Psophodes_olivaceus,
		96	Mohoua_ochrocephala,
		97	Mohoua_albicilla,
		98	Mohoua_novaeseelandiae,
		99	Pyrrhocorax_graculus,
		100	Perisoreus_infaustus,
		101	Perisoreus_canadensis,
		102	Aphelocoma_ultramarina,
		103	Aphelocoma_coerulescens,
		104	Aphelocoma_insularis,
		105	Aphelocoma_californica,
		106	Cyanocitta_cristata,
		107	Calocitta_formosa,
		108	Pica_hudsonia,
		109	Pica_nuttalli,
		110	Pica_pica,
		111	Corvus_monedula,
		112	Corvus_rhipidurus,
		113	Corvus_brachyrhynchos,
		114	Corvus_corone,
		115	Lanius_nubicus,
		116	Lanius_minor,
		117	Lanius_senator,
		118	Lanius_collaris,
		119	Lanius_tigrinus,
		120	Lanius_vittatus,
		121	Lanius_collurio,
		122	Lanius_bucephalus,
		123	Lanius_schach,
		124	Lanius_excubitor,
		125	Lanius_sphenocercus,
		126	Lanius_ludovicianus,
		127	Lanius_somalicus,
		128	Lanius_dorsalis,
		129	Lanius_gubernator,
		130	Manucodia_keraudrenii,
		131	Manucodia_chalybatus,
		132	Parotia_wahnesi,
		133	Parotia_carolae,
		134	Pteridophora_alberti,
		135	Ptiloris_magnificus,
		136	Lophorina_superba,
		137	Cicinnurus_magnificus,
		138	Paradisaea_minor,
		139	Epimachus_meyeri,
		140	Epimachus_fastuosus,
		141	Epimachus_albertisi,
		142	Grallina_cyanoleuca,
		143	Arses_telescophthalmus,
		144	Chasiempis_sandwichensis,
		145	Terpsiphone_atrochalybeia,
		146	Terpsiphone_rufiventer,
		147	Terpsiphone_viridis,
		148	Terpsiphone_rufocinerea,
		149	Terpsiphone_bedfordi,
		150	Terpsiphone_corvina,
		151	Terpsiphone_paradisi,
		152	Hypothymis_azurea,
		153	Trochocercus_cyanomelas,
		154	Trochocercus_nitens,
		155	Rhipidura_leucophrys,
		156	Dicrurus_ludwigii,
		157	Dicrurus_forficatus,
		158	Dicrurus_adsimilis,
		159	Vireo_flavifrons,
		160	Vireo_solitarius,
		161	Vireo_vicinior,
		162	Vireo_huttoni,
		163	Vireo_bellii,
		164	Vireo_atricapilla,
		165	Vireo_griseus,
		166	Vireo_flavoviridis,
		167	Vireo_olivaceus,
		168	Vireo_altiloquus,
		169	Vireo_philadelphicus,
		170	Cyclarhis_gujanensis,
		171	Pachycephala_pectoralis,
		172	Chaetops_frenatus,
		173	Chaetops_aurantius,
		174	Petroica_australis,
		175	Petroica_macrocephala,
		176	Petroica_goodenovii,
		177	Drymodes_brunneopygia,
		178	Melanodryas_cucullata,
		179	Eopsaltria_australis,
		180	Elminia_albicauda,
		181	Elminia_albiventris,
		182	Elminia_albonotata,
		183	Elminia_nigromitrata,
		184	Culicicapa_ceylonensis,
		185	Cephalopyrus_flammiceps,
		186	Stenostira_scita,
		187	Auriparus_flaviceps,
		188	Anthoscopus_minutus,
		189	Anthoscopus_caroli,
		190	Remiz_pendulinus,
		191	Parus_caeruleus,
		192	Parus_cyanus,
		193	Baeolophus_wollweberi,
		194	Baeolophus_inornatus,
		195	Baeolophus_bicolor,
		196	Baeolophus_atricristatus,
		197	Parus_cinerascens,
		198	Parus_cristatus,
		199	Parus_rufonuchalis,
		200	Parus_ater,
		201	Parus_atricapillus,
		202	Parus_sclateri,
		203	Parus_carolinensis,
		204	Parus_rufescens,
		205	Parus_hudsonicus,
		206	Parus_cinctus,
		207	Parus_montanus,
		208	Parus_leucomelas,
		209	Parus_lugubris,
		210	Parus_major,
		211	Parus_palustris,
		212	Parus_albiventris,
		213	Parus_niger,
		214	Pseudopodoces_humilis,
		215	Pholidornis_rushiae,
		216	Psaltriparus_minimus,
		217	Phylloscopus_nitidus,
		218	Phylloscopus_ruficapilla,
		219	Phylloscopus_umbrovirens,
		220	Phylloscopus_sibilatrix,
		221	Phylloscopus_bonelli,
		222	Phylloscopus_humei,
		223	Phylloscopus_fuscatus,
		224	Phylloscopus_collybita,
		225	Phylloscopus_sindianus,
		226	Phylloscopus_trochilus,
		227	Cettia_fortipes,
		228	Cettia_cetti,
		229	Hirundo_rustica,
		230	Hirundo_ariel,
		231	Petrochelidon_fulva,
		232	Petrochelidon_pyrrhonota,
		233	Hirundo_semirufa,
		234	Delichon_urbicum,
		235	Progne_subis,
		236	Tachycineta_thalassina,
		237	Tachycineta_bicolor,
		238	Tachycineta_albilinea,
		239	Riparia_riparia,
		240	Hypergerus_atriceps,
		241	Cisticola_exilis,
		242	Cisticola_tinniens,
		243	Cisticola_juncidis,
		244	Cisticola_robustus,
		245	Cisticola_anonymus,
		246	Cisticola_cinereolus,
		247	Cisticola_brunnescens,
		248	Cisticola_ayresii,
		249	Prinia_gracilis,
		250	Apalis_thoracica,
		251	Eremomela_icteropygialis,
		252	Camaroptera_brachyura,
		253	Camaroptera_superciliaris,
		254	Locustella_naevia,
		255	Bradypterus_graueri,
		256	Locustella_fluviatilis,
		257	Locustella_luscinioides,
		258	Acrocephalus_luscinius,
		259	Cincloramphus_cruralis,
		260	Bradypterus_sylvaticus,
		261	Bradypterus_cinnamomeus,
		262	Bradypterus_lopezi,
		263	Bradypterus_barratti,
		264	Bradypterus_baboecala,
		265	Acrocephalus_palustris,
		266	Chloropeta_natalensis,
		267	Acrocephalus_sechellensis,
		268	Acrocephalus_arundinaceus,
		269	Acrocephalus_aequinoctialis,
		270	Acrocephalus_familiaris,
		271	Acrocephalus_stentoreus,
		272	Acrocephalus_scirpaceus,
		273	Acrocephalus_baeticatus,
		274	Acrocephalus_dumetorum,
		275	Acrocephalus_orinus,
		276	Acrocephalus_melanopogon,
		277	Acrocephalus_schoenobaenus,
		278	Acrocephalus_bistrigiceps,
		279	Acrocephalus_paludicola,
		280	Hippolais_polyglotta,
		281	Hippolais_icterina,
		282	Scotocerca_inquieta,
		283	Hyliota_australis,
		284	Hyliota_flavigaster,
		285	Hyliota_violacea,
		286	Turdoides_squamiceps,
		287	Turdoides_altirostris,
		288	Garrulax_morrisonianus,
		289	Yuhina_brunneiceps,
		290	Zosterops_lateralis,
		291	Sylvia_nana,
		292	Sylvia_curruca,
		293	Sylvia_buryi,
		294	Sylvia_leucomelaena,
		295	Sylvia_hortensis,
		296	Sylvia_subcaerulea,
		297	Sylvia_boehmi,
		298	Sylvia_nisoria,
		299	Sylvia_mystacea,
		300	Sylvia_melanocephala,
		301	Sylvia_cantillans,
		302	Sylvia_melanothorax,
		303	Sylvia_rueppelli,
		304	Sylvia_communis,
		305	Sylvia_conspicillata,
		306	Sylvia_deserticola,
		307	Sylvia_undata,
		308	Sylvia_sarda,
		309	Sylvia_borin,
		310	Sylvia_atricapilla,
		311	Chamaea_fasciata,
		312	Paradoxornis_webbianus,
		313	Andropadus_importunus,
		314	Chlorocichla_flaviventris,
		315	Andropadus_milanjensis,
		316	Andropadus_nigriceps,
		317	Bleda_notatus,
		318	Bleda_syndactylus,
		319	Andropadus_gracilis,
		320	Criniger_calurus,
		321	Phyllastrephus_icterinus,
		322	Phyllastrephus_debilis,
		323	Phyllastrephus_flavostriatus,
		324	Phyllastrephus_cabanisi,
		325	Phyllastrephus_fischeri,
		326	Phyllastrephus_terrestris,
		327	Hypsipetes_olivaceus,
		328	Ixos_amaurotis,
		329	Alophoixus_finschii,
		330	Pycnonotus_xanthopygos,
		331	Pycnonotus_barbatus,
		332	Pycnonotus_nigricans,
		333	Pycnonotus_capensis,
		334	Pycnonotus_sinensis,
		335	Sylvietta_virens,
		336	Sylvietta_brachyura,
		337	Sylvietta_whytii,
		338	Sylvietta_rufescens,
		339	Sylvietta_denti,
		340	Bradypterus_victorini,
		341	Melocichla_mentalis,
		342	Sphenoeacus_afer,
		343	Panurus_biarmicus,
		344	Heteromirafra_ruddi,
		345	Mirafra_gilletti,
		346	Mirafra_sabota,
		347	Mirafra_hypermetra,
		348	Mirafra_africana,
		349	Mirafra_africanoides,
		350	Mirafra_poecilosterna,
		351	Mirafra_hova,
		352	Calandrella_cinerea,
		353	Calandrella_somalica,
		354	Lullula_arborea,
		355	Galerida_theklae,
		356	Galerida_cristata,
		357	Galerida_modesta,
		358	Galerida_magnirostris,
		359	Alauda_arvensis,
		360	Alauda_razae,
		361	Melanocorypha_calandra,
		362	Eremalauda_starki,
		363	Spizocorys_fringillaris,
		364	Spizocorys_conirostris,
		365	Eremophila_alpestris,
		366	Eremopterix_leucopareia,
		367	Eremopterix_leucotis,
		368	Eremopterix_verticalis,
		369	Eremopterix_australis,
		370	Eremopterix_nigriceps,
		371	Certhilauda_barlowi,
		372	Certhilauda_burra,
		373	Ammomanes_deserti,
		374	Certhilauda_albescens,
		375	Certhilauda_erythrochlamys,
		376	Certhilauda_subcoronata,
		377	Certhilauda_chuana,
		378	Nicator_gularis,
		379	Nicator_chloris,
		380	Bombycilla_cedrorum,
		381	Bombycilla_garrulus,
		382	Phainopepla_nitens,
		383	Certhia_brachydactyla,
		384	Certhia_familiaris,
		385	Thryothorus_rufalbus,
		386	Thryothorus_sinaloa,
		387	Thryothorus_felix,
		388	Thryothorus_leucotis,
		389	Thryothorus_ludovicianus,
		390	Thryomanes_bewickii,
		391	Campylorhynchus_nuchalis,
		392	Campylorhynchus_brunneicapillus,
		393	Campylorhynchus_griseus,
		394	Troglodytes_cobbi,
		395	Troglodytes_aedon,
		396	Troglodytes_troglodytes,
		397	Cistothorus_platensis,
		398	Cistothorus_palustris,
		399	Cistothorus_meridae,
		400	Catherpes_mexicanus,
		401	Salpinctes_obsoletus,
		402	Polioptila_dumicola,
		403	Sitta_europaea,
		404	Sitta_carolinensis,
		405	Dumetella_carolinensis,
		406	Toxostoma_curvirostre,
		407	Toxostoma_rufum,
		408	Toxostoma_longirostre,
		409	Toxostoma_bendirei,
		410	Toxostoma_crissale,
		411	Toxostoma_lecontei,
		412	Oreoscoptes_montanus,
		413	Mimus_parvulus,
		414	Mimus_longicaudatus,
		415	Mimus_polyglottos,
		416	Mimus_gilvus,
		417	Mimus_gundlachii,
		418	Mimus_patagonicus,
		419	Mimus_thenca,
		420	Creatophora_cinerea,
		421	Acridotheres_ginginianus,
		422	Acridotheres_tristis,
		423	Acridotheres_cristatellus,
		424	Acridotheres_fuscus,
		425	Sturnus_pagodarum,
		426	Sturnus_malabaricus,
		427	Leucopsar_rothschildi,
		428	Sturnus_philippensis,
		429	Sturnus_sturninus,
		430	Sturnus_contra,
		431	Sturnus_roseus,
		432	Sturnus_unicolor,
		433	Sturnus_vulgaris,
		434	Cinnyricinclus_leucogaster,
		435	Onychognathus_nabouroup,
		436	Onychognathus_morio,
		437	Onychognathus_walleri,
		438	Onychognathus_albirostris,
		439	Onychognathus_tristramii,
		440	Onychognathus_salvadorii,
		441	Onychognathus_tenuirostris,
		442	Saroglossa_spiloptera,
		443	Speculipastor_bicolor,
		444	Lamprotornis_purpureiceps,
		445	Lamprotornis_corruscus,
		446	Lamprotornis_caudatus,
		447	Lamprotornis_purpuroptera,
		448	Cosmopsarus_unicolor,
		449	Lamprotornis_mevesii,
		450	Lamprotornis_australis,
		451	Lamprotornis_chalybaeus,
		452	Lamprotornis_nitens,
		453	Lamprotornis_splendidus,
		454	Cosmopsarus_regius,
		455	Lamprotornis_superbus,
		456	Lamprotornis_pulcher,
		457	Spreo_fischeri,
		458	Spreo_bicolor,
		459	Mino_anais,
		460	Gracula_religiosa,
		461	Aplonis_opaca,
		462	Aplonis_dichroa,
		463	Scissirostrum_dubium,
		464	Buphagus_erythrorhynchus,
		465	Buphagus_africanus,
		466	Cinclus_mexicanus,
		467	Cinclus_pallasii,
		468	Cinclus_cinclus,
		469	Cinclus_schulzi,
		470	Turdus_merula,
		471	Turdus_helleri,
		472	Turdus_iliacus,
		473	Turdus_cardis,
		474	Turdus_pilaris,
		475	Turdus_torquatus,
		476	Turdus_grayi,
		477	Turdus_albicollis,
		478	Turdus_migratorius,
		479	Turdus_philomelos,
		480	Turdus_viscivorus,
		481	Zoothera_naevia,
		482	Catharus_minimus,
		483	Catharus_fuscescens,
		484	Catharus_guttatus,
		485	Catharus_ustulatus,
		486	Hylocichla_mustelina,
		487	Myadestes_palmeri,
		488	Sialia_currucoides,
		489	Sialia_mexicana,
		490	Sialia_sialis,
		491	Dioptrornis_fischeri,
		492	Muscicapa_epulata,
		493	Muscicapa_caerulescens,
		494	Muscicapa_infuscata,
		495	Muscicapa_comitata,
		496	Muscicapa_sethsmithi,
		497	Muscicapa_striata,
		498	Muscicapa_cassini,
		499	Muscicapa_adusta,
		500	Bradornis_infuscatus,
		501	Bradornis_pallidus,
		502	Bradornis_mariquensis,
		503	Bradornis_microrhynchus,
		504	Myioparus_plumbeus,
		505	Myioparus_griseigularis,
		506	Sigelus_silens,
		507	Empidornis_semipartitus,
		508	Namibornis_herero,
		509	Melaenornis_edolioides,
		510	Melaenornis_pammelaina,
		511	Erithacus_rubecula,
		512	Luscinia_megarhynchos,
		513	Luscinia_luscinia,
		514	Luscinia_svecica,
		515	Oenanthe_oenanthe,
		516	Myrmecocichla_aethiops,
		517	Saxicola_torquatus,
		518	Saxicola_rubetra,
		519	Phoenicurus_phoenicurus,
		520	Phoenicurus_ochruros,
		521	Ficedula_parva,
		522	Ficedula_albicollis,
		523	Ficedula_hypoleuca,
		524	Ficedula_semitorquata,
		525	Ficedula_zanthopygia,
		526	Regulus_regulus,
		527	Regulus_ignicapilla,
		528	Promerops_cafer,
		529	Promerops_gurneyi,
		530	Nectarinia_osea,
		531	Nectarinia_coccinigaster,
		532	Nectarinia_dussumieri,
		533	Prunella_collaris,
		534	Prunella_modularis,
		535	Bubalornis_albirostris,
		536	Euplectes_aureus,
		537	Euplectes_capensis,
		538	Euplectes_macroura,
		539	Euplectes_hartlaubi,
		540	Euplectes_jacksoni,
		541	Euplectes_progne,
		542	Euplectes_axillaris,
		543	Euplectes_albonotatus,
		544	Euplectes_gierowii,
		545	Euplectes_franciscanus,
		546	Euplectes_ardens,
		547	Euplectes_nigroventris,
		548	Euplectes_orix,
		549	Euplectes_hordeaceus,
		550	Euplectes_afer,
		551	Pseudonigrita_arnaudi,
		552	Quelea_quelea,
		553	Quelea_cardinalis,
		554	Foudia_rubra,
		555	Foudia_flavicans,
		556	Foudia_eminentissima,
		557	Foudia_sechellarum,
		558	Foudia_madagascariensis,
		559	Malimbus_coronatus,
		560	Malimbus_erythrogaster,
		561	Malimbus_racheliae,
		562	Malimbus_ibadanensis,
		563	Malimbus_rubricollis,
		564	Malimbus_cassini,
		565	Malimbus_nitens,
		566	Malimbus_malimbicus,
		567	Malimbus_scutatus,
		568	Ploceus_nigricollis,
		569	Ploceus_alienus,
		570	Ploceus_preussi,
		571	Ploceus_bertrandi,
		572	Ploceus_philippinus,
		573	Ploceus_nigerrimus,
		574	Ploceus_vitellinus,
		575	Ploceus_baglafecht,
		576	Ploceus_pelzelni,
		577	Ploceus_sanctithomae,
		578	Ploceus_xanthops,
		579	Ploceus_megarhynchus,
		580	Ploceus_jacksoni,
		581	Ploceus_xanthopterus,
		582	Ploceus_grandis,
		583	Ploceus_galbula,
		584	Ploceus_tricolor,
		585	Ploceus_superciliosus,
		586	Ploceus_olivaceiceps,
		587	Ploceus_melanogaster,
		588	Ploceus_spekei,
		589	Ploceus_benghalensis,
		590	Ploceus_angolensis,
		591	Ploceus_intermedius,
		592	Ploceus_melanocephalus,
		593	Ploceus_taeniopterus,
		594	Ploceus_cucullatus,
		595	Ploceus_heuglini,
		596	Ploceus_luteolus,
		597	Ploceus_velatus,
		598	Ploceus_capensis,
		599	Ploceus_ocularis,
		600	Ploceus_princeps,
		601	Ploceus_bicolor,
		602	Anaplectes_rubriceps,
		603	Philetairus_socius,
		604	Dinemellia_dinemelli,
		605	Histurgops_ruficaudus,
		606	Plocepasser_donaldsoni,
		607	Plocepasser_mahali,
		608	Sporopipes_frontalis,
		609	Sporopipes_squamifrons,
		610	Amblyospiza_albifrons,
		611	Poephila_acuticauda,
		612	Taeniopygia_guttata,
		613	Lonchura_striata,
		614	Padda_oryzivora,
		615	Lagonosticta_senegala,
		616	Vidua_chalybeata,
		617	Vidua_paradisaea,
		618	Vidua_macroura,
		619	Macronyx_sharpei,
		620	Macronyx_fuellebornii,
		621	Macronyx_ameliae,
		622	Macronyx_croceus,
		623	Macronyx_capensis,
		624	Macronyx_aurantiigula,
		625	Anthus_crenatus,
		626	Anthus_similis,
		627	Anthus_melindae,
		628	Anthus_vaalensis,
		629	Anthus_novaeseelandiae,
		630	Anthus_campestris,
		631	Anthus_hoeschi,
		632	Anthus_trivialis,
		633	Anthus_spinoletta,
		634	Anthus_petrosus,
		635	Anthus_pratensis,
		636	Anthus_leucophrys,
		637	Anthus_lineiventris,
		638	Anthus_chloris,
		639	Anthus_lutescens,
		640	Tmetothylacus_tenellus,
		641	Dendronanthus_indicus,
		642	Motacilla_aguimp,
		643	Motacilla_citreola,
		644	Motacilla_flava,
		645	Motacilla_alba,
		646	Motacilla_grandis,
		647	Motacilla_cinerea,
		648	Motacilla_madaraspatensis,
		649	Motacilla_capensis,
		650	Motacilla_clara,
		651	Coccothraustes_coccothraustes,
		652	Mycerobas_carnipes,
		653	Oreomystis_mana,
		654	Loxioides_bailleui,
		655	Telespiza_cantans,
		656	Telespiza_ultima,
		657	Himatione_sanguinea,
		658	Vestiaria_coccinea,
		659	Pseudonestor_xanthophrys,
		660	Loxops_coccineus,
		661	Hemignathus_munroi,
		662	Hemignathus_virens,
		663	Paroreomyza_montana,
		664	Carpodacus_mexicanus,
		665	Carpodacus_erythrinus,
		666	Callacanthis_burtoni,
		667	Carpodacus_cassinii,
		668	Carpodacus_purpureus,
		669	Carpodacus_puniceus,
		670	Leucosticte_atrata,
		671	Leucosticte_tephrocotis,
		672	Leucosticte_australis,
		673	Carpodacus_rubicilla,
		674	Carpodacus_roseus,
		675	Carpodacus_synoicus,
		676	Eremopsaltria_mongolicus,
		677	Bucanetes_githagineus,
		678	Pinicola_enucleator,
		679	Pyrrhula_pyrrhula,
		680	Carduelis_cannabina,
		681	Carduelis_flavirostris,
		682	Carduelis_spinus,
		683	Carduelis_pinus,
		684	Carduelis_tristis,
		685	Carduelis_lawrencei,
		686	Carduelis_psaltria,
		687	Loxia_scotica,
		688	Loxia_curvirostra,
		689	Loxia_leucoptera,
		690	Carduelis_hornemanni,
		691	Carduelis_flammea,
		692	Carduelis_carduelis,
		693	Carduelis_citrinella,
		694	Serinus_striolatus,
		695	Serinus_leucopterus,
		696	Serinus_totta,
		697	Serinus_burtoni,
		698	Serinus_albogularis,
		699	Serinus_gularis,
		700	Serinus_flaviventris,
		701	Serinus_sulphuratus,
		702	Serinus_nigriceps,
		703	Serinus_mozambicus,
		704	Serinus_citrinipectus,
		705	Serinus_atrogularis,
		706	Serinus_scotops,
		707	Serinus_syriacus,
		708	Serinus_serinus,
		709	Serinus_tristriatus,
		710	Serinus_flavivertex,
		711	Serinus_canicollis,
		712	Serinus_alario,
		713	Serinus_pusillus,
		714	Serinus_canaria,
		715	Serinus_mennelli,
		716	Rhodopechys_obsoletus,
		717	Rhodopechys_sanguineus,
		718	Carduelis_spinoides,
		719	Carduelis_chloris,
		720	Fringilla_teydea,
		721	Fringilla_coelebs,
		722	Fringilla_montifringilla,
		723	Calcarius_lapponicus,
		724	Calcarius_ornatus,
		725	Calcarius_pictus,
		726	Calcarius_mccownii,
		727	Plectrophenax_nivalis,
		728	Dives_dives,
		729	Agelasticus_thilius,
		730	Agelaioides_badius,
		731	Chrysomus_icterocephalus,
		732	Amblyramphus_holosericeus,
		733	Curaeus_curaeus,
		734	Agelaius_assimilis,
		735	Agelaius_xanthomus,
		736	Agelaius_humeralis,
		737	Agelaius_phoeniceus,
		738	Agelaius_tricolor,
		739	Molothrus_aeneus,
		740	Molothrus_ater,
		741	Molothrus_rufoaxillaris,
		742	Euphagus_carolinus,
		743	Euphagus_cyanocephalus,
		744	Quiscalus_lugubris,
		745	Quiscalus_major,
		746	Quiscalus_mexicanus,
		747	Quiscalus_quiscula,
		748	Nesopsar_nigerrimus,
		749	Icterus_gularis,
		750	Icterus_pustulatus,
		751	Icterus_bullockii,
		752	Icterus_galbula,
		753	Cacicus_solitarius,
		754	Cacicus_haemorrhous,
		755	Clypicterus_oseryi,
		756	Cacicus_cela,
		757	Cacicus_uropygialis,
		758	Cacicus_chrysopterus,
		759	Psarocolius_angustifrons,
		760	Psarocolius_atrovirens,
		761	Psarocolius_wagleri,
		762	Psarocolius_viridis,
		763	Psarocolius_bifasciatus,
		764	Psarocolius_guatimozinus,
		765	Sturnella_neglecta,
		766	Sturnella_defilippii,
		767	Sturnella_magna,
		768	Sturnella_superciliaris,
		769	Sturnella_loyca,
		770	Sturnella_bellicosa,
		771	Dolichonyx_oryzivorus,
		772	Xanthocephalus_xanthocephalus,
		773	Emberiza_tahapisi,
		774	Emberiza_striolata,
		775	Emberiza_impetuani,
		776	Emberiza_capensis,
		777	Emberiza_cabanisi,
		778	Emberiza_flaviventris,
		779	Emberiza_elegans,
		780	Emberiza_schoeniclus,
		781	Emberiza_cioides,
		782	Emberiza_cia,
		783	Emberiza_citrinella,
		784	Emberiza_cirlus,
		785	Emberiza_hortulana,
		786	Miliaria_calandra,
		787	Melophus_lathami,
		788	Aimophila_aestivalis,
		789	Aimophila_botterii,
		790	Aimophila_mystacalis,
		791	Aimophila_humeralis,
		792	Aimophila_carpalis,
		793	Arremonops_rufivirgatus,
		794	Ammodramus_savannarum,
		795	Pezopetes_capitalis,
		796	Pipilo_erythrophthalmus,
		797	Pipilo_maculatus,
		798	Pipilo_chlorurus,
		799	Pipilo_aberti,
		800	Pipilo_fuscus,
		801	Ammodramus_caudacutus,
		802	Ammodramus_maritimus,
		803	Ammodramus_leconteii,
		804	Amphispiza_belli,
		805	Pooecetes_gramineus,
		806	Melospiza_lincolnii,
		807	Melospiza_georgiana,
		808	Melospiza_melodia,
		809	Ammodramus_bairdii,
		810	Ammodramus_henslowii,
		811	Passerculus_sandwichensis,
		812	Spizella_arborea,
		813	Passerella_iliaca,
		814	Junco_phaeonotus,
		815	Junco_hyemalis,
		816	Zonotrichia_querula,
		817	Zonotrichia_albicollis,
		818	Zonotrichia_atricapilla,
		819	Zonotrichia_leucophrys,
		820	Zonotrichia_capensis,
		821	Amphispiza_bilineata,
		822	Aimophila_quinquestriata,
		823	Spizella_pallida,
		824	Spizella_passerina,
		825	Spizella_pusilla,
		826	Spizella_breweri,
		827	Spizella_atrogularis,
		828	Calamospiza_melanocorys,
		829	Chondestes_grammacus,
		830	Icteria_virens,
		831	Seiurus_aurocapilla,
		832	Seiurus_noveboracensis,
		833	Seiurus_motacilla,
		834	Mniotilta_varia,
		835	Vermivora_ruficapilla,
		836	Vermivora_peregrina,
		837	Vermivora_pinus,
		838	Vermivora_chrysoptera,
		839	Limnothlypis_swainsonii,
		840	Protonotaria_citrea,
		841	Oporornis_formosus,
		842	Oporornis_tolmiei,
		843	Oporornis_philadelphia,
		844	Geothlypis_trichas,
		845	Dendroica_magnolia,
		846	Dendroica_caerulescens,
		847	Setophaga_ruticilla,
		848	Dendroica_dominica,
		849	Dendroica_coronata,
		850	Dendroica_palmarum,
		851	Dendroica_discolor,
		852	Dendroica_adelaidae,
		853	Dendroica_nigrescens,
		854	Dendroica_townsendi,
		855	Dendroica_virens,
		856	Parula_americana,
		857	Dendroica_tigrina,
		858	Dendroica_fusca,
		859	Dendroica_petechia,
		860	Dendroica_pensylvanica,
		861	Dendroica_striata,
		862	Dendroica_castanea,
		863	Dendroica_cerulea,
		864	Wilsonia_citrina,
		865	Wilsonia_pusilla,
		866	Wilsonia_canadensis,
		867	Myioborus_pictus,
		868	Piranga_rubra,
		869	Piranga_ludoviciana,
		870	Piranga_olivacea,
		871	Cardinalis_cardinalis,
		872	Pheucticus_melanocephalus,
		873	Pheucticus_ludovicianus,
		874	Passerina_cyanea,
		875	Passerina_amoena,
		876	Passerina_caerulea,
		877	Passerina_ciris,
		878	Passerina_versicolor,
		879	Passerina_leclancherii,
		880	Spiza_americana,
		881	Sporophila_minuta,
		882	Volatinia_jacarina,
		883	Ramphocelus_costaricensis,
		884	Nesospiza_acunhae,
		885	Thraupis_episcopus,
		886	Geospiza_fortis,
		887	Geospiza_difficilis,
		888	Geospiza_fuliginosa,
		889	Geospiza_conirostris,
		890	Geospiza_scandens,
		891	Geospiza_magnirostris,
		892	Tiaris_olivaceus,
		893	Passer_rutilans,
		894	Passer_griseus,
		895	Passer_domesticus,
		896	Passer_montanus,
		897	Montifringilla_nivalis,
		898	Petronia_petronia,
		899	Petronia_xanthocollis
	;
	TREE * UNTITLED = [&R] (((((((1:1.830617526,2:1.830617525):11.42097188,3:13.2515894):4.230466988,(4:15.98246455,((5:7.885942294,(6:7.752848663,((7:6.924505254,(8:2.102639434,9:2.102639434):4.821865821):0.6710451168,(10:3.787930196,11:3.787930196):3.807620176):0.1572982917):0.1330936317):0.6847411145,(12:1.119664093,13:1.119664093):7.451019316):7.411781141):1.499591839):3.093851655,14:20.57590804)…
END;
