# Supplementary material for: Polygyny is linked to accelerated birdsong evolution but not to larger song repertoires
Source: Nat Commun. 2019 Feb 21;10:884. doi: 10.1038/s41467-019-08621-3 (PMC6385279; doi:10.1038/s41467-019-08621-3)
Supplement: Supplementary file 9 — Supplementary Software 1 [file 41467_2019_8621_MOESM9_ESM.zip › Final Revision Code/MacOnly BayesTraits Code/samplematezillaHack10.nex]

#NEXUS
[R-package APE, Thu Jan 11 18:46:41 2018]
BEGIN TAXA;
	DIMENSIONS NTAX = 899;
	TAXLABELS
		Oxyruncus_cristatus
		Contopus_sordidulus
		Empidonax_flaviventris
		Empidonax_difficilis
		Empidonax_minimus
		Empidonax_traillii
		Empidonax_alnorum
		Empidonax_virescens
		Sayornis_nigricans
		Sayornis_phoebe
		Pyrocephalus_rubinus
		Tyrannus_tyrannus
		Myiarchus_cinerascens
		Myiarchus_crinitus
		Elaenia_chiriquensis
		Gymnopithys_leucaspis
		Cercomacra_tyrannina
		Conopophaga_lineata
		Xenops_minutus
		Automolus_rubiginosus
		Automolus_ochrolaemus
		Thripadectes_rufobrunneus
		Cinclodes_fuscus
		Cinclodes_antarcticus
		Cinclodes_comechingonus
		Cinclodes_albidiventris
		Cinclodes_albiventris
		Furnarius_rufus
		Leptasthenura_striolata
		Leptasthenura_yanacensis
		Cranioleuca_erythrops
		Synallaxis_brachyura
		Synallaxis_erythrothorax
		Synallaxis_zimmeri
		Pseudoseisura_cristata
		Pseudoseisura_lophotes
		Phacellodomus_maculipectus
		Phacellodomus_striaticollis
		Sclerurus_caudacutus
		Sclerurus_guatemalensis
		Scenopoeetes_dentirostris
		Prionodura_newtoniana
		Ptilonorhynchus_violaceus
		Chlamydera_maculata
		Chlamydera_cerviniventris
		Chlamydera_nuchalis
		Chlamydera_guttata
		Chlamydera_lauterbachi
		Ailuroedus_melanotis
		Ailuroedus_crassirostris
		Malurus_pulcherrimus
		Malurus_alboscapulatus
		Malurus_amabilis
		Malurus_lamberti
		Malurus_elegans
		Malurus_cyaneus
		Malurus_splendens
		Malurus_coronatus
		Malurus_melanocephalus
		Malurus_leucopterus
		Malurus_cyanocephalus
		Pardalotus_punctatus
		Pardalotus_quadragintus
		Pardalotus_striatus
		Manorina_melanocephala
		Pycnoptilus_floccosus
		Sericornis_frontalis
		Acanthornis_magna
		Gerygone_igata
		Pomatostomus_temporalis
		Orthonyx_spaldingii
		Notiomystis_cincta
		Psophodes_olivaceus
		Mohoua_novaeseelandiae
		Mohoua_albicilla
		Mohoua_ochrocephala
		Gymnorhina_tibicen
		Malaconotus_blanchoti
		Tchagra_minutus
		Dryoscopus_cubla
		Laniarius_erythrogaster
		Platysteira_chalybea
		Platysteira_concreta
		Platysteira_cyanea
		Platysteira_peltata
		Platysteira_castanea
		Batis_occulta
		Euryceros_prevostii
		Tylas_eduardi
		Vanga_curvirostris
		Calicalicus_madagascariensis
		Tephrodornis_pondicerianus
		Prionops_retzii
		Lalage_tricolor
		Coracina_azurea
		Campephaga_quiscalina
		Campephaga_phoenicea
		Coracina_cinerea
		Lanius_nubicus
		Lanius_minor
		Lanius_senator
		Lanius_collaris
		Lanius_tigrinus
		Lanius_vittatus
		Lanius_collurio
		Lanius_schach
		Lanius_bucephalus
		Lanius_gubernator
		Lanius_somalicus
		Lanius_ludovicianus
		Lanius_excubitor
		Lanius_sphenocercus
		Lanius_dorsalis
		Calocitta_formosa
		Aphelocoma_ultramarina
		Aphelocoma_californica
		Aphelocoma_insularis
		Aphelocoma_coerulescens
		Cyanocitta_cristata
		Corvus_monedula
		Corvus_rhipidurus
		Corvus_corone
		Corvus_brachyrhynchos
		Pica_pica
		Pica_nuttalli
		Pica_hudsonia
		Perisoreus_infaustus
		Perisoreus_canadensis
		Pyrrhocorax_graculus
		Rhipidura_leucophrys
		Manucodia_keraudrenii
		Manucodia_chalybatus
		Parotia_wahnesi
		Parotia_carolae
		Pteridophora_alberti
		Ptiloris_magnificus
		Lophorina_superba
		Paradisaea_minor
		Cicinnurus_magnificus
		Epimachus_meyeri
		Epimachus_fastuosus
		Epimachus_albertisi
		Terpsiphone_bedfordi
		Terpsiphone_corvina
		Terpsiphone_paradisi
		Terpsiphone_rufiventer
		Terpsiphone_atrochalybeia
		Terpsiphone_viridis
		Terpsiphone_rufocinerea
		Hypothymis_azurea
		Trochocercus_cyanomelas
		Trochocercus_nitens
		Grallina_cyanoleuca
		Chasiempis_sandwichensis
		Arses_telescophthalmus
		Dicrurus_ludwigii
		Dicrurus_adsimilis
		Dicrurus_forficatus
		Vireo_flavoviridis
		Vireo_olivaceus
		Vireo_altiloquus
		Vireo_philadelphicus
		Vireo_griseus
		Vireo_bellii
		Vireo_atricapilla
		Vireo_huttoni
		Vireo_solitarius
		Vireo_flavifrons
		Vireo_vicinior
		Cyclarhis_gujanensis
		Pachycephala_pectoralis
		Chaetops_frenatus
		Chaetops_aurantius
		Drymodes_brunneopygia
		Melanodryas_cucullata
		Eopsaltria_australis
		Petroica_goodenovii
		Petroica_australis
		Petroica_macrocephala
		Culicicapa_ceylonensis
		Elminia_albicauda
		Elminia_albiventris
		Elminia_albonotata
		Elminia_nigromitrata
		Stenostira_scita
		Cephalopyrus_flammiceps
		Auriparus_flaviceps
		Anthoscopus_caroli
		Anthoscopus_minutus
		Remiz_pendulinus
		Parus_cyanus
		Parus_caeruleus
		Parus_rufonuchalis
		Parus_ater
		Parus_lugubris
		Parus_atricapillus
		Parus_sclateri
		Parus_carolinensis
		Parus_hudsonicus
		Parus_rufescens
		Parus_cinctus
		Parus_montanus
		Parus_leucomelas
		Parus_cinerascens
		Baeolophus_wollweberi
		Baeolophus_inornatus
		Baeolophus_bicolor
		Baeolophus_atricristatus
		Parus_cristatus
		Parus_albiventris
		Parus_niger
		Parus_palustris
		Parus_major
		Pseudopodoces_humilis
		Nicator_gularis
		Nicator_chloris
		Panurus_biarmicus
		Eremophila_alpestris
		Melanocorypha_calandra
		Spizocorys_conirostris
		Spizocorys_fringillaris
		Eremalauda_starki
		Galerida_theklae
		Galerida_cristata
		Galerida_modesta
		Galerida_magnirostris
		Alauda_razae
		Alauda_arvensis
		Lullula_arborea
		Calandrella_somalica
		Calandrella_cinerea
		Heteromirafra_ruddi
		Mirafra_africana
		Mirafra_gilletti
		Mirafra_poecilosterna
		Mirafra_hova
		Mirafra_hypermetra
		Mirafra_africanoides
		Mirafra_sabota
		Certhilauda_erythrochlamys
		Certhilauda_chuana
		Certhilauda_subcoronata
		Certhilauda_albescens
		Certhilauda_barlowi
		Certhilauda_burra
		Eremopterix_leucotis
		Eremopterix_verticalis
		Eremopterix_leucopareia
		Eremopterix_australis
		Eremopterix_nigriceps
		Ammomanes_deserti
		Andropadus_importunus
		Chlorocichla_flaviventris
		Andropadus_nigriceps
		Andropadus_milanjensis
		Bleda_notatus
		Bleda_syndactylus
		Andropadus_gracilis
		Criniger_calurus
		Phyllastrephus_flavostriatus
		Phyllastrephus_fischeri
		Phyllastrephus_cabanisi
		Phyllastrephus_terrestris
		Phyllastrephus_icterinus
		Phyllastrephus_debilis
		Alophoixus_finschii
		Ixos_amaurotis
		Hypsipetes_olivaceus
		Pycnonotus_barbatus
		Pycnonotus_nigricans
		Pycnonotus_capensis
		Pycnonotus_sinensis
		Pycnonotus_xanthopygos
		Camaroptera_superciliaris
		Camaroptera_brachyura
		Apalis_thoracica
		Eremomela_icteropygialis
		Prinia_gracilis
		Hypergerus_atriceps
		Cisticola_ayresii
		Cisticola_brunnescens
		Cisticola_exilis
		Cisticola_tinniens
		Cisticola_cinereolus
		Cisticola_robustus
		Cisticola_anonymus
		Cisticola_juncidis
		Turdoides_squamiceps
		Turdoides_altirostris
		Garrulax_morrisonianus
		Yuhina_brunneiceps
		Zosterops_lateralis
		Sylvia_subcaerulea
		Sylvia_boehmi
		Sylvia_curruca
		Sylvia_buryi
		Sylvia_hortensis
		Sylvia_leucomelaena
		Sylvia_sarda
		Sylvia_deserticola
		Sylvia_undata
		Sylvia_conspicillata
		Sylvia_communis
		Sylvia_cantillans
		Sylvia_mystacea
		Sylvia_melanocephala
		Sylvia_melanothorax
		Sylvia_rueppelli
		Sylvia_nana
		Sylvia_nisoria
		Sylvia_borin
		Sylvia_atricapilla
		Chamaea_fasciata
		Paradoxornis_webbianus
		Progne_subis
		Riparia_riparia
		Tachycineta_bicolor
		Tachycineta_thalassina
		Tachycineta_albilinea
		Delichon_urbicum
		Hirundo_semirufa
		Petrochelidon_pyrrhonota
		Petrochelidon_fulva
		Hirundo_ariel
		Hirundo_rustica
		Scotocerca_inquieta
		Acrocephalus_dumetorum
		Acrocephalus_orinus
		Acrocephalus_baeticatus
		Acrocephalus_scirpaceus
		Acrocephalus_bistrigiceps
		Acrocephalus_melanopogon
		Acrocephalus_schoenobaenus
		Acrocephalus_paludicola
		Acrocephalus_luscinius
		Acrocephalus_familiaris
		Acrocephalus_aequinoctialis
		Acrocephalus_stentoreus
		Acrocephalus_arundinaceus
		Acrocephalus_sechellensis
		Chloropeta_natalensis
		Hippolais_icterina
		Hippolais_polyglotta
		Acrocephalus_palustris
		Locustella_naevia
		Bradypterus_graueri
		Locustella_luscinioides
		Locustella_fluviatilis
		Bradypterus_sylvaticus
		Bradypterus_barratti
		Bradypterus_lopezi
		Bradypterus_cinnamomeus
		Bradypterus_baboecala
		Cincloramphus_cruralis
		Hyliota_flavigaster
		Hyliota_violacea
		Hyliota_australis
		Cettia_cetti
		Cettia_fortipes
		Phylloscopus_humei
		Phylloscopus_collybita
		Phylloscopus_sindianus
		Phylloscopus_trochilus
		Phylloscopus_fuscatus
		Phylloscopus_sibilatrix
		Phylloscopus_bonelli
		Phylloscopus_ruficapilla
		Phylloscopus_umbrovirens
		Phylloscopus_nitidus
		Pholidornis_rushiae
		Psaltriparus_minimus
		Bradypterus_victorini
		Melocichla_mentalis
		Sphenoeacus_afer
		Sylvietta_rufescens
		Sylvietta_whytii
		Sylvietta_brachyura
		Sylvietta_virens
		Sylvietta_denti
		Phainopepla_nitens
		Bombycilla_cedrorum
		Bombycilla_garrulus
		Certhia_familiaris
		Certhia_brachydactyla
		Salpinctes_obsoletus
		Catherpes_mexicanus
		Cistothorus_platensis
		Cistothorus_meridae
		Cistothorus_palustris
		Troglodytes_aedon
		Troglodytes_troglodytes
		Troglodytes_cobbi
		Thryothorus_leucotis
		Thryothorus_felix
		Thryothorus_sinaloa
		Thryothorus_rufalbus
		Thryomanes_bewickii
		Thryothorus_ludovicianus
		Campylorhynchus_brunneicapillus
		Campylorhynchus_griseus
		Campylorhynchus_nuchalis
		Polioptila_dumicola
		Sitta_europaea
		Sitta_carolinensis
		Scissirostrum_dubium
		Aplonis_opaca
		Aplonis_dichroa
		Mino_anais
		Gracula_religiosa
		Cinnyricinclus_leucogaster
		Onychognathus_morio
		Onychognathus_walleri
		Onychognathus_salvadorii
		Onychognathus_tristramii
		Onychognathus_albirostris
		Onychognathus_nabouroup
		Onychognathus_tenuirostris
		Lamprotornis_corruscus
		Lamprotornis_purpureiceps
		Lamprotornis_australis
		Lamprotornis_mevesii
		Cosmopsarus_unicolor
		Lamprotornis_purpuroptera
		Lamprotornis_caudatus
		Lamprotornis_splendidus
		Cosmopsarus_regius
		Lamprotornis_superbus
		Lamprotornis_pulcher
		Spreo_bicolor
		Spreo_fischeri
		Lamprotornis_chalybaeus
		Lamprotornis_nitens
		Speculipastor_bicolor
		Saroglossa_spiloptera
		Creatophora_cinerea
		Leucopsar_rothschildi
		Sturnus_malabaricus
		Sturnus_pagodarum
		Acridotheres_cristatellus
		Acridotheres_fuscus
		Acridotheres_ginginianus
		Acridotheres_tristis
		Sturnus_philippensis
		Sturnus_sturninus
		Sturnus_contra
		Sturnus_roseus
		Sturnus_unicolor
		Sturnus_vulgaris
		Mimus_patagonicus
		Mimus_thenca
		Mimus_polyglottos
		Mimus_gilvus
		Mimus_longicaudatus
		Mimus_parvulus
		Mimus_gundlachii
		Oreoscoptes_montanus
		Toxostoma_bendirei
		Toxostoma_lecontei
		Toxostoma_crissale
		Toxostoma_curvirostre
		Toxostoma_rufum
		Toxostoma_longirostre
		Dumetella_carolinensis
		Buphagus_africanus
		Buphagus_erythrorhynchus
		Cinclus_mexicanus
		Cinclus_cinclus
		Cinclus_schulzi
		Cinclus_pallasii
		Sialia_sialis
		Sialia_currucoides
		Sialia_mexicana
		Myadestes_palmeri
		Catharus_guttatus
		Catharus_minimus
		Catharus_fuscescens
		Catharus_ustulatus
		Hylocichla_mustelina
		Zoothera_naevia
		Turdus_merula
		Turdus_iliacus
		Turdus_helleri
		Turdus_grayi
		Turdus_albicollis
		Turdus_migratorius
		Turdus_cardis
		Turdus_torquatus
		Turdus_pilaris
		Turdus_philomelos
		Turdus_viscivorus
		Bradornis_infuscatus
		Bradornis_pallidus
		Bradornis_mariquensis
		Bradornis_microrhynchus
		Melaenornis_pammelaina
		Melaenornis_edolioides
		Sigelus_silens
		Empidornis_semipartitus
		Myioparus_plumbeus
		Myioparus_griseigularis
		Namibornis_herero
		Muscicapa_sethsmithi
		Muscicapa_adusta
		Muscicapa_striata
		Muscicapa_cassini
		Muscicapa_epulata
		Muscicapa_comitata
		Muscicapa_infuscata
		Muscicapa_caerulescens
		Phoenicurus_ochruros
		Phoenicurus_phoenicurus
		Myrmecocichla_aethiops
		Oenanthe_oenanthe
		Saxicola_rubetra
		Saxicola_torquatus
		Ficedula_hypoleuca
		Ficedula_albicollis
		Ficedula_semitorquata
		Ficedula_parva
		Ficedula_zanthopygia
		Luscinia_svecica
		Luscinia_luscinia
		Dioptrornis_fischeri
		Luscinia_megarhynchos
		Erithacus_rubecula
		Regulus_ignicapilla
		Regulus_regulus
		Nectarinia_dussumieri
		Nectarinia_coccinigaster
		Nectarinia_osea
		Petronia_xanthocollis
		Passer_griseus
		Passer_montanus
		Passer_domesticus
		Passer_rutilans
		Montifringilla_nivalis
		Petronia_petronia
		Tmetothylacus_tenellus
		Motacilla_flava
		Motacilla_grandis
		Motacilla_citreola
		Motacilla_alba
		Motacilla_madaraspatensis
		Motacilla_cinerea
		Motacilla_aguimp
		Motacilla_capensis
		Motacilla_clara
		Macronyx_croceus
		Macronyx_ameliae
		Macronyx_aurantiigula
		Macronyx_sharpei
		Macronyx_capensis
		Macronyx_fuellebornii
		Dendronanthus_indicus
		Anthus_lineiventris
		Anthus_similis
		Anthus_crenatus
		Anthus_chloris
		Anthus_campestris
		Anthus_hoeschi
		Anthus_novaeseelandiae
		Anthus_leucophrys
		Anthus_trivialis
		Anthus_spinoletta
		Anthus_petrosus
		Anthus_pratensis
		Anthus_melindae
		Anthus_lutescens
		Anthus_vaalensis
		Mycerobas_carnipes
		Coccothraustes_coccothraustes
		Carduelis_pinus
		Carduelis_spinus
		Carduelis_tristis
		Carduelis_lawrencei
		Carduelis_psaltria
		Carduelis_flavirostris
		Callacanthis_burtoni
		Carduelis_cannabina
		Serinus_serinus
		Serinus_alario
		Serinus_nigriceps
		Serinus_pusillus
		Serinus_flavivertex
		Serinus_canicollis
		Serinus_canaria
		Serinus_syriacus
		Serinus_mennelli
		Serinus_tristriatus
		Serinus_scotops
		Serinus_mozambicus
		Serinus_leucopterus
		Serinus_atrogularis
		Serinus_citrinipectus
		Serinus_totta
		Serinus_gularis
		Serinus_sulphuratus
		Serinus_flaviventris
		Serinus_albogularis
		Serinus_striolatus
		Serinus_burtoni
		Carduelis_carduelis
		Carduelis_citrinella
		Carduelis_hornemanni
		Carduelis_flammea
		Loxia_leucoptera
		Loxia_curvirostra
		Loxia_scotica
		Carduelis_chloris
		Carduelis_spinoides
		Rhodopechys_obsoletus
		Rhodopechys_sanguineus
		Carpodacus_erythrinus
		Carpodacus_mexicanus
		Carpodacus_cassinii
		Carpodacus_purpureus
		Carpodacus_puniceus
		Carpodacus_synoicus
		Leucosticte_atrata
		Leucosticte_tephrocotis
		Leucosticte_australis
		Carpodacus_roseus
		Carpodacus_rubicilla
		Paroreomyza_montana
		Himatione_sanguinea
		Vestiaria_coccinea
		Oreomystis_mana
		Pseudonestor_xanthophrys
		Loxops_coccineus
		Hemignathus_virens
		Hemignathus_munroi
		Telespiza_cantans
		Telespiza_ultima
		Loxioides_bailleui
		Pyrrhula_pyrrhula
		Pinicola_enucleator
		Bucanetes_githagineus
		Eremopsaltria_mongolicus
		Fringilla_coelebs
		Fringilla_teydea
		Fringilla_montifringilla
		Calcarius_mccownii
		Calcarius_pictus
		Calcarius_ornatus
		Calcarius_lapponicus
		Plectrophenax_nivalis
		Thraupis_episcopus
		Geospiza_fortis
		Geospiza_difficilis
		Geospiza_conirostris
		Geospiza_magnirostris
		Geospiza_fuliginosa
		Geospiza_scandens
		Tiaris_olivaceus
		Nesospiza_acunhae
		Ramphocelus_costaricensis
		Volatinia_jacarina
		Sporophila_minuta
		Piranga_rubra
		Piranga_ludoviciana
		Piranga_olivacea
		Cardinalis_cardinalis
		Passerina_cyanea
		Passerina_ciris
		Passerina_versicolor
		Passerina_leclancherii
		Passerina_amoena
		Passerina_caerulea
		Spiza_americana
		Pheucticus_ludovicianus
		Pheucticus_melanocephalus
		Icteria_virens
		Seiurus_aurocapilla
		Seiurus_noveboracensis
		Seiurus_motacilla
		Mniotilta_varia
		Dendroica_magnolia
		Dendroica_caerulescens
		Setophaga_ruticilla
		Dendroica_dominica
		Dendroica_coronata
		Dendroica_palmarum
		Dendroica_discolor
		Dendroica_adelaidae
		Dendroica_nigrescens
		Dendroica_townsendi
		Dendroica_virens
		Dendroica_tigrina
		Dendroica_fusca
		Dendroica_petechia
		Dendroica_pensylvanica
		Dendroica_striata
		Dendroica_castanea
		Parula_americana
		Dendroica_cerulea
		Wilsonia_citrina
		Wilsonia_pusilla
		Wilsonia_canadensis
		Myioborus_pictus
		Oporornis_formosus
		Oporornis_tolmiei
		Oporornis_philadelphia
		Geothlypis_trichas
		Limnothlypis_swainsonii
		Protonotaria_citrea
		Vermivora_ruficapilla
		Vermivora_peregrina
		Vermivora_pinus
		Vermivora_chrysoptera
		Emberiza_tahapisi
		Emberiza_striolata
		Emberiza_impetuani
		Emberiza_capensis
		Emberiza_cabanisi
		Emberiza_flaviventris
		Melophus_lathami
		Miliaria_calandra
		Emberiza_cia
		Emberiza_cioides
		Emberiza_hortulana
		Emberiza_cirlus
		Emberiza_citrinella
		Emberiza_elegans
		Emberiza_schoeniclus
		Amphispiza_bilineata
		Aimophila_quinquestriata
		Spizella_pallida
		Spizella_passerina
		Spizella_breweri
		Spizella_pusilla
		Spizella_atrogularis
		Junco_hyemalis
		Junco_phaeonotus
		Zonotrichia_albicollis
		Zonotrichia_querula
		Zonotrichia_atricapilla
		Zonotrichia_leucophrys
		Zonotrichia_capensis
		Passerella_iliaca
		Spizella_arborea
		Pipilo_erythrophthalmus
		Pipilo_maculatus
		Pipilo_chlorurus
		Pipilo_aberti
		Pipilo_fuscus
		Pezopetes_capitalis
		Ammodramus_bairdii
		Ammodramus_henslowii
		Melospiza_lincolnii
		Melospiza_georgiana
		Melospiza_melodia
		Passerculus_sandwichensis
		Pooecetes_gramineus
		Amphispiza_belli
		Ammodramus_caudacutus
		Ammodramus_maritimus
		Ammodramus_leconteii
		Aimophila_carpalis
		Arremonops_rufivirgatus
		Ammodramus_savannarum
		Aimophila_aestivalis
		Aimophila_botterii
		Aimophila_mystacalis
		Aimophila_humeralis
		Chondestes_grammacus
		Calamospiza_melanocorys
		Cacicus_chrysopterus
		Clypicterus_oseryi
		Cacicus_haemorrhous
		Cacicus_uropygialis
		Cacicus_cela
		Cacicus_solitarius
		Psarocolius_viridis
		Psarocolius_bifasciatus
		Psarocolius_guatimozinus
		Psarocolius_atrovirens
		Psarocolius_angustifrons
		Psarocolius_wagleri
		Molothrus_aeneus
		Molothrus_ater
		Molothrus_rufoaxillaris
		Agelaius_xanthomus
		Agelaius_humeralis
		Agelaius_tricolor
		Agelaius_phoeniceus
		Agelaius_assimilis
		Euphagus_carolinus
		Euphagus_cyanocephalus
		Quiscalus_lugubris
		Quiscalus_mexicanus
		Quiscalus_major
		Quiscalus_quiscula
		Dives_dives
		Chrysomus_icterocephalus
		Agelaioides_badius
		Agelasticus_thilius
		Amblyramphus_holosericeus
		Curaeus_curaeus
		Nesopsar_nigerrimus
		Icterus_galbula
		Icterus_pustulatus
		Icterus_bullockii
		Icterus_gularis
		Sturnella_bellicosa
		Sturnella_defilippii
		Sturnella_loyca
		Sturnella_superciliaris
		Sturnella_neglecta
		Sturnella_magna
		Dolichonyx_oryzivorus
		Xanthocephalus_xanthocephalus
		Histurgops_ruficaudus
		Amblyospiza_albifrons
		Anaplectes_rubriceps
		Dinemellia_dinemelli
		Philetairus_socius
		Plocepasser_donaldsoni
		Plocepasser_mahali
		Sporopipes_frontalis
		Sporopipes_squamifrons
		Pseudonigrita_arnaudi
		Malimbus_ibadanensis
		Malimbus_racheliae
		Malimbus_rubricollis
		Malimbus_cassini
		Malimbus_erythrogaster
		Malimbus_scutatus
		Malimbus_malimbicus
		Malimbus_nitens
		Malimbus_coronatus
		Ploceus_cucullatus
		Ploceus_melanocephalus
		Ploceus_taeniopterus
		Ploceus_grandis
		Ploceus_jacksoni
		Ploceus_pelzelni
		Ploceus_intermedius
		Ploceus_superciliosus
		Ploceus_baglafecht
		Ploceus_bicolor
		Ploceus_xanthops
		Ploceus_luteolus
		Ploceus_velatus
		Ploceus_capensis
		Ploceus_ocularis
		Ploceus_heuglini
		Ploceus_galbula
		Ploceus_angolensis
		Ploceus_megarhynchus
		Ploceus_nigerrimus
		Ploceus_vitellinus
		Ploceus_sanctithomae
		Ploceus_spekei
		Ploceus_melanogaster
		Ploceus_nigricollis
		Ploceus_benghalensis
		Ploceus_philippinus
		Ploceus_bertrandi
		Ploceus_alienus
		Ploceus_olivaceiceps
		Ploceus_princeps
		Ploceus_preussi
		Ploceus_xanthopterus
		Ploceus_tricolor
		Quelea_quelea
		Quelea_cardinalis
		Foudia_madagascariensis
		Foudia_eminentissima
		Foudia_flavicans
		Foudia_sechellarum
		Foudia_rubra
		Euplectes_afer
		Euplectes_aureus
		Euplectes_gierowii
		Euplectes_ardens
		Euplectes_hordeaceus
		Euplectes_orix
		Euplectes_nigroventris
		Euplectes_franciscanus
		Euplectes_capensis
		Euplectes_hartlaubi
		Euplectes_jacksoni
		Euplectes_progne
		Euplectes_albonotatus
		Euplectes_axillaris
		Euplectes_macroura
		Bubalornis_albirostris
		Lagonosticta_senegala
		Poephila_acuticauda
		Taeniopygia_guttata
		Lonchura_striata
		Padda_oryzivora
		Vidua_paradisaea
		Vidua_macroura
		Vidua_chalybeata
		Prunella_collaris
		Prunella_modularis
		Promerops_gurneyi
		Promerops_cafer
	;
END;
BEGIN TREES;
	TRANSLATE
		1	Oxyruncus_cristatus,
		2	Contopus_sordidulus,
		3	Empidonax_flaviventris,
		4	Empidonax_difficilis,
		5	Empidonax_minimus,
		6	Empidonax_traillii,
		7	Empidonax_alnorum,
		8	Empidonax_virescens,
		9	Sayornis_nigricans,
		10	Sayornis_phoebe,
		11	Pyrocephalus_rubinus,
		12	Tyrannus_tyrannus,
		13	Myiarchus_cinerascens,
		14	Myiarchus_crinitus,
		15	Elaenia_chiriquensis,
		16	Gymnopithys_leucaspis,
		17	Cercomacra_tyrannina,
		18	Conopophaga_lineata,
		19	Xenops_minutus,
		20	Automolus_rubiginosus,
		21	Automolus_ochrolaemus,
		22	Thripadectes_rufobrunneus,
		23	Cinclodes_fuscus,
		24	Cinclodes_antarcticus,
		25	Cinclodes_comechingonus,
		26	Cinclodes_albidiventris,
		27	Cinclodes_albiventris,
		28	Furnarius_rufus,
		29	Leptasthenura_striolata,
		30	Leptasthenura_yanacensis,
		31	Cranioleuca_erythrops,
		32	Synallaxis_brachyura,
		33	Synallaxis_erythrothorax,
		34	Synallaxis_zimmeri,
		35	Pseudoseisura_cristata,
		36	Pseudoseisura_lophotes,
		37	Phacellodomus_maculipectus,
		38	Phacellodomus_striaticollis,
		39	Sclerurus_caudacutus,
		40	Sclerurus_guatemalensis,
		41	Scenopoeetes_dentirostris,
		42	Prionodura_newtoniana,
		43	Ptilonorhynchus_violaceus,
		44	Chlamydera_maculata,
		45	Chlamydera_cerviniventris,
		46	Chlamydera_nuchalis,
		47	Chlamydera_guttata,
		48	Chlamydera_lauterbachi,
		49	Ailuroedus_melanotis,
		50	Ailuroedus_crassirostris,
		51	Malurus_pulcherrimus,
		52	Malurus_alboscapulatus,
		53	Malurus_amabilis,
		54	Malurus_lamberti,
		55	Malurus_elegans,
		56	Malurus_cyaneus,
		57	Malurus_splendens,
		58	Malurus_coronatus,
		59	Malurus_melanocephalus,
		60	Malurus_leucopterus,
		61	Malurus_cyanocephalus,
		62	Pardalotus_punctatus,
		63	Pardalotus_quadragintus,
		64	Pardalotus_striatus,
		65	Manorina_melanocephala,
		66	Pycnoptilus_floccosus,
		67	Sericornis_frontalis,
		68	Acanthornis_magna,
		69	Gerygone_igata,
		70	Pomatostomus_temporalis,
		71	Orthonyx_spaldingii,
		72	Notiomystis_cincta,
		73	Psophodes_olivaceus,
		74	Mohoua_novaeseelandiae,
		75	Mohoua_albicilla,
		76	Mohoua_ochrocephala,
		77	Gymnorhina_tibicen,
		78	Malaconotus_blanchoti,
		79	Tchagra_minutus,
		80	Dryoscopus_cubla,
		81	Laniarius_erythrogaster,
		82	Platysteira_chalybea,
		83	Platysteira_concreta,
		84	Platysteira_cyanea,
		85	Platysteira_peltata,
		86	Platysteira_castanea,
		87	Batis_occulta,
		88	Euryceros_prevostii,
		89	Tylas_eduardi,
		90	Vanga_curvirostris,
		91	Calicalicus_madagascariensis,
		92	Tephrodornis_pondicerianus,
		93	Prionops_retzii,
		94	Lalage_tricolor,
		95	Coracina_azurea,
		96	Campephaga_quiscalina,
		97	Campephaga_phoenicea,
		98	Coracina_cinerea,
		99	Lanius_nubicus,
		100	Lanius_minor,
		101	Lanius_senator,
		102	Lanius_collaris,
		103	Lanius_tigrinus,
		104	Lanius_vittatus,
		105	Lanius_collurio,
		106	Lanius_schach,
		107	Lanius_bucephalus,
		108	Lanius_gubernator,
		109	Lanius_somalicus,
		110	Lanius_ludovicianus,
		111	Lanius_excubitor,
		112	Lanius_sphenocercus,
		113	Lanius_dorsalis,
		114	Calocitta_formosa,
		115	Aphelocoma_ultramarina,
		116	Aphelocoma_californica,
		117	Aphelocoma_insularis,
		118	Aphelocoma_coerulescens,
		119	Cyanocitta_cristata,
		120	Corvus_monedula,
		121	Corvus_rhipidurus,
		122	Corvus_corone,
		123	Corvus_brachyrhynchos,
		124	Pica_pica,
		125	Pica_nuttalli,
		126	Pica_hudsonia,
		127	Perisoreus_infaustus,
		128	Perisoreus_canadensis,
		129	Pyrrhocorax_graculus,
		130	Rhipidura_leucophrys,
		131	Manucodia_keraudrenii,
		132	Manucodia_chalybatus,
		133	Parotia_wahnesi,
		134	Parotia_carolae,
		135	Pteridophora_alberti,
		136	Ptiloris_magnificus,
		137	Lophorina_superba,
		138	Paradisaea_minor,
		139	Cicinnurus_magnificus,
		140	Epimachus_meyeri,
		141	Epimachus_fastuosus,
		142	Epimachus_albertisi,
		143	Terpsiphone_bedfordi,
		144	Terpsiphone_corvina,
		145	Terpsiphone_paradisi,
		146	Terpsiphone_rufiventer,
		147	Terpsiphone_atrochalybeia,
		148	Terpsiphone_viridis,
		149	Terpsiphone_rufocinerea,
		150	Hypothymis_azurea,
		151	Trochocercus_cyanomelas,
		152	Trochocercus_nitens,
		153	Grallina_cyanoleuca,
		154	Chasiempis_sandwichensis,
		155	Arses_telescophthalmus,
		156	Dicrurus_ludwigii,
		157	Dicrurus_adsimilis,
		158	Dicrurus_forficatus,
		159	Vireo_flavoviridis,
		160	Vireo_olivaceus,
		161	Vireo_altiloquus,
		162	Vireo_philadelphicus,
		163	Vireo_griseus,
		164	Vireo_bellii,
		165	Vireo_atricapilla,
		166	Vireo_huttoni,
		167	Vireo_solitarius,
		168	Vireo_flavifrons,
		169	Vireo_vicinior,
		170	Cyclarhis_gujanensis,
		171	Pachycephala_pectoralis,
		172	Chaetops_frenatus,
		173	Chaetops_aurantius,
		174	Drymodes_brunneopygia,
		175	Melanodryas_cucullata,
		176	Eopsaltria_australis,
		177	Petroica_goodenovii,
		178	Petroica_australis,
		179	Petroica_macrocephala,
		180	Culicicapa_ceylonensis,
		181	Elminia_albicauda,
		182	Elminia_albiventris,
		183	Elminia_albonotata,
		184	Elminia_nigromitrata,
		185	Stenostira_scita,
		186	Cephalopyrus_flammiceps,
		187	Auriparus_flaviceps,
		188	Anthoscopus_caroli,
		189	Anthoscopus_minutus,
		190	Remiz_pendulinus,
		191	Parus_cyanus,
		192	Parus_caeruleus,
		193	Parus_rufonuchalis,
		194	Parus_ater,
		195	Parus_lugubris,
		196	Parus_atricapillus,
		197	Parus_sclateri,
		198	Parus_carolinensis,
		199	Parus_hudsonicus,
		200	Parus_rufescens,
		201	Parus_cinctus,
		202	Parus_montanus,
		203	Parus_leucomelas,
		204	Parus_cinerascens,
		205	Baeolophus_wollweberi,
		206	Baeolophus_inornatus,
		207	Baeolophus_bicolor,
		208	Baeolophus_atricristatus,
		209	Parus_cristatus,
		210	Parus_albiventris,
		211	Parus_niger,
		212	Parus_palustris,
		213	Parus_major,
		214	Pseudopodoces_humilis,
		215	Nicator_gularis,
		216	Nicator_chloris,
		217	Panurus_biarmicus,
		218	Eremophila_alpestris,
		219	Melanocorypha_calandra,
		220	Spizocorys_conirostris,
		221	Spizocorys_fringillaris,
		222	Eremalauda_starki,
		223	Galerida_theklae,
		224	Galerida_cristata,
		225	Galerida_modesta,
		226	Galerida_magnirostris,
		227	Alauda_razae,
		228	Alauda_arvensis,
		229	Lullula_arborea,
		230	Calandrella_somalica,
		231	Calandrella_cinerea,
		232	Heteromirafra_ruddi,
		233	Mirafra_africana,
		234	Mirafra_gilletti,
		235	Mirafra_poecilosterna,
		236	Mirafra_hova,
		237	Mirafra_hypermetra,
		238	Mirafra_africanoides,
		239	Mirafra_sabota,
		240	Certhilauda_erythrochlamys,
		241	Certhilauda_chuana,
		242	Certhilauda_subcoronata,
		243	Certhilauda_albescens,
		244	Certhilauda_barlowi,
		245	Certhilauda_burra,
		246	Eremopterix_leucotis,
		247	Eremopterix_verticalis,
		248	Eremopterix_leucopareia,
		249	Eremopterix_australis,
		250	Eremopterix_nigriceps,
		251	Ammomanes_deserti,
		252	Andropadus_importunus,
		253	Chlorocichla_flaviventris,
		254	Andropadus_nigriceps,
		255	Andropadus_milanjensis,
		256	Bleda_notatus,
		257	Bleda_syndactylus,
		258	Andropadus_gracilis,
		259	Criniger_calurus,
		260	Phyllastrephus_flavostriatus,
		261	Phyllastrephus_fischeri,
		262	Phyllastrephus_cabanisi,
		263	Phyllastrephus_terrestris,
		264	Phyllastrephus_icterinus,
		265	Phyllastrephus_debilis,
		266	Alophoixus_finschii,
		267	Ixos_amaurotis,
		268	Hypsipetes_olivaceus,
		269	Pycnonotus_barbatus,
		270	Pycnonotus_nigricans,
		271	Pycnonotus_capensis,
		272	Pycnonotus_sinensis,
		273	Pycnonotus_xanthopygos,
		274	Camaroptera_superciliaris,
		275	Camaroptera_brachyura,
		276	Apalis_thoracica,
		277	Eremomela_icteropygialis,
		278	Prinia_gracilis,
		279	Hypergerus_atriceps,
		280	Cisticola_ayresii,
		281	Cisticola_brunnescens,
		282	Cisticola_exilis,
		283	Cisticola_tinniens,
		284	Cisticola_cinereolus,
		285	Cisticola_robustus,
		286	Cisticola_anonymus,
		287	Cisticola_juncidis,
		288	Turdoides_squamiceps,
		289	Turdoides_altirostris,
		290	Garrulax_morrisonianus,
		291	Yuhina_brunneiceps,
		292	Zosterops_lateralis,
		293	Sylvia_subcaerulea,
		294	Sylvia_boehmi,
		295	Sylvia_curruca,
		296	Sylvia_buryi,
		297	Sylvia_hortensis,
		298	Sylvia_leucomelaena,
		299	Sylvia_sarda,
		300	Sylvia_deserticola,
		301	Sylvia_undata,
		302	Sylvia_conspicillata,
		303	Sylvia_communis,
		304	Sylvia_cantillans,
		305	Sylvia_mystacea,
		306	Sylvia_melanocephala,
		307	Sylvia_melanothorax,
		308	Sylvia_rueppelli,
		309	Sylvia_nana,
		310	Sylvia_nisoria,
		311	Sylvia_borin,
		312	Sylvia_atricapilla,
		313	Chamaea_fasciata,
		314	Paradoxornis_webbianus,
		315	Progne_subis,
		316	Riparia_riparia,
		317	Tachycineta_bicolor,
		318	Tachycineta_thalassina,
		319	Tachycineta_albilinea,
		320	Delichon_urbicum,
		321	Hirundo_semirufa,
		322	Petrochelidon_pyrrhonota,
		323	Petrochelidon_fulva,
		324	Hirundo_ariel,
		325	Hirundo_rustica,
		326	Scotocerca_inquieta,
		327	Acrocephalus_dumetorum,
		328	Acrocephalus_orinus,
		329	Acrocephalus_baeticatus,
		330	Acrocephalus_scirpaceus,
		331	Acrocephalus_bistrigiceps,
		332	Acrocephalus_melanopogon,
		333	Acrocephalus_schoenobaenus,
		334	Acrocephalus_paludicola,
		335	Acrocephalus_luscinius,
		336	Acrocephalus_familiaris,
		337	Acrocephalus_aequinoctialis,
		338	Acrocephalus_stentoreus,
		339	Acrocephalus_arundinaceus,
		340	Acrocephalus_sechellensis,
		341	Chloropeta_natalensis,
		342	Hippolais_icterina,
		343	Hippolais_polyglotta,
		344	Acrocephalus_palustris,
		345	Locustella_naevia,
		346	Bradypterus_graueri,
		347	Locustella_luscinioides,
		348	Locustella_fluviatilis,
		349	Bradypterus_sylvaticus,
		350	Bradypterus_barratti,
		351	Bradypterus_lopezi,
		352	Bradypterus_cinnamomeus,
		353	Bradypterus_baboecala,
		354	Cincloramphus_cruralis,
		355	Hyliota_flavigaster,
		356	Hyliota_violacea,
		357	Hyliota_australis,
		358	Cettia_cetti,
		359	Cettia_fortipes,
		360	Phylloscopus_humei,
		361	Phylloscopus_collybita,
		362	Phylloscopus_sindianus,
		363	Phylloscopus_trochilus,
		364	Phylloscopus_fuscatus,
		365	Phylloscopus_sibilatrix,
		366	Phylloscopus_bonelli,
		367	Phylloscopus_ruficapilla,
		368	Phylloscopus_umbrovirens,
		369	Phylloscopus_nitidus,
		370	Pholidornis_rushiae,
		371	Psaltriparus_minimus,
		372	Bradypterus_victorini,
		373	Melocichla_mentalis,
		374	Sphenoeacus_afer,
		375	Sylvietta_rufescens,
		376	Sylvietta_whytii,
		377	Sylvietta_brachyura,
		378	Sylvietta_virens,
		379	Sylvietta_denti,
		380	Phainopepla_nitens,
		381	Bombycilla_cedrorum,
		382	Bombycilla_garrulus,
		383	Certhia_familiaris,
		384	Certhia_brachydactyla,
		385	Salpinctes_obsoletus,
		386	Catherpes_mexicanus,
		387	Cistothorus_platensis,
		388	Cistothorus_meridae,
		389	Cistothorus_palustris,
		390	Troglodytes_aedon,
		391	Troglodytes_troglodytes,
		392	Troglodytes_cobbi,
		393	Thryothorus_leucotis,
		394	Thryothorus_felix,
		395	Thryothorus_sinaloa,
		396	Thryothorus_rufalbus,
		397	Thryomanes_bewickii,
		398	Thryothorus_ludovicianus,
		399	Campylorhynchus_brunneicapillus,
		400	Campylorhynchus_griseus,
		401	Campylorhynchus_nuchalis,
		402	Polioptila_dumicola,
		403	Sitta_europaea,
		404	Sitta_carolinensis,
		405	Scissirostrum_dubium,
		406	Aplonis_opaca,
		407	Aplonis_dichroa,
		408	Mino_anais,
		409	Gracula_religiosa,
		410	Cinnyricinclus_leucogaster,
		411	Onychognathus_morio,
		412	Onychognathus_walleri,
		413	Onychognathus_salvadorii,
		414	Onychognathus_tristramii,
		415	Onychognathus_albirostris,
		416	Onychognathus_nabouroup,
		417	Onychognathus_tenuirostris,
		418	Lamprotornis_corruscus,
		419	Lamprotornis_purpureiceps,
		420	Lamprotornis_australis,
		421	Lamprotornis_mevesii,
		422	Cosmopsarus_unicolor,
		423	Lamprotornis_purpuroptera,
		424	Lamprotornis_caudatus,
		425	Lamprotornis_splendidus,
		426	Cosmopsarus_regius,
		427	Lamprotornis_superbus,
		428	Lamprotornis_pulcher,
		429	Spreo_bicolor,
		430	Spreo_fischeri,
		431	Lamprotornis_chalybaeus,
		432	Lamprotornis_nitens,
		433	Speculipastor_bicolor,
		434	Saroglossa_spiloptera,
		435	Creatophora_cinerea,
		436	Leucopsar_rothschildi,
		437	Sturnus_malabaricus,
		438	Sturnus_pagodarum,
		439	Acridotheres_cristatellus,
		440	Acridotheres_fuscus,
		441	Acridotheres_ginginianus,
		442	Acridotheres_tristis,
		443	Sturnus_philippensis,
		444	Sturnus_sturninus,
		445	Sturnus_contra,
		446	Sturnus_roseus,
		447	Sturnus_unicolor,
		448	Sturnus_vulgaris,
		449	Mimus_patagonicus,
		450	Mimus_thenca,
		451	Mimus_polyglottos,
		452	Mimus_gilvus,
		453	Mimus_longicaudatus,
		454	Mimus_parvulus,
		455	Mimus_gundlachii,
		456	Oreoscoptes_montanus,
		457	Toxostoma_bendirei,
		458	Toxostoma_lecontei,
		459	Toxostoma_crissale,
		460	Toxostoma_curvirostre,
		461	Toxostoma_rufum,
		462	Toxostoma_longirostre,
		463	Dumetella_carolinensis,
		464	Buphagus_africanus,
		465	Buphagus_erythrorhynchus,
		466	Cinclus_mexicanus,
		467	Cinclus_cinclus,
		468	Cinclus_schulzi,
		469	Cinclus_pallasii,
		470	Sialia_sialis,
		471	Sialia_currucoides,
		472	Sialia_mexicana,
		473	Myadestes_palmeri,
		474	Catharus_guttatus,
		475	Catharus_minimus,
		476	Catharus_fuscescens,
		477	Catharus_ustulatus,
		478	Hylocichla_mustelina,
		479	Zoothera_naevia,
		480	Turdus_merula,
		481	Turdus_iliacus,
		482	Turdus_helleri,
		483	Turdus_grayi,
		484	Turdus_albicollis,
		485	Turdus_migratorius,
		486	Turdus_cardis,
		487	Turdus_torquatus,
		488	Turdus_pilaris,
		489	Turdus_philomelos,
		490	Turdus_viscivorus,
		491	Bradornis_infuscatus,
		492	Bradornis_pallidus,
		493	Bradornis_mariquensis,
		494	Bradornis_microrhynchus,
		495	Melaenornis_pammelaina,
		496	Melaenornis_edolioides,
		497	Sigelus_silens,
		498	Empidornis_semipartitus,
		499	Myioparus_plumbeus,
		500	Myioparus_griseigularis,
		501	Namibornis_herero,
		502	Muscicapa_sethsmithi,
		503	Muscicapa_adusta,
		504	Muscicapa_striata,
		505	Muscicapa_cassini,
		506	Muscicapa_epulata,
		507	Muscicapa_comitata,
		508	Muscicapa_infuscata,
		509	Muscicapa_caerulescens,
		510	Phoenicurus_ochruros,
		511	Phoenicurus_phoenicurus,
		512	Myrmecocichla_aethiops,
		513	Oenanthe_oenanthe,
		514	Saxicola_rubetra,
		515	Saxicola_torquatus,
		516	Ficedula_hypoleuca,
		517	Ficedula_albicollis,
		518	Ficedula_semitorquata,
		519	Ficedula_parva,
		520	Ficedula_zanthopygia,
		521	Luscinia_svecica,
		522	Luscinia_luscinia,
		523	Dioptrornis_fischeri,
		524	Luscinia_megarhynchos,
		525	Erithacus_rubecula,
		526	Regulus_ignicapilla,
		527	Regulus_regulus,
		528	Nectarinia_dussumieri,
		529	Nectarinia_coccinigaster,
		530	Nectarinia_osea,
		531	Petronia_xanthocollis,
		532	Passer_griseus,
		533	Passer_montanus,
		534	Passer_domesticus,
		535	Passer_rutilans,
		536	Montifringilla_nivalis,
		537	Petronia_petronia,
		538	Tmetothylacus_tenellus,
		539	Motacilla_flava,
		540	Motacilla_grandis,
		541	Motacilla_citreola,
		542	Motacilla_alba,
		543	Motacilla_madaraspatensis,
		544	Motacilla_cinerea,
		545	Motacilla_aguimp,
		546	Motacilla_capensis,
		547	Motacilla_clara,
		548	Macronyx_croceus,
		549	Macronyx_ameliae,
		550	Macronyx_aurantiigula,
		551	Macronyx_sharpei,
		552	Macronyx_capensis,
		553	Macronyx_fuellebornii,
		554	Dendronanthus_indicus,
		555	Anthus_lineiventris,
		556	Anthus_similis,
		557	Anthus_crenatus,
		558	Anthus_chloris,
		559	Anthus_campestris,
		560	Anthus_hoeschi,
		561	Anthus_novaeseelandiae,
		562	Anthus_leucophrys,
		563	Anthus_trivialis,
		564	Anthus_spinoletta,
		565	Anthus_petrosus,
		566	Anthus_pratensis,
		567	Anthus_melindae,
		568	Anthus_lutescens,
		569	Anthus_vaalensis,
		570	Mycerobas_carnipes,
		571	Coccothraustes_coccothraustes,
		572	Carduelis_pinus,
		573	Carduelis_spinus,
		574	Carduelis_tristis,
		575	Carduelis_lawrencei,
		576	Carduelis_psaltria,
		577	Carduelis_flavirostris,
		578	Callacanthis_burtoni,
		579	Carduelis_cannabina,
		580	Serinus_serinus,
		581	Serinus_alario,
		582	Serinus_nigriceps,
		583	Serinus_pusillus,
		584	Serinus_flavivertex,
		585	Serinus_canicollis,
		586	Serinus_canaria,
		587	Serinus_syriacus,
		588	Serinus_mennelli,
		589	Serinus_tristriatus,
		590	Serinus_scotops,
		591	Serinus_mozambicus,
		592	Serinus_leucopterus,
		593	Serinus_atrogularis,
		594	Serinus_citrinipectus,
		595	Serinus_totta,
		596	Serinus_gularis,
		597	Serinus_sulphuratus,
		598	Serinus_flaviventris,
		599	Serinus_albogularis,
		600	Serinus_striolatus,
		601	Serinus_burtoni,
		602	Carduelis_carduelis,
		603	Carduelis_citrinella,
		604	Carduelis_hornemanni,
		605	Carduelis_flammea,
		606	Loxia_leucoptera,
		607	Loxia_curvirostra,
		608	Loxia_scotica,
		609	Carduelis_chloris,
		610	Carduelis_spinoides,
		611	Rhodopechys_obsoletus,
		612	Rhodopechys_sanguineus,
		613	Carpodacus_erythrinus,
		614	Carpodacus_mexicanus,
		615	Carpodacus_cassinii,
		616	Carpodacus_purpureus,
		617	Carpodacus_puniceus,
		618	Carpodacus_synoicus,
		619	Leucosticte_atrata,
		620	Leucosticte_tephrocotis,
		621	Leucosticte_australis,
		622	Carpodacus_roseus,
		623	Carpodacus_rubicilla,
		624	Paroreomyza_montana,
		625	Himatione_sanguinea,
		626	Vestiaria_coccinea,
		627	Oreomystis_mana,
		628	Pseudonestor_xanthophrys,
		629	Loxops_coccineus,
		630	Hemignathus_virens,
		631	Hemignathus_munroi,
		632	Telespiza_cantans,
		633	Telespiza_ultima,
		634	Loxioides_bailleui,
		635	Pyrrhula_pyrrhula,
		636	Pinicola_enucleator,
		637	Bucanetes_githagineus,
		638	Eremopsaltria_mongolicus,
		639	Fringilla_coelebs,
		640	Fringilla_teydea,
		641	Fringilla_montifringilla,
		642	Calcarius_mccownii,
		643	Calcarius_pictus,
		644	Calcarius_ornatus,
		645	Calcarius_lapponicus,
		646	Plectrophenax_nivalis,
		647	Thraupis_episcopus,
		648	Geospiza_fortis,
		649	Geospiza_difficilis,
		650	Geospiza_conirostris,
		651	Geospiza_magnirostris,
		652	Geospiza_fuliginosa,
		653	Geospiza_scandens,
		654	Tiaris_olivaceus,
		655	Nesospiza_acunhae,
		656	Ramphocelus_costaricensis,
		657	Volatinia_jacarina,
		658	Sporophila_minuta,
		659	Piranga_rubra,
		660	Piranga_ludoviciana,
		661	Piranga_olivacea,
		662	Cardinalis_cardinalis,
		663	Passerina_cyanea,
		664	Passerina_ciris,
		665	Passerina_versicolor,
		666	Passerina_leclancherii,
		667	Passerina_amoena,
		668	Passerina_caerulea,
		669	Spiza_americana,
		670	Pheucticus_ludovicianus,
		671	Pheucticus_melanocephalus,
		672	Icteria_virens,
		673	Seiurus_aurocapilla,
		674	Seiurus_noveboracensis,
		675	Seiurus_motacilla,
		676	Mniotilta_varia,
		677	Dendroica_magnolia,
		678	Dendroica_caerulescens,
		679	Setophaga_ruticilla,
		680	Dendroica_dominica,
		681	Dendroica_coronata,
		682	Dendroica_palmarum,
		683	Dendroica_discolor,
		684	Dendroica_adelaidae,
		685	Dendroica_nigrescens,
		686	Dendroica_townsendi,
		687	Dendroica_virens,
		688	Dendroica_tigrina,
		689	Dendroica_fusca,
		690	Dendroica_petechia,
		691	Dendroica_pensylvanica,
		692	Dendroica_striata,
		693	Dendroica_castanea,
		694	Parula_americana,
		695	Dendroica_cerulea,
		696	Wilsonia_citrina,
		697	Wilsonia_pusilla,
		698	Wilsonia_canadensis,
		699	Myioborus_pictus,
		700	Oporornis_formosus,
		701	Oporornis_tolmiei,
		702	Oporornis_philadelphia,
		703	Geothlypis_trichas,
		704	Limnothlypis_swainsonii,
		705	Protonotaria_citrea,
		706	Vermivora_ruficapilla,
		707	Vermivora_peregrina,
		708	Vermivora_pinus,
		709	Vermivora_chrysoptera,
		710	Emberiza_tahapisi,
		711	Emberiza_striolata,
		712	Emberiza_impetuani,
		713	Emberiza_capensis,
		714	Emberiza_cabanisi,
		715	Emberiza_flaviventris,
		716	Melophus_lathami,
		717	Miliaria_calandra,
		718	Emberiza_cia,
		719	Emberiza_cioides,
		720	Emberiza_hortulana,
		721	Emberiza_cirlus,
		722	Emberiza_citrinella,
		723	Emberiza_elegans,
		724	Emberiza_schoeniclus,
		725	Amphispiza_bilineata,
		726	Aimophila_quinquestriata,
		727	Spizella_pallida,
		728	Spizella_passerina,
		729	Spizella_breweri,
		730	Spizella_pusilla,
		731	Spizella_atrogularis,
		732	Junco_hyemalis,
		733	Junco_phaeonotus,
		734	Zonotrichia_albicollis,
		735	Zonotrichia_querula,
		736	Zonotrichia_atricapilla,
		737	Zonotrichia_leucophrys,
		738	Zonotrichia_capensis,
		739	Passerella_iliaca,
		740	Spizella_arborea,
		741	Pipilo_erythrophthalmus,
		742	Pipilo_maculatus,
		743	Pipilo_chlorurus,
		744	Pipilo_aberti,
		745	Pipilo_fuscus,
		746	Pezopetes_capitalis,
		747	Ammodramus_bairdii,
		748	Ammodramus_henslowii,
		749	Melospiza_lincolnii,
		750	Melospiza_georgiana,
		751	Melospiza_melodia,
		752	Passerculus_sandwichensis,
		753	Pooecetes_gramineus,
		754	Amphispiza_belli,
		755	Ammodramus_caudacutus,
		756	Ammodramus_maritimus,
		757	Ammodramus_leconteii,
		758	Aimophila_carpalis,
		759	Arremonops_rufivirgatus,
		760	Ammodramus_savannarum,
		761	Aimophila_aestivalis,
		762	Aimophila_botterii,
		763	Aimophila_mystacalis,
		764	Aimophila_humeralis,
		765	Chondestes_grammacus,
		766	Calamospiza_melanocorys,
		767	Cacicus_chrysopterus,
		768	Clypicterus_oseryi,
		769	Cacicus_haemorrhous,
		770	Cacicus_uropygialis,
		771	Cacicus_cela,
		772	Cacicus_solitarius,
		773	Psarocolius_viridis,
		774	Psarocolius_bifasciatus,
		775	Psarocolius_guatimozinus,
		776	Psarocolius_atrovirens,
		777	Psarocolius_angustifrons,
		778	Psarocolius_wagleri,
		779	Molothrus_aeneus,
		780	Molothrus_ater,
		781	Molothrus_rufoaxillaris,
		782	Agelaius_xanthomus,
		783	Agelaius_humeralis,
		784	Agelaius_tricolor,
		785	Agelaius_phoeniceus,
		786	Agelaius_assimilis,
		787	Euphagus_carolinus,
		788	Euphagus_cyanocephalus,
		789	Quiscalus_lugubris,
		790	Quiscalus_mexicanus,
		791	Quiscalus_major,
		792	Quiscalus_quiscula,
		793	Dives_dives,
		794	Chrysomus_icterocephalus,
		795	Agelaioides_badius,
		796	Agelasticus_thilius,
		797	Amblyramphus_holosericeus,
		798	Curaeus_curaeus,
		799	Nesopsar_nigerrimus,
		800	Icterus_galbula,
		801	Icterus_pustulatus,
		802	Icterus_bullockii,
		803	Icterus_gularis,
		804	Sturnella_bellicosa,
		805	Sturnella_defilippii,
		806	Sturnella_loyca,
		807	Sturnella_superciliaris,
		808	Sturnella_neglecta,
		809	Sturnella_magna,
		810	Dolichonyx_oryzivorus,
		811	Xanthocephalus_xanthocephalus,
		812	Histurgops_ruficaudus,
		813	Amblyospiza_albifrons,
		814	Anaplectes_rubriceps,
		815	Dinemellia_dinemelli,
		816	Philetairus_socius,
		817	Plocepasser_donaldsoni,
		818	Plocepasser_mahali,
		819	Sporopipes_frontalis,
		820	Sporopipes_squamifrons,
		821	Pseudonigrita_arnaudi,
		822	Malimbus_ibadanensis,
		823	Malimbus_racheliae,
		824	Malimbus_rubricollis,
		825	Malimbus_cassini,
		826	Malimbus_erythrogaster,
		827	Malimbus_scutatus,
		828	Malimbus_malimbicus,
		829	Malimbus_nitens,
		830	Malimbus_coronatus,
		831	Ploceus_cucullatus,
		832	Ploceus_melanocephalus,
		833	Ploceus_taeniopterus,
		834	Ploceus_grandis,
		835	Ploceus_jacksoni,
		836	Ploceus_pelzelni,
		837	Ploceus_intermedius,
		838	Ploceus_superciliosus,
		839	Ploceus_baglafecht,
		840	Ploceus_bicolor,
		841	Ploceus_xanthops,
		842	Ploceus_luteolus,
		843	Ploceus_velatus,
		844	Ploceus_capensis,
		845	Ploceus_ocularis,
		846	Ploceus_heuglini,
		847	Ploceus_galbula,
		848	Ploceus_angolensis,
		849	Ploceus_megarhynchus,
		850	Ploceus_nigerrimus,
		851	Ploceus_vitellinus,
		852	Ploceus_sanctithomae,
		853	Ploceus_spekei,
		854	Ploceus_melanogaster,
		855	Ploceus_nigricollis,
		856	Ploceus_benghalensis,
		857	Ploceus_philippinus,
		858	Ploceus_bertrandi,
		859	Ploceus_alienus,
		860	Ploceus_olivaceiceps,
		861	Ploceus_princeps,
		862	Ploceus_preussi,
		863	Ploceus_xanthopterus,
		864	Ploceus_tricolor,
		865	Quelea_quelea,
		866	Quelea_cardinalis,
		867	Foudia_madagascariensis,
		868	Foudia_eminentissima,
		869	Foudia_flavicans,
		870	Foudia_sechellarum,
		871	Foudia_rubra,
		872	Euplectes_afer,
		873	Euplectes_aureus,
		874	Euplectes_gierowii,
		875	Euplectes_ardens,
		876	Euplectes_hordeaceus,
		877	Euplectes_orix,
		878	Euplectes_nigroventris,
		879	Euplectes_franciscanus,
		880	Euplectes_capensis,
		881	Euplectes_hartlaubi,
		882	Euplectes_jacksoni,
		883	Euplectes_progne,
		884	Euplectes_albonotatus,
		885	Euplectes_axillaris,
		886	Euplectes_macroura,
		887	Bubalornis_albirostris,
		888	Lagonosticta_senegala,
		889	Poephila_acuticauda,
		890	Taeniopygia_guttata,
		891	Lonchura_striata,
		892	Padda_oryzivora,
		893	Vidua_paradisaea,
		894	Vidua_macroura,
		895	Vidua_chalybeata,
		896	Prunella_collaris,
		897	Prunella_modularis,
		898	Promerops_gurneyi,
		899	Promerops_cafer
	;
	TREE * UNTITLED = [&R] (((1:34.78668299,(((((2:9.454182143,(((3:3.856970792,4:3.856970792):5.099986774,(5:8.207331278,(6:3.9404552,7:3.9404552):4.266876077):0.7496262888):0.4471048796,8:9.404062446):0.05011969725):2.222053868,(9:1.280178639,10:1.280178639):10.39605737):8.426757001,11:20.10299301):0.3968963191,(12:14.66980802,(13:2.215782972,14:2.215782972):12.45402505):5.830081312):3.395634345,15…
END;
