# Supplementary material for: Polygyny is linked to accelerated birdsong evolution but not to larger song repertoires
Source: Nat Commun. 2019 Feb 21;10:884. doi: 10.1038/s41467-019-08621-3 (PMC6385279; doi:10.1038/s41467-019-08621-3)
Supplement: Supplementary file 9 — Supplementary Software 1 [file 41467_2019_8621_MOESM9_ESM.zip › Final Revision Code/MacOnly BayesTraits Code/samplematezillaHack38.nex]

#NEXUS
[R-package APE, Thu Jan 11 18:46:47 2018]
BEGIN TAXA;
	DIMENSIONS NTAX = 899;
	TAXLABELS
		Oxyruncus_cristatus
		Sayornis_nigricans
		Sayornis_phoebe
		Empidonax_minimus
		Empidonax_traillii
		Empidonax_alnorum
		Empidonax_flaviventris
		Empidonax_difficilis
		Empidonax_virescens
		Contopus_sordidulus
		Pyrocephalus_rubinus
		Myiarchus_crinitus
		Myiarchus_cinerascens
		Tyrannus_tyrannus
		Elaenia_chiriquensis
		Gymnopithys_leucaspis
		Cercomacra_tyrannina
		Conopophaga_lineata
		Xenops_minutus
		Thripadectes_rufobrunneus
		Automolus_rubiginosus
		Automolus_ochrolaemus
		Furnarius_rufus
		Cinclodes_albidiventris
		Cinclodes_comechingonus
		Cinclodes_albiventris
		Cinclodes_fuscus
		Cinclodes_antarcticus
		Leptasthenura_yanacensis
		Leptasthenura_striolata
		Pseudoseisura_lophotes
		Pseudoseisura_cristata
		Synallaxis_zimmeri
		Synallaxis_erythrothorax
		Synallaxis_brachyura
		Cranioleuca_erythrops
		Phacellodomus_maculipectus
		Phacellodomus_striaticollis
		Sclerurus_guatemalensis
		Sclerurus_caudacutus
		Ptilonorhynchus_violaceus
		Chlamydera_nuchalis
		Chlamydera_guttata
		Chlamydera_cerviniventris
		Chlamydera_lauterbachi
		Chlamydera_maculata
		Ailuroedus_melanotis
		Ailuroedus_crassirostris
		Scenopoeetes_dentirostris
		Prionodura_newtoniana
		Malurus_leucopterus
		Malurus_melanocephalus
		Malurus_alboscapulatus
		Malurus_coronatus
		Malurus_cyaneus
		Malurus_pulcherrimus
		Malurus_splendens
		Malurus_cyanocephalus
		Malurus_elegans
		Malurus_lamberti
		Malurus_amabilis
		Pardalotus_quadragintus
		Pardalotus_punctatus
		Pardalotus_striatus
		Manorina_melanocephala
		Acanthornis_magna
		Pycnoptilus_floccosus
		Sericornis_frontalis
		Gerygone_igata
		Pomatostomus_temporalis
		Orthonyx_spaldingii
		Notiomystis_cincta
		Lanius_nubicus
		Lanius_collaris
		Lanius_senator
		Lanius_minor
		Lanius_tigrinus
		Lanius_collurio
		Lanius_vittatus
		Lanius_schach
		Lanius_bucephalus
		Lanius_gubernator
		Lanius_dorsalis
		Lanius_excubitor
		Lanius_sphenocercus
		Lanius_ludovicianus
		Lanius_somalicus
		Calocitta_formosa
		Cyanocitta_cristata
		Aphelocoma_ultramarina
		Aphelocoma_californica
		Aphelocoma_insularis
		Aphelocoma_coerulescens
		Pica_pica
		Pica_nuttalli
		Pica_hudsonia
		Corvus_brachyrhynchos
		Corvus_corone
		Corvus_rhipidurus
		Corvus_monedula
		Perisoreus_infaustus
		Perisoreus_canadensis
		Pyrrhocorax_graculus
		Manucodia_keraudrenii
		Manucodia_chalybatus
		Parotia_wahnesi
		Parotia_carolae
		Pteridophora_alberti
		Paradisaea_minor
		Cicinnurus_magnificus
		Epimachus_meyeri
		Epimachus_fastuosus
		Epimachus_albertisi
		Ptiloris_magnificus
		Lophorina_superba
		Terpsiphone_rufiventer
		Terpsiphone_paradisi
		Terpsiphone_bedfordi
		Terpsiphone_atrochalybeia
		Terpsiphone_rufocinerea
		Terpsiphone_corvina
		Terpsiphone_viridis
		Hypothymis_azurea
		Trochocercus_cyanomelas
		Trochocercus_nitens
		Arses_telescophthalmus
		Chasiempis_sandwichensis
		Grallina_cyanoleuca
		Rhipidura_leucophrys
		Dicrurus_ludwigii
		Dicrurus_adsimilis
		Dicrurus_forficatus
		Vireo_vicinior
		Vireo_huttoni
		Vireo_flavifrons
		Vireo_solitarius
		Vireo_atricapilla
		Vireo_bellii
		Vireo_griseus
		Vireo_olivaceus
		Vireo_flavoviridis
		Vireo_altiloquus
		Vireo_philadelphicus
		Cyclarhis_gujanensis
		Pachycephala_pectoralis
		Mohoua_ochrocephala
		Mohoua_albicilla
		Mohoua_novaeseelandiae
		Psophodes_olivaceus
		Malaconotus_blanchoti
		Tchagra_minutus
		Dryoscopus_cubla
		Laniarius_erythrogaster
		Platysteira_chalybea
		Platysteira_concreta
		Platysteira_cyanea
		Platysteira_peltata
		Platysteira_castanea
		Batis_occulta
		Euryceros_prevostii
		Vanga_curvirostris
		Calicalicus_madagascariensis
		Tylas_eduardi
		Tephrodornis_pondicerianus
		Prionops_retzii
		Gymnorhina_tibicen
		Campephaga_quiscalina
		Campephaga_phoenicea
		Lalage_tricolor
		Coracina_azurea
		Coracina_cinerea
		Chaetops_frenatus
		Chaetops_aurantius
		Petroica_macrocephala
		Petroica_goodenovii
		Petroica_australis
		Eopsaltria_australis
		Melanodryas_cucullata
		Drymodes_brunneopygia
		Auriparus_flaviceps
		Anthoscopus_caroli
		Anthoscopus_minutus
		Remiz_pendulinus
		Parus_cyanus
		Parus_caeruleus
		Parus_palustris
		Parus_major
		Parus_albiventris
		Parus_niger
		Parus_cinerascens
		Parus_ater
		Parus_rufonuchalis
		Baeolophus_wollweberi
		Baeolophus_inornatus
		Baeolophus_bicolor
		Baeolophus_atricristatus
		Parus_cristatus
		Parus_leucomelas
		Parus_cinctus
		Parus_rufescens
		Parus_hudsonicus
		Parus_sclateri
		Parus_carolinensis
		Parus_atricapillus
		Parus_montanus
		Parus_lugubris
		Pseudopodoces_humilis
		Elminia_albicauda
		Elminia_albiventris
		Elminia_albonotata
		Elminia_nigromitrata
		Culicicapa_ceylonensis
		Stenostira_scita
		Cephalopyrus_flammiceps
		Chloropeta_natalensis
		Acrocephalus_bistrigiceps
		Acrocephalus_paludicola
		Acrocephalus_melanopogon
		Acrocephalus_schoenobaenus
		Acrocephalus_scirpaceus
		Acrocephalus_baeticatus
		Acrocephalus_orinus
		Acrocephalus_dumetorum
		Acrocephalus_sechellensis
		Acrocephalus_stentoreus
		Acrocephalus_familiaris
		Acrocephalus_aequinoctialis
		Acrocephalus_arundinaceus
		Hippolais_polyglotta
		Hippolais_icterina
		Acrocephalus_palustris
		Locustella_fluviatilis
		Locustella_luscinioides
		Bradypterus_graueri
		Locustella_naevia
		Acrocephalus_luscinius
		Bradypterus_sylvaticus
		Bradypterus_cinnamomeus
		Bradypterus_lopezi
		Bradypterus_baboecala
		Bradypterus_barratti
		Cincloramphus_cruralis
		Scotocerca_inquieta
		Hyliota_violacea
		Hyliota_flavigaster
		Hyliota_australis
		Andropadus_importunus
		Bleda_syndactylus
		Bleda_notatus
		Andropadus_nigriceps
		Andropadus_milanjensis
		Chlorocichla_flaviventris
		Phyllastrephus_terrestris
		Phyllastrephus_cabanisi
		Phyllastrephus_fischeri
		Phyllastrephus_icterinus
		Phyllastrephus_debilis
		Phyllastrephus_flavostriatus
		Andropadus_gracilis
		Criniger_calurus
		Pycnonotus_xanthopygos
		Pycnonotus_sinensis
		Pycnonotus_nigricans
		Pycnonotus_barbatus
		Pycnonotus_capensis
		Alophoixus_finschii
		Hypsipetes_olivaceus
		Ixos_amaurotis
		Turdoides_altirostris
		Turdoides_squamiceps
		Garrulax_morrisonianus
		Yuhina_brunneiceps
		Zosterops_lateralis
		Sylvia_atricapilla
		Sylvia_borin
		Sylvia_conspicillata
		Sylvia_sarda
		Sylvia_undata
		Sylvia_deserticola
		Sylvia_melanothorax
		Sylvia_rueppelli
		Sylvia_cantillans
		Sylvia_melanocephala
		Sylvia_mystacea
		Sylvia_communis
		Sylvia_buryi
		Sylvia_leucomelaena
		Sylvia_hortensis
		Sylvia_curruca
		Sylvia_boehmi
		Sylvia_subcaerulea
		Sylvia_nana
		Sylvia_nisoria
		Chamaea_fasciata
		Paradoxornis_webbianus
		Pholidornis_rushiae
		Psaltriparus_minimus
		Phylloscopus_nitidus
		Phylloscopus_ruficapilla
		Phylloscopus_umbrovirens
		Phylloscopus_sibilatrix
		Phylloscopus_bonelli
		Phylloscopus_collybita
		Phylloscopus_sindianus
		Phylloscopus_trochilus
		Phylloscopus_fuscatus
		Phylloscopus_humei
		Cettia_cetti
		Cettia_fortipes
		Hypergerus_atriceps
		Cisticola_exilis
		Cisticola_tinniens
		Cisticola_ayresii
		Cisticola_juncidis
		Cisticola_cinereolus
		Cisticola_robustus
		Cisticola_brunnescens
		Cisticola_anonymus
		Eremomela_icteropygialis
		Camaroptera_superciliaris
		Camaroptera_brachyura
		Apalis_thoracica
		Prinia_gracilis
		Progne_subis
		Tachycineta_bicolor
		Tachycineta_thalassina
		Tachycineta_albilinea
		Riparia_riparia
		Delichon_urbicum
		Hirundo_semirufa
		Hirundo_ariel
		Petrochelidon_pyrrhonota
		Petrochelidon_fulva
		Hirundo_rustica
		Sphenoeacus_afer
		Melocichla_mentalis
		Sylvietta_denti
		Sylvietta_whytii
		Sylvietta_rufescens
		Sylvietta_virens
		Sylvietta_brachyura
		Bradypterus_victorini
		Panurus_biarmicus
		Certhilauda_subcoronata
		Certhilauda_chuana
		Certhilauda_barlowi
		Certhilauda_burra
		Ammomanes_deserti
		Certhilauda_albescens
		Heteromirafra_ruddi
		Certhilauda_erythrochlamys
		Calandrella_somalica
		Calandrella_cinerea
		Eremalauda_starki
		Spizocorys_fringillaris
		Spizocorys_conirostris
		Melanocorypha_calandra
		Lullula_arborea
		Galerida_cristata
		Galerida_modesta
		Galerida_theklae
		Galerida_magnirostris
		Alauda_razae
		Alauda_arvensis
		Eremophila_alpestris
		Mirafra_gilletti
		Mirafra_hypermetra
		Mirafra_sabota
		Mirafra_poecilosterna
		Mirafra_africanoides
		Mirafra_hova
		Mirafra_africana
		Eremopterix_nigriceps
		Eremopterix_verticalis
		Eremopterix_australis
		Eremopterix_leucopareia
		Eremopterix_leucotis
		Nicator_gularis
		Nicator_chloris
		Regulus_regulus
		Regulus_ignicapilla
		Bombycilla_cedrorum
		Bombycilla_garrulus
		Phainopepla_nitens
		Certhia_familiaris
		Certhia_brachydactyla
		Catherpes_mexicanus
		Salpinctes_obsoletus
		Troglodytes_troglodytes
		Troglodytes_aedon
		Troglodytes_cobbi
		Cistothorus_palustris
		Cistothorus_platensis
		Cistothorus_meridae
		Thryothorus_leucotis
		Thryothorus_sinaloa
		Thryothorus_rufalbus
		Thryothorus_felix
		Thryomanes_bewickii
		Thryothorus_ludovicianus
		Campylorhynchus_nuchalis
		Campylorhynchus_brunneicapillus
		Campylorhynchus_griseus
		Polioptila_dumicola
		Sitta_europaea
		Sitta_carolinensis
		Scissirostrum_dubium
		Aplonis_dichroa
		Aplonis_opaca
		Gracula_religiosa
		Mino_anais
		Creatophora_cinerea
		Sturnus_philippensis
		Sturnus_sturninus
		Sturnus_contra
		Leucopsar_rothschildi
		Sturnus_malabaricus
		Sturnus_pagodarum
		Acridotheres_cristatellus
		Acridotheres_fuscus
		Acridotheres_ginginianus
		Acridotheres_tristis
		Sturnus_roseus
		Sturnus_unicolor
		Sturnus_vulgaris
		Cinnyricinclus_leucogaster
		Lamprotornis_australis
		Lamprotornis_mevesii
		Cosmopsarus_unicolor
		Lamprotornis_purpuroptera
		Lamprotornis_caudatus
		Cosmopsarus_regius
		Lamprotornis_splendidus
		Spreo_bicolor
		Spreo_fischeri
		Lamprotornis_pulcher
		Lamprotornis_superbus
		Lamprotornis_nitens
		Lamprotornis_chalybaeus
		Lamprotornis_corruscus
		Lamprotornis_purpureiceps
		Saroglossa_spiloptera
		Speculipastor_bicolor
		Onychognathus_nabouroup
		Onychognathus_walleri
		Onychognathus_albirostris
		Onychognathus_tristramii
		Onychognathus_salvadorii
		Onychognathus_morio
		Onychognathus_tenuirostris
		Mimus_gundlachii
		Mimus_patagonicus
		Mimus_thenca
		Mimus_parvulus
		Mimus_gilvus
		Mimus_polyglottos
		Mimus_longicaudatus
		Oreoscoptes_montanus
		Toxostoma_longirostre
		Toxostoma_rufum
		Toxostoma_curvirostre
		Toxostoma_bendirei
		Toxostoma_lecontei
		Toxostoma_crissale
		Dumetella_carolinensis
		Buphagus_africanus
		Buphagus_erythrorhynchus
		Cinclus_mexicanus
		Cinclus_schulzi
		Cinclus_pallasii
		Cinclus_cinclus
		Turdus_merula
		Turdus_helleri
		Turdus_iliacus
		Turdus_cardis
		Turdus_torquatus
		Turdus_pilaris
		Turdus_migratorius
		Turdus_albicollis
		Turdus_grayi
		Turdus_viscivorus
		Turdus_philomelos
		Zoothera_naevia
		Catharus_ustulatus
		Catharus_fuscescens
		Catharus_minimus
		Catharus_guttatus
		Hylocichla_mustelina
		Sialia_sialis
		Sialia_currucoides
		Sialia_mexicana
		Myadestes_palmeri
		Dioptrornis_fischeri
		Muscicapa_infuscata
		Muscicapa_sethsmithi
		Muscicapa_adusta
		Muscicapa_striata
		Muscicapa_cassini
		Muscicapa_comitata
		Muscicapa_epulata
		Muscicapa_caerulescens
		Sigelus_silens
		Empidornis_semipartitus
		Namibornis_herero
		Melaenornis_edolioides
		Melaenornis_pammelaina
		Myioparus_plumbeus
		Myioparus_griseigularis
		Bradornis_infuscatus
		Bradornis_pallidus
		Bradornis_microrhynchus
		Bradornis_mariquensis
		Phoenicurus_ochruros
		Phoenicurus_phoenicurus
		Saxicola_torquatus
		Saxicola_rubetra
		Myrmecocichla_aethiops
		Oenanthe_oenanthe
		Ficedula_zanthopygia
		Ficedula_parva
		Ficedula_semitorquata
		Ficedula_hypoleuca
		Ficedula_albicollis
		Luscinia_luscinia
		Luscinia_megarhynchos
		Luscinia_svecica
		Erithacus_rubecula
		Promerops_gurneyi
		Promerops_cafer
		Prunella_collaris
		Prunella_modularis
		Dinemellia_dinemelli
		Histurgops_ruficaudus
		Anaplectes_rubriceps
		Amblyospiza_albifrons
		Malimbus_cassini
		Malimbus_erythrogaster
		Malimbus_coronatus
		Malimbus_malimbicus
		Malimbus_nitens
		Malimbus_racheliae
		Malimbus_scutatus
		Malimbus_ibadanensis
		Malimbus_rubricollis
		Ploceus_spekei
		Ploceus_bertrandi
		Ploceus_pelzelni
		Ploceus_olivaceiceps
		Ploceus_benghalensis
		Ploceus_alienus
		Ploceus_sanctithomae
		Ploceus_tricolor
		Ploceus_jacksoni
		Ploceus_philippinus
		Ploceus_xanthops
		Ploceus_velatus
		Ploceus_capensis
		Ploceus_ocularis
		Ploceus_luteolus
		Ploceus_heuglini
		Ploceus_bicolor
		Ploceus_melanogaster
		Ploceus_galbula
		Ploceus_cucullatus
		Ploceus_nigricollis
		Ploceus_megarhynchus
		Ploceus_intermedius
		Ploceus_taeniopterus
		Ploceus_melanocephalus
		Ploceus_grandis
		Ploceus_princeps
		Ploceus_baglafecht
		Ploceus_superciliosus
		Ploceus_preussi
		Ploceus_xanthopterus
		Ploceus_nigerrimus
		Ploceus_angolensis
		Ploceus_vitellinus
		Quelea_quelea
		Quelea_cardinalis
		Foudia_rubra
		Foudia_flavicans
		Foudia_eminentissima
		Foudia_madagascariensis
		Foudia_sechellarum
		Euplectes_afer
		Euplectes_franciscanus
		Euplectes_ardens
		Euplectes_hordeaceus
		Euplectes_orix
		Euplectes_nigroventris
		Euplectes_gierowii
		Euplectes_capensis
		Euplectes_hartlaubi
		Euplectes_jacksoni
		Euplectes_progne
		Euplectes_macroura
		Euplectes_albonotatus
		Euplectes_axillaris
		Euplectes_aureus
		Bubalornis_albirostris
		Sporopipes_frontalis
		Sporopipes_squamifrons
		Plocepasser_mahali
		Plocepasser_donaldsoni
		Pseudonigrita_arnaudi
		Philetairus_socius
		Poephila_acuticauda
		Taeniopygia_guttata
		Padda_oryzivora
		Lonchura_striata
		Lagonosticta_senegala
		Vidua_chalybeata
		Vidua_paradisaea
		Vidua_macroura
		Petronia_xanthocollis
		Passer_montanus
		Passer_domesticus
		Passer_rutilans
		Passer_griseus
		Petronia_petronia
		Montifringilla_nivalis
		Coccothraustes_coccothraustes
		Mycerobas_carnipes
		Pyrrhula_pyrrhula
		Pinicola_enucleator
		Carpodacus_rubicilla
		Carpodacus_roseus
		Carpodacus_puniceus
		Leucosticte_atrata
		Leucosticte_tephrocotis
		Leucosticte_australis
		Callacanthis_burtoni
		Carpodacus_purpureus
		Carpodacus_cassinii
		Carpodacus_synoicus
		Carpodacus_erythrinus
		Carpodacus_mexicanus
		Bucanetes_githagineus
		Eremopsaltria_mongolicus
		Oreomystis_mana
		Vestiaria_coccinea
		Himatione_sanguinea
		Telespiza_cantans
		Telespiza_ultima
		Loxioides_bailleui
		Pseudonestor_xanthophrys
		Loxops_coccineus
		Hemignathus_munroi
		Hemignathus_virens
		Paroreomyza_montana
		Rhodopechys_obsoletus
		Rhodopechys_sanguineus
		Carduelis_chloris
		Carduelis_spinoides
		Serinus_mozambicus
		Serinus_citrinipectus
		Serinus_mennelli
		Serinus_atrogularis
		Serinus_scotops
		Serinus_burtoni
		Serinus_albogularis
		Serinus_leucopterus
		Serinus_syriacus
		Serinus_gularis
		Serinus_flaviventris
		Serinus_sulphuratus
		Serinus_totta
		Serinus_striolatus
		Serinus_tristriatus
		Serinus_nigriceps
		Serinus_canaria
		Serinus_canicollis
		Serinus_flavivertex
		Serinus_alario
		Serinus_pusillus
		Serinus_serinus
		Carduelis_hornemanni
		Carduelis_flammea
		Loxia_leucoptera
		Loxia_scotica
		Loxia_curvirostra
		Carduelis_carduelis
		Carduelis_citrinella
		Carduelis_flavirostris
		Carduelis_cannabina
		Carduelis_pinus
		Carduelis_spinus
		Carduelis_psaltria
		Carduelis_lawrencei
		Carduelis_tristis
		Fringilla_coelebs
		Fringilla_teydea
		Fringilla_montifringilla
		Calcarius_ornatus
		Calcarius_pictus
		Calcarius_lapponicus
		Calcarius_mccownii
		Plectrophenax_nivalis
		Icterus_galbula
		Icterus_pustulatus
		Icterus_bullockii
		Icterus_gularis
		Agelasticus_thilius
		Agelaioides_badius
		Chrysomus_icterocephalus
		Curaeus_curaeus
		Amblyramphus_holosericeus
		Dives_dives
		Nesopsar_nigerrimus
		Agelaius_phoeniceus
		Agelaius_assimilis
		Agelaius_tricolor
		Agelaius_xanthomus
		Agelaius_humeralis
		Molothrus_aeneus
		Molothrus_ater
		Molothrus_rufoaxillaris
		Quiscalus_lugubris
		Quiscalus_major
		Quiscalus_mexicanus
		Quiscalus_quiscula
		Euphagus_carolinus
		Euphagus_cyanocephalus
		Clypicterus_oseryi
		Cacicus_haemorrhous
		Cacicus_uropygialis
		Cacicus_cela
		Cacicus_chrysopterus
		Cacicus_solitarius
		Psarocolius_angustifrons
		Psarocolius_atrovirens
		Psarocolius_wagleri
		Psarocolius_bifasciatus
		Psarocolius_guatimozinus
		Psarocolius_viridis
		Sturnella_neglecta
		Sturnella_defilippii
		Sturnella_magna
		Sturnella_loyca
		Sturnella_superciliaris
		Sturnella_bellicosa
		Dolichonyx_oryzivorus
		Xanthocephalus_xanthocephalus
		Emberiza_striolata
		Emberiza_tahapisi
		Emberiza_impetuani
		Emberiza_capensis
		Emberiza_cabanisi
		Emberiza_flaviventris
		Melophus_lathami
		Miliaria_calandra
		Emberiza_cia
		Emberiza_cioides
		Emberiza_hortulana
		Emberiza_cirlus
		Emberiza_citrinella
		Emberiza_elegans
		Emberiza_schoeniclus
		Aimophila_carpalis
		Aimophila_aestivalis
		Aimophila_botterii
		Aimophila_mystacalis
		Aimophila_humeralis
		Arremonops_rufivirgatus
		Ammodramus_savannarum
		Passerella_iliaca
		Junco_hyemalis
		Junco_phaeonotus
		Zonotrichia_albicollis
		Zonotrichia_querula
		Zonotrichia_atricapilla
		Zonotrichia_leucophrys
		Zonotrichia_capensis
		Spizella_arborea
		Pipilo_chlorurus
		Pipilo_erythrophthalmus
		Pipilo_maculatus
		Pezopetes_capitalis
		Pipilo_fuscus
		Pipilo_aberti
		Pooecetes_gramineus
		Amphispiza_belli
		Ammodramus_caudacutus
		Ammodramus_maritimus
		Ammodramus_leconteii
		Ammodramus_henslowii
		Ammodramus_bairdii
		Melospiza_lincolnii
		Melospiza_georgiana
		Melospiza_melodia
		Passerculus_sandwichensis
		Amphispiza_bilineata
		Aimophila_quinquestriata
		Spizella_pallida
		Spizella_passerina
		Spizella_pusilla
		Spizella_breweri
		Spizella_atrogularis
		Calamospiza_melanocorys
		Chondestes_grammacus
		Icteria_virens
		Seiurus_aurocapilla
		Mniotilta_varia
		Seiurus_motacilla
		Seiurus_noveboracensis
		Geothlypis_trichas
		Oporornis_formosus
		Oporornis_tolmiei
		Oporornis_philadelphia
		Protonotaria_citrea
		Limnothlypis_swainsonii
		Vermivora_peregrina
		Vermivora_ruficapilla
		Vermivora_chrysoptera
		Vermivora_pinus
		Wilsonia_citrina
		Dendroica_tigrina
		Dendroica_cerulea
		Dendroica_castanea
		Dendroica_striata
		Dendroica_petechia
		Dendroica_pensylvanica
		Dendroica_fusca
		Parula_americana
		Dendroica_caerulescens
		Setophaga_ruticilla
		Dendroica_adelaidae
		Dendroica_nigrescens
		Dendroica_virens
		Dendroica_townsendi
		Dendroica_discolor
		Dendroica_coronata
		Dendroica_dominica
		Dendroica_palmarum
		Dendroica_magnolia
		Wilsonia_pusilla
		Wilsonia_canadensis
		Myioborus_pictus
		Pheucticus_ludovicianus
		Pheucticus_melanocephalus
		Spiza_americana
		Passerina_caerulea
		Passerina_amoena
		Passerina_ciris
		Passerina_versicolor
		Passerina_leclancherii
		Passerina_cyanea
		Piranga_rubra
		Piranga_olivacea
		Piranga_ludoviciana
		Cardinalis_cardinalis
		Thraupis_episcopus
		Geospiza_conirostris
		Geospiza_fuliginosa
		Geospiza_difficilis
		Geospiza_magnirostris
		Geospiza_scandens
		Geospiza_fortis
		Tiaris_olivaceus
		Nesospiza_acunhae
		Sporophila_minuta
		Ramphocelus_costaricensis
		Volatinia_jacarina
		Tmetothylacus_tenellus
		Dendronanthus_indicus
		Motacilla_capensis
		Motacilla_clara
		Motacilla_cinerea
		Motacilla_grandis
		Motacilla_madaraspatensis
		Motacilla_flava
		Motacilla_citreola
		Motacilla_alba
		Motacilla_aguimp
		Anthus_campestris
		Anthus_novaeseelandiae
		Anthus_similis
		Anthus_lutescens
		Anthus_crenatus
		Anthus_melindae
		Anthus_leucophrys
		Anthus_vaalensis
		Anthus_hoeschi
		Anthus_lineiventris
		Anthus_pratensis
		Anthus_spinoletta
		Anthus_petrosus
		Anthus_trivialis
		Anthus_chloris
		Macronyx_ameliae
		Macronyx_sharpei
		Macronyx_croceus
		Macronyx_capensis
		Macronyx_aurantiigula
		Macronyx_fuellebornii
		Nectarinia_coccinigaster
		Nectarinia_dussumieri
		Nectarinia_osea
	;
END;
BEGIN TREES;
	TRANSLATE
		1	Oxyruncus_cristatus,
		2	Sayornis_nigricans,
		3	Sayornis_phoebe,
		4	Empidonax_minimus,
		5	Empidonax_traillii,
		6	Empidonax_alnorum,
		7	Empidonax_flaviventris,
		8	Empidonax_difficilis,
		9	Empidonax_virescens,
		10	Contopus_sordidulus,
		11	Pyrocephalus_rubinus,
		12	Myiarchus_crinitus,
		13	Myiarchus_cinerascens,
		14	Tyrannus_tyrannus,
		15	Elaenia_chiriquensis,
		16	Gymnopithys_leucaspis,
		17	Cercomacra_tyrannina,
		18	Conopophaga_lineata,
		19	Xenops_minutus,
		20	Thripadectes_rufobrunneus,
		21	Automolus_rubiginosus,
		22	Automolus_ochrolaemus,
		23	Furnarius_rufus,
		24	Cinclodes_albidiventris,
		25	Cinclodes_comechingonus,
		26	Cinclodes_albiventris,
		27	Cinclodes_fuscus,
		28	Cinclodes_antarcticus,
		29	Leptasthenura_yanacensis,
		30	Leptasthenura_striolata,
		31	Pseudoseisura_lophotes,
		32	Pseudoseisura_cristata,
		33	Synallaxis_zimmeri,
		34	Synallaxis_erythrothorax,
		35	Synallaxis_brachyura,
		36	Cranioleuca_erythrops,
		37	Phacellodomus_maculipectus,
		38	Phacellodomus_striaticollis,
		39	Sclerurus_guatemalensis,
		40	Sclerurus_caudacutus,
		41	Ptilonorhynchus_violaceus,
		42	Chlamydera_nuchalis,
		43	Chlamydera_guttata,
		44	Chlamydera_cerviniventris,
		45	Chlamydera_lauterbachi,
		46	Chlamydera_maculata,
		47	Ailuroedus_melanotis,
		48	Ailuroedus_crassirostris,
		49	Scenopoeetes_dentirostris,
		50	Prionodura_newtoniana,
		51	Malurus_leucopterus,
		52	Malurus_melanocephalus,
		53	Malurus_alboscapulatus,
		54	Malurus_coronatus,
		55	Malurus_cyaneus,
		56	Malurus_pulcherrimus,
		57	Malurus_splendens,
		58	Malurus_cyanocephalus,
		59	Malurus_elegans,
		60	Malurus_lamberti,
		61	Malurus_amabilis,
		62	Pardalotus_quadragintus,
		63	Pardalotus_punctatus,
		64	Pardalotus_striatus,
		65	Manorina_melanocephala,
		66	Acanthornis_magna,
		67	Pycnoptilus_floccosus,
		68	Sericornis_frontalis,
		69	Gerygone_igata,
		70	Pomatostomus_temporalis,
		71	Orthonyx_spaldingii,
		72	Notiomystis_cincta,
		73	Lanius_nubicus,
		74	Lanius_collaris,
		75	Lanius_senator,
		76	Lanius_minor,
		77	Lanius_tigrinus,
		78	Lanius_collurio,
		79	Lanius_vittatus,
		80	Lanius_schach,
		81	Lanius_bucephalus,
		82	Lanius_gubernator,
		83	Lanius_dorsalis,
		84	Lanius_excubitor,
		85	Lanius_sphenocercus,
		86	Lanius_ludovicianus,
		87	Lanius_somalicus,
		88	Calocitta_formosa,
		89	Cyanocitta_cristata,
		90	Aphelocoma_ultramarina,
		91	Aphelocoma_californica,
		92	Aphelocoma_insularis,
		93	Aphelocoma_coerulescens,
		94	Pica_pica,
		95	Pica_nuttalli,
		96	Pica_hudsonia,
		97	Corvus_brachyrhynchos,
		98	Corvus_corone,
		99	Corvus_rhipidurus,
		100	Corvus_monedula,
		101	Perisoreus_infaustus,
		102	Perisoreus_canadensis,
		103	Pyrrhocorax_graculus,
		104	Manucodia_keraudrenii,
		105	Manucodia_chalybatus,
		106	Parotia_wahnesi,
		107	Parotia_carolae,
		108	Pteridophora_alberti,
		109	Paradisaea_minor,
		110	Cicinnurus_magnificus,
		111	Epimachus_meyeri,
		112	Epimachus_fastuosus,
		113	Epimachus_albertisi,
		114	Ptiloris_magnificus,
		115	Lophorina_superba,
		116	Terpsiphone_rufiventer,
		117	Terpsiphone_paradisi,
		118	Terpsiphone_bedfordi,
		119	Terpsiphone_atrochalybeia,
		120	Terpsiphone_rufocinerea,
		121	Terpsiphone_corvina,
		122	Terpsiphone_viridis,
		123	Hypothymis_azurea,
		124	Trochocercus_cyanomelas,
		125	Trochocercus_nitens,
		126	Arses_telescophthalmus,
		127	Chasiempis_sandwichensis,
		128	Grallina_cyanoleuca,
		129	Rhipidura_leucophrys,
		130	Dicrurus_ludwigii,
		131	Dicrurus_adsimilis,
		132	Dicrurus_forficatus,
		133	Vireo_vicinior,
		134	Vireo_huttoni,
		135	Vireo_flavifrons,
		136	Vireo_solitarius,
		137	Vireo_atricapilla,
		138	Vireo_bellii,
		139	Vireo_griseus,
		140	Vireo_olivaceus,
		141	Vireo_flavoviridis,
		142	Vireo_altiloquus,
		143	Vireo_philadelphicus,
		144	Cyclarhis_gujanensis,
		145	Pachycephala_pectoralis,
		146	Mohoua_ochrocephala,
		147	Mohoua_albicilla,
		148	Mohoua_novaeseelandiae,
		149	Psophodes_olivaceus,
		150	Malaconotus_blanchoti,
		151	Tchagra_minutus,
		152	Dryoscopus_cubla,
		153	Laniarius_erythrogaster,
		154	Platysteira_chalybea,
		155	Platysteira_concreta,
		156	Platysteira_cyanea,
		157	Platysteira_peltata,
		158	Platysteira_castanea,
		159	Batis_occulta,
		160	Euryceros_prevostii,
		161	Vanga_curvirostris,
		162	Calicalicus_madagascariensis,
		163	Tylas_eduardi,
		164	Tephrodornis_pondicerianus,
		165	Prionops_retzii,
		166	Gymnorhina_tibicen,
		167	Campephaga_quiscalina,
		168	Campephaga_phoenicea,
		169	Lalage_tricolor,
		170	Coracina_azurea,
		171	Coracina_cinerea,
		172	Chaetops_frenatus,
		173	Chaetops_aurantius,
		174	Petroica_macrocephala,
		175	Petroica_goodenovii,
		176	Petroica_australis,
		177	Eopsaltria_australis,
		178	Melanodryas_cucullata,
		179	Drymodes_brunneopygia,
		180	Auriparus_flaviceps,
		181	Anthoscopus_caroli,
		182	Anthoscopus_minutus,
		183	Remiz_pendulinus,
		184	Parus_cyanus,
		185	Parus_caeruleus,
		186	Parus_palustris,
		187	Parus_major,
		188	Parus_albiventris,
		189	Parus_niger,
		190	Parus_cinerascens,
		191	Parus_ater,
		192	Parus_rufonuchalis,
		193	Baeolophus_wollweberi,
		194	Baeolophus_inornatus,
		195	Baeolophus_bicolor,
		196	Baeolophus_atricristatus,
		197	Parus_cristatus,
		198	Parus_leucomelas,
		199	Parus_cinctus,
		200	Parus_rufescens,
		201	Parus_hudsonicus,
		202	Parus_sclateri,
		203	Parus_carolinensis,
		204	Parus_atricapillus,
		205	Parus_montanus,
		206	Parus_lugubris,
		207	Pseudopodoces_humilis,
		208	Elminia_albicauda,
		209	Elminia_albiventris,
		210	Elminia_albonotata,
		211	Elminia_nigromitrata,
		212	Culicicapa_ceylonensis,
		213	Stenostira_scita,
		214	Cephalopyrus_flammiceps,
		215	Chloropeta_natalensis,
		216	Acrocephalus_bistrigiceps,
		217	Acrocephalus_paludicola,
		218	Acrocephalus_melanopogon,
		219	Acrocephalus_schoenobaenus,
		220	Acrocephalus_scirpaceus,
		221	Acrocephalus_baeticatus,
		222	Acrocephalus_orinus,
		223	Acrocephalus_dumetorum,
		224	Acrocephalus_sechellensis,
		225	Acrocephalus_stentoreus,
		226	Acrocephalus_familiaris,
		227	Acrocephalus_aequinoctialis,
		228	Acrocephalus_arundinaceus,
		229	Hippolais_polyglotta,
		230	Hippolais_icterina,
		231	Acrocephalus_palustris,
		232	Locustella_fluviatilis,
		233	Locustella_luscinioides,
		234	Bradypterus_graueri,
		235	Locustella_naevia,
		236	Acrocephalus_luscinius,
		237	Bradypterus_sylvaticus,
		238	Bradypterus_cinnamomeus,
		239	Bradypterus_lopezi,
		240	Bradypterus_baboecala,
		241	Bradypterus_barratti,
		242	Cincloramphus_cruralis,
		243	Scotocerca_inquieta,
		244	Hyliota_violacea,
		245	Hyliota_flavigaster,
		246	Hyliota_australis,
		247	Andropadus_importunus,
		248	Bleda_syndactylus,
		249	Bleda_notatus,
		250	Andropadus_nigriceps,
		251	Andropadus_milanjensis,
		252	Chlorocichla_flaviventris,
		253	Phyllastrephus_terrestris,
		254	Phyllastrephus_cabanisi,
		255	Phyllastrephus_fischeri,
		256	Phyllastrephus_icterinus,
		257	Phyllastrephus_debilis,
		258	Phyllastrephus_flavostriatus,
		259	Andropadus_gracilis,
		260	Criniger_calurus,
		261	Pycnonotus_xanthopygos,
		262	Pycnonotus_sinensis,
		263	Pycnonotus_nigricans,
		264	Pycnonotus_barbatus,
		265	Pycnonotus_capensis,
		266	Alophoixus_finschii,
		267	Hypsipetes_olivaceus,
		268	Ixos_amaurotis,
		269	Turdoides_altirostris,
		270	Turdoides_squamiceps,
		271	Garrulax_morrisonianus,
		272	Yuhina_brunneiceps,
		273	Zosterops_lateralis,
		274	Sylvia_atricapilla,
		275	Sylvia_borin,
		276	Sylvia_conspicillata,
		277	Sylvia_sarda,
		278	Sylvia_undata,
		279	Sylvia_deserticola,
		280	Sylvia_melanothorax,
		281	Sylvia_rueppelli,
		282	Sylvia_cantillans,
		283	Sylvia_melanocephala,
		284	Sylvia_mystacea,
		285	Sylvia_communis,
		286	Sylvia_buryi,
		287	Sylvia_leucomelaena,
		288	Sylvia_hortensis,
		289	Sylvia_curruca,
		290	Sylvia_boehmi,
		291	Sylvia_subcaerulea,
		292	Sylvia_nana,
		293	Sylvia_nisoria,
		294	Chamaea_fasciata,
		295	Paradoxornis_webbianus,
		296	Pholidornis_rushiae,
		297	Psaltriparus_minimus,
		298	Phylloscopus_nitidus,
		299	Phylloscopus_ruficapilla,
		300	Phylloscopus_umbrovirens,
		301	Phylloscopus_sibilatrix,
		302	Phylloscopus_bonelli,
		303	Phylloscopus_collybita,
		304	Phylloscopus_sindianus,
		305	Phylloscopus_trochilus,
		306	Phylloscopus_fuscatus,
		307	Phylloscopus_humei,
		308	Cettia_cetti,
		309	Cettia_fortipes,
		310	Hypergerus_atriceps,
		311	Cisticola_exilis,
		312	Cisticola_tinniens,
		313	Cisticola_ayresii,
		314	Cisticola_juncidis,
		315	Cisticola_cinereolus,
		316	Cisticola_robustus,
		317	Cisticola_brunnescens,
		318	Cisticola_anonymus,
		319	Eremomela_icteropygialis,
		320	Camaroptera_superciliaris,
		321	Camaroptera_brachyura,
		322	Apalis_thoracica,
		323	Prinia_gracilis,
		324	Progne_subis,
		325	Tachycineta_bicolor,
		326	Tachycineta_thalassina,
		327	Tachycineta_albilinea,
		328	Riparia_riparia,
		329	Delichon_urbicum,
		330	Hirundo_semirufa,
		331	Hirundo_ariel,
		332	Petrochelidon_pyrrhonota,
		333	Petrochelidon_fulva,
		334	Hirundo_rustica,
		335	Sphenoeacus_afer,
		336	Melocichla_mentalis,
		337	Sylvietta_denti,
		338	Sylvietta_whytii,
		339	Sylvietta_rufescens,
		340	Sylvietta_virens,
		341	Sylvietta_brachyura,
		342	Bradypterus_victorini,
		343	Panurus_biarmicus,
		344	Certhilauda_subcoronata,
		345	Certhilauda_chuana,
		346	Certhilauda_barlowi,
		347	Certhilauda_burra,
		348	Ammomanes_deserti,
		349	Certhilauda_albescens,
		350	Heteromirafra_ruddi,
		351	Certhilauda_erythrochlamys,
		352	Calandrella_somalica,
		353	Calandrella_cinerea,
		354	Eremalauda_starki,
		355	Spizocorys_fringillaris,
		356	Spizocorys_conirostris,
		357	Melanocorypha_calandra,
		358	Lullula_arborea,
		359	Galerida_cristata,
		360	Galerida_modesta,
		361	Galerida_theklae,
		362	Galerida_magnirostris,
		363	Alauda_razae,
		364	Alauda_arvensis,
		365	Eremophila_alpestris,
		366	Mirafra_gilletti,
		367	Mirafra_hypermetra,
		368	Mirafra_sabota,
		369	Mirafra_poecilosterna,
		370	Mirafra_africanoides,
		371	Mirafra_hova,
		372	Mirafra_africana,
		373	Eremopterix_nigriceps,
		374	Eremopterix_verticalis,
		375	Eremopterix_australis,
		376	Eremopterix_leucopareia,
		377	Eremopterix_leucotis,
		378	Nicator_gularis,
		379	Nicator_chloris,
		380	Regulus_regulus,
		381	Regulus_ignicapilla,
		382	Bombycilla_cedrorum,
		383	Bombycilla_garrulus,
		384	Phainopepla_nitens,
		385	Certhia_familiaris,
		386	Certhia_brachydactyla,
		387	Catherpes_mexicanus,
		388	Salpinctes_obsoletus,
		389	Troglodytes_troglodytes,
		390	Troglodytes_aedon,
		391	Troglodytes_cobbi,
		392	Cistothorus_palustris,
		393	Cistothorus_platensis,
		394	Cistothorus_meridae,
		395	Thryothorus_leucotis,
		396	Thryothorus_sinaloa,
		397	Thryothorus_rufalbus,
		398	Thryothorus_felix,
		399	Thryomanes_bewickii,
		400	Thryothorus_ludovicianus,
		401	Campylorhynchus_nuchalis,
		402	Campylorhynchus_brunneicapillus,
		403	Campylorhynchus_griseus,
		404	Polioptila_dumicola,
		405	Sitta_europaea,
		406	Sitta_carolinensis,
		407	Scissirostrum_dubium,
		408	Aplonis_dichroa,
		409	Aplonis_opaca,
		410	Gracula_religiosa,
		411	Mino_anais,
		412	Creatophora_cinerea,
		413	Sturnus_philippensis,
		414	Sturnus_sturninus,
		415	Sturnus_contra,
		416	Leucopsar_rothschildi,
		417	Sturnus_malabaricus,
		418	Sturnus_pagodarum,
		419	Acridotheres_cristatellus,
		420	Acridotheres_fuscus,
		421	Acridotheres_ginginianus,
		422	Acridotheres_tristis,
		423	Sturnus_roseus,
		424	Sturnus_unicolor,
		425	Sturnus_vulgaris,
		426	Cinnyricinclus_leucogaster,
		427	Lamprotornis_australis,
		428	Lamprotornis_mevesii,
		429	Cosmopsarus_unicolor,
		430	Lamprotornis_purpuroptera,
		431	Lamprotornis_caudatus,
		432	Cosmopsarus_regius,
		433	Lamprotornis_splendidus,
		434	Spreo_bicolor,
		435	Spreo_fischeri,
		436	Lamprotornis_pulcher,
		437	Lamprotornis_superbus,
		438	Lamprotornis_nitens,
		439	Lamprotornis_chalybaeus,
		440	Lamprotornis_corruscus,
		441	Lamprotornis_purpureiceps,
		442	Saroglossa_spiloptera,
		443	Speculipastor_bicolor,
		444	Onychognathus_nabouroup,
		445	Onychognathus_walleri,
		446	Onychognathus_albirostris,
		447	Onychognathus_tristramii,
		448	Onychognathus_salvadorii,
		449	Onychognathus_morio,
		450	Onychognathus_tenuirostris,
		451	Mimus_gundlachii,
		452	Mimus_patagonicus,
		453	Mimus_thenca,
		454	Mimus_parvulus,
		455	Mimus_gilvus,
		456	Mimus_polyglottos,
		457	Mimus_longicaudatus,
		458	Oreoscoptes_montanus,
		459	Toxostoma_longirostre,
		460	Toxostoma_rufum,
		461	Toxostoma_curvirostre,
		462	Toxostoma_bendirei,
		463	Toxostoma_lecontei,
		464	Toxostoma_crissale,
		465	Dumetella_carolinensis,
		466	Buphagus_africanus,
		467	Buphagus_erythrorhynchus,
		468	Cinclus_mexicanus,
		469	Cinclus_schulzi,
		470	Cinclus_pallasii,
		471	Cinclus_cinclus,
		472	Turdus_merula,
		473	Turdus_helleri,
		474	Turdus_iliacus,
		475	Turdus_cardis,
		476	Turdus_torquatus,
		477	Turdus_pilaris,
		478	Turdus_migratorius,
		479	Turdus_albicollis,
		480	Turdus_grayi,
		481	Turdus_viscivorus,
		482	Turdus_philomelos,
		483	Zoothera_naevia,
		484	Catharus_ustulatus,
		485	Catharus_fuscescens,
		486	Catharus_minimus,
		487	Catharus_guttatus,
		488	Hylocichla_mustelina,
		489	Sialia_sialis,
		490	Sialia_currucoides,
		491	Sialia_mexicana,
		492	Myadestes_palmeri,
		493	Dioptrornis_fischeri,
		494	Muscicapa_infuscata,
		495	Muscicapa_sethsmithi,
		496	Muscicapa_adusta,
		497	Muscicapa_striata,
		498	Muscicapa_cassini,
		499	Muscicapa_comitata,
		500	Muscicapa_epulata,
		501	Muscicapa_caerulescens,
		502	Sigelus_silens,
		503	Empidornis_semipartitus,
		504	Namibornis_herero,
		505	Melaenornis_edolioides,
		506	Melaenornis_pammelaina,
		507	Myioparus_plumbeus,
		508	Myioparus_griseigularis,
		509	Bradornis_infuscatus,
		510	Bradornis_pallidus,
		511	Bradornis_microrhynchus,
		512	Bradornis_mariquensis,
		513	Phoenicurus_ochruros,
		514	Phoenicurus_phoenicurus,
		515	Saxicola_torquatus,
		516	Saxicola_rubetra,
		517	Myrmecocichla_aethiops,
		518	Oenanthe_oenanthe,
		519	Ficedula_zanthopygia,
		520	Ficedula_parva,
		521	Ficedula_semitorquata,
		522	Ficedula_hypoleuca,
		523	Ficedula_albicollis,
		524	Luscinia_luscinia,
		525	Luscinia_megarhynchos,
		526	Luscinia_svecica,
		527	Erithacus_rubecula,
		528	Promerops_gurneyi,
		529	Promerops_cafer,
		530	Prunella_collaris,
		531	Prunella_modularis,
		532	Dinemellia_dinemelli,
		533	Histurgops_ruficaudus,
		534	Anaplectes_rubriceps,
		535	Amblyospiza_albifrons,
		536	Malimbus_cassini,
		537	Malimbus_erythrogaster,
		538	Malimbus_coronatus,
		539	Malimbus_malimbicus,
		540	Malimbus_nitens,
		541	Malimbus_racheliae,
		542	Malimbus_scutatus,
		543	Malimbus_ibadanensis,
		544	Malimbus_rubricollis,
		545	Ploceus_spekei,
		546	Ploceus_bertrandi,
		547	Ploceus_pelzelni,
		548	Ploceus_olivaceiceps,
		549	Ploceus_benghalensis,
		550	Ploceus_alienus,
		551	Ploceus_sanctithomae,
		552	Ploceus_tricolor,
		553	Ploceus_jacksoni,
		554	Ploceus_philippinus,
		555	Ploceus_xanthops,
		556	Ploceus_velatus,
		557	Ploceus_capensis,
		558	Ploceus_ocularis,
		559	Ploceus_luteolus,
		560	Ploceus_heuglini,
		561	Ploceus_bicolor,
		562	Ploceus_melanogaster,
		563	Ploceus_galbula,
		564	Ploceus_cucullatus,
		565	Ploceus_nigricollis,
		566	Ploceus_megarhynchus,
		567	Ploceus_intermedius,
		568	Ploceus_taeniopterus,
		569	Ploceus_melanocephalus,
		570	Ploceus_grandis,
		571	Ploceus_princeps,
		572	Ploceus_baglafecht,
		573	Ploceus_superciliosus,
		574	Ploceus_preussi,
		575	Ploceus_xanthopterus,
		576	Ploceus_nigerrimus,
		577	Ploceus_angolensis,
		578	Ploceus_vitellinus,
		579	Quelea_quelea,
		580	Quelea_cardinalis,
		581	Foudia_rubra,
		582	Foudia_flavicans,
		583	Foudia_eminentissima,
		584	Foudia_madagascariensis,
		585	Foudia_sechellarum,
		586	Euplectes_afer,
		587	Euplectes_franciscanus,
		588	Euplectes_ardens,
		589	Euplectes_hordeaceus,
		590	Euplectes_orix,
		591	Euplectes_nigroventris,
		592	Euplectes_gierowii,
		593	Euplectes_capensis,
		594	Euplectes_hartlaubi,
		595	Euplectes_jacksoni,
		596	Euplectes_progne,
		597	Euplectes_macroura,
		598	Euplectes_albonotatus,
		599	Euplectes_axillaris,
		600	Euplectes_aureus,
		601	Bubalornis_albirostris,
		602	Sporopipes_frontalis,
		603	Sporopipes_squamifrons,
		604	Plocepasser_mahali,
		605	Plocepasser_donaldsoni,
		606	Pseudonigrita_arnaudi,
		607	Philetairus_socius,
		608	Poephila_acuticauda,
		609	Taeniopygia_guttata,
		610	Padda_oryzivora,
		611	Lonchura_striata,
		612	Lagonosticta_senegala,
		613	Vidua_chalybeata,
		614	Vidua_paradisaea,
		615	Vidua_macroura,
		616	Petronia_xanthocollis,
		617	Passer_montanus,
		618	Passer_domesticus,
		619	Passer_rutilans,
		620	Passer_griseus,
		621	Petronia_petronia,
		622	Montifringilla_nivalis,
		623	Coccothraustes_coccothraustes,
		624	Mycerobas_carnipes,
		625	Pyrrhula_pyrrhula,
		626	Pinicola_enucleator,
		627	Carpodacus_rubicilla,
		628	Carpodacus_roseus,
		629	Carpodacus_puniceus,
		630	Leucosticte_atrata,
		631	Leucosticte_tephrocotis,
		632	Leucosticte_australis,
		633	Callacanthis_burtoni,
		634	Carpodacus_purpureus,
		635	Carpodacus_cassinii,
		636	Carpodacus_synoicus,
		637	Carpodacus_erythrinus,
		638	Carpodacus_mexicanus,
		639	Bucanetes_githagineus,
		640	Eremopsaltria_mongolicus,
		641	Oreomystis_mana,
		642	Vestiaria_coccinea,
		643	Himatione_sanguinea,
		644	Telespiza_cantans,
		645	Telespiza_ultima,
		646	Loxioides_bailleui,
		647	Pseudonestor_xanthophrys,
		648	Loxops_coccineus,
		649	Hemignathus_munroi,
		650	Hemignathus_virens,
		651	Paroreomyza_montana,
		652	Rhodopechys_obsoletus,
		653	Rhodopechys_sanguineus,
		654	Carduelis_chloris,
		655	Carduelis_spinoides,
		656	Serinus_mozambicus,
		657	Serinus_citrinipectus,
		658	Serinus_mennelli,
		659	Serinus_atrogularis,
		660	Serinus_scotops,
		661	Serinus_burtoni,
		662	Serinus_albogularis,
		663	Serinus_leucopterus,
		664	Serinus_syriacus,
		665	Serinus_gularis,
		666	Serinus_flaviventris,
		667	Serinus_sulphuratus,
		668	Serinus_totta,
		669	Serinus_striolatus,
		670	Serinus_tristriatus,
		671	Serinus_nigriceps,
		672	Serinus_canaria,
		673	Serinus_canicollis,
		674	Serinus_flavivertex,
		675	Serinus_alario,
		676	Serinus_pusillus,
		677	Serinus_serinus,
		678	Carduelis_hornemanni,
		679	Carduelis_flammea,
		680	Loxia_leucoptera,
		681	Loxia_scotica,
		682	Loxia_curvirostra,
		683	Carduelis_carduelis,
		684	Carduelis_citrinella,
		685	Carduelis_flavirostris,
		686	Carduelis_cannabina,
		687	Carduelis_pinus,
		688	Carduelis_spinus,
		689	Carduelis_psaltria,
		690	Carduelis_lawrencei,
		691	Carduelis_tristis,
		692	Fringilla_coelebs,
		693	Fringilla_teydea,
		694	Fringilla_montifringilla,
		695	Calcarius_ornatus,
		696	Calcarius_pictus,
		697	Calcarius_lapponicus,
		698	Calcarius_mccownii,
		699	Plectrophenax_nivalis,
		700	Icterus_galbula,
		701	Icterus_pustulatus,
		702	Icterus_bullockii,
		703	Icterus_gularis,
		704	Agelasticus_thilius,
		705	Agelaioides_badius,
		706	Chrysomus_icterocephalus,
		707	Curaeus_curaeus,
		708	Amblyramphus_holosericeus,
		709	Dives_dives,
		710	Nesopsar_nigerrimus,
		711	Agelaius_phoeniceus,
		712	Agelaius_assimilis,
		713	Agelaius_tricolor,
		714	Agelaius_xanthomus,
		715	Agelaius_humeralis,
		716	Molothrus_aeneus,
		717	Molothrus_ater,
		718	Molothrus_rufoaxillaris,
		719	Quiscalus_lugubris,
		720	Quiscalus_major,
		721	Quiscalus_mexicanus,
		722	Quiscalus_quiscula,
		723	Euphagus_carolinus,
		724	Euphagus_cyanocephalus,
		725	Clypicterus_oseryi,
		726	Cacicus_haemorrhous,
		727	Cacicus_uropygialis,
		728	Cacicus_cela,
		729	Cacicus_chrysopterus,
		730	Cacicus_solitarius,
		731	Psarocolius_angustifrons,
		732	Psarocolius_atrovirens,
		733	Psarocolius_wagleri,
		734	Psarocolius_bifasciatus,
		735	Psarocolius_guatimozinus,
		736	Psarocolius_viridis,
		737	Sturnella_neglecta,
		738	Sturnella_defilippii,
		739	Sturnella_magna,
		740	Sturnella_loyca,
		741	Sturnella_superciliaris,
		742	Sturnella_bellicosa,
		743	Dolichonyx_oryzivorus,
		744	Xanthocephalus_xanthocephalus,
		745	Emberiza_striolata,
		746	Emberiza_tahapisi,
		747	Emberiza_impetuani,
		748	Emberiza_capensis,
		749	Emberiza_cabanisi,
		750	Emberiza_flaviventris,
		751	Melophus_lathami,
		752	Miliaria_calandra,
		753	Emberiza_cia,
		754	Emberiza_cioides,
		755	Emberiza_hortulana,
		756	Emberiza_cirlus,
		757	Emberiza_citrinella,
		758	Emberiza_elegans,
		759	Emberiza_schoeniclus,
		760	Aimophila_carpalis,
		761	Aimophila_aestivalis,
		762	Aimophila_botterii,
		763	Aimophila_mystacalis,
		764	Aimophila_humeralis,
		765	Arremonops_rufivirgatus,
		766	Ammodramus_savannarum,
		767	Passerella_iliaca,
		768	Junco_hyemalis,
		769	Junco_phaeonotus,
		770	Zonotrichia_albicollis,
		771	Zonotrichia_querula,
		772	Zonotrichia_atricapilla,
		773	Zonotrichia_leucophrys,
		774	Zonotrichia_capensis,
		775	Spizella_arborea,
		776	Pipilo_chlorurus,
		777	Pipilo_erythrophthalmus,
		778	Pipilo_maculatus,
		779	Pezopetes_capitalis,
		780	Pipilo_fuscus,
		781	Pipilo_aberti,
		782	Pooecetes_gramineus,
		783	Amphispiza_belli,
		784	Ammodramus_caudacutus,
		785	Ammodramus_maritimus,
		786	Ammodramus_leconteii,
		787	Ammodramus_henslowii,
		788	Ammodramus_bairdii,
		789	Melospiza_lincolnii,
		790	Melospiza_georgiana,
		791	Melospiza_melodia,
		792	Passerculus_sandwichensis,
		793	Amphispiza_bilineata,
		794	Aimophila_quinquestriata,
		795	Spizella_pallida,
		796	Spizella_passerina,
		797	Spizella_pusilla,
		798	Spizella_breweri,
		799	Spizella_atrogularis,
		800	Calamospiza_melanocorys,
		801	Chondestes_grammacus,
		802	Icteria_virens,
		803	Seiurus_aurocapilla,
		804	Mniotilta_varia,
		805	Seiurus_motacilla,
		806	Seiurus_noveboracensis,
		807	Geothlypis_trichas,
		808	Oporornis_formosus,
		809	Oporornis_tolmiei,
		810	Oporornis_philadelphia,
		811	Protonotaria_citrea,
		812	Limnothlypis_swainsonii,
		813	Vermivora_peregrina,
		814	Vermivora_ruficapilla,
		815	Vermivora_chrysoptera,
		816	Vermivora_pinus,
		817	Wilsonia_citrina,
		818	Dendroica_tigrina,
		819	Dendroica_cerulea,
		820	Dendroica_castanea,
		821	Dendroica_striata,
		822	Dendroica_petechia,
		823	Dendroica_pensylvanica,
		824	Dendroica_fusca,
		825	Parula_americana,
		826	Dendroica_caerulescens,
		827	Setophaga_ruticilla,
		828	Dendroica_adelaidae,
		829	Dendroica_nigrescens,
		830	Dendroica_virens,
		831	Dendroica_townsendi,
		832	Dendroica_discolor,
		833	Dendroica_coronata,
		834	Dendroica_dominica,
		835	Dendroica_palmarum,
		836	Dendroica_magnolia,
		837	Wilsonia_pusilla,
		838	Wilsonia_canadensis,
		839	Myioborus_pictus,
		840	Pheucticus_ludovicianus,
		841	Pheucticus_melanocephalus,
		842	Spiza_americana,
		843	Passerina_caerulea,
		844	Passerina_amoena,
		845	Passerina_ciris,
		846	Passerina_versicolor,
		847	Passerina_leclancherii,
		848	Passerina_cyanea,
		849	Piranga_rubra,
		850	Piranga_olivacea,
		851	Piranga_ludoviciana,
		852	Cardinalis_cardinalis,
		853	Thraupis_episcopus,
		854	Geospiza_conirostris,
		855	Geospiza_fuliginosa,
		856	Geospiza_difficilis,
		857	Geospiza_magnirostris,
		858	Geospiza_scandens,
		859	Geospiza_fortis,
		860	Tiaris_olivaceus,
		861	Nesospiza_acunhae,
		862	Sporophila_minuta,
		863	Ramphocelus_costaricensis,
		864	Volatinia_jacarina,
		865	Tmetothylacus_tenellus,
		866	Dendronanthus_indicus,
		867	Motacilla_capensis,
		868	Motacilla_clara,
		869	Motacilla_cinerea,
		870	Motacilla_grandis,
		871	Motacilla_madaraspatensis,
		872	Motacilla_flava,
		873	Motacilla_citreola,
		874	Motacilla_alba,
		875	Motacilla_aguimp,
		876	Anthus_campestris,
		877	Anthus_novaeseelandiae,
		878	Anthus_similis,
		879	Anthus_lutescens,
		880	Anthus_crenatus,
		881	Anthus_melindae,
		882	Anthus_leucophrys,
		883	Anthus_vaalensis,
		884	Anthus_hoeschi,
		885	Anthus_lineiventris,
		886	Anthus_pratensis,
		887	Anthus_spinoletta,
		888	Anthus_petrosus,
		889	Anthus_trivialis,
		890	Anthus_chloris,
		891	Macronyx_ameliae,
		892	Macronyx_sharpei,
		893	Macronyx_croceus,
		894	Macronyx_capensis,
		895	Macronyx_aurantiigula,
		896	Macronyx_fuellebornii,
		897	Nectarinia_coccinigaster,
		898	Nectarinia_dussumieri,
		899	Nectarinia_osea
	;
	TREE * UNTITLED = [&R] (((1:28.16350576,(((((2:2.002767765,3:2.002767765):6.528457338,((((4:6.031648242,(5:2.447712511,6:2.447712511):3.583935731):1.004536293,(7:3.692165677,8:3.692165677):3.344018859):0.2237353244,9:7.25991986):0.2860629354,10:7.545982795):0.9852423069):5.75433436,11:14.28555946):1.817839868,((12:0.8852518655,13:0.8852518655):11.37481353,14:12.2600654):3.843333936):2.339935272,1…
END;
