# Supplementary material for: Polygyny is linked to accelerated birdsong evolution but not to larger song repertoires
Source: Nat Commun. 2019 Feb 21;10:884. doi: 10.1038/s41467-019-08621-3 (PMC6385279; doi:10.1038/s41467-019-08621-3)
Supplement: Supplementary file 9 — Supplementary Software 1 [file 41467_2019_8621_MOESM9_ESM.zip › Final Revision Code/MacOnly BayesTraits Code/samplematezillaHack39.nex]

#NEXUS
[R-package APE, Thu Jan 11 18:46:48 2018]
BEGIN TAXA;
	DIMENSIONS NTAX = 899;
	TAXLABELS
		Myiarchus_crinitus
		Myiarchus_cinerascens
		Tyrannus_tyrannus
		Pyrocephalus_rubinus
		Empidonax_virescens
		Empidonax_difficilis
		Empidonax_flaviventris
		Empidonax_minimus
		Empidonax_traillii
		Empidonax_alnorum
		Contopus_sordidulus
		Sayornis_nigricans
		Sayornis_phoebe
		Elaenia_chiriquensis
		Oxyruncus_cristatus
		Cercomacra_tyrannina
		Gymnopithys_leucaspis
		Conopophaga_lineata
		Xenops_minutus
		Leptasthenura_striolata
		Leptasthenura_yanacensis
		Cranioleuca_erythrops
		Synallaxis_brachyura
		Synallaxis_erythrothorax
		Synallaxis_zimmeri
		Pseudoseisura_lophotes
		Pseudoseisura_cristata
		Phacellodomus_striaticollis
		Phacellodomus_maculipectus
		Cinclodes_antarcticus
		Cinclodes_fuscus
		Cinclodes_albidiventris
		Cinclodes_comechingonus
		Cinclodes_albiventris
		Furnarius_rufus
		Automolus_rubiginosus
		Automolus_ochrolaemus
		Thripadectes_rufobrunneus
		Sclerurus_caudacutus
		Sclerurus_guatemalensis
		Ailuroedus_crassirostris
		Ailuroedus_melanotis
		Scenopoeetes_dentirostris
		Prionodura_newtoniana
		Chlamydera_maculata
		Chlamydera_lauterbachi
		Chlamydera_nuchalis
		Chlamydera_cerviniventris
		Chlamydera_guttata
		Ptilonorhynchus_violaceus
		Malurus_coronatus
		Malurus_pulcherrimus
		Malurus_cyaneus
		Malurus_splendens
		Malurus_elegans
		Malurus_lamberti
		Malurus_amabilis
		Malurus_alboscapulatus
		Malurus_melanocephalus
		Malurus_cyanocephalus
		Malurus_leucopterus
		Pardalotus_punctatus
		Pardalotus_striatus
		Pardalotus_quadragintus
		Manorina_melanocephala
		Sericornis_frontalis
		Pycnoptilus_floccosus
		Acanthornis_magna
		Gerygone_igata
		Pomatostomus_temporalis
		Orthonyx_spaldingii
		Notiomystis_cincta
		Laniarius_erythrogaster
		Malaconotus_blanchoti
		Tchagra_minutus
		Dryoscopus_cubla
		Platysteira_chalybea
		Platysteira_concreta
		Platysteira_cyanea
		Platysteira_peltata
		Platysteira_castanea
		Batis_occulta
		Euryceros_prevostii
		Tylas_eduardi
		Calicalicus_madagascariensis
		Vanga_curvirostris
		Prionops_retzii
		Tephrodornis_pondicerianus
		Gymnorhina_tibicen
		Coracina_azurea
		Lalage_tricolor
		Campephaga_phoenicea
		Campephaga_quiscalina
		Coracina_cinerea
		Mohoua_ochrocephala
		Mohoua_albicilla
		Mohoua_novaeseelandiae
		Psophodes_olivaceus
		Lanius_nubicus
		Lanius_collaris
		Lanius_minor
		Lanius_senator
		Lanius_tigrinus
		Lanius_vittatus
		Lanius_collurio
		Lanius_schach
		Lanius_bucephalus
		Lanius_gubernator
		Lanius_dorsalis
		Lanius_excubitor
		Lanius_sphenocercus
		Lanius_ludovicianus
		Lanius_somalicus
		Calocitta_formosa
		Cyanocitta_cristata
		Aphelocoma_californica
		Aphelocoma_insularis
		Aphelocoma_coerulescens
		Aphelocoma_ultramarina
		Corvus_monedula
		Corvus_rhipidurus
		Corvus_brachyrhynchos
		Corvus_corone
		Pica_pica
		Pica_nuttalli
		Pica_hudsonia
		Perisoreus_infaustus
		Perisoreus_canadensis
		Pyrrhocorax_graculus
		Manucodia_keraudrenii
		Manucodia_chalybatus
		Parotia_wahnesi
		Parotia_carolae
		Pteridophora_alberti
		Paradisaea_minor
		Cicinnurus_magnificus
		Epimachus_meyeri
		Epimachus_fastuosus
		Epimachus_albertisi
		Ptiloris_magnificus
		Lophorina_superba
		Terpsiphone_corvina
		Terpsiphone_rufocinerea
		Terpsiphone_atrochalybeia
		Terpsiphone_rufiventer
		Terpsiphone_bedfordi
		Terpsiphone_paradisi
		Terpsiphone_viridis
		Hypothymis_azurea
		Trochocercus_cyanomelas
		Trochocercus_nitens
		Chasiempis_sandwichensis
		Arses_telescophthalmus
		Grallina_cyanoleuca
		Rhipidura_leucophrys
		Dicrurus_adsimilis
		Dicrurus_forficatus
		Dicrurus_ludwigii
		Vireo_philadelphicus
		Vireo_olivaceus
		Vireo_flavoviridis
		Vireo_altiloquus
		Vireo_flavifrons
		Vireo_solitarius
		Vireo_huttoni
		Vireo_vicinior
		Vireo_bellii
		Vireo_atricapilla
		Vireo_griseus
		Cyclarhis_gujanensis
		Pachycephala_pectoralis
		Chaetops_frenatus
		Chaetops_aurantius
		Petroica_macrocephala
		Petroica_australis
		Petroica_goodenovii
		Melanodryas_cucullata
		Eopsaltria_australis
		Drymodes_brunneopygia
		Stenostira_scita
		Culicicapa_ceylonensis
		Elminia_albicauda
		Elminia_nigromitrata
		Elminia_albonotata
		Elminia_albiventris
		Parus_caeruleus
		Parus_cyanus
		Parus_albiventris
		Parus_cinerascens
		Parus_niger
		Parus_leucomelas
		Parus_palustris
		Parus_major
		Parus_atricapillus
		Parus_sclateri
		Parus_carolinensis
		Parus_cinctus
		Parus_rufescens
		Parus_hudsonicus
		Parus_montanus
		Parus_lugubris
		Parus_cristatus
		Baeolophus_inornatus
		Baeolophus_bicolor
		Baeolophus_atricristatus
		Baeolophus_wollweberi
		Parus_ater
		Parus_rufonuchalis
		Pseudopodoces_humilis
		Cephalopyrus_flammiceps
		Remiz_pendulinus
		Anthoscopus_minutus
		Anthoscopus_caroli
		Auriparus_flaviceps
		Hirundo_semirufa
		Petrochelidon_fulva
		Petrochelidon_pyrrhonota
		Hirundo_ariel
		Hirundo_rustica
		Delichon_urbicum
		Riparia_riparia
		Tachycineta_albilinea
		Tachycineta_thalassina
		Tachycineta_bicolor
		Progne_subis
		Pholidornis_rushiae
		Cettia_cetti
		Cettia_fortipes
		Phylloscopus_nitidus
		Phylloscopus_umbrovirens
		Phylloscopus_ruficapilla
		Phylloscopus_sibilatrix
		Phylloscopus_bonelli
		Phylloscopus_humei
		Phylloscopus_fuscatus
		Phylloscopus_trochilus
		Phylloscopus_collybita
		Phylloscopus_sindianus
		Psaltriparus_minimus
		Chloropeta_natalensis
		Acrocephalus_sechellensis
		Acrocephalus_stentoreus
		Acrocephalus_familiaris
		Acrocephalus_aequinoctialis
		Acrocephalus_arundinaceus
		Acrocephalus_scirpaceus
		Acrocephalus_baeticatus
		Acrocephalus_orinus
		Acrocephalus_dumetorum
		Acrocephalus_melanopogon
		Acrocephalus_schoenobaenus
		Acrocephalus_paludicola
		Acrocephalus_bistrigiceps
		Hippolais_polyglotta
		Hippolais_icterina
		Acrocephalus_palustris
		Locustella_naevia
		Locustella_fluviatilis
		Locustella_luscinioides
		Bradypterus_cinnamomeus
		Bradypterus_lopezi
		Bradypterus_barratti
		Bradypterus_baboecala
		Bradypterus_sylvaticus
		Cincloramphus_cruralis
		Bradypterus_graueri
		Acrocephalus_luscinius
		Scotocerca_inquieta
		Hyliota_flavigaster
		Hyliota_australis
		Hyliota_violacea
		Zosterops_lateralis
		Yuhina_brunneiceps
		Garrulax_morrisonianus
		Turdoides_altirostris
		Turdoides_squamiceps
		Sylvia_nana
		Sylvia_communis
		Sylvia_sarda
		Sylvia_deserticola
		Sylvia_undata
		Sylvia_conspicillata
		Sylvia_mystacea
		Sylvia_melanocephala
		Sylvia_cantillans
		Sylvia_melanothorax
		Sylvia_rueppelli
		Sylvia_curruca
		Sylvia_hortensis
		Sylvia_leucomelaena
		Sylvia_buryi
		Sylvia_subcaerulea
		Sylvia_boehmi
		Sylvia_nisoria
		Sylvia_borin
		Sylvia_atricapilla
		Chamaea_fasciata
		Paradoxornis_webbianus
		Hypergerus_atriceps
		Cisticola_anonymus
		Cisticola_cinereolus
		Cisticola_robustus
		Cisticola_tinniens
		Cisticola_exilis
		Cisticola_juncidis
		Cisticola_brunnescens
		Cisticola_ayresii
		Camaroptera_brachyura
		Camaroptera_superciliaris
		Apalis_thoracica
		Eremomela_icteropygialis
		Prinia_gracilis
		Andropadus_importunus
		Bleda_syndactylus
		Bleda_notatus
		Chlorocichla_flaviventris
		Andropadus_nigriceps
		Andropadus_milanjensis
		Phyllastrephus_flavostriatus
		Phyllastrephus_terrestris
		Phyllastrephus_cabanisi
		Phyllastrephus_fischeri
		Phyllastrephus_debilis
		Phyllastrephus_icterinus
		Andropadus_gracilis
		Criniger_calurus
		Pycnonotus_xanthopygos
		Pycnonotus_sinensis
		Pycnonotus_barbatus
		Pycnonotus_nigricans
		Pycnonotus_capensis
		Hypsipetes_olivaceus
		Ixos_amaurotis
		Alophoixus_finschii
		Melocichla_mentalis
		Sphenoeacus_afer
		Bradypterus_victorini
		Sylvietta_virens
		Sylvietta_brachyura
		Sylvietta_rufescens
		Sylvietta_whytii
		Sylvietta_denti
		Panurus_biarmicus
		Calandrella_somalica
		Calandrella_cinerea
		Lullula_arborea
		Galerida_magnirostris
		Galerida_theklae
		Galerida_modesta
		Galerida_cristata
		Alauda_razae
		Alauda_arvensis
		Spizocorys_fringillaris
		Spizocorys_conirostris
		Melanocorypha_calandra
		Eremalauda_starki
		Eremophila_alpestris
		Mirafra_hova
		Mirafra_gilletti
		Mirafra_africana
		Mirafra_africanoides
		Mirafra_poecilosterna
		Mirafra_hypermetra
		Mirafra_sabota
		Eremopterix_verticalis
		Eremopterix_australis
		Eremopterix_leucotis
		Eremopterix_leucopareia
		Eremopterix_nigriceps
		Certhilauda_barlowi
		Certhilauda_burra
		Certhilauda_albescens
		Ammomanes_deserti
		Certhilauda_subcoronata
		Certhilauda_chuana
		Heteromirafra_ruddi
		Certhilauda_erythrochlamys
		Nicator_gularis
		Nicator_chloris
		Regulus_regulus
		Regulus_ignicapilla
		Certhia_brachydactyla
		Certhia_familiaris
		Polioptila_dumicola
		Salpinctes_obsoletus
		Catherpes_mexicanus
		Campylorhynchus_nuchalis
		Campylorhynchus_brunneicapillus
		Campylorhynchus_griseus
		Thryothorus_felix
		Thryothorus_leucotis
		Thryothorus_sinaloa
		Thryothorus_rufalbus
		Thryothorus_ludovicianus
		Thryomanes_bewickii
		Troglodytes_cobbi
		Troglodytes_troglodytes
		Troglodytes_aedon
		Cistothorus_palustris
		Cistothorus_platensis
		Cistothorus_meridae
		Sitta_carolinensis
		Sitta_europaea
		Dumetella_carolinensis
		Toxostoma_curvirostre
		Toxostoma_rufum
		Toxostoma_longirostre
		Toxostoma_bendirei
		Toxostoma_lecontei
		Toxostoma_crissale
		Oreoscoptes_montanus
		Mimus_patagonicus
		Mimus_thenca
		Mimus_gundlachii
		Mimus_parvulus
		Mimus_polyglottos
		Mimus_gilvus
		Mimus_longicaudatus
		Creatophora_cinerea
		Sturnus_roseus
		Acridotheres_ginginianus
		Acridotheres_tristis
		Acridotheres_cristatellus
		Acridotheres_fuscus
		Leucopsar_rothschildi
		Sturnus_malabaricus
		Sturnus_pagodarum
		Sturnus_philippensis
		Sturnus_sturninus
		Sturnus_contra
		Sturnus_unicolor
		Sturnus_vulgaris
		Cinnyricinclus_leucogaster
		Onychognathus_tenuirostris
		Onychognathus_nabouroup
		Onychognathus_salvadorii
		Onychognathus_albirostris
		Onychognathus_tristramii
		Onychognathus_walleri
		Onychognathus_morio
		Speculipastor_bicolor
		Saroglossa_spiloptera
		Cosmopsarus_unicolor
		Lamprotornis_mevesii
		Lamprotornis_caudatus
		Lamprotornis_purpuroptera
		Lamprotornis_australis
		Lamprotornis_chalybaeus
		Lamprotornis_nitens
		Cosmopsarus_regius
		Lamprotornis_splendidus
		Lamprotornis_superbus
		Lamprotornis_pulcher
		Spreo_fischeri
		Spreo_bicolor
		Lamprotornis_corruscus
		Lamprotornis_purpureiceps
		Gracula_religiosa
		Mino_anais
		Aplonis_opaca
		Aplonis_dichroa
		Scissirostrum_dubium
		Buphagus_erythrorhynchus
		Buphagus_africanus
		Cinclus_mexicanus
		Cinclus_schulzi
		Cinclus_cinclus
		Cinclus_pallasii
		Sialia_mexicana
		Sialia_currucoides
		Sialia_sialis
		Myadestes_palmeri
		Turdus_viscivorus
		Turdus_philomelos
		Turdus_migratorius
		Turdus_torquatus
		Turdus_pilaris
		Turdus_cardis
		Turdus_grayi
		Turdus_albicollis
		Turdus_helleri
		Turdus_iliacus
		Turdus_merula
		Catharus_minimus
		Catharus_fuscescens
		Catharus_guttatus
		Catharus_ustulatus
		Hylocichla_mustelina
		Zoothera_naevia
		Muscicapa_comitata
		Muscicapa_sethsmithi
		Muscicapa_striata
		Muscicapa_cassini
		Muscicapa_adusta
		Muscicapa_infuscata
		Muscicapa_epulata
		Muscicapa_caerulescens
		Bradornis_infuscatus
		Bradornis_pallidus
		Bradornis_mariquensis
		Bradornis_microrhynchus
		Myioparus_plumbeus
		Myioparus_griseigularis
		Sigelus_silens
		Empidornis_semipartitus
		Namibornis_herero
		Melaenornis_edolioides
		Melaenornis_pammelaina
		Erithacus_rubecula
		Luscinia_megarhynchos
		Luscinia_luscinia
		Luscinia_svecica
		Ficedula_parva
		Ficedula_albicollis
		Ficedula_hypoleuca
		Ficedula_semitorquata
		Ficedula_zanthopygia
		Oenanthe_oenanthe
		Myrmecocichla_aethiops
		Saxicola_torquatus
		Saxicola_rubetra
		Phoenicurus_ochruros
		Phoenicurus_phoenicurus
		Dioptrornis_fischeri
		Phainopepla_nitens
		Bombycilla_cedrorum
		Bombycilla_garrulus
		Prunella_collaris
		Prunella_modularis
		Anaplectes_rubriceps
		Bubalornis_albirostris
		Dinemellia_dinemelli
		Histurgops_ruficaudus
		Malimbus_cassini
		Malimbus_erythrogaster
		Malimbus_racheliae
		Malimbus_rubricollis
		Malimbus_ibadanensis
		Malimbus_nitens
		Malimbus_malimbicus
		Malimbus_coronatus
		Malimbus_scutatus
		Ploceus_princeps
		Ploceus_bicolor
		Ploceus_nigerrimus
		Ploceus_bertrandi
		Ploceus_superciliosus
		Ploceus_nigricollis
		Ploceus_grandis
		Ploceus_ocularis
		Ploceus_velatus
		Ploceus_capensis
		Ploceus_luteolus
		Ploceus_cucullatus
		Ploceus_heuglini
		Ploceus_taeniopterus
		Ploceus_olivaceiceps
		Ploceus_melanocephalus
		Ploceus_intermedius
		Ploceus_jacksoni
		Ploceus_angolensis
		Ploceus_alienus
		Ploceus_philippinus
		Ploceus_xanthops
		Ploceus_pelzelni
		Ploceus_benghalensis
		Ploceus_xanthopterus
		Ploceus_melanogaster
		Ploceus_vitellinus
		Ploceus_spekei
		Ploceus_preussi
		Ploceus_tricolor
		Ploceus_megarhynchus
		Ploceus_baglafecht
		Ploceus_sanctithomae
		Ploceus_galbula
		Quelea_quelea
		Quelea_cardinalis
		Foudia_flavicans
		Foudia_eminentissima
		Foudia_rubra
		Foudia_madagascariensis
		Foudia_sechellarum
		Pseudonigrita_arnaudi
		Euplectes_ardens
		Euplectes_hordeaceus
		Euplectes_nigroventris
		Euplectes_orix
		Euplectes_franciscanus
		Euplectes_gierowii
		Euplectes_axillaris
		Euplectes_albonotatus
		Euplectes_hartlaubi
		Euplectes_jacksoni
		Euplectes_progne
		Euplectes_macroura
		Euplectes_capensis
		Euplectes_aureus
		Euplectes_afer
		Philetairus_socius
		Plocepasser_donaldsoni
		Plocepasser_mahali
		Sporopipes_frontalis
		Sporopipes_squamifrons
		Amblyospiza_albifrons
		Lonchura_striata
		Padda_oryzivora
		Poephila_acuticauda
		Taeniopygia_guttata
		Lagonosticta_senegala
		Vidua_macroura
		Vidua_paradisaea
		Vidua_chalybeata
		Petronia_petronia
		Montifringilla_nivalis
		Passer_montanus
		Passer_domesticus
		Passer_griseus
		Passer_rutilans
		Petronia_xanthocollis
		Motacilla_cinerea
		Motacilla_madaraspatensis
		Motacilla_citreola
		Motacilla_flava
		Motacilla_alba
		Motacilla_grandis
		Motacilla_aguimp
		Motacilla_capensis
		Motacilla_clara
		Dendronanthus_indicus
		Tmetothylacus_tenellus
		Macronyx_capensis
		Macronyx_croceus
		Macronyx_ameliae
		Macronyx_aurantiigula
		Macronyx_fuellebornii
		Macronyx_sharpei
		Anthus_novaeseelandiae
		Anthus_hoeschi
		Anthus_similis
		Anthus_campestris
		Anthus_trivialis
		Anthus_lineiventris
		Anthus_leucophrys
		Anthus_melindae
		Anthus_chloris
		Anthus_pratensis
		Anthus_petrosus
		Anthus_spinoletta
		Anthus_vaalensis
		Anthus_lutescens
		Anthus_crenatus
		Coccothraustes_coccothraustes
		Mycerobas_carnipes
		Paroreomyza_montana
		Telespiza_cantans
		Telespiza_ultima
		Loxioides_bailleui
		Himatione_sanguinea
		Vestiaria_coccinea
		Hemignathus_virens
		Hemignathus_munroi
		Oreomystis_mana
		Loxops_coccineus
		Pseudonestor_xanthophrys
		Bucanetes_githagineus
		Eremopsaltria_mongolicus
		Pyrrhula_pyrrhula
		Pinicola_enucleator
		Carpodacus_roseus
		Carpodacus_puniceus
		Carpodacus_rubicilla
		Carpodacus_synoicus
		Carpodacus_erythrinus
		Carpodacus_mexicanus
		Carpodacus_purpureus
		Carpodacus_cassinii
		Leucosticte_australis
		Leucosticte_tephrocotis
		Leucosticte_atrata
		Carduelis_chloris
		Carduelis_spinoides
		Rhodopechys_obsoletus
		Rhodopechys_sanguineus
		Carduelis_carduelis
		Serinus_serinus
		Serinus_pusillus
		Serinus_canicollis
		Serinus_flavivertex
		Serinus_nigriceps
		Serinus_syriacus
		Serinus_alario
		Serinus_mennelli
		Serinus_tristriatus
		Serinus_canaria
		Serinus_burtoni
		Serinus_gularis
		Serinus_sulphuratus
		Serinus_flaviventris
		Serinus_albogularis
		Serinus_striolatus
		Serinus_totta
		Serinus_mozambicus
		Serinus_citrinipectus
		Serinus_leucopterus
		Serinus_atrogularis
		Serinus_scotops
		Carduelis_citrinella
		Carduelis_pinus
		Carduelis_spinus
		Carduelis_psaltria
		Carduelis_lawrencei
		Carduelis_tristis
		Carduelis_cannabina
		Callacanthis_burtoni
		Carduelis_flavirostris
		Carduelis_hornemanni
		Carduelis_flammea
		Loxia_curvirostra
		Loxia_scotica
		Loxia_leucoptera
		Fringilla_coelebs
		Fringilla_teydea
		Fringilla_montifringilla
		Calcarius_mccownii
		Calcarius_ornatus
		Calcarius_pictus
		Calcarius_lapponicus
		Plectrophenax_nivalis
		Piranga_ludoviciana
		Piranga_olivacea
		Piranga_rubra
		Cardinalis_cardinalis
		Pheucticus_ludovicianus
		Pheucticus_melanocephalus
		Spiza_americana
		Passerina_caerulea
		Passerina_amoena
		Passerina_cyanea
		Passerina_leclancherii
		Passerina_ciris
		Passerina_versicolor
		Thraupis_episcopus
		Geospiza_fortis
		Geospiza_conirostris
		Geospiza_difficilis
		Geospiza_scandens
		Geospiza_fuliginosa
		Geospiza_magnirostris
		Tiaris_olivaceus
		Nesospiza_acunhae
		Sporophila_minuta
		Ramphocelus_costaricensis
		Volatinia_jacarina
		Seiurus_aurocapilla
		Vermivora_peregrina
		Vermivora_ruficapilla
		Vermivora_chrysoptera
		Vermivora_pinus
		Wilsonia_citrina
		Dendroica_magnolia
		Dendroica_fusca
		Dendroica_striata
		Dendroica_castanea
		Dendroica_pensylvanica
		Dendroica_petechia
		Dendroica_tigrina
		Dendroica_cerulea
		Setophaga_ruticilla
		Dendroica_caerulescens
		Dendroica_adelaidae
		Dendroica_virens
		Dendroica_townsendi
		Dendroica_nigrescens
		Dendroica_discolor
		Dendroica_palmarum
		Dendroica_dominica
		Dendroica_coronata
		Parula_americana
		Wilsonia_pusilla
		Wilsonia_canadensis
		Myioborus_pictus
		Mniotilta_varia
		Seiurus_motacilla
		Seiurus_noveboracensis
		Geothlypis_trichas
		Oporornis_formosus
		Oporornis_tolmiei
		Oporornis_philadelphia
		Protonotaria_citrea
		Limnothlypis_swainsonii
		Icteria_virens
		Cacicus_solitarius
		Cacicus_uropygialis
		Cacicus_cela
		Cacicus_haemorrhous
		Clypicterus_oseryi
		Cacicus_chrysopterus
		Psarocolius_bifasciatus
		Psarocolius_viridis
		Psarocolius_wagleri
		Psarocolius_guatimozinus
		Psarocolius_atrovirens
		Psarocolius_angustifrons
		Icterus_galbula
		Icterus_pustulatus
		Icterus_bullockii
		Icterus_gularis
		Dives_dives
		Nesopsar_nigerrimus
		Chrysomus_icterocephalus
		Agelaioides_badius
		Agelasticus_thilius
		Amblyramphus_holosericeus
		Curaeus_curaeus
		Molothrus_aeneus
		Molothrus_ater
		Molothrus_rufoaxillaris
		Euphagus_carolinus
		Euphagus_cyanocephalus
		Quiscalus_lugubris
		Quiscalus_mexicanus
		Quiscalus_major
		Quiscalus_quiscula
		Agelaius_tricolor
		Agelaius_phoeniceus
		Agelaius_assimilis
		Agelaius_xanthomus
		Agelaius_humeralis
		Sturnella_bellicosa
		Sturnella_defilippii
		Sturnella_magna
		Sturnella_neglecta
		Sturnella_loyca
		Sturnella_superciliaris
		Dolichonyx_oryzivorus
		Xanthocephalus_xanthocephalus
		Melophus_lathami
		Emberiza_hortulana
		Emberiza_citrinella
		Emberiza_cirlus
		Emberiza_cia
		Emberiza_cioides
		Miliaria_calandra
		Emberiza_schoeniclus
		Emberiza_elegans
		Emberiza_flaviventris
		Emberiza_cabanisi
		Emberiza_capensis
		Emberiza_tahapisi
		Emberiza_striolata
		Emberiza_impetuani
		Aimophila_aestivalis
		Aimophila_botterii
		Aimophila_mystacalis
		Aimophila_humeralis
		Aimophila_carpalis
		Ammodramus_savannarum
		Arremonops_rufivirgatus
		Amphispiza_bilineata
		Aimophila_quinquestriata
		Spizella_atrogularis
		Spizella_pallida
		Spizella_passerina
		Spizella_pusilla
		Spizella_breweri
		Amphispiza_belli
		Pooecetes_gramineus
		Ammodramus_caudacutus
		Ammodramus_maritimus
		Ammodramus_leconteii
		Passerculus_sandwichensis
		Melospiza_georgiana
		Melospiza_lincolnii
		Melospiza_melodia
		Ammodramus_bairdii
		Ammodramus_henslowii
		Pipilo_aberti
		Pipilo_fuscus
		Pipilo_erythrophthalmus
		Pipilo_maculatus
		Pipilo_chlorurus
		Pezopetes_capitalis
		Junco_phaeonotus
		Junco_hyemalis
		Zonotrichia_capensis
		Zonotrichia_leucophrys
		Zonotrichia_atricapilla
		Zonotrichia_querula
		Zonotrichia_albicollis
		Spizella_arborea
		Passerella_iliaca
		Calamospiza_melanocorys
		Chondestes_grammacus
		Nectarinia_osea
		Nectarinia_coccinigaster
		Nectarinia_dussumieri
		Promerops_gurneyi
		Promerops_cafer
	;
END;
BEGIN TREES;
	TRANSLATE
		1	Myiarchus_crinitus,
		2	Myiarchus_cinerascens,
		3	Tyrannus_tyrannus,
		4	Pyrocephalus_rubinus,
		5	Empidonax_virescens,
		6	Empidonax_difficilis,
		7	Empidonax_flaviventris,
		8	Empidonax_minimus,
		9	Empidonax_traillii,
		10	Empidonax_alnorum,
		11	Contopus_sordidulus,
		12	Sayornis_nigricans,
		13	Sayornis_phoebe,
		14	Elaenia_chiriquensis,
		15	Oxyruncus_cristatus,
		16	Cercomacra_tyrannina,
		17	Gymnopithys_leucaspis,
		18	Conopophaga_lineata,
		19	Xenops_minutus,
		20	Leptasthenura_striolata,
		21	Leptasthenura_yanacensis,
		22	Cranioleuca_erythrops,
		23	Synallaxis_brachyura,
		24	Synallaxis_erythrothorax,
		25	Synallaxis_zimmeri,
		26	Pseudoseisura_lophotes,
		27	Pseudoseisura_cristata,
		28	Phacellodomus_striaticollis,
		29	Phacellodomus_maculipectus,
		30	Cinclodes_antarcticus,
		31	Cinclodes_fuscus,
		32	Cinclodes_albidiventris,
		33	Cinclodes_comechingonus,
		34	Cinclodes_albiventris,
		35	Furnarius_rufus,
		36	Automolus_rubiginosus,
		37	Automolus_ochrolaemus,
		38	Thripadectes_rufobrunneus,
		39	Sclerurus_caudacutus,
		40	Sclerurus_guatemalensis,
		41	Ailuroedus_crassirostris,
		42	Ailuroedus_melanotis,
		43	Scenopoeetes_dentirostris,
		44	Prionodura_newtoniana,
		45	Chlamydera_maculata,
		46	Chlamydera_lauterbachi,
		47	Chlamydera_nuchalis,
		48	Chlamydera_cerviniventris,
		49	Chlamydera_guttata,
		50	Ptilonorhynchus_violaceus,
		51	Malurus_coronatus,
		52	Malurus_pulcherrimus,
		53	Malurus_cyaneus,
		54	Malurus_splendens,
		55	Malurus_elegans,
		56	Malurus_lamberti,
		57	Malurus_amabilis,
		58	Malurus_alboscapulatus,
		59	Malurus_melanocephalus,
		60	Malurus_cyanocephalus,
		61	Malurus_leucopterus,
		62	Pardalotus_punctatus,
		63	Pardalotus_striatus,
		64	Pardalotus_quadragintus,
		65	Manorina_melanocephala,
		66	Sericornis_frontalis,
		67	Pycnoptilus_floccosus,
		68	Acanthornis_magna,
		69	Gerygone_igata,
		70	Pomatostomus_temporalis,
		71	Orthonyx_spaldingii,
		72	Notiomystis_cincta,
		73	Laniarius_erythrogaster,
		74	Malaconotus_blanchoti,
		75	Tchagra_minutus,
		76	Dryoscopus_cubla,
		77	Platysteira_chalybea,
		78	Platysteira_concreta,
		79	Platysteira_cyanea,
		80	Platysteira_peltata,
		81	Platysteira_castanea,
		82	Batis_occulta,
		83	Euryceros_prevostii,
		84	Tylas_eduardi,
		85	Calicalicus_madagascariensis,
		86	Vanga_curvirostris,
		87	Prionops_retzii,
		88	Tephrodornis_pondicerianus,
		89	Gymnorhina_tibicen,
		90	Coracina_azurea,
		91	Lalage_tricolor,
		92	Campephaga_phoenicea,
		93	Campephaga_quiscalina,
		94	Coracina_cinerea,
		95	Mohoua_ochrocephala,
		96	Mohoua_albicilla,
		97	Mohoua_novaeseelandiae,
		98	Psophodes_olivaceus,
		99	Lanius_nubicus,
		100	Lanius_collaris,
		101	Lanius_minor,
		102	Lanius_senator,
		103	Lanius_tigrinus,
		104	Lanius_vittatus,
		105	Lanius_collurio,
		106	Lanius_schach,
		107	Lanius_bucephalus,
		108	Lanius_gubernator,
		109	Lanius_dorsalis,
		110	Lanius_excubitor,
		111	Lanius_sphenocercus,
		112	Lanius_ludovicianus,
		113	Lanius_somalicus,
		114	Calocitta_formosa,
		115	Cyanocitta_cristata,
		116	Aphelocoma_californica,
		117	Aphelocoma_insularis,
		118	Aphelocoma_coerulescens,
		119	Aphelocoma_ultramarina,
		120	Corvus_monedula,
		121	Corvus_rhipidurus,
		122	Corvus_brachyrhynchos,
		123	Corvus_corone,
		124	Pica_pica,
		125	Pica_nuttalli,
		126	Pica_hudsonia,
		127	Perisoreus_infaustus,
		128	Perisoreus_canadensis,
		129	Pyrrhocorax_graculus,
		130	Manucodia_keraudrenii,
		131	Manucodia_chalybatus,
		132	Parotia_wahnesi,
		133	Parotia_carolae,
		134	Pteridophora_alberti,
		135	Paradisaea_minor,
		136	Cicinnurus_magnificus,
		137	Epimachus_meyeri,
		138	Epimachus_fastuosus,
		139	Epimachus_albertisi,
		140	Ptiloris_magnificus,
		141	Lophorina_superba,
		142	Terpsiphone_corvina,
		143	Terpsiphone_rufocinerea,
		144	Terpsiphone_atrochalybeia,
		145	Terpsiphone_rufiventer,
		146	Terpsiphone_bedfordi,
		147	Terpsiphone_paradisi,
		148	Terpsiphone_viridis,
		149	Hypothymis_azurea,
		150	Trochocercus_cyanomelas,
		151	Trochocercus_nitens,
		152	Chasiempis_sandwichensis,
		153	Arses_telescophthalmus,
		154	Grallina_cyanoleuca,
		155	Rhipidura_leucophrys,
		156	Dicrurus_adsimilis,
		157	Dicrurus_forficatus,
		158	Dicrurus_ludwigii,
		159	Vireo_philadelphicus,
		160	Vireo_olivaceus,
		161	Vireo_flavoviridis,
		162	Vireo_altiloquus,
		163	Vireo_flavifrons,
		164	Vireo_solitarius,
		165	Vireo_huttoni,
		166	Vireo_vicinior,
		167	Vireo_bellii,
		168	Vireo_atricapilla,
		169	Vireo_griseus,
		170	Cyclarhis_gujanensis,
		171	Pachycephala_pectoralis,
		172	Chaetops_frenatus,
		173	Chaetops_aurantius,
		174	Petroica_macrocephala,
		175	Petroica_australis,
		176	Petroica_goodenovii,
		177	Melanodryas_cucullata,
		178	Eopsaltria_australis,
		179	Drymodes_brunneopygia,
		180	Stenostira_scita,
		181	Culicicapa_ceylonensis,
		182	Elminia_albicauda,
		183	Elminia_nigromitrata,
		184	Elminia_albonotata,
		185	Elminia_albiventris,
		186	Parus_caeruleus,
		187	Parus_cyanus,
		188	Parus_albiventris,
		189	Parus_cinerascens,
		190	Parus_niger,
		191	Parus_leucomelas,
		192	Parus_palustris,
		193	Parus_major,
		194	Parus_atricapillus,
		195	Parus_sclateri,
		196	Parus_carolinensis,
		197	Parus_cinctus,
		198	Parus_rufescens,
		199	Parus_hudsonicus,
		200	Parus_montanus,
		201	Parus_lugubris,
		202	Parus_cristatus,
		203	Baeolophus_inornatus,
		204	Baeolophus_bicolor,
		205	Baeolophus_atricristatus,
		206	Baeolophus_wollweberi,
		207	Parus_ater,
		208	Parus_rufonuchalis,
		209	Pseudopodoces_humilis,
		210	Cephalopyrus_flammiceps,
		211	Remiz_pendulinus,
		212	Anthoscopus_minutus,
		213	Anthoscopus_caroli,
		214	Auriparus_flaviceps,
		215	Hirundo_semirufa,
		216	Petrochelidon_fulva,
		217	Petrochelidon_pyrrhonota,
		218	Hirundo_ariel,
		219	Hirundo_rustica,
		220	Delichon_urbicum,
		221	Riparia_riparia,
		222	Tachycineta_albilinea,
		223	Tachycineta_thalassina,
		224	Tachycineta_bicolor,
		225	Progne_subis,
		226	Pholidornis_rushiae,
		227	Cettia_cetti,
		228	Cettia_fortipes,
		229	Phylloscopus_nitidus,
		230	Phylloscopus_umbrovirens,
		231	Phylloscopus_ruficapilla,
		232	Phylloscopus_sibilatrix,
		233	Phylloscopus_bonelli,
		234	Phylloscopus_humei,
		235	Phylloscopus_fuscatus,
		236	Phylloscopus_trochilus,
		237	Phylloscopus_collybita,
		238	Phylloscopus_sindianus,
		239	Psaltriparus_minimus,
		240	Chloropeta_natalensis,
		241	Acrocephalus_sechellensis,
		242	Acrocephalus_stentoreus,
		243	Acrocephalus_familiaris,
		244	Acrocephalus_aequinoctialis,
		245	Acrocephalus_arundinaceus,
		246	Acrocephalus_scirpaceus,
		247	Acrocephalus_baeticatus,
		248	Acrocephalus_orinus,
		249	Acrocephalus_dumetorum,
		250	Acrocephalus_melanopogon,
		251	Acrocephalus_schoenobaenus,
		252	Acrocephalus_paludicola,
		253	Acrocephalus_bistrigiceps,
		254	Hippolais_polyglotta,
		255	Hippolais_icterina,
		256	Acrocephalus_palustris,
		257	Locustella_naevia,
		258	Locustella_fluviatilis,
		259	Locustella_luscinioides,
		260	Bradypterus_cinnamomeus,
		261	Bradypterus_lopezi,
		262	Bradypterus_barratti,
		263	Bradypterus_baboecala,
		264	Bradypterus_sylvaticus,
		265	Cincloramphus_cruralis,
		266	Bradypterus_graueri,
		267	Acrocephalus_luscinius,
		268	Scotocerca_inquieta,
		269	Hyliota_flavigaster,
		270	Hyliota_australis,
		271	Hyliota_violacea,
		272	Zosterops_lateralis,
		273	Yuhina_brunneiceps,
		274	Garrulax_morrisonianus,
		275	Turdoides_altirostris,
		276	Turdoides_squamiceps,
		277	Sylvia_nana,
		278	Sylvia_communis,
		279	Sylvia_sarda,
		280	Sylvia_deserticola,
		281	Sylvia_undata,
		282	Sylvia_conspicillata,
		283	Sylvia_mystacea,
		284	Sylvia_melanocephala,
		285	Sylvia_cantillans,
		286	Sylvia_melanothorax,
		287	Sylvia_rueppelli,
		288	Sylvia_curruca,
		289	Sylvia_hortensis,
		290	Sylvia_leucomelaena,
		291	Sylvia_buryi,
		292	Sylvia_subcaerulea,
		293	Sylvia_boehmi,
		294	Sylvia_nisoria,
		295	Sylvia_borin,
		296	Sylvia_atricapilla,
		297	Chamaea_fasciata,
		298	Paradoxornis_webbianus,
		299	Hypergerus_atriceps,
		300	Cisticola_anonymus,
		301	Cisticola_cinereolus,
		302	Cisticola_robustus,
		303	Cisticola_tinniens,
		304	Cisticola_exilis,
		305	Cisticola_juncidis,
		306	Cisticola_brunnescens,
		307	Cisticola_ayresii,
		308	Camaroptera_brachyura,
		309	Camaroptera_superciliaris,
		310	Apalis_thoracica,
		311	Eremomela_icteropygialis,
		312	Prinia_gracilis,
		313	Andropadus_importunus,
		314	Bleda_syndactylus,
		315	Bleda_notatus,
		316	Chlorocichla_flaviventris,
		317	Andropadus_nigriceps,
		318	Andropadus_milanjensis,
		319	Phyllastrephus_flavostriatus,
		320	Phyllastrephus_terrestris,
		321	Phyllastrephus_cabanisi,
		322	Phyllastrephus_fischeri,
		323	Phyllastrephus_debilis,
		324	Phyllastrephus_icterinus,
		325	Andropadus_gracilis,
		326	Criniger_calurus,
		327	Pycnonotus_xanthopygos,
		328	Pycnonotus_sinensis,
		329	Pycnonotus_barbatus,
		330	Pycnonotus_nigricans,
		331	Pycnonotus_capensis,
		332	Hypsipetes_olivaceus,
		333	Ixos_amaurotis,
		334	Alophoixus_finschii,
		335	Melocichla_mentalis,
		336	Sphenoeacus_afer,
		337	Bradypterus_victorini,
		338	Sylvietta_virens,
		339	Sylvietta_brachyura,
		340	Sylvietta_rufescens,
		341	Sylvietta_whytii,
		342	Sylvietta_denti,
		343	Panurus_biarmicus,
		344	Calandrella_somalica,
		345	Calandrella_cinerea,
		346	Lullula_arborea,
		347	Galerida_magnirostris,
		348	Galerida_theklae,
		349	Galerida_modesta,
		350	Galerida_cristata,
		351	Alauda_razae,
		352	Alauda_arvensis,
		353	Spizocorys_fringillaris,
		354	Spizocorys_conirostris,
		355	Melanocorypha_calandra,
		356	Eremalauda_starki,
		357	Eremophila_alpestris,
		358	Mirafra_hova,
		359	Mirafra_gilletti,
		360	Mirafra_africana,
		361	Mirafra_africanoides,
		362	Mirafra_poecilosterna,
		363	Mirafra_hypermetra,
		364	Mirafra_sabota,
		365	Eremopterix_verticalis,
		366	Eremopterix_australis,
		367	Eremopterix_leucotis,
		368	Eremopterix_leucopareia,
		369	Eremopterix_nigriceps,
		370	Certhilauda_barlowi,
		371	Certhilauda_burra,
		372	Certhilauda_albescens,
		373	Ammomanes_deserti,
		374	Certhilauda_subcoronata,
		375	Certhilauda_chuana,
		376	Heteromirafra_ruddi,
		377	Certhilauda_erythrochlamys,
		378	Nicator_gularis,
		379	Nicator_chloris,
		380	Regulus_regulus,
		381	Regulus_ignicapilla,
		382	Certhia_brachydactyla,
		383	Certhia_familiaris,
		384	Polioptila_dumicola,
		385	Salpinctes_obsoletus,
		386	Catherpes_mexicanus,
		387	Campylorhynchus_nuchalis,
		388	Campylorhynchus_brunneicapillus,
		389	Campylorhynchus_griseus,
		390	Thryothorus_felix,
		391	Thryothorus_leucotis,
		392	Thryothorus_sinaloa,
		393	Thryothorus_rufalbus,
		394	Thryothorus_ludovicianus,
		395	Thryomanes_bewickii,
		396	Troglodytes_cobbi,
		397	Troglodytes_troglodytes,
		398	Troglodytes_aedon,
		399	Cistothorus_palustris,
		400	Cistothorus_platensis,
		401	Cistothorus_meridae,
		402	Sitta_carolinensis,
		403	Sitta_europaea,
		404	Dumetella_carolinensis,
		405	Toxostoma_curvirostre,
		406	Toxostoma_rufum,
		407	Toxostoma_longirostre,
		408	Toxostoma_bendirei,
		409	Toxostoma_lecontei,
		410	Toxostoma_crissale,
		411	Oreoscoptes_montanus,
		412	Mimus_patagonicus,
		413	Mimus_thenca,
		414	Mimus_gundlachii,
		415	Mimus_parvulus,
		416	Mimus_polyglottos,
		417	Mimus_gilvus,
		418	Mimus_longicaudatus,
		419	Creatophora_cinerea,
		420	Sturnus_roseus,
		421	Acridotheres_ginginianus,
		422	Acridotheres_tristis,
		423	Acridotheres_cristatellus,
		424	Acridotheres_fuscus,
		425	Leucopsar_rothschildi,
		426	Sturnus_malabaricus,
		427	Sturnus_pagodarum,
		428	Sturnus_philippensis,
		429	Sturnus_sturninus,
		430	Sturnus_contra,
		431	Sturnus_unicolor,
		432	Sturnus_vulgaris,
		433	Cinnyricinclus_leucogaster,
		434	Onychognathus_tenuirostris,
		435	Onychognathus_nabouroup,
		436	Onychognathus_salvadorii,
		437	Onychognathus_albirostris,
		438	Onychognathus_tristramii,
		439	Onychognathus_walleri,
		440	Onychognathus_morio,
		441	Speculipastor_bicolor,
		442	Saroglossa_spiloptera,
		443	Cosmopsarus_unicolor,
		444	Lamprotornis_mevesii,
		445	Lamprotornis_caudatus,
		446	Lamprotornis_purpuroptera,
		447	Lamprotornis_australis,
		448	Lamprotornis_chalybaeus,
		449	Lamprotornis_nitens,
		450	Cosmopsarus_regius,
		451	Lamprotornis_splendidus,
		452	Lamprotornis_superbus,
		453	Lamprotornis_pulcher,
		454	Spreo_fischeri,
		455	Spreo_bicolor,
		456	Lamprotornis_corruscus,
		457	Lamprotornis_purpureiceps,
		458	Gracula_religiosa,
		459	Mino_anais,
		460	Aplonis_opaca,
		461	Aplonis_dichroa,
		462	Scissirostrum_dubium,
		463	Buphagus_erythrorhynchus,
		464	Buphagus_africanus,
		465	Cinclus_mexicanus,
		466	Cinclus_schulzi,
		467	Cinclus_cinclus,
		468	Cinclus_pallasii,
		469	Sialia_mexicana,
		470	Sialia_currucoides,
		471	Sialia_sialis,
		472	Myadestes_palmeri,
		473	Turdus_viscivorus,
		474	Turdus_philomelos,
		475	Turdus_migratorius,
		476	Turdus_torquatus,
		477	Turdus_pilaris,
		478	Turdus_cardis,
		479	Turdus_grayi,
		480	Turdus_albicollis,
		481	Turdus_helleri,
		482	Turdus_iliacus,
		483	Turdus_merula,
		484	Catharus_minimus,
		485	Catharus_fuscescens,
		486	Catharus_guttatus,
		487	Catharus_ustulatus,
		488	Hylocichla_mustelina,
		489	Zoothera_naevia,
		490	Muscicapa_comitata,
		491	Muscicapa_sethsmithi,
		492	Muscicapa_striata,
		493	Muscicapa_cassini,
		494	Muscicapa_adusta,
		495	Muscicapa_infuscata,
		496	Muscicapa_epulata,
		497	Muscicapa_caerulescens,
		498	Bradornis_infuscatus,
		499	Bradornis_pallidus,
		500	Bradornis_mariquensis,
		501	Bradornis_microrhynchus,
		502	Myioparus_plumbeus,
		503	Myioparus_griseigularis,
		504	Sigelus_silens,
		505	Empidornis_semipartitus,
		506	Namibornis_herero,
		507	Melaenornis_edolioides,
		508	Melaenornis_pammelaina,
		509	Erithacus_rubecula,
		510	Luscinia_megarhynchos,
		511	Luscinia_luscinia,
		512	Luscinia_svecica,
		513	Ficedula_parva,
		514	Ficedula_albicollis,
		515	Ficedula_hypoleuca,
		516	Ficedula_semitorquata,
		517	Ficedula_zanthopygia,
		518	Oenanthe_oenanthe,
		519	Myrmecocichla_aethiops,
		520	Saxicola_torquatus,
		521	Saxicola_rubetra,
		522	Phoenicurus_ochruros,
		523	Phoenicurus_phoenicurus,
		524	Dioptrornis_fischeri,
		525	Phainopepla_nitens,
		526	Bombycilla_cedrorum,
		527	Bombycilla_garrulus,
		528	Prunella_collaris,
		529	Prunella_modularis,
		530	Anaplectes_rubriceps,
		531	Bubalornis_albirostris,
		532	Dinemellia_dinemelli,
		533	Histurgops_ruficaudus,
		534	Malimbus_cassini,
		535	Malimbus_erythrogaster,
		536	Malimbus_racheliae,
		537	Malimbus_rubricollis,
		538	Malimbus_ibadanensis,
		539	Malimbus_nitens,
		540	Malimbus_malimbicus,
		541	Malimbus_coronatus,
		542	Malimbus_scutatus,
		543	Ploceus_princeps,
		544	Ploceus_bicolor,
		545	Ploceus_nigerrimus,
		546	Ploceus_bertrandi,
		547	Ploceus_superciliosus,
		548	Ploceus_nigricollis,
		549	Ploceus_grandis,
		550	Ploceus_ocularis,
		551	Ploceus_velatus,
		552	Ploceus_capensis,
		553	Ploceus_luteolus,
		554	Ploceus_cucullatus,
		555	Ploceus_heuglini,
		556	Ploceus_taeniopterus,
		557	Ploceus_olivaceiceps,
		558	Ploceus_melanocephalus,
		559	Ploceus_intermedius,
		560	Ploceus_jacksoni,
		561	Ploceus_angolensis,
		562	Ploceus_alienus,
		563	Ploceus_philippinus,
		564	Ploceus_xanthops,
		565	Ploceus_pelzelni,
		566	Ploceus_benghalensis,
		567	Ploceus_xanthopterus,
		568	Ploceus_melanogaster,
		569	Ploceus_vitellinus,
		570	Ploceus_spekei,
		571	Ploceus_preussi,
		572	Ploceus_tricolor,
		573	Ploceus_megarhynchus,
		574	Ploceus_baglafecht,
		575	Ploceus_sanctithomae,
		576	Ploceus_galbula,
		577	Quelea_quelea,
		578	Quelea_cardinalis,
		579	Foudia_flavicans,
		580	Foudia_eminentissima,
		581	Foudia_rubra,
		582	Foudia_madagascariensis,
		583	Foudia_sechellarum,
		584	Pseudonigrita_arnaudi,
		585	Euplectes_ardens,
		586	Euplectes_hordeaceus,
		587	Euplectes_nigroventris,
		588	Euplectes_orix,
		589	Euplectes_franciscanus,
		590	Euplectes_gierowii,
		591	Euplectes_axillaris,
		592	Euplectes_albonotatus,
		593	Euplectes_hartlaubi,
		594	Euplectes_jacksoni,
		595	Euplectes_progne,
		596	Euplectes_macroura,
		597	Euplectes_capensis,
		598	Euplectes_aureus,
		599	Euplectes_afer,
		600	Philetairus_socius,
		601	Plocepasser_donaldsoni,
		602	Plocepasser_mahali,
		603	Sporopipes_frontalis,
		604	Sporopipes_squamifrons,
		605	Amblyospiza_albifrons,
		606	Lonchura_striata,
		607	Padda_oryzivora,
		608	Poephila_acuticauda,
		609	Taeniopygia_guttata,
		610	Lagonosticta_senegala,
		611	Vidua_macroura,
		612	Vidua_paradisaea,
		613	Vidua_chalybeata,
		614	Petronia_petronia,
		615	Montifringilla_nivalis,
		616	Passer_montanus,
		617	Passer_domesticus,
		618	Passer_griseus,
		619	Passer_rutilans,
		620	Petronia_xanthocollis,
		621	Motacilla_cinerea,
		622	Motacilla_madaraspatensis,
		623	Motacilla_citreola,
		624	Motacilla_flava,
		625	Motacilla_alba,
		626	Motacilla_grandis,
		627	Motacilla_aguimp,
		628	Motacilla_capensis,
		629	Motacilla_clara,
		630	Dendronanthus_indicus,
		631	Tmetothylacus_tenellus,
		632	Macronyx_capensis,
		633	Macronyx_croceus,
		634	Macronyx_ameliae,
		635	Macronyx_aurantiigula,
		636	Macronyx_fuellebornii,
		637	Macronyx_sharpei,
		638	Anthus_novaeseelandiae,
		639	Anthus_hoeschi,
		640	Anthus_similis,
		641	Anthus_campestris,
		642	Anthus_trivialis,
		643	Anthus_lineiventris,
		644	Anthus_leucophrys,
		645	Anthus_melindae,
		646	Anthus_chloris,
		647	Anthus_pratensis,
		648	Anthus_petrosus,
		649	Anthus_spinoletta,
		650	Anthus_vaalensis,
		651	Anthus_lutescens,
		652	Anthus_crenatus,
		653	Coccothraustes_coccothraustes,
		654	Mycerobas_carnipes,
		655	Paroreomyza_montana,
		656	Telespiza_cantans,
		657	Telespiza_ultima,
		658	Loxioides_bailleui,
		659	Himatione_sanguinea,
		660	Vestiaria_coccinea,
		661	Hemignathus_virens,
		662	Hemignathus_munroi,
		663	Oreomystis_mana,
		664	Loxops_coccineus,
		665	Pseudonestor_xanthophrys,
		666	Bucanetes_githagineus,
		667	Eremopsaltria_mongolicus,
		668	Pyrrhula_pyrrhula,
		669	Pinicola_enucleator,
		670	Carpodacus_roseus,
		671	Carpodacus_puniceus,
		672	Carpodacus_rubicilla,
		673	Carpodacus_synoicus,
		674	Carpodacus_erythrinus,
		675	Carpodacus_mexicanus,
		676	Carpodacus_purpureus,
		677	Carpodacus_cassinii,
		678	Leucosticte_australis,
		679	Leucosticte_tephrocotis,
		680	Leucosticte_atrata,
		681	Carduelis_chloris,
		682	Carduelis_spinoides,
		683	Rhodopechys_obsoletus,
		684	Rhodopechys_sanguineus,
		685	Carduelis_carduelis,
		686	Serinus_serinus,
		687	Serinus_pusillus,
		688	Serinus_canicollis,
		689	Serinus_flavivertex,
		690	Serinus_nigriceps,
		691	Serinus_syriacus,
		692	Serinus_alario,
		693	Serinus_mennelli,
		694	Serinus_tristriatus,
		695	Serinus_canaria,
		696	Serinus_burtoni,
		697	Serinus_gularis,
		698	Serinus_sulphuratus,
		699	Serinus_flaviventris,
		700	Serinus_albogularis,
		701	Serinus_striolatus,
		702	Serinus_totta,
		703	Serinus_mozambicus,
		704	Serinus_citrinipectus,
		705	Serinus_leucopterus,
		706	Serinus_atrogularis,
		707	Serinus_scotops,
		708	Carduelis_citrinella,
		709	Carduelis_pinus,
		710	Carduelis_spinus,
		711	Carduelis_psaltria,
		712	Carduelis_lawrencei,
		713	Carduelis_tristis,
		714	Carduelis_cannabina,
		715	Callacanthis_burtoni,
		716	Carduelis_flavirostris,
		717	Carduelis_hornemanni,
		718	Carduelis_flammea,
		719	Loxia_curvirostra,
		720	Loxia_scotica,
		721	Loxia_leucoptera,
		722	Fringilla_coelebs,
		723	Fringilla_teydea,
		724	Fringilla_montifringilla,
		725	Calcarius_mccownii,
		726	Calcarius_ornatus,
		727	Calcarius_pictus,
		728	Calcarius_lapponicus,
		729	Plectrophenax_nivalis,
		730	Piranga_ludoviciana,
		731	Piranga_olivacea,
		732	Piranga_rubra,
		733	Cardinalis_cardinalis,
		734	Pheucticus_ludovicianus,
		735	Pheucticus_melanocephalus,
		736	Spiza_americana,
		737	Passerina_caerulea,
		738	Passerina_amoena,
		739	Passerina_cyanea,
		740	Passerina_leclancherii,
		741	Passerina_ciris,
		742	Passerina_versicolor,
		743	Thraupis_episcopus,
		744	Geospiza_fortis,
		745	Geospiza_conirostris,
		746	Geospiza_difficilis,
		747	Geospiza_scandens,
		748	Geospiza_fuliginosa,
		749	Geospiza_magnirostris,
		750	Tiaris_olivaceus,
		751	Nesospiza_acunhae,
		752	Sporophila_minuta,
		753	Ramphocelus_costaricensis,
		754	Volatinia_jacarina,
		755	Seiurus_aurocapilla,
		756	Vermivora_peregrina,
		757	Vermivora_ruficapilla,
		758	Vermivora_chrysoptera,
		759	Vermivora_pinus,
		760	Wilsonia_citrina,
		761	Dendroica_magnolia,
		762	Dendroica_fusca,
		763	Dendroica_striata,
		764	Dendroica_castanea,
		765	Dendroica_pensylvanica,
		766	Dendroica_petechia,
		767	Dendroica_tigrina,
		768	Dendroica_cerulea,
		769	Setophaga_ruticilla,
		770	Dendroica_caerulescens,
		771	Dendroica_adelaidae,
		772	Dendroica_virens,
		773	Dendroica_townsendi,
		774	Dendroica_nigrescens,
		775	Dendroica_discolor,
		776	Dendroica_palmarum,
		777	Dendroica_dominica,
		778	Dendroica_coronata,
		779	Parula_americana,
		780	Wilsonia_pusilla,
		781	Wilsonia_canadensis,
		782	Myioborus_pictus,
		783	Mniotilta_varia,
		784	Seiurus_motacilla,
		785	Seiurus_noveboracensis,
		786	Geothlypis_trichas,
		787	Oporornis_formosus,
		788	Oporornis_tolmiei,
		789	Oporornis_philadelphia,
		790	Protonotaria_citrea,
		791	Limnothlypis_swainsonii,
		792	Icteria_virens,
		793	Cacicus_solitarius,
		794	Cacicus_uropygialis,
		795	Cacicus_cela,
		796	Cacicus_haemorrhous,
		797	Clypicterus_oseryi,
		798	Cacicus_chrysopterus,
		799	Psarocolius_bifasciatus,
		800	Psarocolius_viridis,
		801	Psarocolius_wagleri,
		802	Psarocolius_guatimozinus,
		803	Psarocolius_atrovirens,
		804	Psarocolius_angustifrons,
		805	Icterus_galbula,
		806	Icterus_pustulatus,
		807	Icterus_bullockii,
		808	Icterus_gularis,
		809	Dives_dives,
		810	Nesopsar_nigerrimus,
		811	Chrysomus_icterocephalus,
		812	Agelaioides_badius,
		813	Agelasticus_thilius,
		814	Amblyramphus_holosericeus,
		815	Curaeus_curaeus,
		816	Molothrus_aeneus,
		817	Molothrus_ater,
		818	Molothrus_rufoaxillaris,
		819	Euphagus_carolinus,
		820	Euphagus_cyanocephalus,
		821	Quiscalus_lugubris,
		822	Quiscalus_mexicanus,
		823	Quiscalus_major,
		824	Quiscalus_quiscula,
		825	Agelaius_tricolor,
		826	Agelaius_phoeniceus,
		827	Agelaius_assimilis,
		828	Agelaius_xanthomus,
		829	Agelaius_humeralis,
		830	Sturnella_bellicosa,
		831	Sturnella_defilippii,
		832	Sturnella_magna,
		833	Sturnella_neglecta,
		834	Sturnella_loyca,
		835	Sturnella_superciliaris,
		836	Dolichonyx_oryzivorus,
		837	Xanthocephalus_xanthocephalus,
		838	Melophus_lathami,
		839	Emberiza_hortulana,
		840	Emberiza_citrinella,
		841	Emberiza_cirlus,
		842	Emberiza_cia,
		843	Emberiza_cioides,
		844	Miliaria_calandra,
		845	Emberiza_schoeniclus,
		846	Emberiza_elegans,
		847	Emberiza_flaviventris,
		848	Emberiza_cabanisi,
		849	Emberiza_capensis,
		850	Emberiza_tahapisi,
		851	Emberiza_striolata,
		852	Emberiza_impetuani,
		853	Aimophila_aestivalis,
		854	Aimophila_botterii,
		855	Aimophila_mystacalis,
		856	Aimophila_humeralis,
		857	Aimophila_carpalis,
		858	Ammodramus_savannarum,
		859	Arremonops_rufivirgatus,
		860	Amphispiza_bilineata,
		861	Aimophila_quinquestriata,
		862	Spizella_atrogularis,
		863	Spizella_pallida,
		864	Spizella_passerina,
		865	Spizella_pusilla,
		866	Spizella_breweri,
		867	Amphispiza_belli,
		868	Pooecetes_gramineus,
		869	Ammodramus_caudacutus,
		870	Ammodramus_maritimus,
		871	Ammodramus_leconteii,
		872	Passerculus_sandwichensis,
		873	Melospiza_georgiana,
		874	Melospiza_lincolnii,
		875	Melospiza_melodia,
		876	Ammodramus_bairdii,
		877	Ammodramus_henslowii,
		878	Pipilo_aberti,
		879	Pipilo_fuscus,
		880	Pipilo_erythrophthalmus,
		881	Pipilo_maculatus,
		882	Pipilo_chlorurus,
		883	Pezopetes_capitalis,
		884	Junco_phaeonotus,
		885	Junco_hyemalis,
		886	Zonotrichia_capensis,
		887	Zonotrichia_leucophrys,
		888	Zonotrichia_atricapilla,
		889	Zonotrichia_querula,
		890	Zonotrichia_albicollis,
		891	Spizella_arborea,
		892	Passerella_iliaca,
		893	Calamospiza_melanocorys,
		894	Chondestes_grammacus,
		895	Nectarinia_osea,
		896	Nectarinia_coccinigaster,
		897	Nectarinia_dussumieri,
		898	Promerops_gurneyi,
		899	Promerops_cafer
	;
	TREE * UNTITLED = [&R] (((((((1:1.525257232,2:1.525257232):10.17404804,3:11.69930527):3.264508574,(4:14.57788485,(((5:6.991841047,((6:3.312223948,7:3.312223949):3.288822504,(8:5.71391444,(9:1.722266276,10:1.722266276):3.991648165):0.8871320119):0.3907945945):0.3156246488,11:7.307465696):0.6117057217,(12:1.662752411,13:1.662752411):6.256419006):6.658713436):0.3859289918):2.630740932,14:17.59455478…
END;
