# Supplementary material for: Polygyny is linked to accelerated birdsong evolution but not to larger song repertoires
Source: Nat Commun. 2019 Feb 21;10:884. doi: 10.1038/s41467-019-08621-3 (PMC6385279; doi:10.1038/s41467-019-08621-3)
Supplement: Supplementary file 9 — Supplementary Software 1 [file 41467_2019_8621_MOESM9_ESM.zip › Final Revision Code/MacOnly BayesTraits Code/samplematezillaHack21.nex]

#NEXUS
[R-package APE, Thu Jan 11 18:46:44 2018]
BEGIN TAXA;
	DIMENSIONS NTAX = 899;
	TAXLABELS
		Oxyruncus_cristatus
		Empidonax_flaviventris
		Empidonax_difficilis
		Empidonax_minimus
		Empidonax_traillii
		Empidonax_alnorum
		Empidonax_virescens
		Contopus_sordidulus
		Sayornis_nigricans
		Sayornis_phoebe
		Pyrocephalus_rubinus
		Myiarchus_cinerascens
		Myiarchus_crinitus
		Tyrannus_tyrannus
		Elaenia_chiriquensis
		Gymnopithys_leucaspis
		Cercomacra_tyrannina
		Conopophaga_lineata
		Xenops_minutus
		Automolus_rubiginosus
		Thripadectes_rufobrunneus
		Automolus_ochrolaemus
		Furnarius_rufus
		Cinclodes_albiventris
		Cinclodes_albidiventris
		Cinclodes_comechingonus
		Cinclodes_antarcticus
		Cinclodes_fuscus
		Leptasthenura_yanacensis
		Leptasthenura_striolata
		Pseudoseisura_lophotes
		Pseudoseisura_cristata
		Synallaxis_zimmeri
		Synallaxis_brachyura
		Synallaxis_erythrothorax
		Cranioleuca_erythrops
		Phacellodomus_striaticollis
		Phacellodomus_maculipectus
		Sclerurus_caudacutus
		Sclerurus_guatemalensis
		Ailuroedus_melanotis
		Ailuroedus_crassirostris
		Ptilonorhynchus_violaceus
		Chlamydera_lauterbachi
		Chlamydera_maculata
		Chlamydera_cerviniventris
		Chlamydera_guttata
		Chlamydera_nuchalis
		Scenopoeetes_dentirostris
		Prionodura_newtoniana
		Malurus_elegans
		Malurus_lamberti
		Malurus_amabilis
		Malurus_cyanocephalus
		Malurus_pulcherrimus
		Malurus_splendens
		Malurus_cyaneus
		Malurus_coronatus
		Malurus_melanocephalus
		Malurus_alboscapulatus
		Malurus_leucopterus
		Pardalotus_striatus
		Pardalotus_punctatus
		Pardalotus_quadragintus
		Manorina_melanocephala
		Sericornis_frontalis
		Pycnoptilus_floccosus
		Acanthornis_magna
		Gerygone_igata
		Pomatostomus_temporalis
		Orthonyx_spaldingii
		Notiomystis_cincta
		Cyclarhis_gujanensis
		Vireo_philadelphicus
		Vireo_flavoviridis
		Vireo_altiloquus
		Vireo_olivaceus
		Vireo_bellii
		Vireo_atricapilla
		Vireo_griseus
		Vireo_huttoni
		Vireo_vicinior
		Vireo_solitarius
		Vireo_flavifrons
		Pyrrhocorax_graculus
		Perisoreus_infaustus
		Perisoreus_canadensis
		Aphelocoma_ultramarina
		Aphelocoma_coerulescens
		Aphelocoma_insularis
		Aphelocoma_californica
		Cyanocitta_cristata
		Calocitta_formosa
		Corvus_corone
		Corvus_brachyrhynchos
		Corvus_rhipidurus
		Corvus_monedula
		Pica_hudsonia
		Pica_nuttalli
		Pica_pica
		Lanius_nubicus
		Lanius_collaris
		Lanius_minor
		Lanius_senator
		Lanius_tigrinus
		Lanius_collurio
		Lanius_schach
		Lanius_bucephalus
		Lanius_ludovicianus
		Lanius_excubitor
		Lanius_sphenocercus
		Lanius_somalicus
		Lanius_dorsalis
		Lanius_vittatus
		Lanius_gubernator
		Manucodia_keraudrenii
		Manucodia_chalybatus
		Parotia_wahnesi
		Parotia_carolae
		Pteridophora_alberti
		Cicinnurus_magnificus
		Paradisaea_minor
		Epimachus_meyeri
		Epimachus_fastuosus
		Epimachus_albertisi
		Ptiloris_magnificus
		Lophorina_superba
		Arses_telescophthalmus
		Chasiempis_sandwichensis
		Grallina_cyanoleuca
		Terpsiphone_rufiventer
		Terpsiphone_corvina
		Terpsiphone_bedfordi
		Terpsiphone_rufocinerea
		Terpsiphone_viridis
		Terpsiphone_atrochalybeia
		Terpsiphone_paradisi
		Hypothymis_azurea
		Trochocercus_cyanomelas
		Trochocercus_nitens
		Rhipidura_leucophrys
		Dicrurus_ludwigii
		Dicrurus_adsimilis
		Dicrurus_forficatus
		Pachycephala_pectoralis
		Mohoua_ochrocephala
		Mohoua_albicilla
		Mohoua_novaeseelandiae
		Psophodes_olivaceus
		Platysteira_castanea
		Platysteira_chalybea
		Platysteira_concreta
		Platysteira_cyanea
		Platysteira_peltata
		Batis_occulta
		Laniarius_erythrogaster
		Malaconotus_blanchoti
		Tchagra_minutus
		Dryoscopus_cubla
		Prionops_retzii
		Tephrodornis_pondicerianus
		Calicalicus_madagascariensis
		Tylas_eduardi
		Vanga_curvirostris
		Euryceros_prevostii
		Gymnorhina_tibicen
		Coracina_azurea
		Lalage_tricolor
		Campephaga_quiscalina
		Campephaga_phoenicea
		Coracina_cinerea
		Chaetops_frenatus
		Chaetops_aurantius
		Drymodes_brunneopygia
		Eopsaltria_australis
		Melanodryas_cucullata
		Petroica_goodenovii
		Petroica_australis
		Petroica_macrocephala
		Auriparus_flaviceps
		Anthoscopus_minutus
		Anthoscopus_caroli
		Remiz_pendulinus
		Pseudopodoces_humilis
		Parus_lugubris
		Parus_rufescens
		Parus_hudsonicus
		Parus_cinctus
		Parus_atricapillus
		Parus_sclateri
		Parus_carolinensis
		Parus_montanus
		Parus_cinerascens
		Baeolophus_inornatus
		Baeolophus_bicolor
		Baeolophus_atricristatus
		Baeolophus_wollweberi
		Parus_cristatus
		Parus_ater
		Parus_rufonuchalis
		Parus_leucomelas
		Parus_palustris
		Parus_major
		Parus_niger
		Parus_albiventris
		Parus_cyanus
		Parus_caeruleus
		Elminia_albicauda
		Elminia_nigromitrata
		Elminia_albonotata
		Elminia_albiventris
		Culicicapa_ceylonensis
		Cephalopyrus_flammiceps
		Stenostira_scita
		Panurus_biarmicus
		Heteromirafra_ruddi
		Eremopterix_leucotis
		Eremopterix_leucopareia
		Eremopterix_nigriceps
		Eremopterix_australis
		Eremopterix_verticalis
		Ammomanes_deserti
		Melanocorypha_calandra
		Eremophila_alpestris
		Calandrella_somalica
		Calandrella_cinerea
		Spizocorys_fringillaris
		Spizocorys_conirostris
		Eremalauda_starki
		Lullula_arborea
		Galerida_magnirostris
		Galerida_cristata
		Galerida_modesta
		Galerida_theklae
		Alauda_razae
		Alauda_arvensis
		Mirafra_gilletti
		Mirafra_africanoides
		Mirafra_hova
		Mirafra_poecilosterna
		Mirafra_africana
		Mirafra_sabota
		Mirafra_hypermetra
		Certhilauda_albescens
		Certhilauda_burra
		Certhilauda_barlowi
		Certhilauda_erythrochlamys
		Certhilauda_chuana
		Certhilauda_subcoronata
		Nicator_chloris
		Nicator_gularis
		Andropadus_importunus
		Chlorocichla_flaviventris
		Andropadus_milanjensis
		Andropadus_nigriceps
		Bleda_notatus
		Bleda_syndactylus
		Andropadus_gracilis
		Criniger_calurus
		Phyllastrephus_terrestris
		Phyllastrephus_fischeri
		Phyllastrephus_cabanisi
		Phyllastrephus_flavostriatus
		Phyllastrephus_debilis
		Phyllastrephus_icterinus
		Alophoixus_finschii
		Hypsipetes_olivaceus
		Ixos_amaurotis
		Pycnonotus_xanthopygos
		Pycnonotus_sinensis
		Pycnonotus_barbatus
		Pycnonotus_nigricans
		Pycnonotus_capensis
		Turdoides_altirostris
		Turdoides_squamiceps
		Garrulax_morrisonianus
		Yuhina_brunneiceps
		Zosterops_lateralis
		Chamaea_fasciata
		Paradoxornis_webbianus
		Sylvia_nana
		Sylvia_rueppelli
		Sylvia_melanothorax
		Sylvia_cantillans
		Sylvia_melanocephala
		Sylvia_mystacea
		Sylvia_conspicillata
		Sylvia_communis
		Sylvia_deserticola
		Sylvia_undata
		Sylvia_sarda
		Sylvia_boehmi
		Sylvia_subcaerulea
		Sylvia_curruca
		Sylvia_leucomelaena
		Sylvia_hortensis
		Sylvia_buryi
		Sylvia_nisoria
		Sylvia_atricapilla
		Sylvia_borin
		Hypergerus_atriceps
		Cisticola_cinereolus
		Cisticola_ayresii
		Cisticola_juncidis
		Cisticola_robustus
		Cisticola_brunnescens
		Cisticola_exilis
		Cisticola_anonymus
		Cisticola_tinniens
		Camaroptera_superciliaris
		Camaroptera_brachyura
		Eremomela_icteropygialis
		Apalis_thoracica
		Prinia_gracilis
		Pholidornis_rushiae
		Psaltriparus_minimus
		Phylloscopus_collybita
		Phylloscopus_sindianus
		Phylloscopus_trochilus
		Phylloscopus_fuscatus
		Phylloscopus_sibilatrix
		Phylloscopus_bonelli
		Phylloscopus_humei
		Phylloscopus_umbrovirens
		Phylloscopus_ruficapilla
		Phylloscopus_nitidus
		Cettia_cetti
		Cettia_fortipes
		Delichon_urbicum
		Hirundo_semirufa
		Petrochelidon_pyrrhonota
		Petrochelidon_fulva
		Hirundo_ariel
		Hirundo_rustica
		Riparia_riparia
		Tachycineta_albilinea
		Tachycineta_bicolor
		Tachycineta_thalassina
		Progne_subis
		Hyliota_flavigaster
		Hyliota_australis
		Hyliota_violacea
		Locustella_naevia
		Locustella_fluviatilis
		Locustella_luscinioides
		Bradypterus_graueri
		Bradypterus_cinnamomeus
		Bradypterus_lopezi
		Bradypterus_barratti
		Bradypterus_baboecala
		Bradypterus_sylvaticus
		Cincloramphus_cruralis
		Acrocephalus_palustris
		Hippolais_polyglotta
		Hippolais_icterina
		Acrocephalus_paludicola
		Acrocephalus_bistrigiceps
		Acrocephalus_melanopogon
		Acrocephalus_luscinius
		Acrocephalus_schoenobaenus
		Acrocephalus_baeticatus
		Acrocephalus_scirpaceus
		Acrocephalus_orinus
		Acrocephalus_dumetorum
		Acrocephalus_familiaris
		Acrocephalus_aequinoctialis
		Acrocephalus_stentoreus
		Acrocephalus_arundinaceus
		Acrocephalus_sechellensis
		Chloropeta_natalensis
		Scotocerca_inquieta
		Sylvietta_rufescens
		Sylvietta_whytii
		Sylvietta_brachyura
		Sylvietta_virens
		Sylvietta_denti
		Bradypterus_victorini
		Melocichla_mentalis
		Sphenoeacus_afer
		Regulus_ignicapilla
		Regulus_regulus
		Bombycilla_cedrorum
		Bombycilla_garrulus
		Phainopepla_nitens
		Certhia_brachydactyla
		Certhia_familiaris
		Polioptila_dumicola
		Salpinctes_obsoletus
		Catherpes_mexicanus
		Thryothorus_felix
		Thryothorus_leucotis
		Thryothorus_sinaloa
		Thryothorus_rufalbus
		Thryothorus_ludovicianus
		Thryomanes_bewickii
		Cistothorus_platensis
		Cistothorus_meridae
		Cistothorus_palustris
		Troglodytes_troglodytes
		Troglodytes_cobbi
		Troglodytes_aedon
		Campylorhynchus_griseus
		Campylorhynchus_nuchalis
		Campylorhynchus_brunneicapillus
		Sitta_carolinensis
		Sitta_europaea
		Scissirostrum_dubium
		Aplonis_opaca
		Aplonis_dichroa
		Gracula_religiosa
		Mino_anais
		Cinnyricinclus_leucogaster
		Creatophora_cinerea
		Sturnus_philippensis
		Sturnus_sturninus
		Sturnus_contra
		Leucopsar_rothschildi
		Sturnus_malabaricus
		Sturnus_pagodarum
		Acridotheres_cristatellus
		Acridotheres_fuscus
		Acridotheres_ginginianus
		Acridotheres_tristis
		Sturnus_roseus
		Sturnus_unicolor
		Sturnus_vulgaris
		Speculipastor_bicolor
		Saroglossa_spiloptera
		Lamprotornis_mevesii
		Cosmopsarus_unicolor
		Lamprotornis_purpuroptera
		Lamprotornis_caudatus
		Lamprotornis_australis
		Lamprotornis_superbus
		Lamprotornis_pulcher
		Spreo_bicolor
		Spreo_fischeri
		Cosmopsarus_regius
		Lamprotornis_splendidus
		Lamprotornis_nitens
		Lamprotornis_chalybaeus
		Lamprotornis_corruscus
		Lamprotornis_purpureiceps
		Onychognathus_nabouroup
		Onychognathus_walleri
		Onychognathus_tristramii
		Onychognathus_albirostris
		Onychognathus_salvadorii
		Onychognathus_morio
		Onychognathus_tenuirostris
		Mimus_gilvus
		Mimus_polyglottos
		Mimus_longicaudatus
		Mimus_patagonicus
		Mimus_thenca
		Mimus_parvulus
		Mimus_gundlachii
		Oreoscoptes_montanus
		Toxostoma_longirostre
		Toxostoma_rufum
		Toxostoma_curvirostre
		Toxostoma_bendirei
		Toxostoma_crissale
		Toxostoma_lecontei
		Dumetella_carolinensis
		Buphagus_africanus
		Buphagus_erythrorhynchus
		Cinclus_cinclus
		Cinclus_pallasii
		Cinclus_mexicanus
		Cinclus_schulzi
		Zoothera_naevia
		Hylocichla_mustelina
		Catharus_minimus
		Catharus_fuscescens
		Catharus_guttatus
		Catharus_ustulatus
		Turdus_merula
		Turdus_iliacus
		Turdus_helleri
		Turdus_migratorius
		Turdus_albicollis
		Turdus_grayi
		Turdus_cardis
		Turdus_torquatus
		Turdus_pilaris
		Turdus_viscivorus
		Turdus_philomelos
		Myadestes_palmeri
		Sialia_currucoides
		Sialia_mexicana
		Sialia_sialis
		Muscicapa_caerulescens
		Muscicapa_infuscata
		Muscicapa_epulata
		Muscicapa_sethsmithi
		Muscicapa_striata
		Muscicapa_cassini
		Muscicapa_adusta
		Muscicapa_comitata
		Namibornis_herero
		Empidornis_semipartitus
		Sigelus_silens
		Melaenornis_pammelaina
		Melaenornis_edolioides
		Myioparus_plumbeus
		Myioparus_griseigularis
		Bradornis_mariquensis
		Bradornis_microrhynchus
		Bradornis_infuscatus
		Bradornis_pallidus
		Erithacus_rubecula
		Ficedula_semitorquata
		Ficedula_hypoleuca
		Ficedula_albicollis
		Ficedula_parva
		Ficedula_zanthopygia
		Phoenicurus_ochruros
		Phoenicurus_phoenicurus
		Saxicola_torquatus
		Saxicola_rubetra
		Myrmecocichla_aethiops
		Oenanthe_oenanthe
		Luscinia_luscinia
		Luscinia_megarhynchos
		Luscinia_svecica
		Dioptrornis_fischeri
		Promerops_cafer
		Promerops_gurneyi
		Nectarinia_coccinigaster
		Nectarinia_osea
		Nectarinia_dussumieri
		Petronia_petronia
		Montifringilla_nivalis
		Petronia_xanthocollis
		Passer_domesticus
		Passer_montanus
		Passer_griseus
		Passer_rutilans
		Anthus_lutescens
		Anthus_hoeschi
		Anthus_trivialis
		Anthus_crenatus
		Anthus_leucophrys
		Anthus_chloris
		Anthus_pratensis
		Anthus_petrosus
		Anthus_spinoletta
		Anthus_lineiventris
		Anthus_novaeseelandiae
		Anthus_vaalensis
		Anthus_similis
		Anthus_campestris
		Anthus_melindae
		Dendronanthus_indicus
		Macronyx_aurantiigula
		Macronyx_fuellebornii
		Macronyx_capensis
		Macronyx_croceus
		Macronyx_sharpei
		Macronyx_ameliae
		Tmetothylacus_tenellus
		Motacilla_aguimp
		Motacilla_alba
		Motacilla_citreola
		Motacilla_flava
		Motacilla_grandis
		Motacilla_madaraspatensis
		Motacilla_cinerea
		Motacilla_clara
		Motacilla_capensis
		Coccothraustes_coccothraustes
		Mycerobas_carnipes
		Carpodacus_mexicanus
		Callacanthis_burtoni
		Carpodacus_erythrinus
		Carpodacus_puniceus
		Carpodacus_purpureus
		Carpodacus_cassinii
		Leucosticte_australis
		Leucosticte_tephrocotis
		Leucosticte_atrata
		Carpodacus_roseus
		Carpodacus_synoicus
		Carpodacus_rubicilla
		Eremopsaltria_mongolicus
		Bucanetes_githagineus
		Telespiza_cantans
		Telespiza_ultima
		Vestiaria_coccinea
		Himatione_sanguinea
		Oreomystis_mana
		Loxops_coccineus
		Pseudonestor_xanthophrys
		Hemignathus_virens
		Hemignathus_munroi
		Loxioides_bailleui
		Paroreomyza_montana
		Pyrrhula_pyrrhula
		Pinicola_enucleator
		Serinus_canaria
		Serinus_mennelli
		Serinus_pusillus
		Serinus_alario
		Serinus_canicollis
		Serinus_flavivertex
		Serinus_serinus
		Serinus_scotops
		Serinus_citrinipectus
		Serinus_atrogularis
		Serinus_leucopterus
		Serinus_mozambicus
		Serinus_gularis
		Serinus_tristriatus
		Serinus_albogularis
		Serinus_nigriceps
		Serinus_syriacus
		Serinus_sulphuratus
		Serinus_flaviventris
		Serinus_burtoni
		Serinus_striolatus
		Serinus_totta
		Carduelis_cannabina
		Carduelis_flavirostris
		Carduelis_spinus
		Carduelis_pinus
		Carduelis_psaltria
		Carduelis_lawrencei
		Carduelis_tristis
		Loxia_scotica
		Loxia_curvirostra
		Loxia_leucoptera
		Carduelis_hornemanni
		Carduelis_flammea
		Carduelis_citrinella
		Carduelis_carduelis
		Rhodopechys_obsoletus
		Rhodopechys_sanguineus
		Carduelis_chloris
		Carduelis_spinoides
		Fringilla_teydea
		Fringilla_coelebs
		Fringilla_montifringilla
		Calcarius_pictus
		Calcarius_ornatus
		Calcarius_mccownii
		Calcarius_lapponicus
		Plectrophenax_nivalis
		Emberiza_schoeniclus
		Emberiza_elegans
		Melophus_lathami
		Miliaria_calandra
		Emberiza_citrinella
		Emberiza_cirlus
		Emberiza_hortulana
		Emberiza_cioides
		Emberiza_cia
		Emberiza_impetuani
		Emberiza_tahapisi
		Emberiza_striolata
		Emberiza_capensis
		Emberiza_flaviventris
		Emberiza_cabanisi
		Passerella_iliaca
		Spizella_arborea
		Junco_phaeonotus
		Junco_hyemalis
		Zonotrichia_capensis
		Zonotrichia_leucophrys
		Zonotrichia_atricapilla
		Zonotrichia_albicollis
		Zonotrichia_querula
		Pipilo_maculatus
		Pipilo_erythrophthalmus
		Pipilo_chlorurus
		Pezopetes_capitalis
		Pipilo_fuscus
		Pipilo_aberti
		Ammodramus_caudacutus
		Ammodramus_maritimus
		Ammodramus_leconteii
		Pooecetes_gramineus
		Amphispiza_belli
		Passerculus_sandwichensis
		Ammodramus_henslowii
		Ammodramus_bairdii
		Melospiza_georgiana
		Melospiza_lincolnii
		Melospiza_melodia
		Aimophila_quinquestriata
		Amphispiza_bilineata
		Spizella_breweri
		Spizella_pusilla
		Spizella_pallida
		Spizella_passerina
		Spizella_atrogularis
		Ammodramus_savannarum
		Arremonops_rufivirgatus
		Aimophila_aestivalis
		Aimophila_botterii
		Aimophila_mystacalis
		Aimophila_humeralis
		Aimophila_carpalis
		Chondestes_grammacus
		Calamospiza_melanocorys
		Cacicus_solitarius
		Cacicus_uropygialis
		Cacicus_haemorrhous
		Clypicterus_oseryi
		Cacicus_cela
		Cacicus_chrysopterus
		Psarocolius_angustifrons
		Psarocolius_atrovirens
		Psarocolius_wagleri
		Psarocolius_guatimozinus
		Psarocolius_bifasciatus
		Psarocolius_viridis
		Nesopsar_nigerrimus
		Dives_dives
		Molothrus_aeneus
		Molothrus_ater
		Molothrus_rufoaxillaris
		Agelaius_xanthomus
		Agelaius_humeralis
		Agelaius_phoeniceus
		Agelaius_assimilis
		Agelaius_tricolor
		Euphagus_carolinus
		Euphagus_cyanocephalus
		Quiscalus_lugubris
		Quiscalus_major
		Quiscalus_mexicanus
		Quiscalus_quiscula
		Agelaioides_badius
		Agelasticus_thilius
		Chrysomus_icterocephalus
		Amblyramphus_holosericeus
		Curaeus_curaeus
		Icterus_galbula
		Icterus_gularis
		Icterus_pustulatus
		Icterus_bullockii
		Sturnella_loyca
		Sturnella_superciliaris
		Sturnella_neglecta
		Sturnella_magna
		Sturnella_defilippii
		Sturnella_bellicosa
		Dolichonyx_oryzivorus
		Xanthocephalus_xanthocephalus
		Icteria_virens
		Seiurus_aurocapilla
		Wilsonia_citrina
		Dendroica_magnolia
		Dendroica_adelaidae
		Dendroica_virens
		Dendroica_townsendi
		Dendroica_nigrescens
		Dendroica_discolor
		Dendroica_palmarum
		Dendroica_dominica
		Dendroica_coronata
		Setophaga_ruticilla
		Dendroica_caerulescens
		Dendroica_tigrina
		Parula_americana
		Dendroica_pensylvanica
		Dendroica_petechia
		Dendroica_striata
		Dendroica_castanea
		Dendroica_fusca
		Dendroica_cerulea
		Wilsonia_canadensis
		Wilsonia_pusilla
		Myioborus_pictus
		Protonotaria_citrea
		Limnothlypis_swainsonii
		Vermivora_peregrina
		Vermivora_ruficapilla
		Vermivora_chrysoptera
		Vermivora_pinus
		Mniotilta_varia
		Seiurus_motacilla
		Seiurus_noveboracensis
		Geothlypis_trichas
		Oporornis_formosus
		Oporornis_tolmiei
		Oporornis_philadelphia
		Piranga_rubra
		Piranga_ludoviciana
		Piranga_olivacea
		Cardinalis_cardinalis
		Pheucticus_melanocephalus
		Pheucticus_ludovicianus
		Passerina_ciris
		Passerina_versicolor
		Passerina_leclancherii
		Passerina_amoena
		Passerina_caerulea
		Passerina_cyanea
		Spiza_americana
		Sporophila_minuta
		Volatinia_jacarina
		Ramphocelus_costaricensis
		Geospiza_magnirostris
		Geospiza_scandens
		Geospiza_conirostris
		Geospiza_difficilis
		Geospiza_fuliginosa
		Geospiza_fortis
		Tiaris_olivaceus
		Thraupis_episcopus
		Nesospiza_acunhae
		Prunella_collaris
		Prunella_modularis
		Dinemellia_dinemelli
		Philetairus_socius
		Plocepasser_mahali
		Plocepasser_donaldsoni
		Sporopipes_frontalis
		Sporopipes_squamifrons
		Bubalornis_albirostris
		Pseudonigrita_arnaudi
		Foudia_rubra
		Foudia_flavicans
		Foudia_eminentissima
		Foudia_madagascariensis
		Foudia_sechellarum
		Quelea_cardinalis
		Quelea_quelea
		Euplectes_afer
		Euplectes_aureus
		Euplectes_hartlaubi
		Euplectes_jacksoni
		Euplectes_progne
		Euplectes_macroura
		Euplectes_axillaris
		Euplectes_albonotatus
		Euplectes_capensis
		Euplectes_hordeaceus
		Euplectes_nigroventris
		Euplectes_orix
		Euplectes_ardens
		Euplectes_franciscanus
		Euplectes_gierowii
		Malimbus_scutatus
		Malimbus_malimbicus
		Malimbus_ibadanensis
		Malimbus_erythrogaster
		Malimbus_nitens
		Malimbus_rubricollis
		Malimbus_racheliae
		Malimbus_cassini
		Malimbus_coronatus
		Ploceus_sanctithomae
		Ploceus_galbula
		Ploceus_olivaceiceps
		Ploceus_benghalensis
		Ploceus_angolensis
		Ploceus_vitellinus
		Ploceus_alienus
		Ploceus_nigerrimus
		Ploceus_megarhynchus
		Ploceus_superciliosus
		Ploceus_baglafecht
		Ploceus_spekei
		Ploceus_princeps
		Ploceus_jacksoni
		Ploceus_preussi
		Ploceus_pelzelni
		Ploceus_xanthopterus
		Ploceus_melanocephalus
		Ploceus_taeniopterus
		Ploceus_tricolor
		Ploceus_intermedius
		Ploceus_cucullatus
		Ploceus_bicolor
		Ploceus_nigricollis
		Ploceus_grandis
		Ploceus_velatus
		Ploceus_capensis
		Ploceus_ocularis
		Ploceus_luteolus
		Ploceus_bertrandi
		Ploceus_heuglini
		Ploceus_philippinus
		Ploceus_xanthops
		Ploceus_melanogaster
		Amblyospiza_albifrons
		Histurgops_ruficaudus
		Anaplectes_rubriceps
		Lagonosticta_senegala
		Taeniopygia_guttata
		Poephila_acuticauda
		Lonchura_striata
		Padda_oryzivora
		Vidua_chalybeata
		Vidua_paradisaea
		Vidua_macroura
	;
END;
BEGIN TREES;
	TRANSLATE
		1	Oxyruncus_cristatus,
		2	Empidonax_flaviventris,
		3	Empidonax_difficilis,
		4	Empidonax_minimus,
		5	Empidonax_traillii,
		6	Empidonax_alnorum,
		7	Empidonax_virescens,
		8	Contopus_sordidulus,
		9	Sayornis_nigricans,
		10	Sayornis_phoebe,
		11	Pyrocephalus_rubinus,
		12	Myiarchus_cinerascens,
		13	Myiarchus_crinitus,
		14	Tyrannus_tyrannus,
		15	Elaenia_chiriquensis,
		16	Gymnopithys_leucaspis,
		17	Cercomacra_tyrannina,
		18	Conopophaga_lineata,
		19	Xenops_minutus,
		20	Automolus_rubiginosus,
		21	Thripadectes_rufobrunneus,
		22	Automolus_ochrolaemus,
		23	Furnarius_rufus,
		24	Cinclodes_albiventris,
		25	Cinclodes_albidiventris,
		26	Cinclodes_comechingonus,
		27	Cinclodes_antarcticus,
		28	Cinclodes_fuscus,
		29	Leptasthenura_yanacensis,
		30	Leptasthenura_striolata,
		31	Pseudoseisura_lophotes,
		32	Pseudoseisura_cristata,
		33	Synallaxis_zimmeri,
		34	Synallaxis_brachyura,
		35	Synallaxis_erythrothorax,
		36	Cranioleuca_erythrops,
		37	Phacellodomus_striaticollis,
		38	Phacellodomus_maculipectus,
		39	Sclerurus_caudacutus,
		40	Sclerurus_guatemalensis,
		41	Ailuroedus_melanotis,
		42	Ailuroedus_crassirostris,
		43	Ptilonorhynchus_violaceus,
		44	Chlamydera_lauterbachi,
		45	Chlamydera_maculata,
		46	Chlamydera_cerviniventris,
		47	Chlamydera_guttata,
		48	Chlamydera_nuchalis,
		49	Scenopoeetes_dentirostris,
		50	Prionodura_newtoniana,
		51	Malurus_elegans,
		52	Malurus_lamberti,
		53	Malurus_amabilis,
		54	Malurus_cyanocephalus,
		55	Malurus_pulcherrimus,
		56	Malurus_splendens,
		57	Malurus_cyaneus,
		58	Malurus_coronatus,
		59	Malurus_melanocephalus,
		60	Malurus_alboscapulatus,
		61	Malurus_leucopterus,
		62	Pardalotus_striatus,
		63	Pardalotus_punctatus,
		64	Pardalotus_quadragintus,
		65	Manorina_melanocephala,
		66	Sericornis_frontalis,
		67	Pycnoptilus_floccosus,
		68	Acanthornis_magna,
		69	Gerygone_igata,
		70	Pomatostomus_temporalis,
		71	Orthonyx_spaldingii,
		72	Notiomystis_cincta,
		73	Cyclarhis_gujanensis,
		74	Vireo_philadelphicus,
		75	Vireo_flavoviridis,
		76	Vireo_altiloquus,
		77	Vireo_olivaceus,
		78	Vireo_bellii,
		79	Vireo_atricapilla,
		80	Vireo_griseus,
		81	Vireo_huttoni,
		82	Vireo_vicinior,
		83	Vireo_solitarius,
		84	Vireo_flavifrons,
		85	Pyrrhocorax_graculus,
		86	Perisoreus_infaustus,
		87	Perisoreus_canadensis,
		88	Aphelocoma_ultramarina,
		89	Aphelocoma_coerulescens,
		90	Aphelocoma_insularis,
		91	Aphelocoma_californica,
		92	Cyanocitta_cristata,
		93	Calocitta_formosa,
		94	Corvus_corone,
		95	Corvus_brachyrhynchos,
		96	Corvus_rhipidurus,
		97	Corvus_monedula,
		98	Pica_hudsonia,
		99	Pica_nuttalli,
		100	Pica_pica,
		101	Lanius_nubicus,
		102	Lanius_collaris,
		103	Lanius_minor,
		104	Lanius_senator,
		105	Lanius_tigrinus,
		106	Lanius_collurio,
		107	Lanius_schach,
		108	Lanius_bucephalus,
		109	Lanius_ludovicianus,
		110	Lanius_excubitor,
		111	Lanius_sphenocercus,
		112	Lanius_somalicus,
		113	Lanius_dorsalis,
		114	Lanius_vittatus,
		115	Lanius_gubernator,
		116	Manucodia_keraudrenii,
		117	Manucodia_chalybatus,
		118	Parotia_wahnesi,
		119	Parotia_carolae,
		120	Pteridophora_alberti,
		121	Cicinnurus_magnificus,
		122	Paradisaea_minor,
		123	Epimachus_meyeri,
		124	Epimachus_fastuosus,
		125	Epimachus_albertisi,
		126	Ptiloris_magnificus,
		127	Lophorina_superba,
		128	Arses_telescophthalmus,
		129	Chasiempis_sandwichensis,
		130	Grallina_cyanoleuca,
		131	Terpsiphone_rufiventer,
		132	Terpsiphone_corvina,
		133	Terpsiphone_bedfordi,
		134	Terpsiphone_rufocinerea,
		135	Terpsiphone_viridis,
		136	Terpsiphone_atrochalybeia,
		137	Terpsiphone_paradisi,
		138	Hypothymis_azurea,
		139	Trochocercus_cyanomelas,
		140	Trochocercus_nitens,
		141	Rhipidura_leucophrys,
		142	Dicrurus_ludwigii,
		143	Dicrurus_adsimilis,
		144	Dicrurus_forficatus,
		145	Pachycephala_pectoralis,
		146	Mohoua_ochrocephala,
		147	Mohoua_albicilla,
		148	Mohoua_novaeseelandiae,
		149	Psophodes_olivaceus,
		150	Platysteira_castanea,
		151	Platysteira_chalybea,
		152	Platysteira_concreta,
		153	Platysteira_cyanea,
		154	Platysteira_peltata,
		155	Batis_occulta,
		156	Laniarius_erythrogaster,
		157	Malaconotus_blanchoti,
		158	Tchagra_minutus,
		159	Dryoscopus_cubla,
		160	Prionops_retzii,
		161	Tephrodornis_pondicerianus,
		162	Calicalicus_madagascariensis,
		163	Tylas_eduardi,
		164	Vanga_curvirostris,
		165	Euryceros_prevostii,
		166	Gymnorhina_tibicen,
		167	Coracina_azurea,
		168	Lalage_tricolor,
		169	Campephaga_quiscalina,
		170	Campephaga_phoenicea,
		171	Coracina_cinerea,
		172	Chaetops_frenatus,
		173	Chaetops_aurantius,
		174	Drymodes_brunneopygia,
		175	Eopsaltria_australis,
		176	Melanodryas_cucullata,
		177	Petroica_goodenovii,
		178	Petroica_australis,
		179	Petroica_macrocephala,
		180	Auriparus_flaviceps,
		181	Anthoscopus_minutus,
		182	Anthoscopus_caroli,
		183	Remiz_pendulinus,
		184	Pseudopodoces_humilis,
		185	Parus_lugubris,
		186	Parus_rufescens,
		187	Parus_hudsonicus,
		188	Parus_cinctus,
		189	Parus_atricapillus,
		190	Parus_sclateri,
		191	Parus_carolinensis,
		192	Parus_montanus,
		193	Parus_cinerascens,
		194	Baeolophus_inornatus,
		195	Baeolophus_bicolor,
		196	Baeolophus_atricristatus,
		197	Baeolophus_wollweberi,
		198	Parus_cristatus,
		199	Parus_ater,
		200	Parus_rufonuchalis,
		201	Parus_leucomelas,
		202	Parus_palustris,
		203	Parus_major,
		204	Parus_niger,
		205	Parus_albiventris,
		206	Parus_cyanus,
		207	Parus_caeruleus,
		208	Elminia_albicauda,
		209	Elminia_nigromitrata,
		210	Elminia_albonotata,
		211	Elminia_albiventris,
		212	Culicicapa_ceylonensis,
		213	Cephalopyrus_flammiceps,
		214	Stenostira_scita,
		215	Panurus_biarmicus,
		216	Heteromirafra_ruddi,
		217	Eremopterix_leucotis,
		218	Eremopterix_leucopareia,
		219	Eremopterix_nigriceps,
		220	Eremopterix_australis,
		221	Eremopterix_verticalis,
		222	Ammomanes_deserti,
		223	Melanocorypha_calandra,
		224	Eremophila_alpestris,
		225	Calandrella_somalica,
		226	Calandrella_cinerea,
		227	Spizocorys_fringillaris,
		228	Spizocorys_conirostris,
		229	Eremalauda_starki,
		230	Lullula_arborea,
		231	Galerida_magnirostris,
		232	Galerida_cristata,
		233	Galerida_modesta,
		234	Galerida_theklae,
		235	Alauda_razae,
		236	Alauda_arvensis,
		237	Mirafra_gilletti,
		238	Mirafra_africanoides,
		239	Mirafra_hova,
		240	Mirafra_poecilosterna,
		241	Mirafra_africana,
		242	Mirafra_sabota,
		243	Mirafra_hypermetra,
		244	Certhilauda_albescens,
		245	Certhilauda_burra,
		246	Certhilauda_barlowi,
		247	Certhilauda_erythrochlamys,
		248	Certhilauda_chuana,
		249	Certhilauda_subcoronata,
		250	Nicator_chloris,
		251	Nicator_gularis,
		252	Andropadus_importunus,
		253	Chlorocichla_flaviventris,
		254	Andropadus_milanjensis,
		255	Andropadus_nigriceps,
		256	Bleda_notatus,
		257	Bleda_syndactylus,
		258	Andropadus_gracilis,
		259	Criniger_calurus,
		260	Phyllastrephus_terrestris,
		261	Phyllastrephus_fischeri,
		262	Phyllastrephus_cabanisi,
		263	Phyllastrephus_flavostriatus,
		264	Phyllastrephus_debilis,
		265	Phyllastrephus_icterinus,
		266	Alophoixus_finschii,
		267	Hypsipetes_olivaceus,
		268	Ixos_amaurotis,
		269	Pycnonotus_xanthopygos,
		270	Pycnonotus_sinensis,
		271	Pycnonotus_barbatus,
		272	Pycnonotus_nigricans,
		273	Pycnonotus_capensis,
		274	Turdoides_altirostris,
		275	Turdoides_squamiceps,
		276	Garrulax_morrisonianus,
		277	Yuhina_brunneiceps,
		278	Zosterops_lateralis,
		279	Chamaea_fasciata,
		280	Paradoxornis_webbianus,
		281	Sylvia_nana,
		282	Sylvia_rueppelli,
		283	Sylvia_melanothorax,
		284	Sylvia_cantillans,
		285	Sylvia_melanocephala,
		286	Sylvia_mystacea,
		287	Sylvia_conspicillata,
		288	Sylvia_communis,
		289	Sylvia_deserticola,
		290	Sylvia_undata,
		291	Sylvia_sarda,
		292	Sylvia_boehmi,
		293	Sylvia_subcaerulea,
		294	Sylvia_curruca,
		295	Sylvia_leucomelaena,
		296	Sylvia_hortensis,
		297	Sylvia_buryi,
		298	Sylvia_nisoria,
		299	Sylvia_atricapilla,
		300	Sylvia_borin,
		301	Hypergerus_atriceps,
		302	Cisticola_cinereolus,
		303	Cisticola_ayresii,
		304	Cisticola_juncidis,
		305	Cisticola_robustus,
		306	Cisticola_brunnescens,
		307	Cisticola_exilis,
		308	Cisticola_anonymus,
		309	Cisticola_tinniens,
		310	Camaroptera_superciliaris,
		311	Camaroptera_brachyura,
		312	Eremomela_icteropygialis,
		313	Apalis_thoracica,
		314	Prinia_gracilis,
		315	Pholidornis_rushiae,
		316	Psaltriparus_minimus,
		317	Phylloscopus_collybita,
		318	Phylloscopus_sindianus,
		319	Phylloscopus_trochilus,
		320	Phylloscopus_fuscatus,
		321	Phylloscopus_sibilatrix,
		322	Phylloscopus_bonelli,
		323	Phylloscopus_humei,
		324	Phylloscopus_umbrovirens,
		325	Phylloscopus_ruficapilla,
		326	Phylloscopus_nitidus,
		327	Cettia_cetti,
		328	Cettia_fortipes,
		329	Delichon_urbicum,
		330	Hirundo_semirufa,
		331	Petrochelidon_pyrrhonota,
		332	Petrochelidon_fulva,
		333	Hirundo_ariel,
		334	Hirundo_rustica,
		335	Riparia_riparia,
		336	Tachycineta_albilinea,
		337	Tachycineta_bicolor,
		338	Tachycineta_thalassina,
		339	Progne_subis,
		340	Hyliota_flavigaster,
		341	Hyliota_australis,
		342	Hyliota_violacea,
		343	Locustella_naevia,
		344	Locustella_fluviatilis,
		345	Locustella_luscinioides,
		346	Bradypterus_graueri,
		347	Bradypterus_cinnamomeus,
		348	Bradypterus_lopezi,
		349	Bradypterus_barratti,
		350	Bradypterus_baboecala,
		351	Bradypterus_sylvaticus,
		352	Cincloramphus_cruralis,
		353	Acrocephalus_palustris,
		354	Hippolais_polyglotta,
		355	Hippolais_icterina,
		356	Acrocephalus_paludicola,
		357	Acrocephalus_bistrigiceps,
		358	Acrocephalus_melanopogon,
		359	Acrocephalus_luscinius,
		360	Acrocephalus_schoenobaenus,
		361	Acrocephalus_baeticatus,
		362	Acrocephalus_scirpaceus,
		363	Acrocephalus_orinus,
		364	Acrocephalus_dumetorum,
		365	Acrocephalus_familiaris,
		366	Acrocephalus_aequinoctialis,
		367	Acrocephalus_stentoreus,
		368	Acrocephalus_arundinaceus,
		369	Acrocephalus_sechellensis,
		370	Chloropeta_natalensis,
		371	Scotocerca_inquieta,
		372	Sylvietta_rufescens,
		373	Sylvietta_whytii,
		374	Sylvietta_brachyura,
		375	Sylvietta_virens,
		376	Sylvietta_denti,
		377	Bradypterus_victorini,
		378	Melocichla_mentalis,
		379	Sphenoeacus_afer,
		380	Regulus_ignicapilla,
		381	Regulus_regulus,
		382	Bombycilla_cedrorum,
		383	Bombycilla_garrulus,
		384	Phainopepla_nitens,
		385	Certhia_brachydactyla,
		386	Certhia_familiaris,
		387	Polioptila_dumicola,
		388	Salpinctes_obsoletus,
		389	Catherpes_mexicanus,
		390	Thryothorus_felix,
		391	Thryothorus_leucotis,
		392	Thryothorus_sinaloa,
		393	Thryothorus_rufalbus,
		394	Thryothorus_ludovicianus,
		395	Thryomanes_bewickii,
		396	Cistothorus_platensis,
		397	Cistothorus_meridae,
		398	Cistothorus_palustris,
		399	Troglodytes_troglodytes,
		400	Troglodytes_cobbi,
		401	Troglodytes_aedon,
		402	Campylorhynchus_griseus,
		403	Campylorhynchus_nuchalis,
		404	Campylorhynchus_brunneicapillus,
		405	Sitta_carolinensis,
		406	Sitta_europaea,
		407	Scissirostrum_dubium,
		408	Aplonis_opaca,
		409	Aplonis_dichroa,
		410	Gracula_religiosa,
		411	Mino_anais,
		412	Cinnyricinclus_leucogaster,
		413	Creatophora_cinerea,
		414	Sturnus_philippensis,
		415	Sturnus_sturninus,
		416	Sturnus_contra,
		417	Leucopsar_rothschildi,
		418	Sturnus_malabaricus,
		419	Sturnus_pagodarum,
		420	Acridotheres_cristatellus,
		421	Acridotheres_fuscus,
		422	Acridotheres_ginginianus,
		423	Acridotheres_tristis,
		424	Sturnus_roseus,
		425	Sturnus_unicolor,
		426	Sturnus_vulgaris,
		427	Speculipastor_bicolor,
		428	Saroglossa_spiloptera,
		429	Lamprotornis_mevesii,
		430	Cosmopsarus_unicolor,
		431	Lamprotornis_purpuroptera,
		432	Lamprotornis_caudatus,
		433	Lamprotornis_australis,
		434	Lamprotornis_superbus,
		435	Lamprotornis_pulcher,
		436	Spreo_bicolor,
		437	Spreo_fischeri,
		438	Cosmopsarus_regius,
		439	Lamprotornis_splendidus,
		440	Lamprotornis_nitens,
		441	Lamprotornis_chalybaeus,
		442	Lamprotornis_corruscus,
		443	Lamprotornis_purpureiceps,
		444	Onychognathus_nabouroup,
		445	Onychognathus_walleri,
		446	Onychognathus_tristramii,
		447	Onychognathus_albirostris,
		448	Onychognathus_salvadorii,
		449	Onychognathus_morio,
		450	Onychognathus_tenuirostris,
		451	Mimus_gilvus,
		452	Mimus_polyglottos,
		453	Mimus_longicaudatus,
		454	Mimus_patagonicus,
		455	Mimus_thenca,
		456	Mimus_parvulus,
		457	Mimus_gundlachii,
		458	Oreoscoptes_montanus,
		459	Toxostoma_longirostre,
		460	Toxostoma_rufum,
		461	Toxostoma_curvirostre,
		462	Toxostoma_bendirei,
		463	Toxostoma_crissale,
		464	Toxostoma_lecontei,
		465	Dumetella_carolinensis,
		466	Buphagus_africanus,
		467	Buphagus_erythrorhynchus,
		468	Cinclus_cinclus,
		469	Cinclus_pallasii,
		470	Cinclus_mexicanus,
		471	Cinclus_schulzi,
		472	Zoothera_naevia,
		473	Hylocichla_mustelina,
		474	Catharus_minimus,
		475	Catharus_fuscescens,
		476	Catharus_guttatus,
		477	Catharus_ustulatus,
		478	Turdus_merula,
		479	Turdus_iliacus,
		480	Turdus_helleri,
		481	Turdus_migratorius,
		482	Turdus_albicollis,
		483	Turdus_grayi,
		484	Turdus_cardis,
		485	Turdus_torquatus,
		486	Turdus_pilaris,
		487	Turdus_viscivorus,
		488	Turdus_philomelos,
		489	Myadestes_palmeri,
		490	Sialia_currucoides,
		491	Sialia_mexicana,
		492	Sialia_sialis,
		493	Muscicapa_caerulescens,
		494	Muscicapa_infuscata,
		495	Muscicapa_epulata,
		496	Muscicapa_sethsmithi,
		497	Muscicapa_striata,
		498	Muscicapa_cassini,
		499	Muscicapa_adusta,
		500	Muscicapa_comitata,
		501	Namibornis_herero,
		502	Empidornis_semipartitus,
		503	Sigelus_silens,
		504	Melaenornis_pammelaina,
		505	Melaenornis_edolioides,
		506	Myioparus_plumbeus,
		507	Myioparus_griseigularis,
		508	Bradornis_mariquensis,
		509	Bradornis_microrhynchus,
		510	Bradornis_infuscatus,
		511	Bradornis_pallidus,
		512	Erithacus_rubecula,
		513	Ficedula_semitorquata,
		514	Ficedula_hypoleuca,
		515	Ficedula_albicollis,
		516	Ficedula_parva,
		517	Ficedula_zanthopygia,
		518	Phoenicurus_ochruros,
		519	Phoenicurus_phoenicurus,
		520	Saxicola_torquatus,
		521	Saxicola_rubetra,
		522	Myrmecocichla_aethiops,
		523	Oenanthe_oenanthe,
		524	Luscinia_luscinia,
		525	Luscinia_megarhynchos,
		526	Luscinia_svecica,
		527	Dioptrornis_fischeri,
		528	Promerops_cafer,
		529	Promerops_gurneyi,
		530	Nectarinia_coccinigaster,
		531	Nectarinia_osea,
		532	Nectarinia_dussumieri,
		533	Petronia_petronia,
		534	Montifringilla_nivalis,
		535	Petronia_xanthocollis,
		536	Passer_domesticus,
		537	Passer_montanus,
		538	Passer_griseus,
		539	Passer_rutilans,
		540	Anthus_lutescens,
		541	Anthus_hoeschi,
		542	Anthus_trivialis,
		543	Anthus_crenatus,
		544	Anthus_leucophrys,
		545	Anthus_chloris,
		546	Anthus_pratensis,
		547	Anthus_petrosus,
		548	Anthus_spinoletta,
		549	Anthus_lineiventris,
		550	Anthus_novaeseelandiae,
		551	Anthus_vaalensis,
		552	Anthus_similis,
		553	Anthus_campestris,
		554	Anthus_melindae,
		555	Dendronanthus_indicus,
		556	Macronyx_aurantiigula,
		557	Macronyx_fuellebornii,
		558	Macronyx_capensis,
		559	Macronyx_croceus,
		560	Macronyx_sharpei,
		561	Macronyx_ameliae,
		562	Tmetothylacus_tenellus,
		563	Motacilla_aguimp,
		564	Motacilla_alba,
		565	Motacilla_citreola,
		566	Motacilla_flava,
		567	Motacilla_grandis,
		568	Motacilla_madaraspatensis,
		569	Motacilla_cinerea,
		570	Motacilla_clara,
		571	Motacilla_capensis,
		572	Coccothraustes_coccothraustes,
		573	Mycerobas_carnipes,
		574	Carpodacus_mexicanus,
		575	Callacanthis_burtoni,
		576	Carpodacus_erythrinus,
		577	Carpodacus_puniceus,
		578	Carpodacus_purpureus,
		579	Carpodacus_cassinii,
		580	Leucosticte_australis,
		581	Leucosticte_tephrocotis,
		582	Leucosticte_atrata,
		583	Carpodacus_roseus,
		584	Carpodacus_synoicus,
		585	Carpodacus_rubicilla,
		586	Eremopsaltria_mongolicus,
		587	Bucanetes_githagineus,
		588	Telespiza_cantans,
		589	Telespiza_ultima,
		590	Vestiaria_coccinea,
		591	Himatione_sanguinea,
		592	Oreomystis_mana,
		593	Loxops_coccineus,
		594	Pseudonestor_xanthophrys,
		595	Hemignathus_virens,
		596	Hemignathus_munroi,
		597	Loxioides_bailleui,
		598	Paroreomyza_montana,
		599	Pyrrhula_pyrrhula,
		600	Pinicola_enucleator,
		601	Serinus_canaria,
		602	Serinus_mennelli,
		603	Serinus_pusillus,
		604	Serinus_alario,
		605	Serinus_canicollis,
		606	Serinus_flavivertex,
		607	Serinus_serinus,
		608	Serinus_scotops,
		609	Serinus_citrinipectus,
		610	Serinus_atrogularis,
		611	Serinus_leucopterus,
		612	Serinus_mozambicus,
		613	Serinus_gularis,
		614	Serinus_tristriatus,
		615	Serinus_albogularis,
		616	Serinus_nigriceps,
		617	Serinus_syriacus,
		618	Serinus_sulphuratus,
		619	Serinus_flaviventris,
		620	Serinus_burtoni,
		621	Serinus_striolatus,
		622	Serinus_totta,
		623	Carduelis_cannabina,
		624	Carduelis_flavirostris,
		625	Carduelis_spinus,
		626	Carduelis_pinus,
		627	Carduelis_psaltria,
		628	Carduelis_lawrencei,
		629	Carduelis_tristis,
		630	Loxia_scotica,
		631	Loxia_curvirostra,
		632	Loxia_leucoptera,
		633	Carduelis_hornemanni,
		634	Carduelis_flammea,
		635	Carduelis_citrinella,
		636	Carduelis_carduelis,
		637	Rhodopechys_obsoletus,
		638	Rhodopechys_sanguineus,
		639	Carduelis_chloris,
		640	Carduelis_spinoides,
		641	Fringilla_teydea,
		642	Fringilla_coelebs,
		643	Fringilla_montifringilla,
		644	Calcarius_pictus,
		645	Calcarius_ornatus,
		646	Calcarius_mccownii,
		647	Calcarius_lapponicus,
		648	Plectrophenax_nivalis,
		649	Emberiza_schoeniclus,
		650	Emberiza_elegans,
		651	Melophus_lathami,
		652	Miliaria_calandra,
		653	Emberiza_citrinella,
		654	Emberiza_cirlus,
		655	Emberiza_hortulana,
		656	Emberiza_cioides,
		657	Emberiza_cia,
		658	Emberiza_impetuani,
		659	Emberiza_tahapisi,
		660	Emberiza_striolata,
		661	Emberiza_capensis,
		662	Emberiza_flaviventris,
		663	Emberiza_cabanisi,
		664	Passerella_iliaca,
		665	Spizella_arborea,
		666	Junco_phaeonotus,
		667	Junco_hyemalis,
		668	Zonotrichia_capensis,
		669	Zonotrichia_leucophrys,
		670	Zonotrichia_atricapilla,
		671	Zonotrichia_albicollis,
		672	Zonotrichia_querula,
		673	Pipilo_maculatus,
		674	Pipilo_erythrophthalmus,
		675	Pipilo_chlorurus,
		676	Pezopetes_capitalis,
		677	Pipilo_fuscus,
		678	Pipilo_aberti,
		679	Ammodramus_caudacutus,
		680	Ammodramus_maritimus,
		681	Ammodramus_leconteii,
		682	Pooecetes_gramineus,
		683	Amphispiza_belli,
		684	Passerculus_sandwichensis,
		685	Ammodramus_henslowii,
		686	Ammodramus_bairdii,
		687	Melospiza_georgiana,
		688	Melospiza_lincolnii,
		689	Melospiza_melodia,
		690	Aimophila_quinquestriata,
		691	Amphispiza_bilineata,
		692	Spizella_breweri,
		693	Spizella_pusilla,
		694	Spizella_pallida,
		695	Spizella_passerina,
		696	Spizella_atrogularis,
		697	Ammodramus_savannarum,
		698	Arremonops_rufivirgatus,
		699	Aimophila_aestivalis,
		700	Aimophila_botterii,
		701	Aimophila_mystacalis,
		702	Aimophila_humeralis,
		703	Aimophila_carpalis,
		704	Chondestes_grammacus,
		705	Calamospiza_melanocorys,
		706	Cacicus_solitarius,
		707	Cacicus_uropygialis,
		708	Cacicus_haemorrhous,
		709	Clypicterus_oseryi,
		710	Cacicus_cela,
		711	Cacicus_chrysopterus,
		712	Psarocolius_angustifrons,
		713	Psarocolius_atrovirens,
		714	Psarocolius_wagleri,
		715	Psarocolius_guatimozinus,
		716	Psarocolius_bifasciatus,
		717	Psarocolius_viridis,
		718	Nesopsar_nigerrimus,
		719	Dives_dives,
		720	Molothrus_aeneus,
		721	Molothrus_ater,
		722	Molothrus_rufoaxillaris,
		723	Agelaius_xanthomus,
		724	Agelaius_humeralis,
		725	Agelaius_phoeniceus,
		726	Agelaius_assimilis,
		727	Agelaius_tricolor,
		728	Euphagus_carolinus,
		729	Euphagus_cyanocephalus,
		730	Quiscalus_lugubris,
		731	Quiscalus_major,
		732	Quiscalus_mexicanus,
		733	Quiscalus_quiscula,
		734	Agelaioides_badius,
		735	Agelasticus_thilius,
		736	Chrysomus_icterocephalus,
		737	Amblyramphus_holosericeus,
		738	Curaeus_curaeus,
		739	Icterus_galbula,
		740	Icterus_gularis,
		741	Icterus_pustulatus,
		742	Icterus_bullockii,
		743	Sturnella_loyca,
		744	Sturnella_superciliaris,
		745	Sturnella_neglecta,
		746	Sturnella_magna,
		747	Sturnella_defilippii,
		748	Sturnella_bellicosa,
		749	Dolichonyx_oryzivorus,
		750	Xanthocephalus_xanthocephalus,
		751	Icteria_virens,
		752	Seiurus_aurocapilla,
		753	Wilsonia_citrina,
		754	Dendroica_magnolia,
		755	Dendroica_adelaidae,
		756	Dendroica_virens,
		757	Dendroica_townsendi,
		758	Dendroica_nigrescens,
		759	Dendroica_discolor,
		760	Dendroica_palmarum,
		761	Dendroica_dominica,
		762	Dendroica_coronata,
		763	Setophaga_ruticilla,
		764	Dendroica_caerulescens,
		765	Dendroica_tigrina,
		766	Parula_americana,
		767	Dendroica_pensylvanica,
		768	Dendroica_petechia,
		769	Dendroica_striata,
		770	Dendroica_castanea,
		771	Dendroica_fusca,
		772	Dendroica_cerulea,
		773	Wilsonia_canadensis,
		774	Wilsonia_pusilla,
		775	Myioborus_pictus,
		776	Protonotaria_citrea,
		777	Limnothlypis_swainsonii,
		778	Vermivora_peregrina,
		779	Vermivora_ruficapilla,
		780	Vermivora_chrysoptera,
		781	Vermivora_pinus,
		782	Mniotilta_varia,
		783	Seiurus_motacilla,
		784	Seiurus_noveboracensis,
		785	Geothlypis_trichas,
		786	Oporornis_formosus,
		787	Oporornis_tolmiei,
		788	Oporornis_philadelphia,
		789	Piranga_rubra,
		790	Piranga_ludoviciana,
		791	Piranga_olivacea,
		792	Cardinalis_cardinalis,
		793	Pheucticus_melanocephalus,
		794	Pheucticus_ludovicianus,
		795	Passerina_ciris,
		796	Passerina_versicolor,
		797	Passerina_leclancherii,
		798	Passerina_amoena,
		799	Passerina_caerulea,
		800	Passerina_cyanea,
		801	Spiza_americana,
		802	Sporophila_minuta,
		803	Volatinia_jacarina,
		804	Ramphocelus_costaricensis,
		805	Geospiza_magnirostris,
		806	Geospiza_scandens,
		807	Geospiza_conirostris,
		808	Geospiza_difficilis,
		809	Geospiza_fuliginosa,
		810	Geospiza_fortis,
		811	Tiaris_olivaceus,
		812	Thraupis_episcopus,
		813	Nesospiza_acunhae,
		814	Prunella_collaris,
		815	Prunella_modularis,
		816	Dinemellia_dinemelli,
		817	Philetairus_socius,
		818	Plocepasser_mahali,
		819	Plocepasser_donaldsoni,
		820	Sporopipes_frontalis,
		821	Sporopipes_squamifrons,
		822	Bubalornis_albirostris,
		823	Pseudonigrita_arnaudi,
		824	Foudia_rubra,
		825	Foudia_flavicans,
		826	Foudia_eminentissima,
		827	Foudia_madagascariensis,
		828	Foudia_sechellarum,
		829	Quelea_cardinalis,
		830	Quelea_quelea,
		831	Euplectes_afer,
		832	Euplectes_aureus,
		833	Euplectes_hartlaubi,
		834	Euplectes_jacksoni,
		835	Euplectes_progne,
		836	Euplectes_macroura,
		837	Euplectes_axillaris,
		838	Euplectes_albonotatus,
		839	Euplectes_capensis,
		840	Euplectes_hordeaceus,
		841	Euplectes_nigroventris,
		842	Euplectes_orix,
		843	Euplectes_ardens,
		844	Euplectes_franciscanus,
		845	Euplectes_gierowii,
		846	Malimbus_scutatus,
		847	Malimbus_malimbicus,
		848	Malimbus_ibadanensis,
		849	Malimbus_erythrogaster,
		850	Malimbus_nitens,
		851	Malimbus_rubricollis,
		852	Malimbus_racheliae,
		853	Malimbus_cassini,
		854	Malimbus_coronatus,
		855	Ploceus_sanctithomae,
		856	Ploceus_galbula,
		857	Ploceus_olivaceiceps,
		858	Ploceus_benghalensis,
		859	Ploceus_angolensis,
		860	Ploceus_vitellinus,
		861	Ploceus_alienus,
		862	Ploceus_nigerrimus,
		863	Ploceus_megarhynchus,
		864	Ploceus_superciliosus,
		865	Ploceus_baglafecht,
		866	Ploceus_spekei,
		867	Ploceus_princeps,
		868	Ploceus_jacksoni,
		869	Ploceus_preussi,
		870	Ploceus_pelzelni,
		871	Ploceus_xanthopterus,
		872	Ploceus_melanocephalus,
		873	Ploceus_taeniopterus,
		874	Ploceus_tricolor,
		875	Ploceus_intermedius,
		876	Ploceus_cucullatus,
		877	Ploceus_bicolor,
		878	Ploceus_nigricollis,
		879	Ploceus_grandis,
		880	Ploceus_velatus,
		881	Ploceus_capensis,
		882	Ploceus_ocularis,
		883	Ploceus_luteolus,
		884	Ploceus_bertrandi,
		885	Ploceus_heuglini,
		886	Ploceus_philippinus,
		887	Ploceus_xanthops,
		888	Ploceus_melanogaster,
		889	Amblyospiza_albifrons,
		890	Histurgops_ruficaudus,
		891	Anaplectes_rubriceps,
		892	Lagonosticta_senegala,
		893	Taeniopygia_guttata,
		894	Poephila_acuticauda,
		895	Lonchura_striata,
		896	Padda_oryzivora,
		897	Vidua_chalybeata,
		898	Vidua_paradisaea,
		899	Vidua_macroura
	;
	TREE * UNTITLED = [&R] (((1:39.1687389,((((((((2:4.81864822,3:4.81864822):5.256107564,(4:8.418152935,(5:4.219792094,6:4.219792094):4.198360841):1.656602849):0.2198225822,7:10.29457837):0.2934470195,8:10.58802539):1.082814872,(9:1.437113857,10:1.437113857):10.2337264):9.894987875,11:21.56582813):0.5543833829,((12:3.124916156,13:3.124916156):14.2632388,14:17.38815496):4.732056554):4.369349202,15:26…
END;
