# Supplementary material for: Polygyny is linked to accelerated birdsong evolution but not to larger song repertoires
Source: Nat Commun. 2019 Feb 21;10:884. doi: 10.1038/s41467-019-08621-3 (PMC6385279; doi:10.1038/s41467-019-08621-3)
Supplement: Supplementary file 9 — Supplementary Software 1 [file 41467_2019_8621_MOESM9_ESM.zip › Final Revision Code/MacOnly BayesTraits Code/samplematezillaHack35.nex]

#NEXUS
[R-package APE, Thu Jan 11 18:46:47 2018]
BEGIN TAXA;
	DIMENSIONS NTAX = 899;
	TAXLABELS
		Empidonax_flaviventris
		Empidonax_difficilis
		Empidonax_minimus
		Empidonax_traillii
		Empidonax_alnorum
		Empidonax_virescens
		Contopus_sordidulus
		Sayornis_nigricans
		Sayornis_phoebe
		Pyrocephalus_rubinus
		Myiarchus_crinitus
		Myiarchus_cinerascens
		Tyrannus_tyrannus
		Elaenia_chiriquensis
		Oxyruncus_cristatus
		Cercomacra_tyrannina
		Gymnopithys_leucaspis
		Conopophaga_lineata
		Xenops_minutus
		Automolus_ochrolaemus
		Thripadectes_rufobrunneus
		Automolus_rubiginosus
		Furnarius_rufus
		Cinclodes_albiventris
		Cinclodes_albidiventris
		Cinclodes_comechingonus
		Cinclodes_fuscus
		Cinclodes_antarcticus
		Leptasthenura_striolata
		Leptasthenura_yanacensis
		Synallaxis_zimmeri
		Synallaxis_brachyura
		Synallaxis_erythrothorax
		Cranioleuca_erythrops
		Pseudoseisura_cristata
		Pseudoseisura_lophotes
		Phacellodomus_striaticollis
		Phacellodomus_maculipectus
		Sclerurus_caudacutus
		Sclerurus_guatemalensis
		Scenopoeetes_dentirostris
		Prionodura_newtoniana
		Ailuroedus_melanotis
		Ailuroedus_crassirostris
		Chlamydera_lauterbachi
		Chlamydera_nuchalis
		Chlamydera_cerviniventris
		Chlamydera_guttata
		Chlamydera_maculata
		Ptilonorhynchus_violaceus
		Malurus_coronatus
		Malurus_cyanocephalus
		Malurus_alboscapulatus
		Malurus_splendens
		Malurus_cyaneus
		Malurus_lamberti
		Malurus_amabilis
		Malurus_elegans
		Malurus_melanocephalus
		Malurus_pulcherrimus
		Malurus_leucopterus
		Pardalotus_punctatus
		Pardalotus_quadragintus
		Pardalotus_striatus
		Manorina_melanocephala
		Pycnoptilus_floccosus
		Sericornis_frontalis
		Acanthornis_magna
		Gerygone_igata
		Pomatostomus_temporalis
		Orthonyx_spaldingii
		Notiomystis_cincta
		Pachycephala_pectoralis
		Vireo_bellii
		Vireo_griseus
		Vireo_atricapilla
		Vireo_vicinior
		Vireo_huttoni
		Vireo_solitarius
		Vireo_flavifrons
		Vireo_philadelphicus
		Vireo_altiloquus
		Vireo_flavoviridis
		Vireo_olivaceus
		Cyclarhis_gujanensis
		Manucodia_keraudrenii
		Manucodia_chalybatus
		Parotia_wahnesi
		Parotia_carolae
		Pteridophora_alberti
		Cicinnurus_magnificus
		Paradisaea_minor
		Epimachus_meyeri
		Epimachus_fastuosus
		Epimachus_albertisi
		Ptiloris_magnificus
		Lophorina_superba
		Chasiempis_sandwichensis
		Arses_telescophthalmus
		Grallina_cyanoleuca
		Terpsiphone_rufiventer
		Terpsiphone_atrochalybeia
		Terpsiphone_paradisi
		Terpsiphone_rufocinerea
		Terpsiphone_viridis
		Terpsiphone_corvina
		Terpsiphone_bedfordi
		Hypothymis_azurea
		Trochocercus_cyanomelas
		Trochocercus_nitens
		Rhipidura_leucophrys
		Pyrrhocorax_graculus
		Perisoreus_infaustus
		Perisoreus_canadensis
		Aphelocoma_ultramarina
		Aphelocoma_coerulescens
		Aphelocoma_insularis
		Aphelocoma_californica
		Cyanocitta_cristata
		Calocitta_formosa
		Pica_hudsonia
		Pica_nuttalli
		Pica_pica
		Corvus_brachyrhynchos
		Corvus_corone
		Corvus_monedula
		Corvus_rhipidurus
		Lanius_gubernator
		Lanius_vittatus
		Lanius_dorsalis
		Lanius_excubitor
		Lanius_sphenocercus
		Lanius_ludovicianus
		Lanius_somalicus
		Lanius_collaris
		Lanius_minor
		Lanius_senator
		Lanius_tigrinus
		Lanius_collurio
		Lanius_schach
		Lanius_bucephalus
		Lanius_nubicus
		Dicrurus_ludwigii
		Dicrurus_forficatus
		Dicrurus_adsimilis
		Lalage_tricolor
		Coracina_azurea
		Campephaga_quiscalina
		Campephaga_phoenicea
		Coracina_cinerea
		Gymnorhina_tibicen
		Laniarius_erythrogaster
		Malaconotus_blanchoti
		Tchagra_minutus
		Dryoscopus_cubla
		Platysteira_chalybea
		Platysteira_concreta
		Platysteira_cyanea
		Platysteira_peltata
		Platysteira_castanea
		Batis_occulta
		Euryceros_prevostii
		Tylas_eduardi
		Vanga_curvirostris
		Calicalicus_madagascariensis
		Tephrodornis_pondicerianus
		Prionops_retzii
		Mohoua_albicilla
		Mohoua_ochrocephala
		Mohoua_novaeseelandiae
		Psophodes_olivaceus
		Chaetops_frenatus
		Chaetops_aurantius
		Drymodes_brunneopygia
		Eopsaltria_australis
		Melanodryas_cucullata
		Petroica_goodenovii
		Petroica_macrocephala
		Petroica_australis
		Auriparus_flaviceps
		Anthoscopus_caroli
		Anthoscopus_minutus
		Remiz_pendulinus
		Parus_caeruleus
		Parus_cyanus
		Baeolophus_wollweberi
		Baeolophus_inornatus
		Baeolophus_bicolor
		Baeolophus_atricristatus
		Parus_leucomelas
		Parus_cristatus
		Parus_montanus
		Parus_atricapillus
		Parus_cinctus
		Parus_hudsonicus
		Parus_rufescens
		Parus_carolinensis
		Parus_sclateri
		Parus_lugubris
		Parus_ater
		Parus_rufonuchalis
		Parus_major
		Parus_palustris
		Parus_cinerascens
		Parus_albiventris
		Parus_niger
		Pseudopodoces_humilis
		Cephalopyrus_flammiceps
		Stenostira_scita
		Elminia_albicauda
		Elminia_albiventris
		Elminia_albonotata
		Elminia_nigromitrata
		Culicicapa_ceylonensis
		Panurus_biarmicus
		Certhilauda_albescens
		Ammomanes_deserti
		Certhilauda_burra
		Certhilauda_barlowi
		Certhilauda_erythrochlamys
		Certhilauda_chuana
		Certhilauda_subcoronata
		Eremophila_alpestris
		Galerida_magnirostris
		Galerida_theklae
		Galerida_cristata
		Galerida_modesta
		Alauda_razae
		Alauda_arvensis
		Heteromirafra_ruddi
		Lullula_arborea
		Eremalauda_starki
		Spizocorys_conirostris
		Spizocorys_fringillaris
		Melanocorypha_calandra
		Calandrella_somalica
		Calandrella_cinerea
		Mirafra_sabota
		Mirafra_hova
		Mirafra_hypermetra
		Mirafra_gilletti
		Mirafra_africana
		Mirafra_poecilosterna
		Mirafra_africanoides
		Eremopterix_australis
		Eremopterix_verticalis
		Eremopterix_leucopareia
		Eremopterix_nigriceps
		Eremopterix_leucotis
		Nicator_chloris
		Nicator_gularis
		Cincloramphus_cruralis
		Bradypterus_sylvaticus
		Bradypterus_baboecala
		Bradypterus_barratti
		Bradypterus_lopezi
		Bradypterus_cinnamomeus
		Acrocephalus_luscinius
		Bradypterus_graueri
		Locustella_naevia
		Locustella_luscinioides
		Locustella_fluviatilis
		Acrocephalus_palustris
		Scotocerca_inquieta
		Chloropeta_natalensis
		Acrocephalus_sechellensis
		Acrocephalus_aequinoctialis
		Acrocephalus_familiaris
		Acrocephalus_stentoreus
		Acrocephalus_arundinaceus
		Acrocephalus_melanopogon
		Acrocephalus_schoenobaenus
		Acrocephalus_paludicola
		Acrocephalus_bistrigiceps
		Acrocephalus_dumetorum
		Acrocephalus_orinus
		Acrocephalus_baeticatus
		Acrocephalus_scirpaceus
		Hippolais_polyglotta
		Hippolais_icterina
		Hyliota_flavigaster
		Hyliota_australis
		Hyliota_violacea
		Andropadus_importunus
		Bleda_syndactylus
		Bleda_notatus
		Andropadus_milanjensis
		Andropadus_nigriceps
		Chlorocichla_flaviventris
		Phyllastrephus_cabanisi
		Phyllastrephus_fischeri
		Phyllastrephus_terrestris
		Phyllastrephus_icterinus
		Phyllastrephus_debilis
		Phyllastrephus_flavostriatus
		Andropadus_gracilis
		Criniger_calurus
		Pycnonotus_sinensis
		Pycnonotus_capensis
		Pycnonotus_nigricans
		Pycnonotus_barbatus
		Pycnonotus_xanthopygos
		Alophoixus_finschii
		Hypsipetes_olivaceus
		Ixos_amaurotis
		Turdoides_squamiceps
		Turdoides_altirostris
		Garrulax_morrisonianus
		Yuhina_brunneiceps
		Zosterops_lateralis
		Paradoxornis_webbianus
		Chamaea_fasciata
		Sylvia_nana
		Sylvia_communis
		Sylvia_conspicillata
		Sylvia_deserticola
		Sylvia_undata
		Sylvia_sarda
		Sylvia_melanothorax
		Sylvia_rueppelli
		Sylvia_mystacea
		Sylvia_melanocephala
		Sylvia_cantillans
		Sylvia_buryi
		Sylvia_hortensis
		Sylvia_leucomelaena
		Sylvia_curruca
		Sylvia_boehmi
		Sylvia_subcaerulea
		Sylvia_nisoria
		Sylvia_atricapilla
		Sylvia_borin
		Pholidornis_rushiae
		Cettia_cetti
		Cettia_fortipes
		Phylloscopus_nitidus
		Phylloscopus_umbrovirens
		Phylloscopus_ruficapilla
		Phylloscopus_sibilatrix
		Phylloscopus_bonelli
		Phylloscopus_humei
		Phylloscopus_fuscatus
		Phylloscopus_trochilus
		Phylloscopus_collybita
		Phylloscopus_sindianus
		Psaltriparus_minimus
		Hypergerus_atriceps
		Cisticola_tinniens
		Cisticola_juncidis
		Cisticola_brunnescens
		Cisticola_exilis
		Cisticola_robustus
		Cisticola_ayresii
		Cisticola_cinereolus
		Cisticola_anonymus
		Camaroptera_brachyura
		Camaroptera_superciliaris
		Eremomela_icteropygialis
		Apalis_thoracica
		Prinia_gracilis
		Progne_subis
		Tachycineta_albilinea
		Tachycineta_thalassina
		Tachycineta_bicolor
		Riparia_riparia
		Delichon_urbicum
		Hirundo_rustica
		Hirundo_semirufa
		Petrochelidon_pyrrhonota
		Petrochelidon_fulva
		Hirundo_ariel
		Melocichla_mentalis
		Sphenoeacus_afer
		Bradypterus_victorini
		Sylvietta_whytii
		Sylvietta_brachyura
		Sylvietta_rufescens
		Sylvietta_virens
		Sylvietta_denti
		Regulus_regulus
		Regulus_ignicapilla
		Bombycilla_garrulus
		Bombycilla_cedrorum
		Phainopepla_nitens
		Certhia_brachydactyla
		Certhia_familiaris
		Polioptila_dumicola
		Thryothorus_leucotis
		Thryothorus_sinaloa
		Thryothorus_rufalbus
		Thryothorus_felix
		Thryothorus_ludovicianus
		Thryomanes_bewickii
		Troglodytes_cobbi
		Troglodytes_aedon
		Troglodytes_troglodytes
		Cistothorus_palustris
		Cistothorus_meridae
		Cistothorus_platensis
		Campylorhynchus_brunneicapillus
		Campylorhynchus_nuchalis
		Campylorhynchus_griseus
		Catherpes_mexicanus
		Salpinctes_obsoletus
		Sitta_carolinensis
		Sitta_europaea
		Dumetella_carolinensis
		Toxostoma_bendirei
		Toxostoma_lecontei
		Toxostoma_crissale
		Toxostoma_rufum
		Toxostoma_longirostre
		Toxostoma_curvirostre
		Oreoscoptes_montanus
		Mimus_longicaudatus
		Mimus_polyglottos
		Mimus_gilvus
		Mimus_parvulus
		Mimus_patagonicus
		Mimus_thenca
		Mimus_gundlachii
		Onychognathus_morio
		Onychognathus_walleri
		Onychognathus_tristramii
		Onychognathus_albirostris
		Onychognathus_salvadorii
		Onychognathus_nabouroup
		Onychognathus_tenuirostris
		Speculipastor_bicolor
		Saroglossa_spiloptera
		Lamprotornis_corruscus
		Lamprotornis_purpureiceps
		Lamprotornis_caudatus
		Lamprotornis_purpuroptera
		Cosmopsarus_unicolor
		Lamprotornis_mevesii
		Lamprotornis_australis
		Lamprotornis_chalybaeus
		Lamprotornis_nitens
		Lamprotornis_superbus
		Lamprotornis_pulcher
		Spreo_fischeri
		Spreo_bicolor
		Lamprotornis_splendidus
		Cosmopsarus_regius
		Cinnyricinclus_leucogaster
		Creatophora_cinerea
		Acridotheres_ginginianus
		Acridotheres_tristis
		Acridotheres_cristatellus
		Acridotheres_fuscus
		Sturnus_pagodarum
		Sturnus_malabaricus
		Leucopsar_rothschildi
		Sturnus_philippensis
		Sturnus_sturninus
		Sturnus_contra
		Sturnus_roseus
		Sturnus_unicolor
		Sturnus_vulgaris
		Gracula_religiosa
		Mino_anais
		Aplonis_opaca
		Aplonis_dichroa
		Scissirostrum_dubium
		Buphagus_erythrorhynchus
		Buphagus_africanus
		Cinclus_cinclus
		Cinclus_pallasii
		Cinclus_mexicanus
		Cinclus_schulzi
		Catharus_guttatus
		Catharus_minimus
		Catharus_fuscescens
		Catharus_ustulatus
		Hylocichla_mustelina
		Zoothera_naevia
		Turdus_albicollis
		Turdus_grayi
		Turdus_pilaris
		Turdus_torquatus
		Turdus_cardis
		Turdus_migratorius
		Turdus_iliacus
		Turdus_helleri
		Turdus_merula
		Turdus_viscivorus
		Turdus_philomelos
		Sialia_mexicana
		Sialia_currucoides
		Sialia_sialis
		Myadestes_palmeri
		Melaenornis_edolioides
		Melaenornis_pammelaina
		Sigelus_silens
		Empidornis_semipartitus
		Namibornis_herero
		Myioparus_plumbeus
		Myioparus_griseigularis
		Muscicapa_adusta
		Muscicapa_striata
		Muscicapa_cassini
		Muscicapa_sethsmithi
		Muscicapa_comitata
		Muscicapa_infuscata
		Muscicapa_epulata
		Muscicapa_caerulescens
		Bradornis_mariquensis
		Bradornis_microrhynchus
		Bradornis_infuscatus
		Bradornis_pallidus
		Luscinia_svecica
		Luscinia_luscinia
		Luscinia_megarhynchos
		Ficedula_parva
		Ficedula_semitorquata
		Ficedula_hypoleuca
		Ficedula_albicollis
		Ficedula_zanthopygia
		Phoenicurus_ochruros
		Phoenicurus_phoenicurus
		Saxicola_rubetra
		Saxicola_torquatus
		Myrmecocichla_aethiops
		Oenanthe_oenanthe
		Erithacus_rubecula
		Dioptrornis_fischeri
		Promerops_gurneyi
		Promerops_cafer
		Nectarinia_coccinigaster
		Nectarinia_osea
		Nectarinia_dussumieri
		Philetairus_socius
		Plocepasser_donaldsoni
		Plocepasser_mahali
		Dinemellia_dinemelli
		Anaplectes_rubriceps
		Histurgops_ruficaudus
		Sporopipes_frontalis
		Sporopipes_squamifrons
		Pseudonigrita_arnaudi
		Quelea_cardinalis
		Quelea_quelea
		Foudia_eminentissima
		Foudia_flavicans
		Foudia_madagascariensis
		Foudia_rubra
		Foudia_sechellarum
		Euplectes_capensis
		Euplectes_macroura
		Euplectes_hartlaubi
		Euplectes_jacksoni
		Euplectes_progne
		Euplectes_axillaris
		Euplectes_albonotatus
		Euplectes_franciscanus
		Euplectes_gierowii
		Euplectes_ardens
		Euplectes_nigroventris
		Euplectes_orix
		Euplectes_hordeaceus
		Euplectes_afer
		Euplectes_aureus
		Malimbus_rubricollis
		Malimbus_racheliae
		Malimbus_coronatus
		Malimbus_nitens
		Malimbus_ibadanensis
		Malimbus_cassini
		Malimbus_scutatus
		Malimbus_erythrogaster
		Malimbus_malimbicus
		Ploceus_grandis
		Ploceus_olivaceiceps
		Ploceus_preussi
		Ploceus_philippinus
		Ploceus_sanctithomae
		Ploceus_xanthops
		Ploceus_megarhynchus
		Ploceus_nigricollis
		Ploceus_angolensis
		Ploceus_benghalensis
		Ploceus_baglafecht
		Ploceus_jacksoni
		Ploceus_xanthopterus
		Ploceus_bertrandi
		Ploceus_vitellinus
		Ploceus_tricolor
		Ploceus_alienus
		Ploceus_pelzelni
		Ploceus_bicolor
		Ploceus_nigerrimus
		Ploceus_velatus
		Ploceus_capensis
		Ploceus_ocularis
		Ploceus_luteolus
		Ploceus_heuglini
		Ploceus_melanogaster
		Ploceus_superciliosus
		Ploceus_galbula
		Ploceus_cucullatus
		Ploceus_intermedius
		Ploceus_spekei
		Ploceus_princeps
		Ploceus_melanocephalus
		Ploceus_taeniopterus
		Bubalornis_albirostris
		Amblyospiza_albifrons
		Lonchura_striata
		Padda_oryzivora
		Poephila_acuticauda
		Taeniopygia_guttata
		Lagonosticta_senegala
		Vidua_chalybeata
		Vidua_paradisaea
		Vidua_macroura
		Prunella_modularis
		Prunella_collaris
		Petronia_xanthocollis
		Montifringilla_nivalis
		Petronia_petronia
		Passer_griseus
		Passer_rutilans
		Passer_montanus
		Passer_domesticus
		Motacilla_aguimp
		Motacilla_flava
		Motacilla_citreola
		Motacilla_alba
		Motacilla_madaraspatensis
		Motacilla_cinerea
		Motacilla_clara
		Motacilla_capensis
		Motacilla_grandis
		Tmetothylacus_tenellus
		Macronyx_aurantiigula
		Macronyx_croceus
		Macronyx_capensis
		Macronyx_sharpei
		Macronyx_fuellebornii
		Macronyx_ameliae
		Dendronanthus_indicus
		Anthus_novaeseelandiae
		Anthus_campestris
		Anthus_similis
		Anthus_lineiventris
		Anthus_leucophrys
		Anthus_vaalensis
		Anthus_chloris
		Anthus_lutescens
		Anthus_melindae
		Anthus_hoeschi
		Anthus_crenatus
		Anthus_petrosus
		Anthus_spinoletta
		Anthus_pratensis
		Anthus_trivialis
		Coccothraustes_coccothraustes
		Mycerobas_carnipes
		Pyrrhula_pyrrhula
		Pinicola_enucleator
		Bucanetes_githagineus
		Eremopsaltria_mongolicus
		Oreomystis_mana
		Telespiza_cantans
		Telespiza_ultima
		Loxioides_bailleui
		Loxops_coccineus
		Hemignathus_munroi
		Hemignathus_virens
		Pseudonestor_xanthophrys
		Himatione_sanguinea
		Vestiaria_coccinea
		Paroreomyza_montana
		Carpodacus_roseus
		Carpodacus_puniceus
		Carpodacus_rubicilla
		Carpodacus_cassinii
		Carpodacus_synoicus
		Carpodacus_purpureus
		Leucosticte_tephrocotis
		Leucosticte_atrata
		Leucosticte_australis
		Callacanthis_burtoni
		Carpodacus_erythrinus
		Carpodacus_mexicanus
		Rhodopechys_obsoletus
		Rhodopechys_sanguineus
		Carduelis_chloris
		Carduelis_spinoides
		Carduelis_flavirostris
		Carduelis_cannabina
		Carduelis_pinus
		Carduelis_spinus
		Carduelis_psaltria
		Carduelis_lawrencei
		Carduelis_tristis
		Serinus_mozambicus
		Serinus_mennelli
		Serinus_atrogularis
		Serinus_citrinipectus
		Serinus_scotops
		Serinus_syriacus
		Serinus_sulphuratus
		Serinus_flaviventris
		Serinus_gularis
		Serinus_albogularis
		Serinus_leucopterus
		Serinus_burtoni
		Serinus_striolatus
		Serinus_tristriatus
		Serinus_nigriceps
		Serinus_totta
		Serinus_canicollis
		Serinus_flavivertex
		Serinus_alario
		Serinus_pusillus
		Serinus_canaria
		Serinus_serinus
		Carduelis_carduelis
		Carduelis_citrinella
		Carduelis_hornemanni
		Carduelis_flammea
		Loxia_leucoptera
		Loxia_curvirostra
		Loxia_scotica
		Fringilla_coelebs
		Fringilla_teydea
		Fringilla_montifringilla
		Calcarius_lapponicus
		Calcarius_ornatus
		Calcarius_pictus
		Calcarius_mccownii
		Plectrophenax_nivalis
		Emberiza_schoeniclus
		Emberiza_elegans
		Melophus_lathami
		Miliaria_calandra
		Emberiza_cioides
		Emberiza_cia
		Emberiza_hortulana
		Emberiza_citrinella
		Emberiza_cirlus
		Emberiza_flaviventris
		Emberiza_cabanisi
		Emberiza_capensis
		Emberiza_striolata
		Emberiza_tahapisi
		Emberiza_impetuani
		Aimophila_aestivalis
		Aimophila_botterii
		Aimophila_mystacalis
		Aimophila_humeralis
		Ammodramus_savannarum
		Arremonops_rufivirgatus
		Aimophila_carpalis
		Amphispiza_bilineata
		Aimophila_quinquestriata
		Spizella_atrogularis
		Spizella_pallida
		Spizella_passerina
		Spizella_breweri
		Spizella_pusilla
		Pooecetes_gramineus
		Amphispiza_belli
		Ammodramus_caudacutus
		Ammodramus_maritimus
		Ammodramus_leconteii
		Passerculus_sandwichensis
		Melospiza_georgiana
		Melospiza_lincolnii
		Melospiza_melodia
		Ammodramus_bairdii
		Ammodramus_henslowii
		Pipilo_fuscus
		Pipilo_aberti
		Pezopetes_capitalis
		Pipilo_chlorurus
		Pipilo_maculatus
		Pipilo_erythrophthalmus
		Spizella_arborea
		Passerella_iliaca
		Junco_phaeonotus
		Junco_hyemalis
		Zonotrichia_capensis
		Zonotrichia_querula
		Zonotrichia_albicollis
		Zonotrichia_leucophrys
		Zonotrichia_atricapilla
		Calamospiza_melanocorys
		Chondestes_grammacus
		Seiurus_aurocapilla
		Seiurus_noveboracensis
		Seiurus_motacilla
		Mniotilta_varia
		Oporornis_formosus
		Oporornis_tolmiei
		Oporornis_philadelphia
		Geothlypis_trichas
		Limnothlypis_swainsonii
		Protonotaria_citrea
		Dendroica_magnolia
		Setophaga_ruticilla
		Dendroica_caerulescens
		Dendroica_discolor
		Dendroica_adelaidae
		Dendroica_nigrescens
		Dendroica_townsendi
		Dendroica_virens
		Dendroica_palmarum
		Dendroica_coronata
		Dendroica_dominica
		Parula_americana
		Dendroica_cerulea
		Dendroica_tigrina
		Dendroica_fusca
		Dendroica_pensylvanica
		Dendroica_petechia
		Dendroica_striata
		Dendroica_castanea
		Wilsonia_citrina
		Wilsonia_canadensis
		Wilsonia_pusilla
		Myioborus_pictus
		Vermivora_peregrina
		Vermivora_ruficapilla
		Vermivora_pinus
		Vermivora_chrysoptera
		Icteria_virens
		Cacicus_solitarius
		Cacicus_uropygialis
		Cacicus_cela
		Cacicus_haemorrhous
		Clypicterus_oseryi
		Cacicus_chrysopterus
		Psarocolius_guatimozinus
		Psarocolius_viridis
		Psarocolius_bifasciatus
		Psarocolius_wagleri
		Psarocolius_atrovirens
		Psarocolius_angustifrons
		Icterus_galbula
		Icterus_pustulatus
		Icterus_bullockii
		Icterus_gularis
		Dives_dives
		Nesopsar_nigerrimus
		Agelaioides_badius
		Chrysomus_icterocephalus
		Agelasticus_thilius
		Curaeus_curaeus
		Amblyramphus_holosericeus
		Quiscalus_lugubris
		Quiscalus_mexicanus
		Quiscalus_major
		Quiscalus_quiscula
		Euphagus_carolinus
		Euphagus_cyanocephalus
		Agelaius_humeralis
		Agelaius_xanthomus
		Agelaius_assimilis
		Agelaius_tricolor
		Agelaius_phoeniceus
		Molothrus_rufoaxillaris
		Molothrus_ater
		Molothrus_aeneus
		Sturnella_defilippii
		Sturnella_loyca
		Sturnella_superciliaris
		Sturnella_magna
		Sturnella_neglecta
		Sturnella_bellicosa
		Dolichonyx_oryzivorus
		Xanthocephalus_xanthocephalus
		Piranga_rubra
		Piranga_ludoviciana
		Piranga_olivacea
		Cardinalis_cardinalis
		Pheucticus_melanocephalus
		Pheucticus_ludovicianus
		Passerina_amoena
		Passerina_caerulea
		Passerina_cyanea
		Passerina_ciris
		Passerina_versicolor
		Passerina_leclancherii
		Spiza_americana
		Nesospiza_acunhae
		Tiaris_olivaceus
		Geospiza_fortis
		Geospiza_scandens
		Geospiza_conirostris
		Geospiza_difficilis
		Geospiza_magnirostris
		Geospiza_fuliginosa
		Thraupis_episcopus
		Volatinia_jacarina
		Ramphocelus_costaricensis
		Sporophila_minuta
	;
END;
BEGIN TREES;
	TRANSLATE
		1	Empidonax_flaviventris,
		2	Empidonax_difficilis,
		3	Empidonax_minimus,
		4	Empidonax_traillii,
		5	Empidonax_alnorum,
		6	Empidonax_virescens,
		7	Contopus_sordidulus,
		8	Sayornis_nigricans,
		9	Sayornis_phoebe,
		10	Pyrocephalus_rubinus,
		11	Myiarchus_crinitus,
		12	Myiarchus_cinerascens,
		13	Tyrannus_tyrannus,
		14	Elaenia_chiriquensis,
		15	Oxyruncus_cristatus,
		16	Cercomacra_tyrannina,
		17	Gymnopithys_leucaspis,
		18	Conopophaga_lineata,
		19	Xenops_minutus,
		20	Automolus_ochrolaemus,
		21	Thripadectes_rufobrunneus,
		22	Automolus_rubiginosus,
		23	Furnarius_rufus,
		24	Cinclodes_albiventris,
		25	Cinclodes_albidiventris,
		26	Cinclodes_comechingonus,
		27	Cinclodes_fuscus,
		28	Cinclodes_antarcticus,
		29	Leptasthenura_striolata,
		30	Leptasthenura_yanacensis,
		31	Synallaxis_zimmeri,
		32	Synallaxis_brachyura,
		33	Synallaxis_erythrothorax,
		34	Cranioleuca_erythrops,
		35	Pseudoseisura_cristata,
		36	Pseudoseisura_lophotes,
		37	Phacellodomus_striaticollis,
		38	Phacellodomus_maculipectus,
		39	Sclerurus_caudacutus,
		40	Sclerurus_guatemalensis,
		41	Scenopoeetes_dentirostris,
		42	Prionodura_newtoniana,
		43	Ailuroedus_melanotis,
		44	Ailuroedus_crassirostris,
		45	Chlamydera_lauterbachi,
		46	Chlamydera_nuchalis,
		47	Chlamydera_cerviniventris,
		48	Chlamydera_guttata,
		49	Chlamydera_maculata,
		50	Ptilonorhynchus_violaceus,
		51	Malurus_coronatus,
		52	Malurus_cyanocephalus,
		53	Malurus_alboscapulatus,
		54	Malurus_splendens,
		55	Malurus_cyaneus,
		56	Malurus_lamberti,
		57	Malurus_amabilis,
		58	Malurus_elegans,
		59	Malurus_melanocephalus,
		60	Malurus_pulcherrimus,
		61	Malurus_leucopterus,
		62	Pardalotus_punctatus,
		63	Pardalotus_quadragintus,
		64	Pardalotus_striatus,
		65	Manorina_melanocephala,
		66	Pycnoptilus_floccosus,
		67	Sericornis_frontalis,
		68	Acanthornis_magna,
		69	Gerygone_igata,
		70	Pomatostomus_temporalis,
		71	Orthonyx_spaldingii,
		72	Notiomystis_cincta,
		73	Pachycephala_pectoralis,
		74	Vireo_bellii,
		75	Vireo_griseus,
		76	Vireo_atricapilla,
		77	Vireo_vicinior,
		78	Vireo_huttoni,
		79	Vireo_solitarius,
		80	Vireo_flavifrons,
		81	Vireo_philadelphicus,
		82	Vireo_altiloquus,
		83	Vireo_flavoviridis,
		84	Vireo_olivaceus,
		85	Cyclarhis_gujanensis,
		86	Manucodia_keraudrenii,
		87	Manucodia_chalybatus,
		88	Parotia_wahnesi,
		89	Parotia_carolae,
		90	Pteridophora_alberti,
		91	Cicinnurus_magnificus,
		92	Paradisaea_minor,
		93	Epimachus_meyeri,
		94	Epimachus_fastuosus,
		95	Epimachus_albertisi,
		96	Ptiloris_magnificus,
		97	Lophorina_superba,
		98	Chasiempis_sandwichensis,
		99	Arses_telescophthalmus,
		100	Grallina_cyanoleuca,
		101	Terpsiphone_rufiventer,
		102	Terpsiphone_atrochalybeia,
		103	Terpsiphone_paradisi,
		104	Terpsiphone_rufocinerea,
		105	Terpsiphone_viridis,
		106	Terpsiphone_corvina,
		107	Terpsiphone_bedfordi,
		108	Hypothymis_azurea,
		109	Trochocercus_cyanomelas,
		110	Trochocercus_nitens,
		111	Rhipidura_leucophrys,
		112	Pyrrhocorax_graculus,
		113	Perisoreus_infaustus,
		114	Perisoreus_canadensis,
		115	Aphelocoma_ultramarina,
		116	Aphelocoma_coerulescens,
		117	Aphelocoma_insularis,
		118	Aphelocoma_californica,
		119	Cyanocitta_cristata,
		120	Calocitta_formosa,
		121	Pica_hudsonia,
		122	Pica_nuttalli,
		123	Pica_pica,
		124	Corvus_brachyrhynchos,
		125	Corvus_corone,
		126	Corvus_monedula,
		127	Corvus_rhipidurus,
		128	Lanius_gubernator,
		129	Lanius_vittatus,
		130	Lanius_dorsalis,
		131	Lanius_excubitor,
		132	Lanius_sphenocercus,
		133	Lanius_ludovicianus,
		134	Lanius_somalicus,
		135	Lanius_collaris,
		136	Lanius_minor,
		137	Lanius_senator,
		138	Lanius_tigrinus,
		139	Lanius_collurio,
		140	Lanius_schach,
		141	Lanius_bucephalus,
		142	Lanius_nubicus,
		143	Dicrurus_ludwigii,
		144	Dicrurus_forficatus,
		145	Dicrurus_adsimilis,
		146	Lalage_tricolor,
		147	Coracina_azurea,
		148	Campephaga_quiscalina,
		149	Campephaga_phoenicea,
		150	Coracina_cinerea,
		151	Gymnorhina_tibicen,
		152	Laniarius_erythrogaster,
		153	Malaconotus_blanchoti,
		154	Tchagra_minutus,
		155	Dryoscopus_cubla,
		156	Platysteira_chalybea,
		157	Platysteira_concreta,
		158	Platysteira_cyanea,
		159	Platysteira_peltata,
		160	Platysteira_castanea,
		161	Batis_occulta,
		162	Euryceros_prevostii,
		163	Tylas_eduardi,
		164	Vanga_curvirostris,
		165	Calicalicus_madagascariensis,
		166	Tephrodornis_pondicerianus,
		167	Prionops_retzii,
		168	Mohoua_albicilla,
		169	Mohoua_ochrocephala,
		170	Mohoua_novaeseelandiae,
		171	Psophodes_olivaceus,
		172	Chaetops_frenatus,
		173	Chaetops_aurantius,
		174	Drymodes_brunneopygia,
		175	Eopsaltria_australis,
		176	Melanodryas_cucullata,
		177	Petroica_goodenovii,
		178	Petroica_macrocephala,
		179	Petroica_australis,
		180	Auriparus_flaviceps,
		181	Anthoscopus_caroli,
		182	Anthoscopus_minutus,
		183	Remiz_pendulinus,
		184	Parus_caeruleus,
		185	Parus_cyanus,
		186	Baeolophus_wollweberi,
		187	Baeolophus_inornatus,
		188	Baeolophus_bicolor,
		189	Baeolophus_atricristatus,
		190	Parus_leucomelas,
		191	Parus_cristatus,
		192	Parus_montanus,
		193	Parus_atricapillus,
		194	Parus_cinctus,
		195	Parus_hudsonicus,
		196	Parus_rufescens,
		197	Parus_carolinensis,
		198	Parus_sclateri,
		199	Parus_lugubris,
		200	Parus_ater,
		201	Parus_rufonuchalis,
		202	Parus_major,
		203	Parus_palustris,
		204	Parus_cinerascens,
		205	Parus_albiventris,
		206	Parus_niger,
		207	Pseudopodoces_humilis,
		208	Cephalopyrus_flammiceps,
		209	Stenostira_scita,
		210	Elminia_albicauda,
		211	Elminia_albiventris,
		212	Elminia_albonotata,
		213	Elminia_nigromitrata,
		214	Culicicapa_ceylonensis,
		215	Panurus_biarmicus,
		216	Certhilauda_albescens,
		217	Ammomanes_deserti,
		218	Certhilauda_burra,
		219	Certhilauda_barlowi,
		220	Certhilauda_erythrochlamys,
		221	Certhilauda_chuana,
		222	Certhilauda_subcoronata,
		223	Eremophila_alpestris,
		224	Galerida_magnirostris,
		225	Galerida_theklae,
		226	Galerida_cristata,
		227	Galerida_modesta,
		228	Alauda_razae,
		229	Alauda_arvensis,
		230	Heteromirafra_ruddi,
		231	Lullula_arborea,
		232	Eremalauda_starki,
		233	Spizocorys_conirostris,
		234	Spizocorys_fringillaris,
		235	Melanocorypha_calandra,
		236	Calandrella_somalica,
		237	Calandrella_cinerea,
		238	Mirafra_sabota,
		239	Mirafra_hova,
		240	Mirafra_hypermetra,
		241	Mirafra_gilletti,
		242	Mirafra_africana,
		243	Mirafra_poecilosterna,
		244	Mirafra_africanoides,
		245	Eremopterix_australis,
		246	Eremopterix_verticalis,
		247	Eremopterix_leucopareia,
		248	Eremopterix_nigriceps,
		249	Eremopterix_leucotis,
		250	Nicator_chloris,
		251	Nicator_gularis,
		252	Cincloramphus_cruralis,
		253	Bradypterus_sylvaticus,
		254	Bradypterus_baboecala,
		255	Bradypterus_barratti,
		256	Bradypterus_lopezi,
		257	Bradypterus_cinnamomeus,
		258	Acrocephalus_luscinius,
		259	Bradypterus_graueri,
		260	Locustella_naevia,
		261	Locustella_luscinioides,
		262	Locustella_fluviatilis,
		263	Acrocephalus_palustris,
		264	Scotocerca_inquieta,
		265	Chloropeta_natalensis,
		266	Acrocephalus_sechellensis,
		267	Acrocephalus_aequinoctialis,
		268	Acrocephalus_familiaris,
		269	Acrocephalus_stentoreus,
		270	Acrocephalus_arundinaceus,
		271	Acrocephalus_melanopogon,
		272	Acrocephalus_schoenobaenus,
		273	Acrocephalus_paludicola,
		274	Acrocephalus_bistrigiceps,
		275	Acrocephalus_dumetorum,
		276	Acrocephalus_orinus,
		277	Acrocephalus_baeticatus,
		278	Acrocephalus_scirpaceus,
		279	Hippolais_polyglotta,
		280	Hippolais_icterina,
		281	Hyliota_flavigaster,
		282	Hyliota_australis,
		283	Hyliota_violacea,
		284	Andropadus_importunus,
		285	Bleda_syndactylus,
		286	Bleda_notatus,
		287	Andropadus_milanjensis,
		288	Andropadus_nigriceps,
		289	Chlorocichla_flaviventris,
		290	Phyllastrephus_cabanisi,
		291	Phyllastrephus_fischeri,
		292	Phyllastrephus_terrestris,
		293	Phyllastrephus_icterinus,
		294	Phyllastrephus_debilis,
		295	Phyllastrephus_flavostriatus,
		296	Andropadus_gracilis,
		297	Criniger_calurus,
		298	Pycnonotus_sinensis,
		299	Pycnonotus_capensis,
		300	Pycnonotus_nigricans,
		301	Pycnonotus_barbatus,
		302	Pycnonotus_xanthopygos,
		303	Alophoixus_finschii,
		304	Hypsipetes_olivaceus,
		305	Ixos_amaurotis,
		306	Turdoides_squamiceps,
		307	Turdoides_altirostris,
		308	Garrulax_morrisonianus,
		309	Yuhina_brunneiceps,
		310	Zosterops_lateralis,
		311	Paradoxornis_webbianus,
		312	Chamaea_fasciata,
		313	Sylvia_nana,
		314	Sylvia_communis,
		315	Sylvia_conspicillata,
		316	Sylvia_deserticola,
		317	Sylvia_undata,
		318	Sylvia_sarda,
		319	Sylvia_melanothorax,
		320	Sylvia_rueppelli,
		321	Sylvia_mystacea,
		322	Sylvia_melanocephala,
		323	Sylvia_cantillans,
		324	Sylvia_buryi,
		325	Sylvia_hortensis,
		326	Sylvia_leucomelaena,
		327	Sylvia_curruca,
		328	Sylvia_boehmi,
		329	Sylvia_subcaerulea,
		330	Sylvia_nisoria,
		331	Sylvia_atricapilla,
		332	Sylvia_borin,
		333	Pholidornis_rushiae,
		334	Cettia_cetti,
		335	Cettia_fortipes,
		336	Phylloscopus_nitidus,
		337	Phylloscopus_umbrovirens,
		338	Phylloscopus_ruficapilla,
		339	Phylloscopus_sibilatrix,
		340	Phylloscopus_bonelli,
		341	Phylloscopus_humei,
		342	Phylloscopus_fuscatus,
		343	Phylloscopus_trochilus,
		344	Phylloscopus_collybita,
		345	Phylloscopus_sindianus,
		346	Psaltriparus_minimus,
		347	Hypergerus_atriceps,
		348	Cisticola_tinniens,
		349	Cisticola_juncidis,
		350	Cisticola_brunnescens,
		351	Cisticola_exilis,
		352	Cisticola_robustus,
		353	Cisticola_ayresii,
		354	Cisticola_cinereolus,
		355	Cisticola_anonymus,
		356	Camaroptera_brachyura,
		357	Camaroptera_superciliaris,
		358	Eremomela_icteropygialis,
		359	Apalis_thoracica,
		360	Prinia_gracilis,
		361	Progne_subis,
		362	Tachycineta_albilinea,
		363	Tachycineta_thalassina,
		364	Tachycineta_bicolor,
		365	Riparia_riparia,
		366	Delichon_urbicum,
		367	Hirundo_rustica,
		368	Hirundo_semirufa,
		369	Petrochelidon_pyrrhonota,
		370	Petrochelidon_fulva,
		371	Hirundo_ariel,
		372	Melocichla_mentalis,
		373	Sphenoeacus_afer,
		374	Bradypterus_victorini,
		375	Sylvietta_whytii,
		376	Sylvietta_brachyura,
		377	Sylvietta_rufescens,
		378	Sylvietta_virens,
		379	Sylvietta_denti,
		380	Regulus_regulus,
		381	Regulus_ignicapilla,
		382	Bombycilla_garrulus,
		383	Bombycilla_cedrorum,
		384	Phainopepla_nitens,
		385	Certhia_brachydactyla,
		386	Certhia_familiaris,
		387	Polioptila_dumicola,
		388	Thryothorus_leucotis,
		389	Thryothorus_sinaloa,
		390	Thryothorus_rufalbus,
		391	Thryothorus_felix,
		392	Thryothorus_ludovicianus,
		393	Thryomanes_bewickii,
		394	Troglodytes_cobbi,
		395	Troglodytes_aedon,
		396	Troglodytes_troglodytes,
		397	Cistothorus_palustris,
		398	Cistothorus_meridae,
		399	Cistothorus_platensis,
		400	Campylorhynchus_brunneicapillus,
		401	Campylorhynchus_nuchalis,
		402	Campylorhynchus_griseus,
		403	Catherpes_mexicanus,
		404	Salpinctes_obsoletus,
		405	Sitta_carolinensis,
		406	Sitta_europaea,
		407	Dumetella_carolinensis,
		408	Toxostoma_bendirei,
		409	Toxostoma_lecontei,
		410	Toxostoma_crissale,
		411	Toxostoma_rufum,
		412	Toxostoma_longirostre,
		413	Toxostoma_curvirostre,
		414	Oreoscoptes_montanus,
		415	Mimus_longicaudatus,
		416	Mimus_polyglottos,
		417	Mimus_gilvus,
		418	Mimus_parvulus,
		419	Mimus_patagonicus,
		420	Mimus_thenca,
		421	Mimus_gundlachii,
		422	Onychognathus_morio,
		423	Onychognathus_walleri,
		424	Onychognathus_tristramii,
		425	Onychognathus_albirostris,
		426	Onychognathus_salvadorii,
		427	Onychognathus_nabouroup,
		428	Onychognathus_tenuirostris,
		429	Speculipastor_bicolor,
		430	Saroglossa_spiloptera,
		431	Lamprotornis_corruscus,
		432	Lamprotornis_purpureiceps,
		433	Lamprotornis_caudatus,
		434	Lamprotornis_purpuroptera,
		435	Cosmopsarus_unicolor,
		436	Lamprotornis_mevesii,
		437	Lamprotornis_australis,
		438	Lamprotornis_chalybaeus,
		439	Lamprotornis_nitens,
		440	Lamprotornis_superbus,
		441	Lamprotornis_pulcher,
		442	Spreo_fischeri,
		443	Spreo_bicolor,
		444	Lamprotornis_splendidus,
		445	Cosmopsarus_regius,
		446	Cinnyricinclus_leucogaster,
		447	Creatophora_cinerea,
		448	Acridotheres_ginginianus,
		449	Acridotheres_tristis,
		450	Acridotheres_cristatellus,
		451	Acridotheres_fuscus,
		452	Sturnus_pagodarum,
		453	Sturnus_malabaricus,
		454	Leucopsar_rothschildi,
		455	Sturnus_philippensis,
		456	Sturnus_sturninus,
		457	Sturnus_contra,
		458	Sturnus_roseus,
		459	Sturnus_unicolor,
		460	Sturnus_vulgaris,
		461	Gracula_religiosa,
		462	Mino_anais,
		463	Aplonis_opaca,
		464	Aplonis_dichroa,
		465	Scissirostrum_dubium,
		466	Buphagus_erythrorhynchus,
		467	Buphagus_africanus,
		468	Cinclus_cinclus,
		469	Cinclus_pallasii,
		470	Cinclus_mexicanus,
		471	Cinclus_schulzi,
		472	Catharus_guttatus,
		473	Catharus_minimus,
		474	Catharus_fuscescens,
		475	Catharus_ustulatus,
		476	Hylocichla_mustelina,
		477	Zoothera_naevia,
		478	Turdus_albicollis,
		479	Turdus_grayi,
		480	Turdus_pilaris,
		481	Turdus_torquatus,
		482	Turdus_cardis,
		483	Turdus_migratorius,
		484	Turdus_iliacus,
		485	Turdus_helleri,
		486	Turdus_merula,
		487	Turdus_viscivorus,
		488	Turdus_philomelos,
		489	Sialia_mexicana,
		490	Sialia_currucoides,
		491	Sialia_sialis,
		492	Myadestes_palmeri,
		493	Melaenornis_edolioides,
		494	Melaenornis_pammelaina,
		495	Sigelus_silens,
		496	Empidornis_semipartitus,
		497	Namibornis_herero,
		498	Myioparus_plumbeus,
		499	Myioparus_griseigularis,
		500	Muscicapa_adusta,
		501	Muscicapa_striata,
		502	Muscicapa_cassini,
		503	Muscicapa_sethsmithi,
		504	Muscicapa_comitata,
		505	Muscicapa_infuscata,
		506	Muscicapa_epulata,
		507	Muscicapa_caerulescens,
		508	Bradornis_mariquensis,
		509	Bradornis_microrhynchus,
		510	Bradornis_infuscatus,
		511	Bradornis_pallidus,
		512	Luscinia_svecica,
		513	Luscinia_luscinia,
		514	Luscinia_megarhynchos,
		515	Ficedula_parva,
		516	Ficedula_semitorquata,
		517	Ficedula_hypoleuca,
		518	Ficedula_albicollis,
		519	Ficedula_zanthopygia,
		520	Phoenicurus_ochruros,
		521	Phoenicurus_phoenicurus,
		522	Saxicola_rubetra,
		523	Saxicola_torquatus,
		524	Myrmecocichla_aethiops,
		525	Oenanthe_oenanthe,
		526	Erithacus_rubecula,
		527	Dioptrornis_fischeri,
		528	Promerops_gurneyi,
		529	Promerops_cafer,
		530	Nectarinia_coccinigaster,
		531	Nectarinia_osea,
		532	Nectarinia_dussumieri,
		533	Philetairus_socius,
		534	Plocepasser_donaldsoni,
		535	Plocepasser_mahali,
		536	Dinemellia_dinemelli,
		537	Anaplectes_rubriceps,
		538	Histurgops_ruficaudus,
		539	Sporopipes_frontalis,
		540	Sporopipes_squamifrons,
		541	Pseudonigrita_arnaudi,
		542	Quelea_cardinalis,
		543	Quelea_quelea,
		544	Foudia_eminentissima,
		545	Foudia_flavicans,
		546	Foudia_madagascariensis,
		547	Foudia_rubra,
		548	Foudia_sechellarum,
		549	Euplectes_capensis,
		550	Euplectes_macroura,
		551	Euplectes_hartlaubi,
		552	Euplectes_jacksoni,
		553	Euplectes_progne,
		554	Euplectes_axillaris,
		555	Euplectes_albonotatus,
		556	Euplectes_franciscanus,
		557	Euplectes_gierowii,
		558	Euplectes_ardens,
		559	Euplectes_nigroventris,
		560	Euplectes_orix,
		561	Euplectes_hordeaceus,
		562	Euplectes_afer,
		563	Euplectes_aureus,
		564	Malimbus_rubricollis,
		565	Malimbus_racheliae,
		566	Malimbus_coronatus,
		567	Malimbus_nitens,
		568	Malimbus_ibadanensis,
		569	Malimbus_cassini,
		570	Malimbus_scutatus,
		571	Malimbus_erythrogaster,
		572	Malimbus_malimbicus,
		573	Ploceus_grandis,
		574	Ploceus_olivaceiceps,
		575	Ploceus_preussi,
		576	Ploceus_philippinus,
		577	Ploceus_sanctithomae,
		578	Ploceus_xanthops,
		579	Ploceus_megarhynchus,
		580	Ploceus_nigricollis,
		581	Ploceus_angolensis,
		582	Ploceus_benghalensis,
		583	Ploceus_baglafecht,
		584	Ploceus_jacksoni,
		585	Ploceus_xanthopterus,
		586	Ploceus_bertrandi,
		587	Ploceus_vitellinus,
		588	Ploceus_tricolor,
		589	Ploceus_alienus,
		590	Ploceus_pelzelni,
		591	Ploceus_bicolor,
		592	Ploceus_nigerrimus,
		593	Ploceus_velatus,
		594	Ploceus_capensis,
		595	Ploceus_ocularis,
		596	Ploceus_luteolus,
		597	Ploceus_heuglini,
		598	Ploceus_melanogaster,
		599	Ploceus_superciliosus,
		600	Ploceus_galbula,
		601	Ploceus_cucullatus,
		602	Ploceus_intermedius,
		603	Ploceus_spekei,
		604	Ploceus_princeps,
		605	Ploceus_melanocephalus,
		606	Ploceus_taeniopterus,
		607	Bubalornis_albirostris,
		608	Amblyospiza_albifrons,
		609	Lonchura_striata,
		610	Padda_oryzivora,
		611	Poephila_acuticauda,
		612	Taeniopygia_guttata,
		613	Lagonosticta_senegala,
		614	Vidua_chalybeata,
		615	Vidua_paradisaea,
		616	Vidua_macroura,
		617	Prunella_modularis,
		618	Prunella_collaris,
		619	Petronia_xanthocollis,
		620	Montifringilla_nivalis,
		621	Petronia_petronia,
		622	Passer_griseus,
		623	Passer_rutilans,
		624	Passer_montanus,
		625	Passer_domesticus,
		626	Motacilla_aguimp,
		627	Motacilla_flava,
		628	Motacilla_citreola,
		629	Motacilla_alba,
		630	Motacilla_madaraspatensis,
		631	Motacilla_cinerea,
		632	Motacilla_clara,
		633	Motacilla_capensis,
		634	Motacilla_grandis,
		635	Tmetothylacus_tenellus,
		636	Macronyx_aurantiigula,
		637	Macronyx_croceus,
		638	Macronyx_capensis,
		639	Macronyx_sharpei,
		640	Macronyx_fuellebornii,
		641	Macronyx_ameliae,
		642	Dendronanthus_indicus,
		643	Anthus_novaeseelandiae,
		644	Anthus_campestris,
		645	Anthus_similis,
		646	Anthus_lineiventris,
		647	Anthus_leucophrys,
		648	Anthus_vaalensis,
		649	Anthus_chloris,
		650	Anthus_lutescens,
		651	Anthus_melindae,
		652	Anthus_hoeschi,
		653	Anthus_crenatus,
		654	Anthus_petrosus,
		655	Anthus_spinoletta,
		656	Anthus_pratensis,
		657	Anthus_trivialis,
		658	Coccothraustes_coccothraustes,
		659	Mycerobas_carnipes,
		660	Pyrrhula_pyrrhula,
		661	Pinicola_enucleator,
		662	Bucanetes_githagineus,
		663	Eremopsaltria_mongolicus,
		664	Oreomystis_mana,
		665	Telespiza_cantans,
		666	Telespiza_ultima,
		667	Loxioides_bailleui,
		668	Loxops_coccineus,
		669	Hemignathus_munroi,
		670	Hemignathus_virens,
		671	Pseudonestor_xanthophrys,
		672	Himatione_sanguinea,
		673	Vestiaria_coccinea,
		674	Paroreomyza_montana,
		675	Carpodacus_roseus,
		676	Carpodacus_puniceus,
		677	Carpodacus_rubicilla,
		678	Carpodacus_cassinii,
		679	Carpodacus_synoicus,
		680	Carpodacus_purpureus,
		681	Leucosticte_tephrocotis,
		682	Leucosticte_atrata,
		683	Leucosticte_australis,
		684	Callacanthis_burtoni,
		685	Carpodacus_erythrinus,
		686	Carpodacus_mexicanus,
		687	Rhodopechys_obsoletus,
		688	Rhodopechys_sanguineus,
		689	Carduelis_chloris,
		690	Carduelis_spinoides,
		691	Carduelis_flavirostris,
		692	Carduelis_cannabina,
		693	Carduelis_pinus,
		694	Carduelis_spinus,
		695	Carduelis_psaltria,
		696	Carduelis_lawrencei,
		697	Carduelis_tristis,
		698	Serinus_mozambicus,
		699	Serinus_mennelli,
		700	Serinus_atrogularis,
		701	Serinus_citrinipectus,
		702	Serinus_scotops,
		703	Serinus_syriacus,
		704	Serinus_sulphuratus,
		705	Serinus_flaviventris,
		706	Serinus_gularis,
		707	Serinus_albogularis,
		708	Serinus_leucopterus,
		709	Serinus_burtoni,
		710	Serinus_striolatus,
		711	Serinus_tristriatus,
		712	Serinus_nigriceps,
		713	Serinus_totta,
		714	Serinus_canicollis,
		715	Serinus_flavivertex,
		716	Serinus_alario,
		717	Serinus_pusillus,
		718	Serinus_canaria,
		719	Serinus_serinus,
		720	Carduelis_carduelis,
		721	Carduelis_citrinella,
		722	Carduelis_hornemanni,
		723	Carduelis_flammea,
		724	Loxia_leucoptera,
		725	Loxia_curvirostra,
		726	Loxia_scotica,
		727	Fringilla_coelebs,
		728	Fringilla_teydea,
		729	Fringilla_montifringilla,
		730	Calcarius_lapponicus,
		731	Calcarius_ornatus,
		732	Calcarius_pictus,
		733	Calcarius_mccownii,
		734	Plectrophenax_nivalis,
		735	Emberiza_schoeniclus,
		736	Emberiza_elegans,
		737	Melophus_lathami,
		738	Miliaria_calandra,
		739	Emberiza_cioides,
		740	Emberiza_cia,
		741	Emberiza_hortulana,
		742	Emberiza_citrinella,
		743	Emberiza_cirlus,
		744	Emberiza_flaviventris,
		745	Emberiza_cabanisi,
		746	Emberiza_capensis,
		747	Emberiza_striolata,
		748	Emberiza_tahapisi,
		749	Emberiza_impetuani,
		750	Aimophila_aestivalis,
		751	Aimophila_botterii,
		752	Aimophila_mystacalis,
		753	Aimophila_humeralis,
		754	Ammodramus_savannarum,
		755	Arremonops_rufivirgatus,
		756	Aimophila_carpalis,
		757	Amphispiza_bilineata,
		758	Aimophila_quinquestriata,
		759	Spizella_atrogularis,
		760	Spizella_pallida,
		761	Spizella_passerina,
		762	Spizella_breweri,
		763	Spizella_pusilla,
		764	Pooecetes_gramineus,
		765	Amphispiza_belli,
		766	Ammodramus_caudacutus,
		767	Ammodramus_maritimus,
		768	Ammodramus_leconteii,
		769	Passerculus_sandwichensis,
		770	Melospiza_georgiana,
		771	Melospiza_lincolnii,
		772	Melospiza_melodia,
		773	Ammodramus_bairdii,
		774	Ammodramus_henslowii,
		775	Pipilo_fuscus,
		776	Pipilo_aberti,
		777	Pezopetes_capitalis,
		778	Pipilo_chlorurus,
		779	Pipilo_maculatus,
		780	Pipilo_erythrophthalmus,
		781	Spizella_arborea,
		782	Passerella_iliaca,
		783	Junco_phaeonotus,
		784	Junco_hyemalis,
		785	Zonotrichia_capensis,
		786	Zonotrichia_querula,
		787	Zonotrichia_albicollis,
		788	Zonotrichia_leucophrys,
		789	Zonotrichia_atricapilla,
		790	Calamospiza_melanocorys,
		791	Chondestes_grammacus,
		792	Seiurus_aurocapilla,
		793	Seiurus_noveboracensis,
		794	Seiurus_motacilla,
		795	Mniotilta_varia,
		796	Oporornis_formosus,
		797	Oporornis_tolmiei,
		798	Oporornis_philadelphia,
		799	Geothlypis_trichas,
		800	Limnothlypis_swainsonii,
		801	Protonotaria_citrea,
		802	Dendroica_magnolia,
		803	Setophaga_ruticilla,
		804	Dendroica_caerulescens,
		805	Dendroica_discolor,
		806	Dendroica_adelaidae,
		807	Dendroica_nigrescens,
		808	Dendroica_townsendi,
		809	Dendroica_virens,
		810	Dendroica_palmarum,
		811	Dendroica_coronata,
		812	Dendroica_dominica,
		813	Parula_americana,
		814	Dendroica_cerulea,
		815	Dendroica_tigrina,
		816	Dendroica_fusca,
		817	Dendroica_pensylvanica,
		818	Dendroica_petechia,
		819	Dendroica_striata,
		820	Dendroica_castanea,
		821	Wilsonia_citrina,
		822	Wilsonia_canadensis,
		823	Wilsonia_pusilla,
		824	Myioborus_pictus,
		825	Vermivora_peregrina,
		826	Vermivora_ruficapilla,
		827	Vermivora_pinus,
		828	Vermivora_chrysoptera,
		829	Icteria_virens,
		830	Cacicus_solitarius,
		831	Cacicus_uropygialis,
		832	Cacicus_cela,
		833	Cacicus_haemorrhous,
		834	Clypicterus_oseryi,
		835	Cacicus_chrysopterus,
		836	Psarocolius_guatimozinus,
		837	Psarocolius_viridis,
		838	Psarocolius_bifasciatus,
		839	Psarocolius_wagleri,
		840	Psarocolius_atrovirens,
		841	Psarocolius_angustifrons,
		842	Icterus_galbula,
		843	Icterus_pustulatus,
		844	Icterus_bullockii,
		845	Icterus_gularis,
		846	Dives_dives,
		847	Nesopsar_nigerrimus,
		848	Agelaioides_badius,
		849	Chrysomus_icterocephalus,
		850	Agelasticus_thilius,
		851	Curaeus_curaeus,
		852	Amblyramphus_holosericeus,
		853	Quiscalus_lugubris,
		854	Quiscalus_mexicanus,
		855	Quiscalus_major,
		856	Quiscalus_quiscula,
		857	Euphagus_carolinus,
		858	Euphagus_cyanocephalus,
		859	Agelaius_humeralis,
		860	Agelaius_xanthomus,
		861	Agelaius_assimilis,
		862	Agelaius_tricolor,
		863	Agelaius_phoeniceus,
		864	Molothrus_rufoaxillaris,
		865	Molothrus_ater,
		866	Molothrus_aeneus,
		867	Sturnella_defilippii,
		868	Sturnella_loyca,
		869	Sturnella_superciliaris,
		870	Sturnella_magna,
		871	Sturnella_neglecta,
		872	Sturnella_bellicosa,
		873	Dolichonyx_oryzivorus,
		874	Xanthocephalus_xanthocephalus,
		875	Piranga_rubra,
		876	Piranga_ludoviciana,
		877	Piranga_olivacea,
		878	Cardinalis_cardinalis,
		879	Pheucticus_melanocephalus,
		880	Pheucticus_ludovicianus,
		881	Passerina_amoena,
		882	Passerina_caerulea,
		883	Passerina_cyanea,
		884	Passerina_ciris,
		885	Passerina_versicolor,
		886	Passerina_leclancherii,
		887	Spiza_americana,
		888	Nesospiza_acunhae,
		889	Tiaris_olivaceus,
		890	Geospiza_fortis,
		891	Geospiza_scandens,
		892	Geospiza_conirostris,
		893	Geospiza_difficilis,
		894	Geospiza_magnirostris,
		895	Geospiza_fuliginosa,
		896	Thraupis_episcopus,
		897	Volatinia_jacarina,
		898	Ramphocelus_costaricensis,
		899	Sporophila_minuta
	;
	TREE * UNTITLED = [&R] (((((((((((1:3.25596207,2:3.25596207):3.2451086,(3:6.088163556,(4:2.568893686,5:2.568893686):3.519269869):0.4129071146):0.7908639572,6:7.291934627):0.008060359694,7:7.299994987):0.8817477015,(8:0.87347992,9:0.87347992):7.308262769):5.856457227,10:14.03819992):1.117594356,((11:2.142054494,12:2.142054494):10.30971139,13:12.45176589):2.704028386):3.159372215,14:18.31516648):9.…
END;
