# Supplementary material for: Polygyny is linked to accelerated birdsong evolution but not to larger song repertoires
Source: Nat Commun. 2019 Feb 21;10:884. doi: 10.1038/s41467-019-08621-3 (PMC6385279; doi:10.1038/s41467-019-08621-3)
Supplement: Supplementary file 9 — Supplementary Software 1 [file 41467_2019_8621_MOESM9_ESM.zip › Final Revision Code/MacOnly BayesTraits Code/samplematezillaHack36.nex]

#NEXUS
[R-package APE, Thu Jan 11 18:46:47 2018]
BEGIN TAXA;
	DIMENSIONS NTAX = 899;
	TAXLABELS
		Sayornis_nigricans
		Sayornis_phoebe
		Empidonax_minimus
		Empidonax_traillii
		Empidonax_alnorum
		Empidonax_flaviventris
		Empidonax_difficilis
		Empidonax_virescens
		Contopus_sordidulus
		Pyrocephalus_rubinus
		Myiarchus_cinerascens
		Myiarchus_crinitus
		Tyrannus_tyrannus
		Elaenia_chiriquensis
		Oxyruncus_cristatus
		Cercomacra_tyrannina
		Gymnopithys_leucaspis
		Conopophaga_lineata
		Xenops_minutus
		Thripadectes_rufobrunneus
		Automolus_ochrolaemus
		Automolus_rubiginosus
		Cinclodes_fuscus
		Cinclodes_antarcticus
		Cinclodes_comechingonus
		Cinclodes_albidiventris
		Cinclodes_albiventris
		Furnarius_rufus
		Leptasthenura_yanacensis
		Leptasthenura_striolata
		Cranioleuca_erythrops
		Pseudoseisura_lophotes
		Pseudoseisura_cristata
		Synallaxis_brachyura
		Synallaxis_erythrothorax
		Synallaxis_zimmeri
		Phacellodomus_maculipectus
		Phacellodomus_striaticollis
		Sclerurus_caudacutus
		Sclerurus_guatemalensis
		Ptilonorhynchus_violaceus
		Chlamydera_cerviniventris
		Chlamydera_guttata
		Chlamydera_nuchalis
		Chlamydera_maculata
		Chlamydera_lauterbachi
		Scenopoeetes_dentirostris
		Prionodura_newtoniana
		Ailuroedus_melanotis
		Ailuroedus_crassirostris
		Malurus_leucopterus
		Malurus_melanocephalus
		Malurus_pulcherrimus
		Malurus_cyaneus
		Malurus_splendens
		Malurus_coronatus
		Malurus_cyanocephalus
		Malurus_elegans
		Malurus_lamberti
		Malurus_amabilis
		Malurus_alboscapulatus
		Pardalotus_striatus
		Pardalotus_punctatus
		Pardalotus_quadragintus
		Manorina_melanocephala
		Pycnoptilus_floccosus
		Sericornis_frontalis
		Acanthornis_magna
		Gerygone_igata
		Pomatostomus_temporalis
		Orthonyx_spaldingii
		Notiomystis_cincta
		Pyrrhocorax_graculus
		Perisoreus_infaustus
		Perisoreus_canadensis
		Aphelocoma_coerulescens
		Aphelocoma_insularis
		Aphelocoma_californica
		Aphelocoma_ultramarina
		Cyanocitta_cristata
		Calocitta_formosa
		Pica_hudsonia
		Pica_nuttalli
		Pica_pica
		Corvus_brachyrhynchos
		Corvus_corone
		Corvus_monedula
		Corvus_rhipidurus
		Lanius_nubicus
		Lanius_schach
		Lanius_bucephalus
		Lanius_collurio
		Lanius_tigrinus
		Lanius_vittatus
		Lanius_minor
		Lanius_senator
		Lanius_collaris
		Lanius_gubernator
		Lanius_somalicus
		Lanius_sphenocercus
		Lanius_excubitor
		Lanius_ludovicianus
		Lanius_dorsalis
		Manucodia_keraudrenii
		Manucodia_chalybatus
		Parotia_wahnesi
		Parotia_carolae
		Pteridophora_alberti
		Ptiloris_magnificus
		Lophorina_superba
		Cicinnurus_magnificus
		Paradisaea_minor
		Epimachus_meyeri
		Epimachus_fastuosus
		Epimachus_albertisi
		Arses_telescophthalmus
		Chasiempis_sandwichensis
		Grallina_cyanoleuca
		Terpsiphone_atrochalybeia
		Terpsiphone_paradisi
		Terpsiphone_corvina
		Terpsiphone_rufiventer
		Terpsiphone_viridis
		Terpsiphone_bedfordi
		Terpsiphone_rufocinerea
		Hypothymis_azurea
		Trochocercus_cyanomelas
		Trochocercus_nitens
		Rhipidura_leucophrys
		Dicrurus_forficatus
		Dicrurus_adsimilis
		Dicrurus_ludwigii
		Vireo_philadelphicus
		Vireo_olivaceus
		Vireo_flavoviridis
		Vireo_altiloquus
		Vireo_solitarius
		Vireo_flavifrons
		Vireo_huttoni
		Vireo_vicinior
		Vireo_bellii
		Vireo_atricapilla
		Vireo_griseus
		Cyclarhis_gujanensis
		Pachycephala_pectoralis
		Psophodes_olivaceus
		Mohoua_albicilla
		Mohoua_ochrocephala
		Mohoua_novaeseelandiae
		Campephaga_quiscalina
		Campephaga_phoenicea
		Lalage_tricolor
		Coracina_azurea
		Coracina_cinerea
		Gymnorhina_tibicen
		Malaconotus_blanchoti
		Tchagra_minutus
		Dryoscopus_cubla
		Laniarius_erythrogaster
		Prionops_retzii
		Tephrodornis_pondicerianus
		Tylas_eduardi
		Euryceros_prevostii
		Vanga_curvirostris
		Calicalicus_madagascariensis
		Platysteira_castanea
		Platysteira_chalybea
		Platysteira_concreta
		Platysteira_cyanea
		Platysteira_peltata
		Batis_occulta
		Chaetops_frenatus
		Chaetops_aurantius
		Drymodes_brunneopygia
		Melanodryas_cucullata
		Eopsaltria_australis
		Petroica_macrocephala
		Petroica_goodenovii
		Petroica_australis
		Auriparus_flaviceps
		Anthoscopus_caroli
		Anthoscopus_minutus
		Remiz_pendulinus
		Parus_leucomelas
		Parus_cinerascens
		Parus_montanus
		Parus_sclateri
		Parus_carolinensis
		Parus_atricapillus
		Parus_hudsonicus
		Parus_rufescens
		Parus_cinctus
		Parus_lugubris
		Baeolophus_inornatus
		Baeolophus_bicolor
		Baeolophus_atricristatus
		Baeolophus_wollweberi
		Parus_cristatus
		Parus_ater
		Parus_rufonuchalis
		Parus_albiventris
		Parus_niger
		Parus_major
		Parus_palustris
		Parus_cyanus
		Parus_caeruleus
		Pseudopodoces_humilis
		Elminia_albicauda
		Elminia_nigromitrata
		Elminia_albonotata
		Elminia_albiventris
		Culicicapa_ceylonensis
		Cephalopyrus_flammiceps
		Stenostira_scita
		Panurus_biarmicus
		Mirafra_poecilosterna
		Mirafra_hova
		Mirafra_gilletti
		Mirafra_africana
		Mirafra_africanoides
		Mirafra_sabota
		Mirafra_hypermetra
		Ammomanes_deserti
		Eremopterix_leucopareia
		Eremopterix_verticalis
		Eremopterix_australis
		Eremopterix_leucotis
		Eremopterix_nigriceps
		Heteromirafra_ruddi
		Eremophila_alpestris
		Eremalauda_starki
		Calandrella_somalica
		Calandrella_cinerea
		Galerida_theklae
		Galerida_modesta
		Galerida_cristata
		Galerida_magnirostris
		Alauda_arvensis
		Alauda_razae
		Lullula_arborea
		Melanocorypha_calandra
		Spizocorys_conirostris
		Spizocorys_fringillaris
		Certhilauda_erythrochlamys
		Certhilauda_chuana
		Certhilauda_subcoronata
		Certhilauda_albescens
		Certhilauda_barlowi
		Certhilauda_burra
		Nicator_chloris
		Nicator_gularis
		Locustella_luscinioides
		Locustella_fluviatilis
		Locustella_naevia
		Cincloramphus_cruralis
		Bradypterus_baboecala
		Bradypterus_graueri
		Bradypterus_barratti
		Bradypterus_lopezi
		Bradypterus_cinnamomeus
		Bradypterus_sylvaticus
		Acrocephalus_palustris
		Scotocerca_inquieta
		Acrocephalus_melanopogon
		Acrocephalus_schoenobaenus
		Acrocephalus_paludicola
		Acrocephalus_bistrigiceps
		Acrocephalus_dumetorum
		Acrocephalus_orinus
		Acrocephalus_baeticatus
		Acrocephalus_scirpaceus
		Acrocephalus_familiaris
		Acrocephalus_aequinoctialis
		Acrocephalus_stentoreus
		Acrocephalus_arundinaceus
		Acrocephalus_sechellensis
		Acrocephalus_luscinius
		Chloropeta_natalensis
		Hippolais_polyglotta
		Hippolais_icterina
		Hyliota_flavigaster
		Hyliota_violacea
		Hyliota_australis
		Psaltriparus_minimus
		Pholidornis_rushiae
		Phylloscopus_humei
		Phylloscopus_fuscatus
		Phylloscopus_collybita
		Phylloscopus_sindianus
		Phylloscopus_trochilus
		Phylloscopus_sibilatrix
		Phylloscopus_bonelli
		Phylloscopus_umbrovirens
		Phylloscopus_ruficapilla
		Phylloscopus_nitidus
		Cettia_cetti
		Cettia_fortipes
		Garrulax_morrisonianus
		Turdoides_squamiceps
		Turdoides_altirostris
		Yuhina_brunneiceps
		Zosterops_lateralis
		Sylvia_atricapilla
		Sylvia_borin
		Sylvia_boehmi
		Sylvia_subcaerulea
		Sylvia_buryi
		Sylvia_leucomelaena
		Sylvia_hortensis
		Sylvia_curruca
		Sylvia_nisoria
		Sylvia_cantillans
		Sylvia_melanocephala
		Sylvia_mystacea
		Sylvia_rueppelli
		Sylvia_melanothorax
		Sylvia_communis
		Sylvia_undata
		Sylvia_deserticola
		Sylvia_sarda
		Sylvia_conspicillata
		Sylvia_nana
		Paradoxornis_webbianus
		Chamaea_fasciata
		Hypergerus_atriceps
		Cisticola_cinereolus
		Cisticola_tinniens
		Cisticola_exilis
		Cisticola_brunnescens
		Cisticola_robustus
		Cisticola_anonymus
		Cisticola_ayresii
		Cisticola_juncidis
		Eremomela_icteropygialis
		Camaroptera_brachyura
		Camaroptera_superciliaris
		Apalis_thoracica
		Prinia_gracilis
		Andropadus_importunus
		Andropadus_nigriceps
		Andropadus_milanjensis
		Chlorocichla_flaviventris
		Bleda_notatus
		Bleda_syndactylus
		Andropadus_gracilis
		Criniger_calurus
		Phyllastrephus_icterinus
		Phyllastrephus_debilis
		Phyllastrephus_flavostriatus
		Phyllastrephus_fischeri
		Phyllastrephus_cabanisi
		Phyllastrephus_terrestris
		Alophoixus_finschii
		Hypsipetes_olivaceus
		Ixos_amaurotis
		Pycnonotus_sinensis
		Pycnonotus_capensis
		Pycnonotus_barbatus
		Pycnonotus_nigricans
		Pycnonotus_xanthopygos
		Petrochelidon_fulva
		Petrochelidon_pyrrhonota
		Hirundo_ariel
		Hirundo_semirufa
		Hirundo_rustica
		Delichon_urbicum
		Riparia_riparia
		Progne_subis
		Tachycineta_bicolor
		Tachycineta_thalassina
		Tachycineta_albilinea
		Bradypterus_victorini
		Sphenoeacus_afer
		Melocichla_mentalis
		Sylvietta_rufescens
		Sylvietta_whytii
		Sylvietta_virens
		Sylvietta_brachyura
		Sylvietta_denti
		Regulus_ignicapilla
		Regulus_regulus
		Phainopepla_nitens
		Bombycilla_cedrorum
		Bombycilla_garrulus
		Polioptila_dumicola
		Catherpes_mexicanus
		Salpinctes_obsoletus
		Campylorhynchus_brunneicapillus
		Campylorhynchus_griseus
		Campylorhynchus_nuchalis
		Troglodytes_cobbi
		Troglodytes_troglodytes
		Troglodytes_aedon
		Cistothorus_platensis
		Cistothorus_palustris
		Cistothorus_meridae
		Thryothorus_ludovicianus
		Thryomanes_bewickii
		Thryothorus_leucotis
		Thryothorus_rufalbus
		Thryothorus_sinaloa
		Thryothorus_felix
		Certhia_brachydactyla
		Certhia_familiaris
		Sitta_carolinensis
		Sitta_europaea
		Dumetella_carolinensis
		Toxostoma_bendirei
		Toxostoma_lecontei
		Toxostoma_crissale
		Toxostoma_curvirostre
		Toxostoma_longirostre
		Toxostoma_rufum
		Oreoscoptes_montanus
		Mimus_patagonicus
		Mimus_thenca
		Mimus_longicaudatus
		Mimus_polyglottos
		Mimus_gilvus
		Mimus_gundlachii
		Mimus_parvulus
		Onychognathus_morio
		Onychognathus_tristramii
		Onychognathus_albirostris
		Onychognathus_salvadorii
		Onychognathus_walleri
		Onychognathus_nabouroup
		Onychognathus_tenuirostris
		Speculipastor_bicolor
		Saroglossa_spiloptera
		Lamprotornis_corruscus
		Lamprotornis_purpureiceps
		Lamprotornis_caudatus
		Lamprotornis_purpuroptera
		Lamprotornis_australis
		Cosmopsarus_unicolor
		Lamprotornis_mevesii
		Lamprotornis_chalybaeus
		Lamprotornis_nitens
		Lamprotornis_superbus
		Lamprotornis_pulcher
		Spreo_fischeri
		Spreo_bicolor
		Lamprotornis_splendidus
		Cosmopsarus_regius
		Cinnyricinclus_leucogaster
		Creatophora_cinerea
		Sturnus_roseus
		Acridotheres_ginginianus
		Acridotheres_tristis
		Acridotheres_cristatellus
		Acridotheres_fuscus
		Sturnus_pagodarum
		Sturnus_malabaricus
		Leucopsar_rothschildi
		Sturnus_philippensis
		Sturnus_sturninus
		Sturnus_contra
		Sturnus_unicolor
		Sturnus_vulgaris
		Gracula_religiosa
		Mino_anais
		Aplonis_dichroa
		Aplonis_opaca
		Scissirostrum_dubium
		Buphagus_erythrorhynchus
		Buphagus_africanus
		Cinclus_schulzi
		Cinclus_mexicanus
		Cinclus_pallasii
		Cinclus_cinclus
		Turdus_philomelos
		Turdus_viscivorus
		Turdus_iliacus
		Turdus_helleri
		Turdus_cardis
		Turdus_torquatus
		Turdus_pilaris
		Turdus_grayi
		Turdus_albicollis
		Turdus_migratorius
		Turdus_merula
		Zoothera_naevia
		Catharus_guttatus
		Catharus_minimus
		Catharus_fuscescens
		Catharus_ustulatus
		Hylocichla_mustelina
		Myadestes_palmeri
		Sialia_currucoides
		Sialia_mexicana
		Sialia_sialis
		Erithacus_rubecula
		Ficedula_zanthopygia
		Ficedula_parva
		Ficedula_semitorquata
		Ficedula_hypoleuca
		Ficedula_albicollis
		Phoenicurus_ochruros
		Phoenicurus_phoenicurus
		Myrmecocichla_aethiops
		Oenanthe_oenanthe
		Saxicola_rubetra
		Saxicola_torquatus
		Luscinia_svecica
		Luscinia_megarhynchos
		Luscinia_luscinia
		Dioptrornis_fischeri
		Myioparus_plumbeus
		Myioparus_griseigularis
		Melaenornis_pammelaina
		Melaenornis_edolioides
		Empidornis_semipartitus
		Namibornis_herero
		Sigelus_silens
		Bradornis_infuscatus
		Bradornis_pallidus
		Bradornis_mariquensis
		Bradornis_microrhynchus
		Muscicapa_infuscata
		Muscicapa_comitata
		Muscicapa_sethsmithi
		Muscicapa_adusta
		Muscicapa_striata
		Muscicapa_cassini
		Muscicapa_epulata
		Muscicapa_caerulescens
		Anthus_hoeschi
		Anthus_novaeseelandiae
		Anthus_similis
		Anthus_campestris
		Anthus_lineiventris
		Anthus_melindae
		Anthus_crenatus
		Anthus_chloris
		Anthus_vaalensis
		Anthus_lutescens
		Anthus_trivialis
		Anthus_petrosus
		Anthus_spinoletta
		Anthus_pratensis
		Anthus_leucophrys
		Macronyx_aurantiigula
		Macronyx_capensis
		Macronyx_ameliae
		Macronyx_croceus
		Macronyx_fuellebornii
		Macronyx_sharpei
		Dendronanthus_indicus
		Tmetothylacus_tenellus
		Motacilla_madaraspatensis
		Motacilla_cinerea
		Motacilla_flava
		Motacilla_citreola
		Motacilla_alba
		Motacilla_aguimp
		Motacilla_grandis
		Motacilla_clara
		Motacilla_capensis
		Coccothraustes_coccothraustes
		Mycerobas_carnipes
		Carpodacus_rubicilla
		Carpodacus_puniceus
		Carpodacus_roseus
		Carpodacus_erythrinus
		Carpodacus_mexicanus
		Callacanthis_burtoni
		Carpodacus_purpureus
		Carpodacus_synoicus
		Carpodacus_cassinii
		Leucosticte_atrata
		Leucosticte_tephrocotis
		Leucosticte_australis
		Bucanetes_githagineus
		Eremopsaltria_mongolicus
		Rhodopechys_obsoletus
		Rhodopechys_sanguineus
		Carduelis_chloris
		Carduelis_spinoides
		Serinus_syriacus
		Serinus_alario
		Serinus_leucopterus
		Serinus_flavivertex
		Serinus_canicollis
		Serinus_pusillus
		Serinus_serinus
		Serinus_canaria
		Serinus_mozambicus
		Serinus_mennelli
		Serinus_atrogularis
		Serinus_citrinipectus
		Serinus_scotops
		Serinus_striolatus
		Serinus_nigriceps
		Serinus_totta
		Serinus_sulphuratus
		Serinus_flaviventris
		Serinus_tristriatus
		Serinus_gularis
		Serinus_albogularis
		Serinus_burtoni
		Carduelis_cannabina
		Carduelis_flavirostris
		Carduelis_psaltria
		Carduelis_lawrencei
		Carduelis_tristis
		Carduelis_pinus
		Carduelis_spinus
		Carduelis_carduelis
		Carduelis_citrinella
		Carduelis_hornemanni
		Carduelis_flammea
		Loxia_scotica
		Loxia_curvirostra
		Loxia_leucoptera
		Loxioides_bailleui
		Telespiza_cantans
		Telespiza_ultima
		Loxops_coccineus
		Pseudonestor_xanthophrys
		Hemignathus_virens
		Hemignathus_munroi
		Vestiaria_coccinea
		Himatione_sanguinea
		Oreomystis_mana
		Paroreomyza_montana
		Pyrrhula_pyrrhula
		Pinicola_enucleator
		Fringilla_coelebs
		Fringilla_teydea
		Fringilla_montifringilla
		Calcarius_pictus
		Calcarius_ornatus
		Calcarius_lapponicus
		Calcarius_mccownii
		Plectrophenax_nivalis
		Agelaius_assimilis
		Agelaius_xanthomus
		Agelaius_humeralis
		Agelaius_tricolor
		Agelaius_phoeniceus
		Molothrus_rufoaxillaris
		Molothrus_ater
		Molothrus_aeneus
		Agelasticus_thilius
		Chrysomus_icterocephalus
		Agelaioides_badius
		Curaeus_curaeus
		Amblyramphus_holosericeus
		Quiscalus_lugubris
		Quiscalus_major
		Quiscalus_mexicanus
		Quiscalus_quiscula
		Euphagus_carolinus
		Euphagus_cyanocephalus
		Nesopsar_nigerrimus
		Dives_dives
		Icterus_pustulatus
		Icterus_bullockii
		Icterus_galbula
		Icterus_gularis
		Cacicus_uropygialis
		Cacicus_cela
		Clypicterus_oseryi
		Cacicus_haemorrhous
		Cacicus_chrysopterus
		Cacicus_solitarius
		Psarocolius_guatimozinus
		Psarocolius_viridis
		Psarocolius_bifasciatus
		Psarocolius_wagleri
		Psarocolius_atrovirens
		Psarocolius_angustifrons
		Sturnella_magna
		Sturnella_neglecta
		Sturnella_superciliaris
		Sturnella_defilippii
		Sturnella_loyca
		Sturnella_bellicosa
		Dolichonyx_oryzivorus
		Xanthocephalus_xanthocephalus
		Melophus_lathami
		Miliaria_calandra
		Emberiza_cia
		Emberiza_cioides
		Emberiza_hortulana
		Emberiza_citrinella
		Emberiza_cirlus
		Emberiza_schoeniclus
		Emberiza_elegans
		Emberiza_flaviventris
		Emberiza_cabanisi
		Emberiza_impetuani
		Emberiza_striolata
		Emberiza_tahapisi
		Emberiza_capensis
		Ammodramus_savannarum
		Arremonops_rufivirgatus
		Aimophila_aestivalis
		Aimophila_botterii
		Aimophila_mystacalis
		Aimophila_humeralis
		Aimophila_carpalis
		Spizella_arborea
		Passerella_iliaca
		Junco_hyemalis
		Junco_phaeonotus
		Zonotrichia_capensis
		Zonotrichia_leucophrys
		Zonotrichia_atricapilla
		Zonotrichia_albicollis
		Zonotrichia_querula
		Ammodramus_caudacutus
		Ammodramus_maritimus
		Ammodramus_leconteii
		Pooecetes_gramineus
		Amphispiza_belli
		Passerculus_sandwichensis
		Melospiza_georgiana
		Melospiza_lincolnii
		Melospiza_melodia
		Ammodramus_bairdii
		Ammodramus_henslowii
		Pipilo_fuscus
		Pipilo_aberti
		Pezopetes_capitalis
		Pipilo_chlorurus
		Pipilo_erythrophthalmus
		Pipilo_maculatus
		Amphispiza_bilineata
		Aimophila_quinquestriata
		Spizella_atrogularis
		Spizella_pusilla
		Spizella_breweri
		Spizella_pallida
		Spizella_passerina
		Chondestes_grammacus
		Calamospiza_melanocorys
		Seiurus_aurocapilla
		Oporornis_formosus
		Oporornis_tolmiei
		Oporornis_philadelphia
		Geothlypis_trichas
		Vermivora_ruficapilla
		Vermivora_peregrina
		Vermivora_pinus
		Vermivora_chrysoptera
		Limnothlypis_swainsonii
		Protonotaria_citrea
		Seiurus_noveboracensis
		Seiurus_motacilla
		Mniotilta_varia
		Wilsonia_citrina
		Dendroica_magnolia
		Parula_americana
		Dendroica_cerulea
		Dendroica_tigrina
		Dendroica_fusca
		Dendroica_pensylvanica
		Dendroica_petechia
		Dendroica_striata
		Dendroica_castanea
		Dendroica_caerulescens
		Setophaga_ruticilla
		Dendroica_discolor
		Dendroica_nigrescens
		Dendroica_townsendi
		Dendroica_virens
		Dendroica_adelaidae
		Dendroica_dominica
		Dendroica_coronata
		Dendroica_palmarum
		Wilsonia_canadensis
		Wilsonia_pusilla
		Myioborus_pictus
		Icteria_virens
		Piranga_olivacea
		Piranga_ludoviciana
		Piranga_rubra
		Cardinalis_cardinalis
		Pheucticus_melanocephalus
		Pheucticus_ludovicianus
		Passerina_cyanea
		Passerina_ciris
		Passerina_versicolor
		Passerina_leclancherii
		Passerina_amoena
		Passerina_caerulea
		Spiza_americana
		Volatinia_jacarina
		Ramphocelus_costaricensis
		Sporophila_minuta
		Nesospiza_acunhae
		Thraupis_episcopus
		Geospiza_fortis
		Geospiza_difficilis
		Geospiza_fuliginosa
		Geospiza_scandens
		Geospiza_conirostris
		Geospiza_magnirostris
		Tiaris_olivaceus
		Petronia_xanthocollis
		Petronia_petronia
		Montifringilla_nivalis
		Passer_domesticus
		Passer_montanus
		Passer_griseus
		Passer_rutilans
		Sporopipes_frontalis
		Sporopipes_squamifrons
		Anaplectes_rubriceps
		Philetairus_socius
		Dinemellia_dinemelli
		Histurgops_ruficaudus
		Plocepasser_mahali
		Plocepasser_donaldsoni
		Euplectes_capensis
		Euplectes_hartlaubi
		Euplectes_jacksoni
		Euplectes_progne
		Euplectes_macroura
		Euplectes_axillaris
		Euplectes_albonotatus
		Euplectes_ardens
		Euplectes_nigroventris
		Euplectes_orix
		Euplectes_hordeaceus
		Euplectes_franciscanus
		Euplectes_gierowii
		Euplectes_aureus
		Euplectes_afer
		Foudia_flavicans
		Foudia_rubra
		Foudia_sechellarum
		Foudia_madagascariensis
		Foudia_eminentissima
		Pseudonigrita_arnaudi
		Quelea_cardinalis
		Quelea_quelea
		Malimbus_cassini
		Malimbus_nitens
		Malimbus_rubricollis
		Malimbus_ibadanensis
		Malimbus_scutatus
		Malimbus_malimbicus
		Malimbus_coronatus
		Malimbus_racheliae
		Malimbus_erythrogaster
		Ploceus_intermedius
		Ploceus_melanocephalus
		Ploceus_taeniopterus
		Ploceus_cucullatus
		Ploceus_bicolor
		Ploceus_ocularis
		Ploceus_capensis
		Ploceus_velatus
		Ploceus_princeps
		Ploceus_luteolus
		Ploceus_jacksoni
		Ploceus_galbula
		Ploceus_spekei
		Ploceus_melanogaster
		Ploceus_olivaceiceps
		Ploceus_superciliosus
		Ploceus_tricolor
		Ploceus_grandis
		Ploceus_xanthops
		Ploceus_alienus
		Ploceus_benghalensis
		Ploceus_xanthopterus
		Ploceus_angolensis
		Ploceus_baglafecht
		Ploceus_bertrandi
		Ploceus_philippinus
		Ploceus_preussi
		Ploceus_sanctithomae
		Ploceus_pelzelni
		Ploceus_heuglini
		Ploceus_vitellinus
		Ploceus_megarhynchus
		Ploceus_nigerrimus
		Ploceus_nigricollis
		Bubalornis_albirostris
		Amblyospiza_albifrons
		Poephila_acuticauda
		Taeniopygia_guttata
		Lonchura_striata
		Padda_oryzivora
		Lagonosticta_senegala
		Vidua_macroura
		Vidua_paradisaea
		Vidua_chalybeata
		Prunella_collaris
		Prunella_modularis
		Nectarinia_coccinigaster
		Nectarinia_osea
		Nectarinia_dussumieri
		Promerops_cafer
		Promerops_gurneyi
	;
END;
BEGIN TREES;
	TRANSLATE
		1	Sayornis_nigricans,
		2	Sayornis_phoebe,
		3	Empidonax_minimus,
		4	Empidonax_traillii,
		5	Empidonax_alnorum,
		6	Empidonax_flaviventris,
		7	Empidonax_difficilis,
		8	Empidonax_virescens,
		9	Contopus_sordidulus,
		10	Pyrocephalus_rubinus,
		11	Myiarchus_cinerascens,
		12	Myiarchus_crinitus,
		13	Tyrannus_tyrannus,
		14	Elaenia_chiriquensis,
		15	Oxyruncus_cristatus,
		16	Cercomacra_tyrannina,
		17	Gymnopithys_leucaspis,
		18	Conopophaga_lineata,
		19	Xenops_minutus,
		20	Thripadectes_rufobrunneus,
		21	Automolus_ochrolaemus,
		22	Automolus_rubiginosus,
		23	Cinclodes_fuscus,
		24	Cinclodes_antarcticus,
		25	Cinclodes_comechingonus,
		26	Cinclodes_albidiventris,
		27	Cinclodes_albiventris,
		28	Furnarius_rufus,
		29	Leptasthenura_yanacensis,
		30	Leptasthenura_striolata,
		31	Cranioleuca_erythrops,
		32	Pseudoseisura_lophotes,
		33	Pseudoseisura_cristata,
		34	Synallaxis_brachyura,
		35	Synallaxis_erythrothorax,
		36	Synallaxis_zimmeri,
		37	Phacellodomus_maculipectus,
		38	Phacellodomus_striaticollis,
		39	Sclerurus_caudacutus,
		40	Sclerurus_guatemalensis,
		41	Ptilonorhynchus_violaceus,
		42	Chlamydera_cerviniventris,
		43	Chlamydera_guttata,
		44	Chlamydera_nuchalis,
		45	Chlamydera_maculata,
		46	Chlamydera_lauterbachi,
		47	Scenopoeetes_dentirostris,
		48	Prionodura_newtoniana,
		49	Ailuroedus_melanotis,
		50	Ailuroedus_crassirostris,
		51	Malurus_leucopterus,
		52	Malurus_melanocephalus,
		53	Malurus_pulcherrimus,
		54	Malurus_cyaneus,
		55	Malurus_splendens,
		56	Malurus_coronatus,
		57	Malurus_cyanocephalus,
		58	Malurus_elegans,
		59	Malurus_lamberti,
		60	Malurus_amabilis,
		61	Malurus_alboscapulatus,
		62	Pardalotus_striatus,
		63	Pardalotus_punctatus,
		64	Pardalotus_quadragintus,
		65	Manorina_melanocephala,
		66	Pycnoptilus_floccosus,
		67	Sericornis_frontalis,
		68	Acanthornis_magna,
		69	Gerygone_igata,
		70	Pomatostomus_temporalis,
		71	Orthonyx_spaldingii,
		72	Notiomystis_cincta,
		73	Pyrrhocorax_graculus,
		74	Perisoreus_infaustus,
		75	Perisoreus_canadensis,
		76	Aphelocoma_coerulescens,
		77	Aphelocoma_insularis,
		78	Aphelocoma_californica,
		79	Aphelocoma_ultramarina,
		80	Cyanocitta_cristata,
		81	Calocitta_formosa,
		82	Pica_hudsonia,
		83	Pica_nuttalli,
		84	Pica_pica,
		85	Corvus_brachyrhynchos,
		86	Corvus_corone,
		87	Corvus_monedula,
		88	Corvus_rhipidurus,
		89	Lanius_nubicus,
		90	Lanius_schach,
		91	Lanius_bucephalus,
		92	Lanius_collurio,
		93	Lanius_tigrinus,
		94	Lanius_vittatus,
		95	Lanius_minor,
		96	Lanius_senator,
		97	Lanius_collaris,
		98	Lanius_gubernator,
		99	Lanius_somalicus,
		100	Lanius_sphenocercus,
		101	Lanius_excubitor,
		102	Lanius_ludovicianus,
		103	Lanius_dorsalis,
		104	Manucodia_keraudrenii,
		105	Manucodia_chalybatus,
		106	Parotia_wahnesi,
		107	Parotia_carolae,
		108	Pteridophora_alberti,
		109	Ptiloris_magnificus,
		110	Lophorina_superba,
		111	Cicinnurus_magnificus,
		112	Paradisaea_minor,
		113	Epimachus_meyeri,
		114	Epimachus_fastuosus,
		115	Epimachus_albertisi,
		116	Arses_telescophthalmus,
		117	Chasiempis_sandwichensis,
		118	Grallina_cyanoleuca,
		119	Terpsiphone_atrochalybeia,
		120	Terpsiphone_paradisi,
		121	Terpsiphone_corvina,
		122	Terpsiphone_rufiventer,
		123	Terpsiphone_viridis,
		124	Terpsiphone_bedfordi,
		125	Terpsiphone_rufocinerea,
		126	Hypothymis_azurea,
		127	Trochocercus_cyanomelas,
		128	Trochocercus_nitens,
		129	Rhipidura_leucophrys,
		130	Dicrurus_forficatus,
		131	Dicrurus_adsimilis,
		132	Dicrurus_ludwigii,
		133	Vireo_philadelphicus,
		134	Vireo_olivaceus,
		135	Vireo_flavoviridis,
		136	Vireo_altiloquus,
		137	Vireo_solitarius,
		138	Vireo_flavifrons,
		139	Vireo_huttoni,
		140	Vireo_vicinior,
		141	Vireo_bellii,
		142	Vireo_atricapilla,
		143	Vireo_griseus,
		144	Cyclarhis_gujanensis,
		145	Pachycephala_pectoralis,
		146	Psophodes_olivaceus,
		147	Mohoua_albicilla,
		148	Mohoua_ochrocephala,
		149	Mohoua_novaeseelandiae,
		150	Campephaga_quiscalina,
		151	Campephaga_phoenicea,
		152	Lalage_tricolor,
		153	Coracina_azurea,
		154	Coracina_cinerea,
		155	Gymnorhina_tibicen,
		156	Malaconotus_blanchoti,
		157	Tchagra_minutus,
		158	Dryoscopus_cubla,
		159	Laniarius_erythrogaster,
		160	Prionops_retzii,
		161	Tephrodornis_pondicerianus,
		162	Tylas_eduardi,
		163	Euryceros_prevostii,
		164	Vanga_curvirostris,
		165	Calicalicus_madagascariensis,
		166	Platysteira_castanea,
		167	Platysteira_chalybea,
		168	Platysteira_concreta,
		169	Platysteira_cyanea,
		170	Platysteira_peltata,
		171	Batis_occulta,
		172	Chaetops_frenatus,
		173	Chaetops_aurantius,
		174	Drymodes_brunneopygia,
		175	Melanodryas_cucullata,
		176	Eopsaltria_australis,
		177	Petroica_macrocephala,
		178	Petroica_goodenovii,
		179	Petroica_australis,
		180	Auriparus_flaviceps,
		181	Anthoscopus_caroli,
		182	Anthoscopus_minutus,
		183	Remiz_pendulinus,
		184	Parus_leucomelas,
		185	Parus_cinerascens,
		186	Parus_montanus,
		187	Parus_sclateri,
		188	Parus_carolinensis,
		189	Parus_atricapillus,
		190	Parus_hudsonicus,
		191	Parus_rufescens,
		192	Parus_cinctus,
		193	Parus_lugubris,
		194	Baeolophus_inornatus,
		195	Baeolophus_bicolor,
		196	Baeolophus_atricristatus,
		197	Baeolophus_wollweberi,
		198	Parus_cristatus,
		199	Parus_ater,
		200	Parus_rufonuchalis,
		201	Parus_albiventris,
		202	Parus_niger,
		203	Parus_major,
		204	Parus_palustris,
		205	Parus_cyanus,
		206	Parus_caeruleus,
		207	Pseudopodoces_humilis,
		208	Elminia_albicauda,
		209	Elminia_nigromitrata,
		210	Elminia_albonotata,
		211	Elminia_albiventris,
		212	Culicicapa_ceylonensis,
		213	Cephalopyrus_flammiceps,
		214	Stenostira_scita,
		215	Panurus_biarmicus,
		216	Mirafra_poecilosterna,
		217	Mirafra_hova,
		218	Mirafra_gilletti,
		219	Mirafra_africana,
		220	Mirafra_africanoides,
		221	Mirafra_sabota,
		222	Mirafra_hypermetra,
		223	Ammomanes_deserti,
		224	Eremopterix_leucopareia,
		225	Eremopterix_verticalis,
		226	Eremopterix_australis,
		227	Eremopterix_leucotis,
		228	Eremopterix_nigriceps,
		229	Heteromirafra_ruddi,
		230	Eremophila_alpestris,
		231	Eremalauda_starki,
		232	Calandrella_somalica,
		233	Calandrella_cinerea,
		234	Galerida_theklae,
		235	Galerida_modesta,
		236	Galerida_cristata,
		237	Galerida_magnirostris,
		238	Alauda_arvensis,
		239	Alauda_razae,
		240	Lullula_arborea,
		241	Melanocorypha_calandra,
		242	Spizocorys_conirostris,
		243	Spizocorys_fringillaris,
		244	Certhilauda_erythrochlamys,
		245	Certhilauda_chuana,
		246	Certhilauda_subcoronata,
		247	Certhilauda_albescens,
		248	Certhilauda_barlowi,
		249	Certhilauda_burra,
		250	Nicator_chloris,
		251	Nicator_gularis,
		252	Locustella_luscinioides,
		253	Locustella_fluviatilis,
		254	Locustella_naevia,
		255	Cincloramphus_cruralis,
		256	Bradypterus_baboecala,
		257	Bradypterus_graueri,
		258	Bradypterus_barratti,
		259	Bradypterus_lopezi,
		260	Bradypterus_cinnamomeus,
		261	Bradypterus_sylvaticus,
		262	Acrocephalus_palustris,
		263	Scotocerca_inquieta,
		264	Acrocephalus_melanopogon,
		265	Acrocephalus_schoenobaenus,
		266	Acrocephalus_paludicola,
		267	Acrocephalus_bistrigiceps,
		268	Acrocephalus_dumetorum,
		269	Acrocephalus_orinus,
		270	Acrocephalus_baeticatus,
		271	Acrocephalus_scirpaceus,
		272	Acrocephalus_familiaris,
		273	Acrocephalus_aequinoctialis,
		274	Acrocephalus_stentoreus,
		275	Acrocephalus_arundinaceus,
		276	Acrocephalus_sechellensis,
		277	Acrocephalus_luscinius,
		278	Chloropeta_natalensis,
		279	Hippolais_polyglotta,
		280	Hippolais_icterina,
		281	Hyliota_flavigaster,
		282	Hyliota_violacea,
		283	Hyliota_australis,
		284	Psaltriparus_minimus,
		285	Pholidornis_rushiae,
		286	Phylloscopus_humei,
		287	Phylloscopus_fuscatus,
		288	Phylloscopus_collybita,
		289	Phylloscopus_sindianus,
		290	Phylloscopus_trochilus,
		291	Phylloscopus_sibilatrix,
		292	Phylloscopus_bonelli,
		293	Phylloscopus_umbrovirens,
		294	Phylloscopus_ruficapilla,
		295	Phylloscopus_nitidus,
		296	Cettia_cetti,
		297	Cettia_fortipes,
		298	Garrulax_morrisonianus,
		299	Turdoides_squamiceps,
		300	Turdoides_altirostris,
		301	Yuhina_brunneiceps,
		302	Zosterops_lateralis,
		303	Sylvia_atricapilla,
		304	Sylvia_borin,
		305	Sylvia_boehmi,
		306	Sylvia_subcaerulea,
		307	Sylvia_buryi,
		308	Sylvia_leucomelaena,
		309	Sylvia_hortensis,
		310	Sylvia_curruca,
		311	Sylvia_nisoria,
		312	Sylvia_cantillans,
		313	Sylvia_melanocephala,
		314	Sylvia_mystacea,
		315	Sylvia_rueppelli,
		316	Sylvia_melanothorax,
		317	Sylvia_communis,
		318	Sylvia_undata,
		319	Sylvia_deserticola,
		320	Sylvia_sarda,
		321	Sylvia_conspicillata,
		322	Sylvia_nana,
		323	Paradoxornis_webbianus,
		324	Chamaea_fasciata,
		325	Hypergerus_atriceps,
		326	Cisticola_cinereolus,
		327	Cisticola_tinniens,
		328	Cisticola_exilis,
		329	Cisticola_brunnescens,
		330	Cisticola_robustus,
		331	Cisticola_anonymus,
		332	Cisticola_ayresii,
		333	Cisticola_juncidis,
		334	Eremomela_icteropygialis,
		335	Camaroptera_brachyura,
		336	Camaroptera_superciliaris,
		337	Apalis_thoracica,
		338	Prinia_gracilis,
		339	Andropadus_importunus,
		340	Andropadus_nigriceps,
		341	Andropadus_milanjensis,
		342	Chlorocichla_flaviventris,
		343	Bleda_notatus,
		344	Bleda_syndactylus,
		345	Andropadus_gracilis,
		346	Criniger_calurus,
		347	Phyllastrephus_icterinus,
		348	Phyllastrephus_debilis,
		349	Phyllastrephus_flavostriatus,
		350	Phyllastrephus_fischeri,
		351	Phyllastrephus_cabanisi,
		352	Phyllastrephus_terrestris,
		353	Alophoixus_finschii,
		354	Hypsipetes_olivaceus,
		355	Ixos_amaurotis,
		356	Pycnonotus_sinensis,
		357	Pycnonotus_capensis,
		358	Pycnonotus_barbatus,
		359	Pycnonotus_nigricans,
		360	Pycnonotus_xanthopygos,
		361	Petrochelidon_fulva,
		362	Petrochelidon_pyrrhonota,
		363	Hirundo_ariel,
		364	Hirundo_semirufa,
		365	Hirundo_rustica,
		366	Delichon_urbicum,
		367	Riparia_riparia,
		368	Progne_subis,
		369	Tachycineta_bicolor,
		370	Tachycineta_thalassina,
		371	Tachycineta_albilinea,
		372	Bradypterus_victorini,
		373	Sphenoeacus_afer,
		374	Melocichla_mentalis,
		375	Sylvietta_rufescens,
		376	Sylvietta_whytii,
		377	Sylvietta_virens,
		378	Sylvietta_brachyura,
		379	Sylvietta_denti,
		380	Regulus_ignicapilla,
		381	Regulus_regulus,
		382	Phainopepla_nitens,
		383	Bombycilla_cedrorum,
		384	Bombycilla_garrulus,
		385	Polioptila_dumicola,
		386	Catherpes_mexicanus,
		387	Salpinctes_obsoletus,
		388	Campylorhynchus_brunneicapillus,
		389	Campylorhynchus_griseus,
		390	Campylorhynchus_nuchalis,
		391	Troglodytes_cobbi,
		392	Troglodytes_troglodytes,
		393	Troglodytes_aedon,
		394	Cistothorus_platensis,
		395	Cistothorus_palustris,
		396	Cistothorus_meridae,
		397	Thryothorus_ludovicianus,
		398	Thryomanes_bewickii,
		399	Thryothorus_leucotis,
		400	Thryothorus_rufalbus,
		401	Thryothorus_sinaloa,
		402	Thryothorus_felix,
		403	Certhia_brachydactyla,
		404	Certhia_familiaris,
		405	Sitta_carolinensis,
		406	Sitta_europaea,
		407	Dumetella_carolinensis,
		408	Toxostoma_bendirei,
		409	Toxostoma_lecontei,
		410	Toxostoma_crissale,
		411	Toxostoma_curvirostre,
		412	Toxostoma_longirostre,
		413	Toxostoma_rufum,
		414	Oreoscoptes_montanus,
		415	Mimus_patagonicus,
		416	Mimus_thenca,
		417	Mimus_longicaudatus,
		418	Mimus_polyglottos,
		419	Mimus_gilvus,
		420	Mimus_gundlachii,
		421	Mimus_parvulus,
		422	Onychognathus_morio,
		423	Onychognathus_tristramii,
		424	Onychognathus_albirostris,
		425	Onychognathus_salvadorii,
		426	Onychognathus_walleri,
		427	Onychognathus_nabouroup,
		428	Onychognathus_tenuirostris,
		429	Speculipastor_bicolor,
		430	Saroglossa_spiloptera,
		431	Lamprotornis_corruscus,
		432	Lamprotornis_purpureiceps,
		433	Lamprotornis_caudatus,
		434	Lamprotornis_purpuroptera,
		435	Lamprotornis_australis,
		436	Cosmopsarus_unicolor,
		437	Lamprotornis_mevesii,
		438	Lamprotornis_chalybaeus,
		439	Lamprotornis_nitens,
		440	Lamprotornis_superbus,
		441	Lamprotornis_pulcher,
		442	Spreo_fischeri,
		443	Spreo_bicolor,
		444	Lamprotornis_splendidus,
		445	Cosmopsarus_regius,
		446	Cinnyricinclus_leucogaster,
		447	Creatophora_cinerea,
		448	Sturnus_roseus,
		449	Acridotheres_ginginianus,
		450	Acridotheres_tristis,
		451	Acridotheres_cristatellus,
		452	Acridotheres_fuscus,
		453	Sturnus_pagodarum,
		454	Sturnus_malabaricus,
		455	Leucopsar_rothschildi,
		456	Sturnus_philippensis,
		457	Sturnus_sturninus,
		458	Sturnus_contra,
		459	Sturnus_unicolor,
		460	Sturnus_vulgaris,
		461	Gracula_religiosa,
		462	Mino_anais,
		463	Aplonis_dichroa,
		464	Aplonis_opaca,
		465	Scissirostrum_dubium,
		466	Buphagus_erythrorhynchus,
		467	Buphagus_africanus,
		468	Cinclus_schulzi,
		469	Cinclus_mexicanus,
		470	Cinclus_pallasii,
		471	Cinclus_cinclus,
		472	Turdus_philomelos,
		473	Turdus_viscivorus,
		474	Turdus_iliacus,
		475	Turdus_helleri,
		476	Turdus_cardis,
		477	Turdus_torquatus,
		478	Turdus_pilaris,
		479	Turdus_grayi,
		480	Turdus_albicollis,
		481	Turdus_migratorius,
		482	Turdus_merula,
		483	Zoothera_naevia,
		484	Catharus_guttatus,
		485	Catharus_minimus,
		486	Catharus_fuscescens,
		487	Catharus_ustulatus,
		488	Hylocichla_mustelina,
		489	Myadestes_palmeri,
		490	Sialia_currucoides,
		491	Sialia_mexicana,
		492	Sialia_sialis,
		493	Erithacus_rubecula,
		494	Ficedula_zanthopygia,
		495	Ficedula_parva,
		496	Ficedula_semitorquata,
		497	Ficedula_hypoleuca,
		498	Ficedula_albicollis,
		499	Phoenicurus_ochruros,
		500	Phoenicurus_phoenicurus,
		501	Myrmecocichla_aethiops,
		502	Oenanthe_oenanthe,
		503	Saxicola_rubetra,
		504	Saxicola_torquatus,
		505	Luscinia_svecica,
		506	Luscinia_megarhynchos,
		507	Luscinia_luscinia,
		508	Dioptrornis_fischeri,
		509	Myioparus_plumbeus,
		510	Myioparus_griseigularis,
		511	Melaenornis_pammelaina,
		512	Melaenornis_edolioides,
		513	Empidornis_semipartitus,
		514	Namibornis_herero,
		515	Sigelus_silens,
		516	Bradornis_infuscatus,
		517	Bradornis_pallidus,
		518	Bradornis_mariquensis,
		519	Bradornis_microrhynchus,
		520	Muscicapa_infuscata,
		521	Muscicapa_comitata,
		522	Muscicapa_sethsmithi,
		523	Muscicapa_adusta,
		524	Muscicapa_striata,
		525	Muscicapa_cassini,
		526	Muscicapa_epulata,
		527	Muscicapa_caerulescens,
		528	Anthus_hoeschi,
		529	Anthus_novaeseelandiae,
		530	Anthus_similis,
		531	Anthus_campestris,
		532	Anthus_lineiventris,
		533	Anthus_melindae,
		534	Anthus_crenatus,
		535	Anthus_chloris,
		536	Anthus_vaalensis,
		537	Anthus_lutescens,
		538	Anthus_trivialis,
		539	Anthus_petrosus,
		540	Anthus_spinoletta,
		541	Anthus_pratensis,
		542	Anthus_leucophrys,
		543	Macronyx_aurantiigula,
		544	Macronyx_capensis,
		545	Macronyx_ameliae,
		546	Macronyx_croceus,
		547	Macronyx_fuellebornii,
		548	Macronyx_sharpei,
		549	Dendronanthus_indicus,
		550	Tmetothylacus_tenellus,
		551	Motacilla_madaraspatensis,
		552	Motacilla_cinerea,
		553	Motacilla_flava,
		554	Motacilla_citreola,
		555	Motacilla_alba,
		556	Motacilla_aguimp,
		557	Motacilla_grandis,
		558	Motacilla_clara,
		559	Motacilla_capensis,
		560	Coccothraustes_coccothraustes,
		561	Mycerobas_carnipes,
		562	Carpodacus_rubicilla,
		563	Carpodacus_puniceus,
		564	Carpodacus_roseus,
		565	Carpodacus_erythrinus,
		566	Carpodacus_mexicanus,
		567	Callacanthis_burtoni,
		568	Carpodacus_purpureus,
		569	Carpodacus_synoicus,
		570	Carpodacus_cassinii,
		571	Leucosticte_atrata,
		572	Leucosticte_tephrocotis,
		573	Leucosticte_australis,
		574	Bucanetes_githagineus,
		575	Eremopsaltria_mongolicus,
		576	Rhodopechys_obsoletus,
		577	Rhodopechys_sanguineus,
		578	Carduelis_chloris,
		579	Carduelis_spinoides,
		580	Serinus_syriacus,
		581	Serinus_alario,
		582	Serinus_leucopterus,
		583	Serinus_flavivertex,
		584	Serinus_canicollis,
		585	Serinus_pusillus,
		586	Serinus_serinus,
		587	Serinus_canaria,
		588	Serinus_mozambicus,
		589	Serinus_mennelli,
		590	Serinus_atrogularis,
		591	Serinus_citrinipectus,
		592	Serinus_scotops,
		593	Serinus_striolatus,
		594	Serinus_nigriceps,
		595	Serinus_totta,
		596	Serinus_sulphuratus,
		597	Serinus_flaviventris,
		598	Serinus_tristriatus,
		599	Serinus_gularis,
		600	Serinus_albogularis,
		601	Serinus_burtoni,
		602	Carduelis_cannabina,
		603	Carduelis_flavirostris,
		604	Carduelis_psaltria,
		605	Carduelis_lawrencei,
		606	Carduelis_tristis,
		607	Carduelis_pinus,
		608	Carduelis_spinus,
		609	Carduelis_carduelis,
		610	Carduelis_citrinella,
		611	Carduelis_hornemanni,
		612	Carduelis_flammea,
		613	Loxia_scotica,
		614	Loxia_curvirostra,
		615	Loxia_leucoptera,
		616	Loxioides_bailleui,
		617	Telespiza_cantans,
		618	Telespiza_ultima,
		619	Loxops_coccineus,
		620	Pseudonestor_xanthophrys,
		621	Hemignathus_virens,
		622	Hemignathus_munroi,
		623	Vestiaria_coccinea,
		624	Himatione_sanguinea,
		625	Oreomystis_mana,
		626	Paroreomyza_montana,
		627	Pyrrhula_pyrrhula,
		628	Pinicola_enucleator,
		629	Fringilla_coelebs,
		630	Fringilla_teydea,
		631	Fringilla_montifringilla,
		632	Calcarius_pictus,
		633	Calcarius_ornatus,
		634	Calcarius_lapponicus,
		635	Calcarius_mccownii,
		636	Plectrophenax_nivalis,
		637	Agelaius_assimilis,
		638	Agelaius_xanthomus,
		639	Agelaius_humeralis,
		640	Agelaius_tricolor,
		641	Agelaius_phoeniceus,
		642	Molothrus_rufoaxillaris,
		643	Molothrus_ater,
		644	Molothrus_aeneus,
		645	Agelasticus_thilius,
		646	Chrysomus_icterocephalus,
		647	Agelaioides_badius,
		648	Curaeus_curaeus,
		649	Amblyramphus_holosericeus,
		650	Quiscalus_lugubris,
		651	Quiscalus_major,
		652	Quiscalus_mexicanus,
		653	Quiscalus_quiscula,
		654	Euphagus_carolinus,
		655	Euphagus_cyanocephalus,
		656	Nesopsar_nigerrimus,
		657	Dives_dives,
		658	Icterus_pustulatus,
		659	Icterus_bullockii,
		660	Icterus_galbula,
		661	Icterus_gularis,
		662	Cacicus_uropygialis,
		663	Cacicus_cela,
		664	Clypicterus_oseryi,
		665	Cacicus_haemorrhous,
		666	Cacicus_chrysopterus,
		667	Cacicus_solitarius,
		668	Psarocolius_guatimozinus,
		669	Psarocolius_viridis,
		670	Psarocolius_bifasciatus,
		671	Psarocolius_wagleri,
		672	Psarocolius_atrovirens,
		673	Psarocolius_angustifrons,
		674	Sturnella_magna,
		675	Sturnella_neglecta,
		676	Sturnella_superciliaris,
		677	Sturnella_defilippii,
		678	Sturnella_loyca,
		679	Sturnella_bellicosa,
		680	Dolichonyx_oryzivorus,
		681	Xanthocephalus_xanthocephalus,
		682	Melophus_lathami,
		683	Miliaria_calandra,
		684	Emberiza_cia,
		685	Emberiza_cioides,
		686	Emberiza_hortulana,
		687	Emberiza_citrinella,
		688	Emberiza_cirlus,
		689	Emberiza_schoeniclus,
		690	Emberiza_elegans,
		691	Emberiza_flaviventris,
		692	Emberiza_cabanisi,
		693	Emberiza_impetuani,
		694	Emberiza_striolata,
		695	Emberiza_tahapisi,
		696	Emberiza_capensis,
		697	Ammodramus_savannarum,
		698	Arremonops_rufivirgatus,
		699	Aimophila_aestivalis,
		700	Aimophila_botterii,
		701	Aimophila_mystacalis,
		702	Aimophila_humeralis,
		703	Aimophila_carpalis,
		704	Spizella_arborea,
		705	Passerella_iliaca,
		706	Junco_hyemalis,
		707	Junco_phaeonotus,
		708	Zonotrichia_capensis,
		709	Zonotrichia_leucophrys,
		710	Zonotrichia_atricapilla,
		711	Zonotrichia_albicollis,
		712	Zonotrichia_querula,
		713	Ammodramus_caudacutus,
		714	Ammodramus_maritimus,
		715	Ammodramus_leconteii,
		716	Pooecetes_gramineus,
		717	Amphispiza_belli,
		718	Passerculus_sandwichensis,
		719	Melospiza_georgiana,
		720	Melospiza_lincolnii,
		721	Melospiza_melodia,
		722	Ammodramus_bairdii,
		723	Ammodramus_henslowii,
		724	Pipilo_fuscus,
		725	Pipilo_aberti,
		726	Pezopetes_capitalis,
		727	Pipilo_chlorurus,
		728	Pipilo_erythrophthalmus,
		729	Pipilo_maculatus,
		730	Amphispiza_bilineata,
		731	Aimophila_quinquestriata,
		732	Spizella_atrogularis,
		733	Spizella_pusilla,
		734	Spizella_breweri,
		735	Spizella_pallida,
		736	Spizella_passerina,
		737	Chondestes_grammacus,
		738	Calamospiza_melanocorys,
		739	Seiurus_aurocapilla,
		740	Oporornis_formosus,
		741	Oporornis_tolmiei,
		742	Oporornis_philadelphia,
		743	Geothlypis_trichas,
		744	Vermivora_ruficapilla,
		745	Vermivora_peregrina,
		746	Vermivora_pinus,
		747	Vermivora_chrysoptera,
		748	Limnothlypis_swainsonii,
		749	Protonotaria_citrea,
		750	Seiurus_noveboracensis,
		751	Seiurus_motacilla,
		752	Mniotilta_varia,
		753	Wilsonia_citrina,
		754	Dendroica_magnolia,
		755	Parula_americana,
		756	Dendroica_cerulea,
		757	Dendroica_tigrina,
		758	Dendroica_fusca,
		759	Dendroica_pensylvanica,
		760	Dendroica_petechia,
		761	Dendroica_striata,
		762	Dendroica_castanea,
		763	Dendroica_caerulescens,
		764	Setophaga_ruticilla,
		765	Dendroica_discolor,
		766	Dendroica_nigrescens,
		767	Dendroica_townsendi,
		768	Dendroica_virens,
		769	Dendroica_adelaidae,
		770	Dendroica_dominica,
		771	Dendroica_coronata,
		772	Dendroica_palmarum,
		773	Wilsonia_canadensis,
		774	Wilsonia_pusilla,
		775	Myioborus_pictus,
		776	Icteria_virens,
		777	Piranga_olivacea,
		778	Piranga_ludoviciana,
		779	Piranga_rubra,
		780	Cardinalis_cardinalis,
		781	Pheucticus_melanocephalus,
		782	Pheucticus_ludovicianus,
		783	Passerina_cyanea,
		784	Passerina_ciris,
		785	Passerina_versicolor,
		786	Passerina_leclancherii,
		787	Passerina_amoena,
		788	Passerina_caerulea,
		789	Spiza_americana,
		790	Volatinia_jacarina,
		791	Ramphocelus_costaricensis,
		792	Sporophila_minuta,
		793	Nesospiza_acunhae,
		794	Thraupis_episcopus,
		795	Geospiza_fortis,
		796	Geospiza_difficilis,
		797	Geospiza_fuliginosa,
		798	Geospiza_scandens,
		799	Geospiza_conirostris,
		800	Geospiza_magnirostris,
		801	Tiaris_olivaceus,
		802	Petronia_xanthocollis,
		803	Petronia_petronia,
		804	Montifringilla_nivalis,
		805	Passer_domesticus,
		806	Passer_montanus,
		807	Passer_griseus,
		808	Passer_rutilans,
		809	Sporopipes_frontalis,
		810	Sporopipes_squamifrons,
		811	Anaplectes_rubriceps,
		812	Philetairus_socius,
		813	Dinemellia_dinemelli,
		814	Histurgops_ruficaudus,
		815	Plocepasser_mahali,
		816	Plocepasser_donaldsoni,
		817	Euplectes_capensis,
		818	Euplectes_hartlaubi,
		819	Euplectes_jacksoni,
		820	Euplectes_progne,
		821	Euplectes_macroura,
		822	Euplectes_axillaris,
		823	Euplectes_albonotatus,
		824	Euplectes_ardens,
		825	Euplectes_nigroventris,
		826	Euplectes_orix,
		827	Euplectes_hordeaceus,
		828	Euplectes_franciscanus,
		829	Euplectes_gierowii,
		830	Euplectes_aureus,
		831	Euplectes_afer,
		832	Foudia_flavicans,
		833	Foudia_rubra,
		834	Foudia_sechellarum,
		835	Foudia_madagascariensis,
		836	Foudia_eminentissima,
		837	Pseudonigrita_arnaudi,
		838	Quelea_cardinalis,
		839	Quelea_quelea,
		840	Malimbus_cassini,
		841	Malimbus_nitens,
		842	Malimbus_rubricollis,
		843	Malimbus_ibadanensis,
		844	Malimbus_scutatus,
		845	Malimbus_malimbicus,
		846	Malimbus_coronatus,
		847	Malimbus_racheliae,
		848	Malimbus_erythrogaster,
		849	Ploceus_intermedius,
		850	Ploceus_melanocephalus,
		851	Ploceus_taeniopterus,
		852	Ploceus_cucullatus,
		853	Ploceus_bicolor,
		854	Ploceus_ocularis,
		855	Ploceus_capensis,
		856	Ploceus_velatus,
		857	Ploceus_princeps,
		858	Ploceus_luteolus,
		859	Ploceus_jacksoni,
		860	Ploceus_galbula,
		861	Ploceus_spekei,
		862	Ploceus_melanogaster,
		863	Ploceus_olivaceiceps,
		864	Ploceus_superciliosus,
		865	Ploceus_tricolor,
		866	Ploceus_grandis,
		867	Ploceus_xanthops,
		868	Ploceus_alienus,
		869	Ploceus_benghalensis,
		870	Ploceus_xanthopterus,
		871	Ploceus_angolensis,
		872	Ploceus_baglafecht,
		873	Ploceus_bertrandi,
		874	Ploceus_philippinus,
		875	Ploceus_preussi,
		876	Ploceus_sanctithomae,
		877	Ploceus_pelzelni,
		878	Ploceus_heuglini,
		879	Ploceus_vitellinus,
		880	Ploceus_megarhynchus,
		881	Ploceus_nigerrimus,
		882	Ploceus_nigricollis,
		883	Bubalornis_albirostris,
		884	Amblyospiza_albifrons,
		885	Poephila_acuticauda,
		886	Taeniopygia_guttata,
		887	Lonchura_striata,
		888	Padda_oryzivora,
		889	Lagonosticta_senegala,
		890	Vidua_macroura,
		891	Vidua_paradisaea,
		892	Vidua_chalybeata,
		893	Prunella_collaris,
		894	Prunella_modularis,
		895	Nectarinia_coccinigaster,
		896	Nectarinia_osea,
		897	Nectarinia_dussumieri,
		898	Promerops_cafer,
		899	Promerops_gurneyi
	;
	TREE * UNTITLED = [&R] ((((((((1:1.510650544,2:1.510650544):8.631479156,((((3:7.167386221,(4:2.311277643,5:2.311277643):4.856108578):0.6332587131,(6:4.316103666,7:4.316103666):3.484541268):0.4860516277,8:8.286696562):0.8172983531,9:9.103994915):1.038134785):8.574930609,10:18.71706031):0.4820942755,((11:1.951441954,12:1.951441954):12.35897295,13:14.31041491):4.888739677):3.427671106,14:22.62682569…
END;
