# Supplementary material for: Polygyny is linked to accelerated birdsong evolution but not to larger song repertoires
Source: Nat Commun. 2019 Feb 21;10:884. doi: 10.1038/s41467-019-08621-3 (PMC6385279; doi:10.1038/s41467-019-08621-3)
Supplement: Supplementary file 9 — Supplementary Software 1 [file 41467_2019_8621_MOESM9_ESM.zip › Final Revision Code/MacOnly BayesTraits Code/samplematezillaHack27.nex]

#NEXUS
[R-package APE, Thu Jan 11 18:46:45 2018]
BEGIN TAXA;
	DIMENSIONS NTAX = 899;
	TAXLABELS
		Oxyruncus_cristatus
		Contopus_sordidulus
		Empidonax_virescens
		Empidonax_minimus
		Empidonax_traillii
		Empidonax_alnorum
		Empidonax_flaviventris
		Empidonax_difficilis
		Sayornis_nigricans
		Sayornis_phoebe
		Pyrocephalus_rubinus
		Tyrannus_tyrannus
		Myiarchus_cinerascens
		Myiarchus_crinitus
		Elaenia_chiriquensis
		Cercomacra_tyrannina
		Gymnopithys_leucaspis
		Conopophaga_lineata
		Xenops_minutus
		Cinclodes_fuscus
		Cinclodes_antarcticus
		Cinclodes_comechingonus
		Cinclodes_albidiventris
		Cinclodes_albiventris
		Furnarius_rufus
		Leptasthenura_yanacensis
		Leptasthenura_striolata
		Synallaxis_brachyura
		Synallaxis_erythrothorax
		Synallaxis_zimmeri
		Pseudoseisura_cristata
		Pseudoseisura_lophotes
		Cranioleuca_erythrops
		Phacellodomus_maculipectus
		Phacellodomus_striaticollis
		Automolus_rubiginosus
		Automolus_ochrolaemus
		Thripadectes_rufobrunneus
		Sclerurus_caudacutus
		Sclerurus_guatemalensis
		Ailuroedus_melanotis
		Ailuroedus_crassirostris
		Scenopoeetes_dentirostris
		Prionodura_newtoniana
		Chlamydera_nuchalis
		Chlamydera_guttata
		Chlamydera_cerviniventris
		Chlamydera_maculata
		Chlamydera_lauterbachi
		Ptilonorhynchus_violaceus
		Malurus_melanocephalus
		Malurus_pulcherrimus
		Malurus_leucopterus
		Malurus_elegans
		Malurus_amabilis
		Malurus_alboscapulatus
		Malurus_lamberti
		Malurus_cyanocephalus
		Malurus_cyaneus
		Malurus_splendens
		Malurus_coronatus
		Pardalotus_striatus
		Pardalotus_quadragintus
		Pardalotus_punctatus
		Manorina_melanocephala
		Acanthornis_magna
		Pycnoptilus_floccosus
		Sericornis_frontalis
		Gerygone_igata
		Pomatostomus_temporalis
		Orthonyx_spaldingii
		Notiomystis_cincta
		Cyclarhis_gujanensis
		Vireo_flavifrons
		Vireo_solitarius
		Vireo_huttoni
		Vireo_vicinior
		Vireo_griseus
		Vireo_atricapilla
		Vireo_bellii
		Vireo_philadelphicus
		Vireo_flavoviridis
		Vireo_altiloquus
		Vireo_olivaceus
		Lanius_nubicus
		Lanius_senator
		Lanius_minor
		Lanius_vittatus
		Lanius_tigrinus
		Lanius_gubernator
		Lanius_schach
		Lanius_bucephalus
		Lanius_collurio
		Lanius_collaris
		Lanius_ludovicianus
		Lanius_excubitor
		Lanius_sphenocercus
		Lanius_somalicus
		Lanius_dorsalis
		Calocitta_formosa
		Aphelocoma_ultramarina
		Aphelocoma_californica
		Aphelocoma_insularis
		Aphelocoma_coerulescens
		Cyanocitta_cristata
		Pica_pica
		Pica_nuttalli
		Pica_hudsonia
		Corvus_monedula
		Corvus_rhipidurus
		Corvus_corone
		Corvus_brachyrhynchos
		Perisoreus_infaustus
		Perisoreus_canadensis
		Pyrrhocorax_graculus
		Manucodia_keraudrenii
		Manucodia_chalybatus
		Parotia_wahnesi
		Parotia_carolae
		Pteridophora_alberti
		Ptiloris_magnificus
		Lophorina_superba
		Paradisaea_minor
		Cicinnurus_magnificus
		Epimachus_meyeri
		Epimachus_fastuosus
		Epimachus_albertisi
		Terpsiphone_viridis
		Terpsiphone_rufocinerea
		Terpsiphone_corvina
		Terpsiphone_rufiventer
		Terpsiphone_atrochalybeia
		Terpsiphone_bedfordi
		Terpsiphone_paradisi
		Hypothymis_azurea
		Trochocercus_cyanomelas
		Trochocercus_nitens
		Chasiempis_sandwichensis
		Arses_telescophthalmus
		Grallina_cyanoleuca
		Rhipidura_leucophrys
		Dicrurus_ludwigii
		Dicrurus_adsimilis
		Dicrurus_forficatus
		Pachycephala_pectoralis
		Psophodes_olivaceus
		Mohoua_novaeseelandiae
		Mohoua_albicilla
		Mohoua_ochrocephala
		Coracina_cinerea
		Campephaga_quiscalina
		Campephaga_phoenicea
		Lalage_tricolor
		Coracina_azurea
		Gymnorhina_tibicen
		Platysteira_chalybea
		Platysteira_concreta
		Platysteira_cyanea
		Platysteira_peltata
		Platysteira_castanea
		Batis_occulta
		Euryceros_prevostii
		Tylas_eduardi
		Vanga_curvirostris
		Calicalicus_madagascariensis
		Tephrodornis_pondicerianus
		Prionops_retzii
		Malaconotus_blanchoti
		Tchagra_minutus
		Dryoscopus_cubla
		Laniarius_erythrogaster
		Chaetops_frenatus
		Chaetops_aurantius
		Petroica_goodenovii
		Petroica_macrocephala
		Petroica_australis
		Drymodes_brunneopygia
		Eopsaltria_australis
		Melanodryas_cucullata
		Auriparus_flaviceps
		Anthoscopus_minutus
		Anthoscopus_caroli
		Remiz_pendulinus
		Pseudopodoces_humilis
		Parus_caeruleus
		Parus_cyanus
		Parus_palustris
		Parus_cinerascens
		Parus_major
		Parus_leucomelas
		Parus_niger
		Parus_albiventris
		Parus_montanus
		Parus_hudsonicus
		Parus_rufescens
		Parus_cinctus
		Parus_carolinensis
		Parus_sclateri
		Parus_atricapillus
		Parus_lugubris
		Parus_cristatus
		Baeolophus_wollweberi
		Baeolophus_inornatus
		Baeolophus_bicolor
		Baeolophus_atricristatus
		Parus_rufonuchalis
		Parus_ater
		Stenostira_scita
		Elminia_albicauda
		Elminia_albiventris
		Elminia_albonotata
		Elminia_nigromitrata
		Culicicapa_ceylonensis
		Cephalopyrus_flammiceps
		Riparia_riparia
		Tachycineta_bicolor
		Tachycineta_thalassina
		Tachycineta_albilinea
		Progne_subis
		Delichon_urbicum
		Hirundo_semirufa
		Petrochelidon_pyrrhonota
		Petrochelidon_fulva
		Hirundo_ariel
		Hirundo_rustica
		Scotocerca_inquieta
		Hyliota_australis
		Hyliota_flavigaster
		Hyliota_violacea
		Hippolais_polyglotta
		Hippolais_icterina
		Acrocephalus_schoenobaenus
		Acrocephalus_melanopogon
		Acrocephalus_paludicola
		Acrocephalus_bistrigiceps
		Acrocephalus_orinus
		Acrocephalus_baeticatus
		Acrocephalus_scirpaceus
		Acrocephalus_dumetorum
		Acrocephalus_familiaris
		Acrocephalus_aequinoctialis
		Acrocephalus_stentoreus
		Acrocephalus_arundinaceus
		Acrocephalus_sechellensis
		Chloropeta_natalensis
		Acrocephalus_luscinius
		Cincloramphus_cruralis
		Bradypterus_baboecala
		Bradypterus_graueri
		Bradypterus_barratti
		Bradypterus_lopezi
		Bradypterus_cinnamomeus
		Bradypterus_sylvaticus
		Locustella_naevia
		Locustella_luscinioides
		Locustella_fluviatilis
		Acrocephalus_palustris
		Phylloscopus_nitidus
		Phylloscopus_umbrovirens
		Phylloscopus_ruficapilla
		Phylloscopus_sibilatrix
		Phylloscopus_bonelli
		Phylloscopus_humei
		Phylloscopus_fuscatus
		Phylloscopus_sindianus
		Phylloscopus_collybita
		Phylloscopus_trochilus
		Cettia_cetti
		Cettia_fortipes
		Psaltriparus_minimus
		Pholidornis_rushiae
		Zosterops_lateralis
		Yuhina_brunneiceps
		Turdoides_squamiceps
		Turdoides_altirostris
		Garrulax_morrisonianus
		Sylvia_atricapilla
		Sylvia_borin
		Sylvia_nana
		Sylvia_nisoria
		Sylvia_curruca
		Sylvia_buryi
		Sylvia_leucomelaena
		Sylvia_hortensis
		Sylvia_subcaerulea
		Sylvia_boehmi
		Sylvia_cantillans
		Sylvia_melanocephala
		Sylvia_mystacea
		Sylvia_melanothorax
		Sylvia_rueppelli
		Sylvia_communis
		Sylvia_undata
		Sylvia_deserticola
		Sylvia_sarda
		Sylvia_conspicillata
		Chamaea_fasciata
		Paradoxornis_webbianus
		Hypergerus_atriceps
		Cisticola_anonymus
		Cisticola_cinereolus
		Cisticola_juncidis
		Cisticola_exilis
		Cisticola_tinniens
		Cisticola_ayresii
		Cisticola_brunnescens
		Cisticola_robustus
		Eremomela_icteropygialis
		Camaroptera_superciliaris
		Camaroptera_brachyura
		Apalis_thoracica
		Prinia_gracilis
		Andropadus_importunus
		Bleda_syndactylus
		Bleda_notatus
		Chlorocichla_flaviventris
		Andropadus_nigriceps
		Andropadus_milanjensis
		Phyllastrephus_fischeri
		Phyllastrephus_cabanisi
		Phyllastrephus_terrestris
		Phyllastrephus_icterinus
		Phyllastrephus_debilis
		Phyllastrephus_flavostriatus
		Andropadus_gracilis
		Criniger_calurus
		Pycnonotus_barbatus
		Pycnonotus_nigricans
		Pycnonotus_capensis
		Pycnonotus_sinensis
		Pycnonotus_xanthopygos
		Alophoixus_finschii
		Hypsipetes_olivaceus
		Ixos_amaurotis
		Sylvietta_whytii
		Sylvietta_virens
		Sylvietta_rufescens
		Sylvietta_brachyura
		Sylvietta_denti
		Bradypterus_victorini
		Melocichla_mentalis
		Sphenoeacus_afer
		Panurus_biarmicus
		Eremopterix_leucopareia
		Eremopterix_nigriceps
		Eremopterix_verticalis
		Eremopterix_australis
		Eremopterix_leucotis
		Certhilauda_albescens
		Certhilauda_barlowi
		Certhilauda_burra
		Certhilauda_erythrochlamys
		Ammomanes_deserti
		Certhilauda_chuana
		Certhilauda_subcoronata
		Mirafra_hova
		Mirafra_poecilosterna
		Mirafra_sabota
		Mirafra_africanoides
		Mirafra_africana
		Mirafra_hypermetra
		Mirafra_gilletti
		Eremophila_alpestris
		Melanocorypha_calandra
		Calandrella_somalica
		Calandrella_cinerea
		Alauda_arvensis
		Alauda_razae
		Galerida_magnirostris
		Galerida_theklae
		Galerida_modesta
		Galerida_cristata
		Heteromirafra_ruddi
		Lullula_arborea
		Spizocorys_fringillaris
		Spizocorys_conirostris
		Eremalauda_starki
		Nicator_gularis
		Nicator_chloris
		Regulus_ignicapilla
		Regulus_regulus
		Bombycilla_garrulus
		Bombycilla_cedrorum
		Phainopepla_nitens
		Certhia_familiaris
		Certhia_brachydactyla
		Salpinctes_obsoletus
		Catherpes_mexicanus
		Thryothorus_rufalbus
		Thryothorus_sinaloa
		Thryothorus_leucotis
		Thryothorus_felix
		Thryothorus_ludovicianus
		Thryomanes_bewickii
		Cistothorus_palustris
		Cistothorus_meridae
		Cistothorus_platensis
		Troglodytes_troglodytes
		Troglodytes_cobbi
		Troglodytes_aedon
		Campylorhynchus_griseus
		Campylorhynchus_nuchalis
		Campylorhynchus_brunneicapillus
		Polioptila_dumicola
		Sitta_europaea
		Sitta_carolinensis
		Dumetella_carolinensis
		Toxostoma_curvirostre
		Toxostoma_longirostre
		Toxostoma_rufum
		Toxostoma_bendirei
		Toxostoma_lecontei
		Toxostoma_crissale
		Oreoscoptes_montanus
		Mimus_patagonicus
		Mimus_thenca
		Mimus_longicaudatus
		Mimus_polyglottos
		Mimus_gilvus
		Mimus_gundlachii
		Mimus_parvulus
		Cinnyricinclus_leucogaster
		Onychognathus_tristramii
		Onychognathus_albirostris
		Onychognathus_salvadorii
		Onychognathus_walleri
		Onychognathus_morio
		Onychognathus_nabouroup
		Onychognathus_tenuirostris
		Speculipastor_bicolor
		Saroglossa_spiloptera
		Lamprotornis_caudatus
		Lamprotornis_purpuroptera
		Lamprotornis_australis
		Cosmopsarus_unicolor
		Lamprotornis_mevesii
		Lamprotornis_nitens
		Lamprotornis_chalybaeus
		Lamprotornis_superbus
		Lamprotornis_pulcher
		Spreo_fischeri
		Spreo_bicolor
		Lamprotornis_splendidus
		Cosmopsarus_regius
		Lamprotornis_corruscus
		Lamprotornis_purpureiceps
		Creatophora_cinerea
		Acridotheres_ginginianus
		Acridotheres_tristis
		Acridotheres_cristatellus
		Acridotheres_fuscus
		Sturnus_pagodarum
		Sturnus_malabaricus
		Leucopsar_rothschildi
		Sturnus_philippensis
		Sturnus_sturninus
		Sturnus_contra
		Sturnus_roseus
		Sturnus_unicolor
		Sturnus_vulgaris
		Mino_anais
		Gracula_religiosa
		Aplonis_opaca
		Aplonis_dichroa
		Scissirostrum_dubium
		Buphagus_erythrorhynchus
		Buphagus_africanus
		Cinclus_schulzi
		Cinclus_cinclus
		Cinclus_pallasii
		Cinclus_mexicanus
		Turdus_merula
		Turdus_iliacus
		Turdus_helleri
		Turdus_migratorius
		Turdus_cardis
		Turdus_torquatus
		Turdus_pilaris
		Turdus_grayi
		Turdus_albicollis
		Turdus_viscivorus
		Turdus_philomelos
		Zoothera_naevia
		Hylocichla_mustelina
		Catharus_ustulatus
		Catharus_fuscescens
		Catharus_minimus
		Catharus_guttatus
		Sialia_sialis
		Sialia_currucoides
		Sialia_mexicana
		Myadestes_palmeri
		Erithacus_rubecula
		Ficedula_semitorquata
		Ficedula_hypoleuca
		Ficedula_albicollis
		Ficedula_parva
		Ficedula_zanthopygia
		Phoenicurus_ochruros
		Phoenicurus_phoenicurus
		Saxicola_torquatus
		Saxicola_rubetra
		Myrmecocichla_aethiops
		Oenanthe_oenanthe
		Luscinia_luscinia
		Luscinia_megarhynchos
		Luscinia_svecica
		Namibornis_herero
		Empidornis_semipartitus
		Sigelus_silens
		Melaenornis_edolioides
		Melaenornis_pammelaina
		Myioparus_plumbeus
		Myioparus_griseigularis
		Bradornis_mariquensis
		Bradornis_microrhynchus
		Bradornis_infuscatus
		Bradornis_pallidus
		Muscicapa_caerulescens
		Muscicapa_infuscata
		Muscicapa_epulata
		Muscicapa_sethsmithi
		Muscicapa_striata
		Muscicapa_cassini
		Muscicapa_adusta
		Muscicapa_comitata
		Dioptrornis_fischeri
		Sporopipes_frontalis
		Sporopipes_squamifrons
		Dinemellia_dinemelli
		Philetairus_socius
		Plocepasser_donaldsoni
		Plocepasser_mahali
		Bubalornis_albirostris
		Pseudonigrita_arnaudi
		Foudia_flavicans
		Foudia_eminentissima
		Foudia_rubra
		Foudia_madagascariensis
		Foudia_sechellarum
		Quelea_quelea
		Quelea_cardinalis
		Euplectes_afer
		Euplectes_capensis
		Euplectes_hartlaubi
		Euplectes_jacksoni
		Euplectes_progne
		Euplectes_axillaris
		Euplectes_albonotatus
		Euplectes_macroura
		Euplectes_franciscanus
		Euplectes_gierowii
		Euplectes_nigroventris
		Euplectes_orix
		Euplectes_hordeaceus
		Euplectes_ardens
		Euplectes_aureus
		Malimbus_coronatus
		Malimbus_erythrogaster
		Malimbus_racheliae
		Malimbus_ibadanensis
		Malimbus_rubricollis
		Malimbus_malimbicus
		Malimbus_nitens
		Malimbus_scutatus
		Malimbus_cassini
		Ploceus_xanthopterus
		Ploceus_tricolor
		Ploceus_melanogaster
		Ploceus_princeps
		Ploceus_superciliosus
		Ploceus_megarhynchus
		Ploceus_philippinus
		Ploceus_olivaceiceps
		Ploceus_sanctithomae
		Ploceus_angolensis
		Ploceus_pelzelni
		Ploceus_alienus
		Ploceus_xanthops
		Ploceus_galbula
		Ploceus_preussi
		Ploceus_vitellinus
		Ploceus_jacksoni
		Ploceus_bicolor
		Ploceus_nigricollis
		Ploceus_capensis
		Ploceus_velatus
		Ploceus_ocularis
		Ploceus_bertrandi
		Ploceus_luteolus
		Ploceus_grandis
		Ploceus_cucullatus
		Ploceus_baglafecht
		Ploceus_melanocephalus
		Ploceus_taeniopterus
		Ploceus_intermedius
		Ploceus_heuglini
		Ploceus_spekei
		Ploceus_nigerrimus
		Ploceus_benghalensis
		Anaplectes_rubriceps
		Histurgops_ruficaudus
		Amblyospiza_albifrons
		Lagonosticta_senegala
		Taeniopygia_guttata
		Poephila_acuticauda
		Lonchura_striata
		Padda_oryzivora
		Vidua_chalybeata
		Vidua_paradisaea
		Vidua_macroura
		Prunella_collaris
		Prunella_modularis
		Passer_griseus
		Passer_montanus
		Passer_domesticus
		Passer_rutilans
		Petronia_xanthocollis
		Petronia_petronia
		Montifringilla_nivalis
		Coccothraustes_coccothraustes
		Mycerobas_carnipes
		Rhodopechys_obsoletus
		Rhodopechys_sanguineus
		Carduelis_spinoides
		Carduelis_chloris
		Carduelis_hornemanni
		Carduelis_flammea
		Loxia_scotica
		Loxia_curvirostra
		Loxia_leucoptera
		Serinus_pusillus
		Serinus_flavivertex
		Serinus_tristriatus
		Serinus_canicollis
		Serinus_alario
		Serinus_serinus
		Serinus_canaria
		Serinus_burtoni
		Serinus_totta
		Serinus_nigriceps
		Serinus_striolatus
		Serinus_syriacus
		Serinus_leucopterus
		Serinus_gularis
		Serinus_flaviventris
		Serinus_sulphuratus
		Serinus_albogularis
		Serinus_scotops
		Serinus_mennelli
		Serinus_atrogularis
		Serinus_citrinipectus
		Serinus_mozambicus
		Carduelis_flavirostris
		Carduelis_cannabina
		Carduelis_spinus
		Carduelis_pinus
		Carduelis_tristis
		Carduelis_psaltria
		Carduelis_lawrencei
		Carduelis_carduelis
		Carduelis_citrinella
		Pinicola_enucleator
		Pyrrhula_pyrrhula
		Eremopsaltria_mongolicus
		Bucanetes_githagineus
		Paroreomyza_montana
		Hemignathus_munroi
		Hemignathus_virens
		Loxioides_bailleui
		Telespiza_cantans
		Telespiza_ultima
		Vestiaria_coccinea
		Himatione_sanguinea
		Pseudonestor_xanthophrys
		Loxops_coccineus
		Oreomystis_mana
		Callacanthis_burtoni
		Carpodacus_purpureus
		Carpodacus_cassinii
		Carpodacus_rubicilla
		Carpodacus_mexicanus
		Carpodacus_erythrinus
		Leucosticte_australis
		Leucosticte_atrata
		Leucosticte_tephrocotis
		Carpodacus_synoicus
		Carpodacus_puniceus
		Carpodacus_roseus
		Fringilla_teydea
		Fringilla_coelebs
		Fringilla_montifringilla
		Calcarius_mccownii
		Calcarius_pictus
		Calcarius_ornatus
		Calcarius_lapponicus
		Plectrophenax_nivalis
		Seiurus_aurocapilla
		Protonotaria_citrea
		Limnothlypis_swainsonii
		Vermivora_peregrina
		Vermivora_ruficapilla
		Vermivora_chrysoptera
		Vermivora_pinus
		Geothlypis_trichas
		Oporornis_formosus
		Oporornis_tolmiei
		Oporornis_philadelphia
		Mniotilta_varia
		Seiurus_motacilla
		Seiurus_noveboracensis
		Wilsonia_citrina
		Dendroica_tigrina
		Setophaga_ruticilla
		Dendroica_adelaidae
		Dendroica_nigrescens
		Dendroica_virens
		Dendroica_townsendi
		Dendroica_discolor
		Dendroica_coronata
		Dendroica_dominica
		Dendroica_palmarum
		Dendroica_caerulescens
		Dendroica_cerulea
		Dendroica_fusca
		Dendroica_petechia
		Dendroica_pensylvanica
		Dendroica_castanea
		Dendroica_striata
		Parula_americana
		Dendroica_magnolia
		Wilsonia_canadensis
		Wilsonia_pusilla
		Myioborus_pictus
		Icteria_virens
		Molothrus_ater
		Molothrus_aeneus
		Molothrus_rufoaxillaris
		Agelaius_tricolor
		Agelaius_phoeniceus
		Agelaius_assimilis
		Agelaius_xanthomus
		Agelaius_humeralis
		Euphagus_carolinus
		Euphagus_cyanocephalus
		Quiscalus_lugubris
		Quiscalus_major
		Quiscalus_mexicanus
		Quiscalus_quiscula
		Agelaioides_badius
		Agelasticus_thilius
		Chrysomus_icterocephalus
		Amblyramphus_holosericeus
		Curaeus_curaeus
		Nesopsar_nigerrimus
		Dives_dives
		Icterus_gularis
		Icterus_pustulatus
		Icterus_bullockii
		Icterus_galbula
		Cacicus_solitarius
		Cacicus_chrysopterus
		Cacicus_uropygialis
		Cacicus_cela
		Cacicus_haemorrhous
		Clypicterus_oseryi
		Psarocolius_viridis
		Psarocolius_guatimozinus
		Psarocolius_bifasciatus
		Psarocolius_angustifrons
		Psarocolius_atrovirens
		Psarocolius_wagleri
		Sturnella_neglecta
		Sturnella_defilippii
		Sturnella_magna
		Sturnella_superciliaris
		Sturnella_loyca
		Sturnella_bellicosa
		Dolichonyx_oryzivorus
		Xanthocephalus_xanthocephalus
		Emberiza_schoeniclus
		Emberiza_elegans
		Melophus_lathami
		Miliaria_calandra
		Emberiza_cioides
		Emberiza_cia
		Emberiza_hortulana
		Emberiza_citrinella
		Emberiza_cirlus
		Emberiza_flaviventris
		Emberiza_cabanisi
		Emberiza_impetuani
		Emberiza_striolata
		Emberiza_tahapisi
		Emberiza_capensis
		Ammodramus_savannarum
		Arremonops_rufivirgatus
		Aimophila_aestivalis
		Aimophila_botterii
		Aimophila_mystacalis
		Aimophila_humeralis
		Aimophila_carpalis
		Amphispiza_bilineata
		Aimophila_quinquestriata
		Spizella_atrogularis
		Spizella_pallida
		Spizella_passerina
		Spizella_pusilla
		Spizella_breweri
		Spizella_arborea
		Passerella_iliaca
		Junco_hyemalis
		Junco_phaeonotus
		Zonotrichia_capensis
		Zonotrichia_leucophrys
		Zonotrichia_atricapilla
		Zonotrichia_albicollis
		Zonotrichia_querula
		Passerculus_sandwichensis
		Melospiza_georgiana
		Melospiza_lincolnii
		Melospiza_melodia
		Ammodramus_bairdii
		Ammodramus_henslowii
		Amphispiza_belli
		Pooecetes_gramineus
		Ammodramus_caudacutus
		Ammodramus_maritimus
		Ammodramus_leconteii
		Pipilo_chlorurus
		Pipilo_erythrophthalmus
		Pipilo_maculatus
		Pezopetes_capitalis
		Pipilo_aberti
		Pipilo_fuscus
		Chondestes_grammacus
		Calamospiza_melanocorys
		Passerina_cyanea
		Passerina_amoena
		Passerina_caerulea
		Passerina_leclancherii
		Passerina_ciris
		Passerina_versicolor
		Spiza_americana
		Piranga_rubra
		Piranga_ludoviciana
		Piranga_olivacea
		Cardinalis_cardinalis
		Pheucticus_ludovicianus
		Pheucticus_melanocephalus
		Ramphocelus_costaricensis
		Volatinia_jacarina
		Sporophila_minuta
		Thraupis_episcopus
		Geospiza_fuliginosa
		Geospiza_magnirostris
		Geospiza_scandens
		Geospiza_difficilis
		Geospiza_conirostris
		Geospiza_fortis
		Tiaris_olivaceus
		Nesospiza_acunhae
		Motacilla_clara
		Motacilla_capensis
		Motacilla_grandis
		Motacilla_flava
		Motacilla_citreola
		Motacilla_alba
		Motacilla_madaraspatensis
		Motacilla_cinerea
		Motacilla_aguimp
		Tmetothylacus_tenellus
		Anthus_novaeseelandiae
		Anthus_similis
		Anthus_campestris
		Anthus_lineiventris
		Anthus_spinoletta
		Anthus_petrosus
		Anthus_leucophrys
		Anthus_pratensis
		Anthus_trivialis
		Anthus_crenatus
		Anthus_melindae
		Anthus_chloris
		Anthus_vaalensis
		Anthus_hoeschi
		Anthus_lutescens
		Macronyx_sharpei
		Macronyx_ameliae
		Macronyx_aurantiigula
		Macronyx_capensis
		Macronyx_fuellebornii
		Macronyx_croceus
		Dendronanthus_indicus
		Nectarinia_coccinigaster
		Nectarinia_dussumieri
		Nectarinia_osea
		Promerops_gurneyi
		Promerops_cafer
	;
END;
BEGIN TREES;
	TRANSLATE
		1	Oxyruncus_cristatus,
		2	Contopus_sordidulus,
		3	Empidonax_virescens,
		4	Empidonax_minimus,
		5	Empidonax_traillii,
		6	Empidonax_alnorum,
		7	Empidonax_flaviventris,
		8	Empidonax_difficilis,
		9	Sayornis_nigricans,
		10	Sayornis_phoebe,
		11	Pyrocephalus_rubinus,
		12	Tyrannus_tyrannus,
		13	Myiarchus_cinerascens,
		14	Myiarchus_crinitus,
		15	Elaenia_chiriquensis,
		16	Cercomacra_tyrannina,
		17	Gymnopithys_leucaspis,
		18	Conopophaga_lineata,
		19	Xenops_minutus,
		20	Cinclodes_fuscus,
		21	Cinclodes_antarcticus,
		22	Cinclodes_comechingonus,
		23	Cinclodes_albidiventris,
		24	Cinclodes_albiventris,
		25	Furnarius_rufus,
		26	Leptasthenura_yanacensis,
		27	Leptasthenura_striolata,
		28	Synallaxis_brachyura,
		29	Synallaxis_erythrothorax,
		30	Synallaxis_zimmeri,
		31	Pseudoseisura_cristata,
		32	Pseudoseisura_lophotes,
		33	Cranioleuca_erythrops,
		34	Phacellodomus_maculipectus,
		35	Phacellodomus_striaticollis,
		36	Automolus_rubiginosus,
		37	Automolus_ochrolaemus,
		38	Thripadectes_rufobrunneus,
		39	Sclerurus_caudacutus,
		40	Sclerurus_guatemalensis,
		41	Ailuroedus_melanotis,
		42	Ailuroedus_crassirostris,
		43	Scenopoeetes_dentirostris,
		44	Prionodura_newtoniana,
		45	Chlamydera_nuchalis,
		46	Chlamydera_guttata,
		47	Chlamydera_cerviniventris,
		48	Chlamydera_maculata,
		49	Chlamydera_lauterbachi,
		50	Ptilonorhynchus_violaceus,
		51	Malurus_melanocephalus,
		52	Malurus_pulcherrimus,
		53	Malurus_leucopterus,
		54	Malurus_elegans,
		55	Malurus_amabilis,
		56	Malurus_alboscapulatus,
		57	Malurus_lamberti,
		58	Malurus_cyanocephalus,
		59	Malurus_cyaneus,
		60	Malurus_splendens,
		61	Malurus_coronatus,
		62	Pardalotus_striatus,
		63	Pardalotus_quadragintus,
		64	Pardalotus_punctatus,
		65	Manorina_melanocephala,
		66	Acanthornis_magna,
		67	Pycnoptilus_floccosus,
		68	Sericornis_frontalis,
		69	Gerygone_igata,
		70	Pomatostomus_temporalis,
		71	Orthonyx_spaldingii,
		72	Notiomystis_cincta,
		73	Cyclarhis_gujanensis,
		74	Vireo_flavifrons,
		75	Vireo_solitarius,
		76	Vireo_huttoni,
		77	Vireo_vicinior,
		78	Vireo_griseus,
		79	Vireo_atricapilla,
		80	Vireo_bellii,
		81	Vireo_philadelphicus,
		82	Vireo_flavoviridis,
		83	Vireo_altiloquus,
		84	Vireo_olivaceus,
		85	Lanius_nubicus,
		86	Lanius_senator,
		87	Lanius_minor,
		88	Lanius_vittatus,
		89	Lanius_tigrinus,
		90	Lanius_gubernator,
		91	Lanius_schach,
		92	Lanius_bucephalus,
		93	Lanius_collurio,
		94	Lanius_collaris,
		95	Lanius_ludovicianus,
		96	Lanius_excubitor,
		97	Lanius_sphenocercus,
		98	Lanius_somalicus,
		99	Lanius_dorsalis,
		100	Calocitta_formosa,
		101	Aphelocoma_ultramarina,
		102	Aphelocoma_californica,
		103	Aphelocoma_insularis,
		104	Aphelocoma_coerulescens,
		105	Cyanocitta_cristata,
		106	Pica_pica,
		107	Pica_nuttalli,
		108	Pica_hudsonia,
		109	Corvus_monedula,
		110	Corvus_rhipidurus,
		111	Corvus_corone,
		112	Corvus_brachyrhynchos,
		113	Perisoreus_infaustus,
		114	Perisoreus_canadensis,
		115	Pyrrhocorax_graculus,
		116	Manucodia_keraudrenii,
		117	Manucodia_chalybatus,
		118	Parotia_wahnesi,
		119	Parotia_carolae,
		120	Pteridophora_alberti,
		121	Ptiloris_magnificus,
		122	Lophorina_superba,
		123	Paradisaea_minor,
		124	Cicinnurus_magnificus,
		125	Epimachus_meyeri,
		126	Epimachus_fastuosus,
		127	Epimachus_albertisi,
		128	Terpsiphone_viridis,
		129	Terpsiphone_rufocinerea,
		130	Terpsiphone_corvina,
		131	Terpsiphone_rufiventer,
		132	Terpsiphone_atrochalybeia,
		133	Terpsiphone_bedfordi,
		134	Terpsiphone_paradisi,
		135	Hypothymis_azurea,
		136	Trochocercus_cyanomelas,
		137	Trochocercus_nitens,
		138	Chasiempis_sandwichensis,
		139	Arses_telescophthalmus,
		140	Grallina_cyanoleuca,
		141	Rhipidura_leucophrys,
		142	Dicrurus_ludwigii,
		143	Dicrurus_adsimilis,
		144	Dicrurus_forficatus,
		145	Pachycephala_pectoralis,
		146	Psophodes_olivaceus,
		147	Mohoua_novaeseelandiae,
		148	Mohoua_albicilla,
		149	Mohoua_ochrocephala,
		150	Coracina_cinerea,
		151	Campephaga_quiscalina,
		152	Campephaga_phoenicea,
		153	Lalage_tricolor,
		154	Coracina_azurea,
		155	Gymnorhina_tibicen,
		156	Platysteira_chalybea,
		157	Platysteira_concreta,
		158	Platysteira_cyanea,
		159	Platysteira_peltata,
		160	Platysteira_castanea,
		161	Batis_occulta,
		162	Euryceros_prevostii,
		163	Tylas_eduardi,
		164	Vanga_curvirostris,
		165	Calicalicus_madagascariensis,
		166	Tephrodornis_pondicerianus,
		167	Prionops_retzii,
		168	Malaconotus_blanchoti,
		169	Tchagra_minutus,
		170	Dryoscopus_cubla,
		171	Laniarius_erythrogaster,
		172	Chaetops_frenatus,
		173	Chaetops_aurantius,
		174	Petroica_goodenovii,
		175	Petroica_macrocephala,
		176	Petroica_australis,
		177	Drymodes_brunneopygia,
		178	Eopsaltria_australis,
		179	Melanodryas_cucullata,
		180	Auriparus_flaviceps,
		181	Anthoscopus_minutus,
		182	Anthoscopus_caroli,
		183	Remiz_pendulinus,
		184	Pseudopodoces_humilis,
		185	Parus_caeruleus,
		186	Parus_cyanus,
		187	Parus_palustris,
		188	Parus_cinerascens,
		189	Parus_major,
		190	Parus_leucomelas,
		191	Parus_niger,
		192	Parus_albiventris,
		193	Parus_montanus,
		194	Parus_hudsonicus,
		195	Parus_rufescens,
		196	Parus_cinctus,
		197	Parus_carolinensis,
		198	Parus_sclateri,
		199	Parus_atricapillus,
		200	Parus_lugubris,
		201	Parus_cristatus,
		202	Baeolophus_wollweberi,
		203	Baeolophus_inornatus,
		204	Baeolophus_bicolor,
		205	Baeolophus_atricristatus,
		206	Parus_rufonuchalis,
		207	Parus_ater,
		208	Stenostira_scita,
		209	Elminia_albicauda,
		210	Elminia_albiventris,
		211	Elminia_albonotata,
		212	Elminia_nigromitrata,
		213	Culicicapa_ceylonensis,
		214	Cephalopyrus_flammiceps,
		215	Riparia_riparia,
		216	Tachycineta_bicolor,
		217	Tachycineta_thalassina,
		218	Tachycineta_albilinea,
		219	Progne_subis,
		220	Delichon_urbicum,
		221	Hirundo_semirufa,
		222	Petrochelidon_pyrrhonota,
		223	Petrochelidon_fulva,
		224	Hirundo_ariel,
		225	Hirundo_rustica,
		226	Scotocerca_inquieta,
		227	Hyliota_australis,
		228	Hyliota_flavigaster,
		229	Hyliota_violacea,
		230	Hippolais_polyglotta,
		231	Hippolais_icterina,
		232	Acrocephalus_schoenobaenus,
		233	Acrocephalus_melanopogon,
		234	Acrocephalus_paludicola,
		235	Acrocephalus_bistrigiceps,
		236	Acrocephalus_orinus,
		237	Acrocephalus_baeticatus,
		238	Acrocephalus_scirpaceus,
		239	Acrocephalus_dumetorum,
		240	Acrocephalus_familiaris,
		241	Acrocephalus_aequinoctialis,
		242	Acrocephalus_stentoreus,
		243	Acrocephalus_arundinaceus,
		244	Acrocephalus_sechellensis,
		245	Chloropeta_natalensis,
		246	Acrocephalus_luscinius,
		247	Cincloramphus_cruralis,
		248	Bradypterus_baboecala,
		249	Bradypterus_graueri,
		250	Bradypterus_barratti,
		251	Bradypterus_lopezi,
		252	Bradypterus_cinnamomeus,
		253	Bradypterus_sylvaticus,
		254	Locustella_naevia,
		255	Locustella_luscinioides,
		256	Locustella_fluviatilis,
		257	Acrocephalus_palustris,
		258	Phylloscopus_nitidus,
		259	Phylloscopus_umbrovirens,
		260	Phylloscopus_ruficapilla,
		261	Phylloscopus_sibilatrix,
		262	Phylloscopus_bonelli,
		263	Phylloscopus_humei,
		264	Phylloscopus_fuscatus,
		265	Phylloscopus_sindianus,
		266	Phylloscopus_collybita,
		267	Phylloscopus_trochilus,
		268	Cettia_cetti,
		269	Cettia_fortipes,
		270	Psaltriparus_minimus,
		271	Pholidornis_rushiae,
		272	Zosterops_lateralis,
		273	Yuhina_brunneiceps,
		274	Turdoides_squamiceps,
		275	Turdoides_altirostris,
		276	Garrulax_morrisonianus,
		277	Sylvia_atricapilla,
		278	Sylvia_borin,
		279	Sylvia_nana,
		280	Sylvia_nisoria,
		281	Sylvia_curruca,
		282	Sylvia_buryi,
		283	Sylvia_leucomelaena,
		284	Sylvia_hortensis,
		285	Sylvia_subcaerulea,
		286	Sylvia_boehmi,
		287	Sylvia_cantillans,
		288	Sylvia_melanocephala,
		289	Sylvia_mystacea,
		290	Sylvia_melanothorax,
		291	Sylvia_rueppelli,
		292	Sylvia_communis,
		293	Sylvia_undata,
		294	Sylvia_deserticola,
		295	Sylvia_sarda,
		296	Sylvia_conspicillata,
		297	Chamaea_fasciata,
		298	Paradoxornis_webbianus,
		299	Hypergerus_atriceps,
		300	Cisticola_anonymus,
		301	Cisticola_cinereolus,
		302	Cisticola_juncidis,
		303	Cisticola_exilis,
		304	Cisticola_tinniens,
		305	Cisticola_ayresii,
		306	Cisticola_brunnescens,
		307	Cisticola_robustus,
		308	Eremomela_icteropygialis,
		309	Camaroptera_superciliaris,
		310	Camaroptera_brachyura,
		311	Apalis_thoracica,
		312	Prinia_gracilis,
		313	Andropadus_importunus,
		314	Bleda_syndactylus,
		315	Bleda_notatus,
		316	Chlorocichla_flaviventris,
		317	Andropadus_nigriceps,
		318	Andropadus_milanjensis,
		319	Phyllastrephus_fischeri,
		320	Phyllastrephus_cabanisi,
		321	Phyllastrephus_terrestris,
		322	Phyllastrephus_icterinus,
		323	Phyllastrephus_debilis,
		324	Phyllastrephus_flavostriatus,
		325	Andropadus_gracilis,
		326	Criniger_calurus,
		327	Pycnonotus_barbatus,
		328	Pycnonotus_nigricans,
		329	Pycnonotus_capensis,
		330	Pycnonotus_sinensis,
		331	Pycnonotus_xanthopygos,
		332	Alophoixus_finschii,
		333	Hypsipetes_olivaceus,
		334	Ixos_amaurotis,
		335	Sylvietta_whytii,
		336	Sylvietta_virens,
		337	Sylvietta_rufescens,
		338	Sylvietta_brachyura,
		339	Sylvietta_denti,
		340	Bradypterus_victorini,
		341	Melocichla_mentalis,
		342	Sphenoeacus_afer,
		343	Panurus_biarmicus,
		344	Eremopterix_leucopareia,
		345	Eremopterix_nigriceps,
		346	Eremopterix_verticalis,
		347	Eremopterix_australis,
		348	Eremopterix_leucotis,
		349	Certhilauda_albescens,
		350	Certhilauda_barlowi,
		351	Certhilauda_burra,
		352	Certhilauda_erythrochlamys,
		353	Ammomanes_deserti,
		354	Certhilauda_chuana,
		355	Certhilauda_subcoronata,
		356	Mirafra_hova,
		357	Mirafra_poecilosterna,
		358	Mirafra_sabota,
		359	Mirafra_africanoides,
		360	Mirafra_africana,
		361	Mirafra_hypermetra,
		362	Mirafra_gilletti,
		363	Eremophila_alpestris,
		364	Melanocorypha_calandra,
		365	Calandrella_somalica,
		366	Calandrella_cinerea,
		367	Alauda_arvensis,
		368	Alauda_razae,
		369	Galerida_magnirostris,
		370	Galerida_theklae,
		371	Galerida_modesta,
		372	Galerida_cristata,
		373	Heteromirafra_ruddi,
		374	Lullula_arborea,
		375	Spizocorys_fringillaris,
		376	Spizocorys_conirostris,
		377	Eremalauda_starki,
		378	Nicator_gularis,
		379	Nicator_chloris,
		380	Regulus_ignicapilla,
		381	Regulus_regulus,
		382	Bombycilla_garrulus,
		383	Bombycilla_cedrorum,
		384	Phainopepla_nitens,
		385	Certhia_familiaris,
		386	Certhia_brachydactyla,
		387	Salpinctes_obsoletus,
		388	Catherpes_mexicanus,
		389	Thryothorus_rufalbus,
		390	Thryothorus_sinaloa,
		391	Thryothorus_leucotis,
		392	Thryothorus_felix,
		393	Thryothorus_ludovicianus,
		394	Thryomanes_bewickii,
		395	Cistothorus_palustris,
		396	Cistothorus_meridae,
		397	Cistothorus_platensis,
		398	Troglodytes_troglodytes,
		399	Troglodytes_cobbi,
		400	Troglodytes_aedon,
		401	Campylorhynchus_griseus,
		402	Campylorhynchus_nuchalis,
		403	Campylorhynchus_brunneicapillus,
		404	Polioptila_dumicola,
		405	Sitta_europaea,
		406	Sitta_carolinensis,
		407	Dumetella_carolinensis,
		408	Toxostoma_curvirostre,
		409	Toxostoma_longirostre,
		410	Toxostoma_rufum,
		411	Toxostoma_bendirei,
		412	Toxostoma_lecontei,
		413	Toxostoma_crissale,
		414	Oreoscoptes_montanus,
		415	Mimus_patagonicus,
		416	Mimus_thenca,
		417	Mimus_longicaudatus,
		418	Mimus_polyglottos,
		419	Mimus_gilvus,
		420	Mimus_gundlachii,
		421	Mimus_parvulus,
		422	Cinnyricinclus_leucogaster,
		423	Onychognathus_tristramii,
		424	Onychognathus_albirostris,
		425	Onychognathus_salvadorii,
		426	Onychognathus_walleri,
		427	Onychognathus_morio,
		428	Onychognathus_nabouroup,
		429	Onychognathus_tenuirostris,
		430	Speculipastor_bicolor,
		431	Saroglossa_spiloptera,
		432	Lamprotornis_caudatus,
		433	Lamprotornis_purpuroptera,
		434	Lamprotornis_australis,
		435	Cosmopsarus_unicolor,
		436	Lamprotornis_mevesii,
		437	Lamprotornis_nitens,
		438	Lamprotornis_chalybaeus,
		439	Lamprotornis_superbus,
		440	Lamprotornis_pulcher,
		441	Spreo_fischeri,
		442	Spreo_bicolor,
		443	Lamprotornis_splendidus,
		444	Cosmopsarus_regius,
		445	Lamprotornis_corruscus,
		446	Lamprotornis_purpureiceps,
		447	Creatophora_cinerea,
		448	Acridotheres_ginginianus,
		449	Acridotheres_tristis,
		450	Acridotheres_cristatellus,
		451	Acridotheres_fuscus,
		452	Sturnus_pagodarum,
		453	Sturnus_malabaricus,
		454	Leucopsar_rothschildi,
		455	Sturnus_philippensis,
		456	Sturnus_sturninus,
		457	Sturnus_contra,
		458	Sturnus_roseus,
		459	Sturnus_unicolor,
		460	Sturnus_vulgaris,
		461	Mino_anais,
		462	Gracula_religiosa,
		463	Aplonis_opaca,
		464	Aplonis_dichroa,
		465	Scissirostrum_dubium,
		466	Buphagus_erythrorhynchus,
		467	Buphagus_africanus,
		468	Cinclus_schulzi,
		469	Cinclus_cinclus,
		470	Cinclus_pallasii,
		471	Cinclus_mexicanus,
		472	Turdus_merula,
		473	Turdus_iliacus,
		474	Turdus_helleri,
		475	Turdus_migratorius,
		476	Turdus_cardis,
		477	Turdus_torquatus,
		478	Turdus_pilaris,
		479	Turdus_grayi,
		480	Turdus_albicollis,
		481	Turdus_viscivorus,
		482	Turdus_philomelos,
		483	Zoothera_naevia,
		484	Hylocichla_mustelina,
		485	Catharus_ustulatus,
		486	Catharus_fuscescens,
		487	Catharus_minimus,
		488	Catharus_guttatus,
		489	Sialia_sialis,
		490	Sialia_currucoides,
		491	Sialia_mexicana,
		492	Myadestes_palmeri,
		493	Erithacus_rubecula,
		494	Ficedula_semitorquata,
		495	Ficedula_hypoleuca,
		496	Ficedula_albicollis,
		497	Ficedula_parva,
		498	Ficedula_zanthopygia,
		499	Phoenicurus_ochruros,
		500	Phoenicurus_phoenicurus,
		501	Saxicola_torquatus,
		502	Saxicola_rubetra,
		503	Myrmecocichla_aethiops,
		504	Oenanthe_oenanthe,
		505	Luscinia_luscinia,
		506	Luscinia_megarhynchos,
		507	Luscinia_svecica,
		508	Namibornis_herero,
		509	Empidornis_semipartitus,
		510	Sigelus_silens,
		511	Melaenornis_edolioides,
		512	Melaenornis_pammelaina,
		513	Myioparus_plumbeus,
		514	Myioparus_griseigularis,
		515	Bradornis_mariquensis,
		516	Bradornis_microrhynchus,
		517	Bradornis_infuscatus,
		518	Bradornis_pallidus,
		519	Muscicapa_caerulescens,
		520	Muscicapa_infuscata,
		521	Muscicapa_epulata,
		522	Muscicapa_sethsmithi,
		523	Muscicapa_striata,
		524	Muscicapa_cassini,
		525	Muscicapa_adusta,
		526	Muscicapa_comitata,
		527	Dioptrornis_fischeri,
		528	Sporopipes_frontalis,
		529	Sporopipes_squamifrons,
		530	Dinemellia_dinemelli,
		531	Philetairus_socius,
		532	Plocepasser_donaldsoni,
		533	Plocepasser_mahali,
		534	Bubalornis_albirostris,
		535	Pseudonigrita_arnaudi,
		536	Foudia_flavicans,
		537	Foudia_eminentissima,
		538	Foudia_rubra,
		539	Foudia_madagascariensis,
		540	Foudia_sechellarum,
		541	Quelea_quelea,
		542	Quelea_cardinalis,
		543	Euplectes_afer,
		544	Euplectes_capensis,
		545	Euplectes_hartlaubi,
		546	Euplectes_jacksoni,
		547	Euplectes_progne,
		548	Euplectes_axillaris,
		549	Euplectes_albonotatus,
		550	Euplectes_macroura,
		551	Euplectes_franciscanus,
		552	Euplectes_gierowii,
		553	Euplectes_nigroventris,
		554	Euplectes_orix,
		555	Euplectes_hordeaceus,
		556	Euplectes_ardens,
		557	Euplectes_aureus,
		558	Malimbus_coronatus,
		559	Malimbus_erythrogaster,
		560	Malimbus_racheliae,
		561	Malimbus_ibadanensis,
		562	Malimbus_rubricollis,
		563	Malimbus_malimbicus,
		564	Malimbus_nitens,
		565	Malimbus_scutatus,
		566	Malimbus_cassini,
		567	Ploceus_xanthopterus,
		568	Ploceus_tricolor,
		569	Ploceus_melanogaster,
		570	Ploceus_princeps,
		571	Ploceus_superciliosus,
		572	Ploceus_megarhynchus,
		573	Ploceus_philippinus,
		574	Ploceus_olivaceiceps,
		575	Ploceus_sanctithomae,
		576	Ploceus_angolensis,
		577	Ploceus_pelzelni,
		578	Ploceus_alienus,
		579	Ploceus_xanthops,
		580	Ploceus_galbula,
		581	Ploceus_preussi,
		582	Ploceus_vitellinus,
		583	Ploceus_jacksoni,
		584	Ploceus_bicolor,
		585	Ploceus_nigricollis,
		586	Ploceus_capensis,
		587	Ploceus_velatus,
		588	Ploceus_ocularis,
		589	Ploceus_bertrandi,
		590	Ploceus_luteolus,
		591	Ploceus_grandis,
		592	Ploceus_cucullatus,
		593	Ploceus_baglafecht,
		594	Ploceus_melanocephalus,
		595	Ploceus_taeniopterus,
		596	Ploceus_intermedius,
		597	Ploceus_heuglini,
		598	Ploceus_spekei,
		599	Ploceus_nigerrimus,
		600	Ploceus_benghalensis,
		601	Anaplectes_rubriceps,
		602	Histurgops_ruficaudus,
		603	Amblyospiza_albifrons,
		604	Lagonosticta_senegala,
		605	Taeniopygia_guttata,
		606	Poephila_acuticauda,
		607	Lonchura_striata,
		608	Padda_oryzivora,
		609	Vidua_chalybeata,
		610	Vidua_paradisaea,
		611	Vidua_macroura,
		612	Prunella_collaris,
		613	Prunella_modularis,
		614	Passer_griseus,
		615	Passer_montanus,
		616	Passer_domesticus,
		617	Passer_rutilans,
		618	Petronia_xanthocollis,
		619	Petronia_petronia,
		620	Montifringilla_nivalis,
		621	Coccothraustes_coccothraustes,
		622	Mycerobas_carnipes,
		623	Rhodopechys_obsoletus,
		624	Rhodopechys_sanguineus,
		625	Carduelis_spinoides,
		626	Carduelis_chloris,
		627	Carduelis_hornemanni,
		628	Carduelis_flammea,
		629	Loxia_scotica,
		630	Loxia_curvirostra,
		631	Loxia_leucoptera,
		632	Serinus_pusillus,
		633	Serinus_flavivertex,
		634	Serinus_tristriatus,
		635	Serinus_canicollis,
		636	Serinus_alario,
		637	Serinus_serinus,
		638	Serinus_canaria,
		639	Serinus_burtoni,
		640	Serinus_totta,
		641	Serinus_nigriceps,
		642	Serinus_striolatus,
		643	Serinus_syriacus,
		644	Serinus_leucopterus,
		645	Serinus_gularis,
		646	Serinus_flaviventris,
		647	Serinus_sulphuratus,
		648	Serinus_albogularis,
		649	Serinus_scotops,
		650	Serinus_mennelli,
		651	Serinus_atrogularis,
		652	Serinus_citrinipectus,
		653	Serinus_mozambicus,
		654	Carduelis_flavirostris,
		655	Carduelis_cannabina,
		656	Carduelis_spinus,
		657	Carduelis_pinus,
		658	Carduelis_tristis,
		659	Carduelis_psaltria,
		660	Carduelis_lawrencei,
		661	Carduelis_carduelis,
		662	Carduelis_citrinella,
		663	Pinicola_enucleator,
		664	Pyrrhula_pyrrhula,
		665	Eremopsaltria_mongolicus,
		666	Bucanetes_githagineus,
		667	Paroreomyza_montana,
		668	Hemignathus_munroi,
		669	Hemignathus_virens,
		670	Loxioides_bailleui,
		671	Telespiza_cantans,
		672	Telespiza_ultima,
		673	Vestiaria_coccinea,
		674	Himatione_sanguinea,
		675	Pseudonestor_xanthophrys,
		676	Loxops_coccineus,
		677	Oreomystis_mana,
		678	Callacanthis_burtoni,
		679	Carpodacus_purpureus,
		680	Carpodacus_cassinii,
		681	Carpodacus_rubicilla,
		682	Carpodacus_mexicanus,
		683	Carpodacus_erythrinus,
		684	Leucosticte_australis,
		685	Leucosticte_atrata,
		686	Leucosticte_tephrocotis,
		687	Carpodacus_synoicus,
		688	Carpodacus_puniceus,
		689	Carpodacus_roseus,
		690	Fringilla_teydea,
		691	Fringilla_coelebs,
		692	Fringilla_montifringilla,
		693	Calcarius_mccownii,
		694	Calcarius_pictus,
		695	Calcarius_ornatus,
		696	Calcarius_lapponicus,
		697	Plectrophenax_nivalis,
		698	Seiurus_aurocapilla,
		699	Protonotaria_citrea,
		700	Limnothlypis_swainsonii,
		701	Vermivora_peregrina,
		702	Vermivora_ruficapilla,
		703	Vermivora_chrysoptera,
		704	Vermivora_pinus,
		705	Geothlypis_trichas,
		706	Oporornis_formosus,
		707	Oporornis_tolmiei,
		708	Oporornis_philadelphia,
		709	Mniotilta_varia,
		710	Seiurus_motacilla,
		711	Seiurus_noveboracensis,
		712	Wilsonia_citrina,
		713	Dendroica_tigrina,
		714	Setophaga_ruticilla,
		715	Dendroica_adelaidae,
		716	Dendroica_nigrescens,
		717	Dendroica_virens,
		718	Dendroica_townsendi,
		719	Dendroica_discolor,
		720	Dendroica_coronata,
		721	Dendroica_dominica,
		722	Dendroica_palmarum,
		723	Dendroica_caerulescens,
		724	Dendroica_cerulea,
		725	Dendroica_fusca,
		726	Dendroica_petechia,
		727	Dendroica_pensylvanica,
		728	Dendroica_castanea,
		729	Dendroica_striata,
		730	Parula_americana,
		731	Dendroica_magnolia,
		732	Wilsonia_canadensis,
		733	Wilsonia_pusilla,
		734	Myioborus_pictus,
		735	Icteria_virens,
		736	Molothrus_ater,
		737	Molothrus_aeneus,
		738	Molothrus_rufoaxillaris,
		739	Agelaius_tricolor,
		740	Agelaius_phoeniceus,
		741	Agelaius_assimilis,
		742	Agelaius_xanthomus,
		743	Agelaius_humeralis,
		744	Euphagus_carolinus,
		745	Euphagus_cyanocephalus,
		746	Quiscalus_lugubris,
		747	Quiscalus_major,
		748	Quiscalus_mexicanus,
		749	Quiscalus_quiscula,
		750	Agelaioides_badius,
		751	Agelasticus_thilius,
		752	Chrysomus_icterocephalus,
		753	Amblyramphus_holosericeus,
		754	Curaeus_curaeus,
		755	Nesopsar_nigerrimus,
		756	Dives_dives,
		757	Icterus_gularis,
		758	Icterus_pustulatus,
		759	Icterus_bullockii,
		760	Icterus_galbula,
		761	Cacicus_solitarius,
		762	Cacicus_chrysopterus,
		763	Cacicus_uropygialis,
		764	Cacicus_cela,
		765	Cacicus_haemorrhous,
		766	Clypicterus_oseryi,
		767	Psarocolius_viridis,
		768	Psarocolius_guatimozinus,
		769	Psarocolius_bifasciatus,
		770	Psarocolius_angustifrons,
		771	Psarocolius_atrovirens,
		772	Psarocolius_wagleri,
		773	Sturnella_neglecta,
		774	Sturnella_defilippii,
		775	Sturnella_magna,
		776	Sturnella_superciliaris,
		777	Sturnella_loyca,
		778	Sturnella_bellicosa,
		779	Dolichonyx_oryzivorus,
		780	Xanthocephalus_xanthocephalus,
		781	Emberiza_schoeniclus,
		782	Emberiza_elegans,
		783	Melophus_lathami,
		784	Miliaria_calandra,
		785	Emberiza_cioides,
		786	Emberiza_cia,
		787	Emberiza_hortulana,
		788	Emberiza_citrinella,
		789	Emberiza_cirlus,
		790	Emberiza_flaviventris,
		791	Emberiza_cabanisi,
		792	Emberiza_impetuani,
		793	Emberiza_striolata,
		794	Emberiza_tahapisi,
		795	Emberiza_capensis,
		796	Ammodramus_savannarum,
		797	Arremonops_rufivirgatus,
		798	Aimophila_aestivalis,
		799	Aimophila_botterii,
		800	Aimophila_mystacalis,
		801	Aimophila_humeralis,
		802	Aimophila_carpalis,
		803	Amphispiza_bilineata,
		804	Aimophila_quinquestriata,
		805	Spizella_atrogularis,
		806	Spizella_pallida,
		807	Spizella_passerina,
		808	Spizella_pusilla,
		809	Spizella_breweri,
		810	Spizella_arborea,
		811	Passerella_iliaca,
		812	Junco_hyemalis,
		813	Junco_phaeonotus,
		814	Zonotrichia_capensis,
		815	Zonotrichia_leucophrys,
		816	Zonotrichia_atricapilla,
		817	Zonotrichia_albicollis,
		818	Zonotrichia_querula,
		819	Passerculus_sandwichensis,
		820	Melospiza_georgiana,
		821	Melospiza_lincolnii,
		822	Melospiza_melodia,
		823	Ammodramus_bairdii,
		824	Ammodramus_henslowii,
		825	Amphispiza_belli,
		826	Pooecetes_gramineus,
		827	Ammodramus_caudacutus,
		828	Ammodramus_maritimus,
		829	Ammodramus_leconteii,
		830	Pipilo_chlorurus,
		831	Pipilo_erythrophthalmus,
		832	Pipilo_maculatus,
		833	Pezopetes_capitalis,
		834	Pipilo_aberti,
		835	Pipilo_fuscus,
		836	Chondestes_grammacus,
		837	Calamospiza_melanocorys,
		838	Passerina_cyanea,
		839	Passerina_amoena,
		840	Passerina_caerulea,
		841	Passerina_leclancherii,
		842	Passerina_ciris,
		843	Passerina_versicolor,
		844	Spiza_americana,
		845	Piranga_rubra,
		846	Piranga_ludoviciana,
		847	Piranga_olivacea,
		848	Cardinalis_cardinalis,
		849	Pheucticus_ludovicianus,
		850	Pheucticus_melanocephalus,
		851	Ramphocelus_costaricensis,
		852	Volatinia_jacarina,
		853	Sporophila_minuta,
		854	Thraupis_episcopus,
		855	Geospiza_fuliginosa,
		856	Geospiza_magnirostris,
		857	Geospiza_scandens,
		858	Geospiza_difficilis,
		859	Geospiza_conirostris,
		860	Geospiza_fortis,
		861	Tiaris_olivaceus,
		862	Nesospiza_acunhae,
		863	Motacilla_clara,
		864	Motacilla_capensis,
		865	Motacilla_grandis,
		866	Motacilla_flava,
		867	Motacilla_citreola,
		868	Motacilla_alba,
		869	Motacilla_madaraspatensis,
		870	Motacilla_cinerea,
		871	Motacilla_aguimp,
		872	Tmetothylacus_tenellus,
		873	Anthus_novaeseelandiae,
		874	Anthus_similis,
		875	Anthus_campestris,
		876	Anthus_lineiventris,
		877	Anthus_spinoletta,
		878	Anthus_petrosus,
		879	Anthus_leucophrys,
		880	Anthus_pratensis,
		881	Anthus_trivialis,
		882	Anthus_crenatus,
		883	Anthus_melindae,
		884	Anthus_chloris,
		885	Anthus_vaalensis,
		886	Anthus_hoeschi,
		887	Anthus_lutescens,
		888	Macronyx_sharpei,
		889	Macronyx_ameliae,
		890	Macronyx_aurantiigula,
		891	Macronyx_capensis,
		892	Macronyx_fuellebornii,
		893	Macronyx_croceus,
		894	Dendronanthus_indicus,
		895	Nectarinia_coccinigaster,
		896	Nectarinia_dussumieri,
		897	Nectarinia_osea,
		898	Promerops_gurneyi,
		899	Promerops_cafer
	;
	TREE * UNTITLED = [&R] (((1:23.34118841,(((((2:6.005134139,(3:5.974078222,((4:5.155263109,(5:2.379400367,6:2.379400367):2.775862742):0.5480129942,(7:2.665829694,8:2.665829694):3.037446409):0.2708021189):0.03105591688):0.8696721131,(9:0.5551670159,10:0.5551670159):6.319639236):5.406878302,11:12.28168455):0.4503900091,(12:10.21540108,(13:1.136462734,14:1.136462734):9.078938346):2.516673483):2.74677…
END;
