# Supplementary material for: Polygyny is linked to accelerated birdsong evolution but not to larger song repertoires
Source: Nat Commun. 2019 Feb 21;10:884. doi: 10.1038/s41467-019-08621-3 (PMC6385279; doi:10.1038/s41467-019-08621-3)
Supplement: Supplementary file 9 — Supplementary Software 1 [file 41467_2019_8621_MOESM9_ESM.zip › Final Revision Code/MacOnly BayesTraits Code/samplematezillaHack94.nex]

#NEXUS
[R-package APE, Thu Jan 11 18:47:00 2018]
BEGIN TAXA;
	DIMENSIONS NTAX = 899;
	TAXLABELS
		Oxyruncus_cristatus
		Tyrannus_tyrannus
		Myiarchus_crinitus
		Myiarchus_cinerascens
		Pyrocephalus_rubinus
		Sayornis_nigricans
		Sayornis_phoebe
		Empidonax_minimus
		Empidonax_traillii
		Empidonax_alnorum
		Empidonax_difficilis
		Empidonax_flaviventris
		Empidonax_virescens
		Contopus_sordidulus
		Elaenia_chiriquensis
		Cercomacra_tyrannina
		Gymnopithys_leucaspis
		Conopophaga_lineata
		Xenops_minutus
		Leptasthenura_striolata
		Leptasthenura_yanacensis
		Synallaxis_brachyura
		Synallaxis_erythrothorax
		Synallaxis_zimmeri
		Cranioleuca_erythrops
		Pseudoseisura_lophotes
		Pseudoseisura_cristata
		Phacellodomus_maculipectus
		Phacellodomus_striaticollis
		Cinclodes_antarcticus
		Cinclodes_fuscus
		Cinclodes_albidiventris
		Cinclodes_comechingonus
		Cinclodes_albiventris
		Furnarius_rufus
		Automolus_ochrolaemus
		Thripadectes_rufobrunneus
		Automolus_rubiginosus
		Sclerurus_guatemalensis
		Sclerurus_caudacutus
		Ailuroedus_melanotis
		Ailuroedus_crassirostris
		Chlamydera_maculata
		Chlamydera_lauterbachi
		Chlamydera_guttata
		Chlamydera_cerviniventris
		Chlamydera_nuchalis
		Ptilonorhynchus_violaceus
		Scenopoeetes_dentirostris
		Prionodura_newtoniana
		Malurus_melanocephalus
		Malurus_cyanocephalus
		Malurus_leucopterus
		Malurus_pulcherrimus
		Malurus_amabilis
		Malurus_lamberti
		Malurus_elegans
		Malurus_coronatus
		Malurus_alboscapulatus
		Malurus_splendens
		Malurus_cyaneus
		Pardalotus_punctatus
		Pardalotus_striatus
		Pardalotus_quadragintus
		Manorina_melanocephala
		Acanthornis_magna
		Pycnoptilus_floccosus
		Sericornis_frontalis
		Gerygone_igata
		Pomatostomus_temporalis
		Orthonyx_spaldingii
		Notiomystis_cincta
		Gymnorhina_tibicen
		Laniarius_erythrogaster
		Malaconotus_blanchoti
		Tchagra_minutus
		Dryoscopus_cubla
		Platysteira_chalybea
		Platysteira_concreta
		Platysteira_cyanea
		Platysteira_peltata
		Platysteira_castanea
		Batis_occulta
		Vanga_curvirostris
		Tylas_eduardi
		Calicalicus_madagascariensis
		Euryceros_prevostii
		Prionops_retzii
		Tephrodornis_pondicerianus
		Lalage_tricolor
		Coracina_azurea
		Campephaga_quiscalina
		Campephaga_phoenicea
		Coracina_cinerea
		Psophodes_olivaceus
		Mohoua_novaeseelandiae
		Mohoua_albicilla
		Mohoua_ochrocephala
		Pachycephala_pectoralis
		Pyrrhocorax_graculus
		Perisoreus_infaustus
		Perisoreus_canadensis
		Cyanocitta_cristata
		Aphelocoma_ultramarina
		Aphelocoma_coerulescens
		Aphelocoma_insularis
		Aphelocoma_californica
		Calocitta_formosa
		Corvus_monedula
		Corvus_rhipidurus
		Corvus_corone
		Corvus_brachyrhynchos
		Pica_hudsonia
		Pica_nuttalli
		Pica_pica
		Lanius_tigrinus
		Lanius_collurio
		Lanius_bucephalus
		Lanius_schach
		Lanius_nubicus
		Lanius_collaris
		Lanius_minor
		Lanius_senator
		Lanius_ludovicianus
		Lanius_excubitor
		Lanius_sphenocercus
		Lanius_somalicus
		Lanius_vittatus
		Lanius_gubernator
		Lanius_dorsalis
		Rhipidura_leucophrys
		Manucodia_keraudrenii
		Manucodia_chalybatus
		Parotia_wahnesi
		Parotia_carolae
		Pteridophora_alberti
		Ptiloris_magnificus
		Lophorina_superba
		Cicinnurus_magnificus
		Paradisaea_minor
		Epimachus_meyeri
		Epimachus_fastuosus
		Epimachus_albertisi
		Grallina_cyanoleuca
		Chasiempis_sandwichensis
		Arses_telescophthalmus
		Terpsiphone_rufocinerea
		Terpsiphone_atrochalybeia
		Terpsiphone_rufiventer
		Terpsiphone_paradisi
		Terpsiphone_corvina
		Terpsiphone_viridis
		Terpsiphone_bedfordi
		Hypothymis_azurea
		Trochocercus_cyanomelas
		Trochocercus_nitens
		Dicrurus_adsimilis
		Dicrurus_forficatus
		Dicrurus_ludwigii
		Cyclarhis_gujanensis
		Vireo_griseus
		Vireo_atricapilla
		Vireo_bellii
		Vireo_flavifrons
		Vireo_solitarius
		Vireo_vicinior
		Vireo_huttoni
		Vireo_philadelphicus
		Vireo_olivaceus
		Vireo_flavoviridis
		Vireo_altiloquus
		Chaetops_frenatus
		Chaetops_aurantius
		Melanodryas_cucullata
		Eopsaltria_australis
		Petroica_macrocephala
		Petroica_australis
		Petroica_goodenovii
		Drymodes_brunneopygia
		Auriparus_flaviceps
		Anthoscopus_minutus
		Anthoscopus_caroli
		Remiz_pendulinus
		Pseudopodoces_humilis
		Parus_caeruleus
		Parus_cyanus
		Parus_lugubris
		Parus_montanus
		Parus_atricapillus
		Parus_rufescens
		Parus_hudsonicus
		Parus_cinctus
		Parus_sclateri
		Parus_carolinensis
		Parus_cristatus
		Baeolophus_wollweberi
		Baeolophus_inornatus
		Baeolophus_bicolor
		Baeolophus_atricristatus
		Parus_ater
		Parus_rufonuchalis
		Parus_major
		Parus_palustris
		Parus_cinerascens
		Parus_niger
		Parus_albiventris
		Parus_leucomelas
		Stenostira_scita
		Elminia_albicauda
		Elminia_albiventris
		Elminia_albonotata
		Elminia_nigromitrata
		Culicicapa_ceylonensis
		Cephalopyrus_flammiceps
		Panurus_biarmicus
		Heteromirafra_ruddi
		Eremopterix_verticalis
		Eremopterix_nigriceps
		Eremopterix_leucopareia
		Eremopterix_leucotis
		Eremopterix_australis
		Eremophila_alpestris
		Calandrella_cinerea
		Calandrella_somalica
		Eremalauda_starki
		Melanocorypha_calandra
		Spizocorys_fringillaris
		Spizocorys_conirostris
		Lullula_arborea
		Alauda_arvensis
		Alauda_razae
		Galerida_modesta
		Galerida_cristata
		Galerida_theklae
		Galerida_magnirostris
		Mirafra_africanoides
		Mirafra_africana
		Mirafra_gilletti
		Mirafra_sabota
		Mirafra_hova
		Mirafra_poecilosterna
		Mirafra_hypermetra
		Ammomanes_deserti
		Certhilauda_albescens
		Certhilauda_burra
		Certhilauda_barlowi
		Certhilauda_erythrochlamys
		Certhilauda_subcoronata
		Certhilauda_chuana
		Nicator_chloris
		Nicator_gularis
		Hirundo_semirufa
		Petrochelidon_fulva
		Petrochelidon_pyrrhonota
		Hirundo_ariel
		Hirundo_rustica
		Delichon_urbicum
		Riparia_riparia
		Tachycineta_albilinea
		Tachycineta_bicolor
		Tachycineta_thalassina
		Progne_subis
		Phylloscopus_ruficapilla
		Phylloscopus_umbrovirens
		Phylloscopus_nitidus
		Phylloscopus_bonelli
		Phylloscopus_sibilatrix
		Phylloscopus_humei
		Phylloscopus_trochilus
		Phylloscopus_collybita
		Phylloscopus_sindianus
		Phylloscopus_fuscatus
		Cettia_fortipes
		Cettia_cetti
		Psaltriparus_minimus
		Pholidornis_rushiae
		Scotocerca_inquieta
		Hyliota_australis
		Hyliota_flavigaster
		Hyliota_violacea
		Hippolais_polyglotta
		Hippolais_icterina
		Acrocephalus_luscinius
		Acrocephalus_melanopogon
		Acrocephalus_schoenobaenus
		Acrocephalus_paludicola
		Acrocephalus_bistrigiceps
		Acrocephalus_dumetorum
		Acrocephalus_orinus
		Acrocephalus_baeticatus
		Acrocephalus_scirpaceus
		Acrocephalus_aequinoctialis
		Acrocephalus_familiaris
		Acrocephalus_stentoreus
		Acrocephalus_arundinaceus
		Acrocephalus_sechellensis
		Chloropeta_natalensis
		Cincloramphus_cruralis
		Bradypterus_sylvaticus
		Bradypterus_graueri
		Bradypterus_baboecala
		Bradypterus_barratti
		Bradypterus_lopezi
		Bradypterus_cinnamomeus
		Locustella_naevia
		Locustella_luscinioides
		Locustella_fluviatilis
		Acrocephalus_palustris
		Andropadus_importunus
		Chlorocichla_flaviventris
		Andropadus_nigriceps
		Andropadus_milanjensis
		Bleda_notatus
		Bleda_syndactylus
		Andropadus_gracilis
		Criniger_calurus
		Phyllastrephus_icterinus
		Phyllastrephus_debilis
		Phyllastrephus_flavostriatus
		Phyllastrephus_fischeri
		Phyllastrephus_cabanisi
		Phyllastrephus_terrestris
		Alophoixus_finschii
		Hypsipetes_olivaceus
		Ixos_amaurotis
		Pycnonotus_capensis
		Pycnonotus_barbatus
		Pycnonotus_nigricans
		Pycnonotus_sinensis
		Pycnonotus_xanthopygos
		Hypergerus_atriceps
		Cisticola_anonymus
		Cisticola_ayresii
		Cisticola_cinereolus
		Cisticola_exilis
		Cisticola_tinniens
		Cisticola_brunnescens
		Cisticola_robustus
		Cisticola_juncidis
		Prinia_gracilis
		Camaroptera_brachyura
		Camaroptera_superciliaris
		Apalis_thoracica
		Eremomela_icteropygialis
		Garrulax_morrisonianus
		Turdoides_squamiceps
		Turdoides_altirostris
		Yuhina_brunneiceps
		Zosterops_lateralis
		Sylvia_borin
		Sylvia_atricapilla
		Sylvia_nana
		Sylvia_buryi
		Sylvia_hortensis
		Sylvia_leucomelaena
		Sylvia_curruca
		Sylvia_subcaerulea
		Sylvia_boehmi
		Sylvia_nisoria
		Sylvia_deserticola
		Sylvia_undata
		Sylvia_sarda
		Sylvia_conspicillata
		Sylvia_communis
		Sylvia_cantillans
		Sylvia_mystacea
		Sylvia_melanocephala
		Sylvia_melanothorax
		Sylvia_rueppelli
		Paradoxornis_webbianus
		Chamaea_fasciata
		Sylvietta_denti
		Sylvietta_whytii
		Sylvietta_rufescens
		Sylvietta_virens
		Sylvietta_brachyura
		Melocichla_mentalis
		Sphenoeacus_afer
		Bradypterus_victorini
		Phainopepla_nitens
		Bombycilla_garrulus
		Bombycilla_cedrorum
		Certhia_brachydactyla
		Certhia_familiaris
		Cistothorus_palustris
		Cistothorus_meridae
		Cistothorus_platensis
		Troglodytes_troglodytes
		Troglodytes_cobbi
		Troglodytes_aedon
		Thryothorus_felix
		Thryothorus_leucotis
		Thryothorus_sinaloa
		Thryothorus_rufalbus
		Thryomanes_bewickii
		Thryothorus_ludovicianus
		Campylorhynchus_griseus
		Campylorhynchus_brunneicapillus
		Campylorhynchus_nuchalis
		Salpinctes_obsoletus
		Catherpes_mexicanus
		Polioptila_dumicola
		Sitta_europaea
		Sitta_carolinensis
		Dumetella_carolinensis
		Toxostoma_bendirei
		Toxostoma_lecontei
		Toxostoma_crissale
		Toxostoma_curvirostre
		Toxostoma_rufum
		Toxostoma_longirostre
		Oreoscoptes_montanus
		Mimus_patagonicus
		Mimus_thenca
		Mimus_parvulus
		Mimus_gundlachii
		Mimus_longicaudatus
		Mimus_polyglottos
		Mimus_gilvus
		Cinnyricinclus_leucogaster
		Onychognathus_tristramii
		Onychognathus_albirostris
		Onychognathus_salvadorii
		Onychognathus_walleri
		Onychognathus_morio
		Onychognathus_nabouroup
		Onychognathus_tenuirostris
		Speculipastor_bicolor
		Saroglossa_spiloptera
		Lamprotornis_australis
		Lamprotornis_caudatus
		Lamprotornis_purpuroptera
		Cosmopsarus_unicolor
		Lamprotornis_mevesii
		Lamprotornis_nitens
		Lamprotornis_chalybaeus
		Lamprotornis_splendidus
		Spreo_fischeri
		Spreo_bicolor
		Lamprotornis_superbus
		Lamprotornis_pulcher
		Cosmopsarus_regius
		Lamprotornis_corruscus
		Lamprotornis_purpureiceps
		Creatophora_cinerea
		Acridotheres_ginginianus
		Acridotheres_tristis
		Acridotheres_cristatellus
		Acridotheres_fuscus
		Sturnus_pagodarum
		Sturnus_malabaricus
		Leucopsar_rothschildi
		Sturnus_philippensis
		Sturnus_sturninus
		Sturnus_contra
		Sturnus_roseus
		Sturnus_unicolor
		Sturnus_vulgaris
		Gracula_religiosa
		Mino_anais
		Aplonis_opaca
		Aplonis_dichroa
		Scissirostrum_dubium
		Buphagus_erythrorhynchus
		Buphagus_africanus
		Cinclus_mexicanus
		Cinclus_cinclus
		Cinclus_pallasii
		Cinclus_schulzi
		Hylocichla_mustelina
		Catharus_minimus
		Catharus_fuscescens
		Catharus_guttatus
		Catharus_ustulatus
		Zoothera_naevia
		Turdus_philomelos
		Turdus_viscivorus
		Turdus_cardis
		Turdus_torquatus
		Turdus_pilaris
		Turdus_migratorius
		Turdus_albicollis
		Turdus_grayi
		Turdus_merula
		Turdus_helleri
		Turdus_iliacus
		Sialia_mexicana
		Sialia_currucoides
		Sialia_sialis
		Myadestes_palmeri
		Muscicapa_epulata
		Muscicapa_caerulescens
		Muscicapa_adusta
		Muscicapa_striata
		Muscicapa_cassini
		Muscicapa_sethsmithi
		Muscicapa_comitata
		Muscicapa_infuscata
		Myioparus_plumbeus
		Myioparus_griseigularis
		Empidornis_semipartitus
		Sigelus_silens
		Namibornis_herero
		Melaenornis_edolioides
		Melaenornis_pammelaina
		Bradornis_infuscatus
		Bradornis_pallidus
		Bradornis_microrhynchus
		Bradornis_mariquensis
		Luscinia_svecica
		Luscinia_megarhynchos
		Luscinia_luscinia
		Ficedula_zanthopygia
		Ficedula_semitorquata
		Ficedula_hypoleuca
		Ficedula_albicollis
		Ficedula_parva
		Dioptrornis_fischeri
		Phoenicurus_ochruros
		Phoenicurus_phoenicurus
		Saxicola_rubetra
		Saxicola_torquatus
		Myrmecocichla_aethiops
		Oenanthe_oenanthe
		Erithacus_rubecula
		Regulus_ignicapilla
		Regulus_regulus
		Promerops_cafer
		Promerops_gurneyi
		Prunella_modularis
		Prunella_collaris
		Dinemellia_dinemelli
		Histurgops_ruficaudus
		Amblyospiza_albifrons
		Philetairus_socius
		Plocepasser_mahali
		Plocepasser_donaldsoni
		Pseudonigrita_arnaudi
		Sporopipes_frontalis
		Sporopipes_squamifrons
		Malimbus_nitens
		Malimbus_cassini
		Malimbus_racheliae
		Malimbus_erythrogaster
		Malimbus_malimbicus
		Malimbus_rubricollis
		Malimbus_ibadanensis
		Malimbus_coronatus
		Malimbus_scutatus
		Ploceus_melanogaster
		Ploceus_benghalensis
		Ploceus_angolensis
		Ploceus_xanthopterus
		Ploceus_nigricollis
		Ploceus_pelzelni
		Ploceus_intermedius
		Ploceus_tricolor
		Ploceus_melanocephalus
		Ploceus_taeniopterus
		Ploceus_cucullatus
		Ploceus_preussi
		Ploceus_superciliosus
		Ploceus_ocularis
		Ploceus_capensis
		Ploceus_velatus
		Ploceus_sanctithomae
		Ploceus_luteolus
		Ploceus_baglafecht
		Ploceus_bicolor
		Ploceus_xanthops
		Ploceus_vitellinus
		Ploceus_spekei
		Ploceus_princeps
		Ploceus_olivaceiceps
		Ploceus_philippinus
		Ploceus_grandis
		Ploceus_galbula
		Ploceus_heuglini
		Ploceus_megarhynchus
		Ploceus_jacksoni
		Ploceus_nigerrimus
		Ploceus_alienus
		Ploceus_bertrandi
		Foudia_madagascariensis
		Foudia_sechellarum
		Foudia_eminentissima
		Foudia_rubra
		Foudia_flavicans
		Quelea_cardinalis
		Quelea_quelea
		Euplectes_aureus
		Euplectes_ardens
		Euplectes_hordeaceus
		Euplectes_orix
		Euplectes_nigroventris
		Euplectes_franciscanus
		Euplectes_gierowii
		Euplectes_capensis
		Euplectes_hartlaubi
		Euplectes_jacksoni
		Euplectes_progne
		Euplectes_albonotatus
		Euplectes_axillaris
		Euplectes_macroura
		Euplectes_afer
		Anaplectes_rubriceps
		Bubalornis_albirostris
		Lagonosticta_senegala
		Poephila_acuticauda
		Taeniopygia_guttata
		Lonchura_striata
		Padda_oryzivora
		Vidua_macroura
		Vidua_paradisaea
		Vidua_chalybeata
		Passer_griseus
		Passer_rutilans
		Passer_montanus
		Passer_domesticus
		Montifringilla_nivalis
		Petronia_petronia
		Petronia_xanthocollis
		Coccothraustes_coccothraustes
		Mycerobas_carnipes
		Carpodacus_roseus
		Carpodacus_puniceus
		Carpodacus_rubicilla
		Carpodacus_synoicus
		Carpodacus_mexicanus
		Carpodacus_erythrinus
		Leucosticte_atrata
		Leucosticte_tephrocotis
		Leucosticte_australis
		Carpodacus_cassinii
		Carpodacus_purpureus
		Callacanthis_burtoni
		Pinicola_enucleator
		Pyrrhula_pyrrhula
		Eremopsaltria_mongolicus
		Bucanetes_githagineus
		Loxioides_bailleui
		Telespiza_cantans
		Telespiza_ultima
		Oreomystis_mana
		Hemignathus_munroi
		Hemignathus_virens
		Vestiaria_coccinea
		Himatione_sanguinea
		Pseudonestor_xanthophrys
		Loxops_coccineus
		Paroreomyza_montana
		Rhodopechys_obsoletus
		Rhodopechys_sanguineus
		Carduelis_chloris
		Carduelis_spinoides
		Carduelis_hornemanni
		Carduelis_flammea
		Loxia_scotica
		Loxia_curvirostra
		Loxia_leucoptera
		Serinus_burtoni
		Serinus_sulphuratus
		Serinus_flaviventris
		Serinus_gularis
		Serinus_albogularis
		Serinus_striolatus
		Serinus_syriacus
		Serinus_leucopterus
		Serinus_nigriceps
		Serinus_totta
		Serinus_scotops
		Serinus_mozambicus
		Serinus_citrinipectus
		Serinus_mennelli
		Serinus_atrogularis
		Serinus_tristriatus
		Serinus_serinus
		Serinus_pusillus
		Serinus_canicollis
		Serinus_flavivertex
		Serinus_alario
		Serinus_canaria
		Carduelis_flavirostris
		Carduelis_cannabina
		Carduelis_spinus
		Carduelis_pinus
		Carduelis_tristis
		Carduelis_psaltria
		Carduelis_lawrencei
		Carduelis_carduelis
		Carduelis_citrinella
		Fringilla_teydea
		Fringilla_coelebs
		Fringilla_montifringilla
		Calcarius_lapponicus
		Calcarius_mccownii
		Calcarius_pictus
		Calcarius_ornatus
		Plectrophenax_nivalis
		Sporophila_minuta
		Ramphocelus_costaricensis
		Volatinia_jacarina
		Tiaris_olivaceus
		Geospiza_fortis
		Geospiza_magnirostris
		Geospiza_difficilis
		Geospiza_scandens
		Geospiza_conirostris
		Geospiza_fuliginosa
		Thraupis_episcopus
		Nesospiza_acunhae
		Pheucticus_melanocephalus
		Pheucticus_ludovicianus
		Spiza_americana
		Passerina_caerulea
		Passerina_amoena
		Passerina_leclancherii
		Passerina_ciris
		Passerina_versicolor
		Passerina_cyanea
		Piranga_rubra
		Piranga_ludoviciana
		Piranga_olivacea
		Cardinalis_cardinalis
		Agelasticus_thilius
		Chrysomus_icterocephalus
		Agelaioides_badius
		Amblyramphus_holosericeus
		Curaeus_curaeus
		Euphagus_carolinus
		Euphagus_cyanocephalus
		Quiscalus_lugubris
		Quiscalus_major
		Quiscalus_mexicanus
		Quiscalus_quiscula
		Molothrus_ater
		Molothrus_aeneus
		Molothrus_rufoaxillaris
		Agelaius_assimilis
		Agelaius_xanthomus
		Agelaius_humeralis
		Agelaius_phoeniceus
		Agelaius_tricolor
		Dives_dives
		Nesopsar_nigerrimus
		Icterus_pustulatus
		Icterus_bullockii
		Icterus_galbula
		Icterus_gularis
		Cacicus_solitarius
		Cacicus_uropygialis
		Cacicus_cela
		Clypicterus_oseryi
		Cacicus_haemorrhous
		Cacicus_chrysopterus
		Psarocolius_bifasciatus
		Psarocolius_viridis
		Psarocolius_atrovirens
		Psarocolius_angustifrons
		Psarocolius_guatimozinus
		Psarocolius_wagleri
		Sturnella_bellicosa
		Sturnella_defilippii
		Sturnella_neglecta
		Sturnella_magna
		Sturnella_loyca
		Sturnella_superciliaris
		Dolichonyx_oryzivorus
		Xanthocephalus_xanthocephalus
		Melophus_lathami
		Miliaria_calandra
		Emberiza_cioides
		Emberiza_cia
		Emberiza_hortulana
		Emberiza_citrinella
		Emberiza_cirlus
		Emberiza_schoeniclus
		Emberiza_elegans
		Emberiza_cabanisi
		Emberiza_flaviventris
		Emberiza_striolata
		Emberiza_tahapisi
		Emberiza_impetuani
		Emberiza_capensis
		Calamospiza_melanocorys
		Chondestes_grammacus
		Spizella_arborea
		Passerella_iliaca
		Junco_phaeonotus
		Junco_hyemalis
		Zonotrichia_capensis
		Zonotrichia_leucophrys
		Zonotrichia_atricapilla
		Zonotrichia_querula
		Zonotrichia_albicollis
		Passerculus_sandwichensis
		Ammodramus_henslowii
		Ammodramus_bairdii
		Melospiza_georgiana
		Melospiza_lincolnii
		Melospiza_melodia
		Ammodramus_caudacutus
		Ammodramus_maritimus
		Ammodramus_leconteii
		Amphispiza_belli
		Pooecetes_gramineus
		Pezopetes_capitalis
		Pipilo_fuscus
		Pipilo_aberti
		Pipilo_maculatus
		Pipilo_erythrophthalmus
		Pipilo_chlorurus
		Amphispiza_bilineata
		Aimophila_quinquestriata
		Spizella_atrogularis
		Spizella_pusilla
		Spizella_breweri
		Spizella_pallida
		Spizella_passerina
		Aimophila_carpalis
		Aimophila_aestivalis
		Aimophila_botterii
		Aimophila_mystacalis
		Aimophila_humeralis
		Ammodramus_savannarum
		Arremonops_rufivirgatus
		Icteria_virens
		Seiurus_aurocapilla
		Seiurus_noveboracensis
		Seiurus_motacilla
		Mniotilta_varia
		Limnothlypis_swainsonii
		Protonotaria_citrea
		Vermivora_peregrina
		Vermivora_ruficapilla
		Vermivora_pinus
		Vermivora_chrysoptera
		Oporornis_formosus
		Oporornis_tolmiei
		Oporornis_philadelphia
		Geothlypis_trichas
		Dendroica_cerulea
		Parula_americana
		Dendroica_caerulescens
		Setophaga_ruticilla
		Dendroica_discolor
		Dendroica_adelaidae
		Dendroica_nigrescens
		Dendroica_townsendi
		Dendroica_virens
		Dendroica_palmarum
		Dendroica_dominica
		Dendroica_coronata
		Dendroica_tigrina
		Dendroica_fusca
		Dendroica_pensylvanica
		Dendroica_petechia
		Dendroica_striata
		Dendroica_castanea
		Dendroica_magnolia
		Wilsonia_citrina
		Wilsonia_canadensis
		Wilsonia_pusilla
		Myioborus_pictus
		Anthus_campestris
		Anthus_leucophrys
		Anthus_similis
		Anthus_novaeseelandiae
		Anthus_melindae
		Anthus_hoeschi
		Anthus_lutescens
		Anthus_trivialis
		Anthus_crenatus
		Anthus_lineiventris
		Anthus_chloris
		Anthus_pratensis
		Anthus_petrosus
		Anthus_spinoletta
		Anthus_vaalensis
		Macronyx_capensis
		Macronyx_croceus
		Macronyx_sharpei
		Macronyx_ameliae
		Macronyx_aurantiigula
		Macronyx_fuellebornii
		Tmetothylacus_tenellus
		Motacilla_clara
		Motacilla_capensis
		Motacilla_grandis
		Motacilla_alba
		Motacilla_citreola
		Motacilla_flava
		Motacilla_madaraspatensis
		Motacilla_cinerea
		Motacilla_aguimp
		Dendronanthus_indicus
		Nectarinia_coccinigaster
		Nectarinia_osea
		Nectarinia_dussumieri
	;
END;
BEGIN TREES;
	TRANSLATE
		1	Oxyruncus_cristatus,
		2	Tyrannus_tyrannus,
		3	Myiarchus_crinitus,
		4	Myiarchus_cinerascens,
		5	Pyrocephalus_rubinus,
		6	Sayornis_nigricans,
		7	Sayornis_phoebe,
		8	Empidonax_minimus,
		9	Empidonax_traillii,
		10	Empidonax_alnorum,
		11	Empidonax_difficilis,
		12	Empidonax_flaviventris,
		13	Empidonax_virescens,
		14	Contopus_sordidulus,
		15	Elaenia_chiriquensis,
		16	Cercomacra_tyrannina,
		17	Gymnopithys_leucaspis,
		18	Conopophaga_lineata,
		19	Xenops_minutus,
		20	Leptasthenura_striolata,
		21	Leptasthenura_yanacensis,
		22	Synallaxis_brachyura,
		23	Synallaxis_erythrothorax,
		24	Synallaxis_zimmeri,
		25	Cranioleuca_erythrops,
		26	Pseudoseisura_lophotes,
		27	Pseudoseisura_cristata,
		28	Phacellodomus_maculipectus,
		29	Phacellodomus_striaticollis,
		30	Cinclodes_antarcticus,
		31	Cinclodes_fuscus,
		32	Cinclodes_albidiventris,
		33	Cinclodes_comechingonus,
		34	Cinclodes_albiventris,
		35	Furnarius_rufus,
		36	Automolus_ochrolaemus,
		37	Thripadectes_rufobrunneus,
		38	Automolus_rubiginosus,
		39	Sclerurus_guatemalensis,
		40	Sclerurus_caudacutus,
		41	Ailuroedus_melanotis,
		42	Ailuroedus_crassirostris,
		43	Chlamydera_maculata,
		44	Chlamydera_lauterbachi,
		45	Chlamydera_guttata,
		46	Chlamydera_cerviniventris,
		47	Chlamydera_nuchalis,
		48	Ptilonorhynchus_violaceus,
		49	Scenopoeetes_dentirostris,
		50	Prionodura_newtoniana,
		51	Malurus_melanocephalus,
		52	Malurus_cyanocephalus,
		53	Malurus_leucopterus,
		54	Malurus_pulcherrimus,
		55	Malurus_amabilis,
		56	Malurus_lamberti,
		57	Malurus_elegans,
		58	Malurus_coronatus,
		59	Malurus_alboscapulatus,
		60	Malurus_splendens,
		61	Malurus_cyaneus,
		62	Pardalotus_punctatus,
		63	Pardalotus_striatus,
		64	Pardalotus_quadragintus,
		65	Manorina_melanocephala,
		66	Acanthornis_magna,
		67	Pycnoptilus_floccosus,
		68	Sericornis_frontalis,
		69	Gerygone_igata,
		70	Pomatostomus_temporalis,
		71	Orthonyx_spaldingii,
		72	Notiomystis_cincta,
		73	Gymnorhina_tibicen,
		74	Laniarius_erythrogaster,
		75	Malaconotus_blanchoti,
		76	Tchagra_minutus,
		77	Dryoscopus_cubla,
		78	Platysteira_chalybea,
		79	Platysteira_concreta,
		80	Platysteira_cyanea,
		81	Platysteira_peltata,
		82	Platysteira_castanea,
		83	Batis_occulta,
		84	Vanga_curvirostris,
		85	Tylas_eduardi,
		86	Calicalicus_madagascariensis,
		87	Euryceros_prevostii,
		88	Prionops_retzii,
		89	Tephrodornis_pondicerianus,
		90	Lalage_tricolor,
		91	Coracina_azurea,
		92	Campephaga_quiscalina,
		93	Campephaga_phoenicea,
		94	Coracina_cinerea,
		95	Psophodes_olivaceus,
		96	Mohoua_novaeseelandiae,
		97	Mohoua_albicilla,
		98	Mohoua_ochrocephala,
		99	Pachycephala_pectoralis,
		100	Pyrrhocorax_graculus,
		101	Perisoreus_infaustus,
		102	Perisoreus_canadensis,
		103	Cyanocitta_cristata,
		104	Aphelocoma_ultramarina,
		105	Aphelocoma_coerulescens,
		106	Aphelocoma_insularis,
		107	Aphelocoma_californica,
		108	Calocitta_formosa,
		109	Corvus_monedula,
		110	Corvus_rhipidurus,
		111	Corvus_corone,
		112	Corvus_brachyrhynchos,
		113	Pica_hudsonia,
		114	Pica_nuttalli,
		115	Pica_pica,
		116	Lanius_tigrinus,
		117	Lanius_collurio,
		118	Lanius_bucephalus,
		119	Lanius_schach,
		120	Lanius_nubicus,
		121	Lanius_collaris,
		122	Lanius_minor,
		123	Lanius_senator,
		124	Lanius_ludovicianus,
		125	Lanius_excubitor,
		126	Lanius_sphenocercus,
		127	Lanius_somalicus,
		128	Lanius_vittatus,
		129	Lanius_gubernator,
		130	Lanius_dorsalis,
		131	Rhipidura_leucophrys,
		132	Manucodia_keraudrenii,
		133	Manucodia_chalybatus,
		134	Parotia_wahnesi,
		135	Parotia_carolae,
		136	Pteridophora_alberti,
		137	Ptiloris_magnificus,
		138	Lophorina_superba,
		139	Cicinnurus_magnificus,
		140	Paradisaea_minor,
		141	Epimachus_meyeri,
		142	Epimachus_fastuosus,
		143	Epimachus_albertisi,
		144	Grallina_cyanoleuca,
		145	Chasiempis_sandwichensis,
		146	Arses_telescophthalmus,
		147	Terpsiphone_rufocinerea,
		148	Terpsiphone_atrochalybeia,
		149	Terpsiphone_rufiventer,
		150	Terpsiphone_paradisi,
		151	Terpsiphone_corvina,
		152	Terpsiphone_viridis,
		153	Terpsiphone_bedfordi,
		154	Hypothymis_azurea,
		155	Trochocercus_cyanomelas,
		156	Trochocercus_nitens,
		157	Dicrurus_adsimilis,
		158	Dicrurus_forficatus,
		159	Dicrurus_ludwigii,
		160	Cyclarhis_gujanensis,
		161	Vireo_griseus,
		162	Vireo_atricapilla,
		163	Vireo_bellii,
		164	Vireo_flavifrons,
		165	Vireo_solitarius,
		166	Vireo_vicinior,
		167	Vireo_huttoni,
		168	Vireo_philadelphicus,
		169	Vireo_olivaceus,
		170	Vireo_flavoviridis,
		171	Vireo_altiloquus,
		172	Chaetops_frenatus,
		173	Chaetops_aurantius,
		174	Melanodryas_cucullata,
		175	Eopsaltria_australis,
		176	Petroica_macrocephala,
		177	Petroica_australis,
		178	Petroica_goodenovii,
		179	Drymodes_brunneopygia,
		180	Auriparus_flaviceps,
		181	Anthoscopus_minutus,
		182	Anthoscopus_caroli,
		183	Remiz_pendulinus,
		184	Pseudopodoces_humilis,
		185	Parus_caeruleus,
		186	Parus_cyanus,
		187	Parus_lugubris,
		188	Parus_montanus,
		189	Parus_atricapillus,
		190	Parus_rufescens,
		191	Parus_hudsonicus,
		192	Parus_cinctus,
		193	Parus_sclateri,
		194	Parus_carolinensis,
		195	Parus_cristatus,
		196	Baeolophus_wollweberi,
		197	Baeolophus_inornatus,
		198	Baeolophus_bicolor,
		199	Baeolophus_atricristatus,
		200	Parus_ater,
		201	Parus_rufonuchalis,
		202	Parus_major,
		203	Parus_palustris,
		204	Parus_cinerascens,
		205	Parus_niger,
		206	Parus_albiventris,
		207	Parus_leucomelas,
		208	Stenostira_scita,
		209	Elminia_albicauda,
		210	Elminia_albiventris,
		211	Elminia_albonotata,
		212	Elminia_nigromitrata,
		213	Culicicapa_ceylonensis,
		214	Cephalopyrus_flammiceps,
		215	Panurus_biarmicus,
		216	Heteromirafra_ruddi,
		217	Eremopterix_verticalis,
		218	Eremopterix_nigriceps,
		219	Eremopterix_leucopareia,
		220	Eremopterix_leucotis,
		221	Eremopterix_australis,
		222	Eremophila_alpestris,
		223	Calandrella_cinerea,
		224	Calandrella_somalica,
		225	Eremalauda_starki,
		226	Melanocorypha_calandra,
		227	Spizocorys_fringillaris,
		228	Spizocorys_conirostris,
		229	Lullula_arborea,
		230	Alauda_arvensis,
		231	Alauda_razae,
		232	Galerida_modesta,
		233	Galerida_cristata,
		234	Galerida_theklae,
		235	Galerida_magnirostris,
		236	Mirafra_africanoides,
		237	Mirafra_africana,
		238	Mirafra_gilletti,
		239	Mirafra_sabota,
		240	Mirafra_hova,
		241	Mirafra_poecilosterna,
		242	Mirafra_hypermetra,
		243	Ammomanes_deserti,
		244	Certhilauda_albescens,
		245	Certhilauda_burra,
		246	Certhilauda_barlowi,
		247	Certhilauda_erythrochlamys,
		248	Certhilauda_subcoronata,
		249	Certhilauda_chuana,
		250	Nicator_chloris,
		251	Nicator_gularis,
		252	Hirundo_semirufa,
		253	Petrochelidon_fulva,
		254	Petrochelidon_pyrrhonota,
		255	Hirundo_ariel,
		256	Hirundo_rustica,
		257	Delichon_urbicum,
		258	Riparia_riparia,
		259	Tachycineta_albilinea,
		260	Tachycineta_bicolor,
		261	Tachycineta_thalassina,
		262	Progne_subis,
		263	Phylloscopus_ruficapilla,
		264	Phylloscopus_umbrovirens,
		265	Phylloscopus_nitidus,
		266	Phylloscopus_bonelli,
		267	Phylloscopus_sibilatrix,
		268	Phylloscopus_humei,
		269	Phylloscopus_trochilus,
		270	Phylloscopus_collybita,
		271	Phylloscopus_sindianus,
		272	Phylloscopus_fuscatus,
		273	Cettia_fortipes,
		274	Cettia_cetti,
		275	Psaltriparus_minimus,
		276	Pholidornis_rushiae,
		277	Scotocerca_inquieta,
		278	Hyliota_australis,
		279	Hyliota_flavigaster,
		280	Hyliota_violacea,
		281	Hippolais_polyglotta,
		282	Hippolais_icterina,
		283	Acrocephalus_luscinius,
		284	Acrocephalus_melanopogon,
		285	Acrocephalus_schoenobaenus,
		286	Acrocephalus_paludicola,
		287	Acrocephalus_bistrigiceps,
		288	Acrocephalus_dumetorum,
		289	Acrocephalus_orinus,
		290	Acrocephalus_baeticatus,
		291	Acrocephalus_scirpaceus,
		292	Acrocephalus_aequinoctialis,
		293	Acrocephalus_familiaris,
		294	Acrocephalus_stentoreus,
		295	Acrocephalus_arundinaceus,
		296	Acrocephalus_sechellensis,
		297	Chloropeta_natalensis,
		298	Cincloramphus_cruralis,
		299	Bradypterus_sylvaticus,
		300	Bradypterus_graueri,
		301	Bradypterus_baboecala,
		302	Bradypterus_barratti,
		303	Bradypterus_lopezi,
		304	Bradypterus_cinnamomeus,
		305	Locustella_naevia,
		306	Locustella_luscinioides,
		307	Locustella_fluviatilis,
		308	Acrocephalus_palustris,
		309	Andropadus_importunus,
		310	Chlorocichla_flaviventris,
		311	Andropadus_nigriceps,
		312	Andropadus_milanjensis,
		313	Bleda_notatus,
		314	Bleda_syndactylus,
		315	Andropadus_gracilis,
		316	Criniger_calurus,
		317	Phyllastrephus_icterinus,
		318	Phyllastrephus_debilis,
		319	Phyllastrephus_flavostriatus,
		320	Phyllastrephus_fischeri,
		321	Phyllastrephus_cabanisi,
		322	Phyllastrephus_terrestris,
		323	Alophoixus_finschii,
		324	Hypsipetes_olivaceus,
		325	Ixos_amaurotis,
		326	Pycnonotus_capensis,
		327	Pycnonotus_barbatus,
		328	Pycnonotus_nigricans,
		329	Pycnonotus_sinensis,
		330	Pycnonotus_xanthopygos,
		331	Hypergerus_atriceps,
		332	Cisticola_anonymus,
		333	Cisticola_ayresii,
		334	Cisticola_cinereolus,
		335	Cisticola_exilis,
		336	Cisticola_tinniens,
		337	Cisticola_brunnescens,
		338	Cisticola_robustus,
		339	Cisticola_juncidis,
		340	Prinia_gracilis,
		341	Camaroptera_brachyura,
		342	Camaroptera_superciliaris,
		343	Apalis_thoracica,
		344	Eremomela_icteropygialis,
		345	Garrulax_morrisonianus,
		346	Turdoides_squamiceps,
		347	Turdoides_altirostris,
		348	Yuhina_brunneiceps,
		349	Zosterops_lateralis,
		350	Sylvia_borin,
		351	Sylvia_atricapilla,
		352	Sylvia_nana,
		353	Sylvia_buryi,
		354	Sylvia_hortensis,
		355	Sylvia_leucomelaena,
		356	Sylvia_curruca,
		357	Sylvia_subcaerulea,
		358	Sylvia_boehmi,
		359	Sylvia_nisoria,
		360	Sylvia_deserticola,
		361	Sylvia_undata,
		362	Sylvia_sarda,
		363	Sylvia_conspicillata,
		364	Sylvia_communis,
		365	Sylvia_cantillans,
		366	Sylvia_mystacea,
		367	Sylvia_melanocephala,
		368	Sylvia_melanothorax,
		369	Sylvia_rueppelli,
		370	Paradoxornis_webbianus,
		371	Chamaea_fasciata,
		372	Sylvietta_denti,
		373	Sylvietta_whytii,
		374	Sylvietta_rufescens,
		375	Sylvietta_virens,
		376	Sylvietta_brachyura,
		377	Melocichla_mentalis,
		378	Sphenoeacus_afer,
		379	Bradypterus_victorini,
		380	Phainopepla_nitens,
		381	Bombycilla_garrulus,
		382	Bombycilla_cedrorum,
		383	Certhia_brachydactyla,
		384	Certhia_familiaris,
		385	Cistothorus_palustris,
		386	Cistothorus_meridae,
		387	Cistothorus_platensis,
		388	Troglodytes_troglodytes,
		389	Troglodytes_cobbi,
		390	Troglodytes_aedon,
		391	Thryothorus_felix,
		392	Thryothorus_leucotis,
		393	Thryothorus_sinaloa,
		394	Thryothorus_rufalbus,
		395	Thryomanes_bewickii,
		396	Thryothorus_ludovicianus,
		397	Campylorhynchus_griseus,
		398	Campylorhynchus_brunneicapillus,
		399	Campylorhynchus_nuchalis,
		400	Salpinctes_obsoletus,
		401	Catherpes_mexicanus,
		402	Polioptila_dumicola,
		403	Sitta_europaea,
		404	Sitta_carolinensis,
		405	Dumetella_carolinensis,
		406	Toxostoma_bendirei,
		407	Toxostoma_lecontei,
		408	Toxostoma_crissale,
		409	Toxostoma_curvirostre,
		410	Toxostoma_rufum,
		411	Toxostoma_longirostre,
		412	Oreoscoptes_montanus,
		413	Mimus_patagonicus,
		414	Mimus_thenca,
		415	Mimus_parvulus,
		416	Mimus_gundlachii,
		417	Mimus_longicaudatus,
		418	Mimus_polyglottos,
		419	Mimus_gilvus,
		420	Cinnyricinclus_leucogaster,
		421	Onychognathus_tristramii,
		422	Onychognathus_albirostris,
		423	Onychognathus_salvadorii,
		424	Onychognathus_walleri,
		425	Onychognathus_morio,
		426	Onychognathus_nabouroup,
		427	Onychognathus_tenuirostris,
		428	Speculipastor_bicolor,
		429	Saroglossa_spiloptera,
		430	Lamprotornis_australis,
		431	Lamprotornis_caudatus,
		432	Lamprotornis_purpuroptera,
		433	Cosmopsarus_unicolor,
		434	Lamprotornis_mevesii,
		435	Lamprotornis_nitens,
		436	Lamprotornis_chalybaeus,
		437	Lamprotornis_splendidus,
		438	Spreo_fischeri,
		439	Spreo_bicolor,
		440	Lamprotornis_superbus,
		441	Lamprotornis_pulcher,
		442	Cosmopsarus_regius,
		443	Lamprotornis_corruscus,
		444	Lamprotornis_purpureiceps,
		445	Creatophora_cinerea,
		446	Acridotheres_ginginianus,
		447	Acridotheres_tristis,
		448	Acridotheres_cristatellus,
		449	Acridotheres_fuscus,
		450	Sturnus_pagodarum,
		451	Sturnus_malabaricus,
		452	Leucopsar_rothschildi,
		453	Sturnus_philippensis,
		454	Sturnus_sturninus,
		455	Sturnus_contra,
		456	Sturnus_roseus,
		457	Sturnus_unicolor,
		458	Sturnus_vulgaris,
		459	Gracula_religiosa,
		460	Mino_anais,
		461	Aplonis_opaca,
		462	Aplonis_dichroa,
		463	Scissirostrum_dubium,
		464	Buphagus_erythrorhynchus,
		465	Buphagus_africanus,
		466	Cinclus_mexicanus,
		467	Cinclus_cinclus,
		468	Cinclus_pallasii,
		469	Cinclus_schulzi,
		470	Hylocichla_mustelina,
		471	Catharus_minimus,
		472	Catharus_fuscescens,
		473	Catharus_guttatus,
		474	Catharus_ustulatus,
		475	Zoothera_naevia,
		476	Turdus_philomelos,
		477	Turdus_viscivorus,
		478	Turdus_cardis,
		479	Turdus_torquatus,
		480	Turdus_pilaris,
		481	Turdus_migratorius,
		482	Turdus_albicollis,
		483	Turdus_grayi,
		484	Turdus_merula,
		485	Turdus_helleri,
		486	Turdus_iliacus,
		487	Sialia_mexicana,
		488	Sialia_currucoides,
		489	Sialia_sialis,
		490	Myadestes_palmeri,
		491	Muscicapa_epulata,
		492	Muscicapa_caerulescens,
		493	Muscicapa_adusta,
		494	Muscicapa_striata,
		495	Muscicapa_cassini,
		496	Muscicapa_sethsmithi,
		497	Muscicapa_comitata,
		498	Muscicapa_infuscata,
		499	Myioparus_plumbeus,
		500	Myioparus_griseigularis,
		501	Empidornis_semipartitus,
		502	Sigelus_silens,
		503	Namibornis_herero,
		504	Melaenornis_edolioides,
		505	Melaenornis_pammelaina,
		506	Bradornis_infuscatus,
		507	Bradornis_pallidus,
		508	Bradornis_microrhynchus,
		509	Bradornis_mariquensis,
		510	Luscinia_svecica,
		511	Luscinia_megarhynchos,
		512	Luscinia_luscinia,
		513	Ficedula_zanthopygia,
		514	Ficedula_semitorquata,
		515	Ficedula_hypoleuca,
		516	Ficedula_albicollis,
		517	Ficedula_parva,
		518	Dioptrornis_fischeri,
		519	Phoenicurus_ochruros,
		520	Phoenicurus_phoenicurus,
		521	Saxicola_rubetra,
		522	Saxicola_torquatus,
		523	Myrmecocichla_aethiops,
		524	Oenanthe_oenanthe,
		525	Erithacus_rubecula,
		526	Regulus_ignicapilla,
		527	Regulus_regulus,
		528	Promerops_cafer,
		529	Promerops_gurneyi,
		530	Prunella_modularis,
		531	Prunella_collaris,
		532	Dinemellia_dinemelli,
		533	Histurgops_ruficaudus,
		534	Amblyospiza_albifrons,
		535	Philetairus_socius,
		536	Plocepasser_mahali,
		537	Plocepasser_donaldsoni,
		538	Pseudonigrita_arnaudi,
		539	Sporopipes_frontalis,
		540	Sporopipes_squamifrons,
		541	Malimbus_nitens,
		542	Malimbus_cassini,
		543	Malimbus_racheliae,
		544	Malimbus_erythrogaster,
		545	Malimbus_malimbicus,
		546	Malimbus_rubricollis,
		547	Malimbus_ibadanensis,
		548	Malimbus_coronatus,
		549	Malimbus_scutatus,
		550	Ploceus_melanogaster,
		551	Ploceus_benghalensis,
		552	Ploceus_angolensis,
		553	Ploceus_xanthopterus,
		554	Ploceus_nigricollis,
		555	Ploceus_pelzelni,
		556	Ploceus_intermedius,
		557	Ploceus_tricolor,
		558	Ploceus_melanocephalus,
		559	Ploceus_taeniopterus,
		560	Ploceus_cucullatus,
		561	Ploceus_preussi,
		562	Ploceus_superciliosus,
		563	Ploceus_ocularis,
		564	Ploceus_capensis,
		565	Ploceus_velatus,
		566	Ploceus_sanctithomae,
		567	Ploceus_luteolus,
		568	Ploceus_baglafecht,
		569	Ploceus_bicolor,
		570	Ploceus_xanthops,
		571	Ploceus_vitellinus,
		572	Ploceus_spekei,
		573	Ploceus_princeps,
		574	Ploceus_olivaceiceps,
		575	Ploceus_philippinus,
		576	Ploceus_grandis,
		577	Ploceus_galbula,
		578	Ploceus_heuglini,
		579	Ploceus_megarhynchus,
		580	Ploceus_jacksoni,
		581	Ploceus_nigerrimus,
		582	Ploceus_alienus,
		583	Ploceus_bertrandi,
		584	Foudia_madagascariensis,
		585	Foudia_sechellarum,
		586	Foudia_eminentissima,
		587	Foudia_rubra,
		588	Foudia_flavicans,
		589	Quelea_cardinalis,
		590	Quelea_quelea,
		591	Euplectes_aureus,
		592	Euplectes_ardens,
		593	Euplectes_hordeaceus,
		594	Euplectes_orix,
		595	Euplectes_nigroventris,
		596	Euplectes_franciscanus,
		597	Euplectes_gierowii,
		598	Euplectes_capensis,
		599	Euplectes_hartlaubi,
		600	Euplectes_jacksoni,
		601	Euplectes_progne,
		602	Euplectes_albonotatus,
		603	Euplectes_axillaris,
		604	Euplectes_macroura,
		605	Euplectes_afer,
		606	Anaplectes_rubriceps,
		607	Bubalornis_albirostris,
		608	Lagonosticta_senegala,
		609	Poephila_acuticauda,
		610	Taeniopygia_guttata,
		611	Lonchura_striata,
		612	Padda_oryzivora,
		613	Vidua_macroura,
		614	Vidua_paradisaea,
		615	Vidua_chalybeata,
		616	Passer_griseus,
		617	Passer_rutilans,
		618	Passer_montanus,
		619	Passer_domesticus,
		620	Montifringilla_nivalis,
		621	Petronia_petronia,
		622	Petronia_xanthocollis,
		623	Coccothraustes_coccothraustes,
		624	Mycerobas_carnipes,
		625	Carpodacus_roseus,
		626	Carpodacus_puniceus,
		627	Carpodacus_rubicilla,
		628	Carpodacus_synoicus,
		629	Carpodacus_mexicanus,
		630	Carpodacus_erythrinus,
		631	Leucosticte_atrata,
		632	Leucosticte_tephrocotis,
		633	Leucosticte_australis,
		634	Carpodacus_cassinii,
		635	Carpodacus_purpureus,
		636	Callacanthis_burtoni,
		637	Pinicola_enucleator,
		638	Pyrrhula_pyrrhula,
		639	Eremopsaltria_mongolicus,
		640	Bucanetes_githagineus,
		641	Loxioides_bailleui,
		642	Telespiza_cantans,
		643	Telespiza_ultima,
		644	Oreomystis_mana,
		645	Hemignathus_munroi,
		646	Hemignathus_virens,
		647	Vestiaria_coccinea,
		648	Himatione_sanguinea,
		649	Pseudonestor_xanthophrys,
		650	Loxops_coccineus,
		651	Paroreomyza_montana,
		652	Rhodopechys_obsoletus,
		653	Rhodopechys_sanguineus,
		654	Carduelis_chloris,
		655	Carduelis_spinoides,
		656	Carduelis_hornemanni,
		657	Carduelis_flammea,
		658	Loxia_scotica,
		659	Loxia_curvirostra,
		660	Loxia_leucoptera,
		661	Serinus_burtoni,
		662	Serinus_sulphuratus,
		663	Serinus_flaviventris,
		664	Serinus_gularis,
		665	Serinus_albogularis,
		666	Serinus_striolatus,
		667	Serinus_syriacus,
		668	Serinus_leucopterus,
		669	Serinus_nigriceps,
		670	Serinus_totta,
		671	Serinus_scotops,
		672	Serinus_mozambicus,
		673	Serinus_citrinipectus,
		674	Serinus_mennelli,
		675	Serinus_atrogularis,
		676	Serinus_tristriatus,
		677	Serinus_serinus,
		678	Serinus_pusillus,
		679	Serinus_canicollis,
		680	Serinus_flavivertex,
		681	Serinus_alario,
		682	Serinus_canaria,
		683	Carduelis_flavirostris,
		684	Carduelis_cannabina,
		685	Carduelis_spinus,
		686	Carduelis_pinus,
		687	Carduelis_tristis,
		688	Carduelis_psaltria,
		689	Carduelis_lawrencei,
		690	Carduelis_carduelis,
		691	Carduelis_citrinella,
		692	Fringilla_teydea,
		693	Fringilla_coelebs,
		694	Fringilla_montifringilla,
		695	Calcarius_lapponicus,
		696	Calcarius_mccownii,
		697	Calcarius_pictus,
		698	Calcarius_ornatus,
		699	Plectrophenax_nivalis,
		700	Sporophila_minuta,
		701	Ramphocelus_costaricensis,
		702	Volatinia_jacarina,
		703	Tiaris_olivaceus,
		704	Geospiza_fortis,
		705	Geospiza_magnirostris,
		706	Geospiza_difficilis,
		707	Geospiza_scandens,
		708	Geospiza_conirostris,
		709	Geospiza_fuliginosa,
		710	Thraupis_episcopus,
		711	Nesospiza_acunhae,
		712	Pheucticus_melanocephalus,
		713	Pheucticus_ludovicianus,
		714	Spiza_americana,
		715	Passerina_caerulea,
		716	Passerina_amoena,
		717	Passerina_leclancherii,
		718	Passerina_ciris,
		719	Passerina_versicolor,
		720	Passerina_cyanea,
		721	Piranga_rubra,
		722	Piranga_ludoviciana,
		723	Piranga_olivacea,
		724	Cardinalis_cardinalis,
		725	Agelasticus_thilius,
		726	Chrysomus_icterocephalus,
		727	Agelaioides_badius,
		728	Amblyramphus_holosericeus,
		729	Curaeus_curaeus,
		730	Euphagus_carolinus,
		731	Euphagus_cyanocephalus,
		732	Quiscalus_lugubris,
		733	Quiscalus_major,
		734	Quiscalus_mexicanus,
		735	Quiscalus_quiscula,
		736	Molothrus_ater,
		737	Molothrus_aeneus,
		738	Molothrus_rufoaxillaris,
		739	Agelaius_assimilis,
		740	Agelaius_xanthomus,
		741	Agelaius_humeralis,
		742	Agelaius_phoeniceus,
		743	Agelaius_tricolor,
		744	Dives_dives,
		745	Nesopsar_nigerrimus,
		746	Icterus_pustulatus,
		747	Icterus_bullockii,
		748	Icterus_galbula,
		749	Icterus_gularis,
		750	Cacicus_solitarius,
		751	Cacicus_uropygialis,
		752	Cacicus_cela,
		753	Clypicterus_oseryi,
		754	Cacicus_haemorrhous,
		755	Cacicus_chrysopterus,
		756	Psarocolius_bifasciatus,
		757	Psarocolius_viridis,
		758	Psarocolius_atrovirens,
		759	Psarocolius_angustifrons,
		760	Psarocolius_guatimozinus,
		761	Psarocolius_wagleri,
		762	Sturnella_bellicosa,
		763	Sturnella_defilippii,
		764	Sturnella_neglecta,
		765	Sturnella_magna,
		766	Sturnella_loyca,
		767	Sturnella_superciliaris,
		768	Dolichonyx_oryzivorus,
		769	Xanthocephalus_xanthocephalus,
		770	Melophus_lathami,
		771	Miliaria_calandra,
		772	Emberiza_cioides,
		773	Emberiza_cia,
		774	Emberiza_hortulana,
		775	Emberiza_citrinella,
		776	Emberiza_cirlus,
		777	Emberiza_schoeniclus,
		778	Emberiza_elegans,
		779	Emberiza_cabanisi,
		780	Emberiza_flaviventris,
		781	Emberiza_striolata,
		782	Emberiza_tahapisi,
		783	Emberiza_impetuani,
		784	Emberiza_capensis,
		785	Calamospiza_melanocorys,
		786	Chondestes_grammacus,
		787	Spizella_arborea,
		788	Passerella_iliaca,
		789	Junco_phaeonotus,
		790	Junco_hyemalis,
		791	Zonotrichia_capensis,
		792	Zonotrichia_leucophrys,
		793	Zonotrichia_atricapilla,
		794	Zonotrichia_querula,
		795	Zonotrichia_albicollis,
		796	Passerculus_sandwichensis,
		797	Ammodramus_henslowii,
		798	Ammodramus_bairdii,
		799	Melospiza_georgiana,
		800	Melospiza_lincolnii,
		801	Melospiza_melodia,
		802	Ammodramus_caudacutus,
		803	Ammodramus_maritimus,
		804	Ammodramus_leconteii,
		805	Amphispiza_belli,
		806	Pooecetes_gramineus,
		807	Pezopetes_capitalis,
		808	Pipilo_fuscus,
		809	Pipilo_aberti,
		810	Pipilo_maculatus,
		811	Pipilo_erythrophthalmus,
		812	Pipilo_chlorurus,
		813	Amphispiza_bilineata,
		814	Aimophila_quinquestriata,
		815	Spizella_atrogularis,
		816	Spizella_pusilla,
		817	Spizella_breweri,
		818	Spizella_pallida,
		819	Spizella_passerina,
		820	Aimophila_carpalis,
		821	Aimophila_aestivalis,
		822	Aimophila_botterii,
		823	Aimophila_mystacalis,
		824	Aimophila_humeralis,
		825	Ammodramus_savannarum,
		826	Arremonops_rufivirgatus,
		827	Icteria_virens,
		828	Seiurus_aurocapilla,
		829	Seiurus_noveboracensis,
		830	Seiurus_motacilla,
		831	Mniotilta_varia,
		832	Limnothlypis_swainsonii,
		833	Protonotaria_citrea,
		834	Vermivora_peregrina,
		835	Vermivora_ruficapilla,
		836	Vermivora_pinus,
		837	Vermivora_chrysoptera,
		838	Oporornis_formosus,
		839	Oporornis_tolmiei,
		840	Oporornis_philadelphia,
		841	Geothlypis_trichas,
		842	Dendroica_cerulea,
		843	Parula_americana,
		844	Dendroica_caerulescens,
		845	Setophaga_ruticilla,
		846	Dendroica_discolor,
		847	Dendroica_adelaidae,
		848	Dendroica_nigrescens,
		849	Dendroica_townsendi,
		850	Dendroica_virens,
		851	Dendroica_palmarum,
		852	Dendroica_dominica,
		853	Dendroica_coronata,
		854	Dendroica_tigrina,
		855	Dendroica_fusca,
		856	Dendroica_pensylvanica,
		857	Dendroica_petechia,
		858	Dendroica_striata,
		859	Dendroica_castanea,
		860	Dendroica_magnolia,
		861	Wilsonia_citrina,
		862	Wilsonia_canadensis,
		863	Wilsonia_pusilla,
		864	Myioborus_pictus,
		865	Anthus_campestris,
		866	Anthus_leucophrys,
		867	Anthus_similis,
		868	Anthus_novaeseelandiae,
		869	Anthus_melindae,
		870	Anthus_hoeschi,
		871	Anthus_lutescens,
		872	Anthus_trivialis,
		873	Anthus_crenatus,
		874	Anthus_lineiventris,
		875	Anthus_chloris,
		876	Anthus_pratensis,
		877	Anthus_petrosus,
		878	Anthus_spinoletta,
		879	Anthus_vaalensis,
		880	Macronyx_capensis,
		881	Macronyx_croceus,
		882	Macronyx_sharpei,
		883	Macronyx_ameliae,
		884	Macronyx_aurantiigula,
		885	Macronyx_fuellebornii,
		886	Tmetothylacus_tenellus,
		887	Motacilla_clara,
		888	Motacilla_capensis,
		889	Motacilla_grandis,
		890	Motacilla_alba,
		891	Motacilla_citreola,
		892	Motacilla_flava,
		893	Motacilla_madaraspatensis,
		894	Motacilla_cinerea,
		895	Motacilla_aguimp,
		896	Dendronanthus_indicus,
		897	Nectarinia_coccinigaster,
		898	Nectarinia_osea,
		899	Nectarinia_dussumieri
	;
	TREE * UNTITLED = [&R] (((1:32.93156042,(((2:14.2690855,(3:1.72015848,4:1.72015848):12.54892701):5.376482666,(5:18.08029112,((6:0.8594582864,7:0.8594582864):8.970460165,((((8:7.16326009,(9:2.213758938,10:2.213758938):4.949501151):0.5207691846,(11:3.641173562,12:3.641173562):4.042855712):0.3983562739,13:8.082385547):0.2447482473,14:8.327133796):1.502784657):8.25037267):1.56527704):3.067357611,15:2…
END;
