# Supplementary material for: Polygyny is linked to accelerated birdsong evolution but not to larger song repertoires
Source: Nat Commun. 2019 Feb 21;10:884. doi: 10.1038/s41467-019-08621-3 (PMC6385279; doi:10.1038/s41467-019-08621-3)
Supplement: Supplementary file 9 — Supplementary Software 1 [file 41467_2019_8621_MOESM9_ESM.zip › Final Revision Code/MacOnly BayesTraits Code/samplematezillaHack68.nex]

#NEXUS
[R-package APE, Thu Jan 11 18:46:54 2018]
BEGIN TAXA;
	DIMENSIONS NTAX = 899;
	TAXLABELS
		Myiarchus_crinitus
		Myiarchus_cinerascens
		Tyrannus_tyrannus
		Pyrocephalus_rubinus
		Empidonax_minimus
		Empidonax_traillii
		Empidonax_alnorum
		Empidonax_difficilis
		Empidonax_flaviventris
		Empidonax_virescens
		Contopus_sordidulus
		Sayornis_nigricans
		Sayornis_phoebe
		Elaenia_chiriquensis
		Oxyruncus_cristatus
		Cercomacra_tyrannina
		Gymnopithys_leucaspis
		Conopophaga_lineata
		Xenops_minutus
		Automolus_ochrolaemus
		Thripadectes_rufobrunneus
		Automolus_rubiginosus
		Cinclodes_comechingonus
		Cinclodes_albidiventris
		Cinclodes_fuscus
		Cinclodes_antarcticus
		Cinclodes_albiventris
		Furnarius_rufus
		Leptasthenura_yanacensis
		Leptasthenura_striolata
		Pseudoseisura_cristata
		Pseudoseisura_lophotes
		Cranioleuca_erythrops
		Synallaxis_brachyura
		Synallaxis_erythrothorax
		Synallaxis_zimmeri
		Phacellodomus_striaticollis
		Phacellodomus_maculipectus
		Sclerurus_caudacutus
		Sclerurus_guatemalensis
		Ailuroedus_crassirostris
		Ailuroedus_melanotis
		Scenopoeetes_dentirostris
		Prionodura_newtoniana
		Chlamydera_lauterbachi
		Chlamydera_maculata
		Chlamydera_nuchalis
		Chlamydera_cerviniventris
		Chlamydera_guttata
		Ptilonorhynchus_violaceus
		Malurus_coronatus
		Malurus_pulcherrimus
		Malurus_cyaneus
		Malurus_splendens
		Malurus_elegans
		Malurus_lamberti
		Malurus_amabilis
		Malurus_alboscapulatus
		Malurus_melanocephalus
		Malurus_cyanocephalus
		Malurus_leucopterus
		Pardalotus_striatus
		Pardalotus_punctatus
		Pardalotus_quadragintus
		Manorina_melanocephala
		Sericornis_frontalis
		Pycnoptilus_floccosus
		Acanthornis_magna
		Gerygone_igata
		Pomatostomus_temporalis
		Orthonyx_spaldingii
		Notiomystis_cincta
		Coracina_azurea
		Lalage_tricolor
		Campephaga_phoenicea
		Campephaga_quiscalina
		Coracina_cinerea
		Vanga_curvirostris
		Calicalicus_madagascariensis
		Tylas_eduardi
		Euryceros_prevostii
		Prionops_retzii
		Tephrodornis_pondicerianus
		Platysteira_chalybea
		Platysteira_concreta
		Platysteira_cyanea
		Platysteira_peltata
		Platysteira_castanea
		Batis_occulta
		Laniarius_erythrogaster
		Malaconotus_blanchoti
		Tchagra_minutus
		Dryoscopus_cubla
		Gymnorhina_tibicen
		Psophodes_olivaceus
		Mohoua_albicilla
		Mohoua_ochrocephala
		Mohoua_novaeseelandiae
		Vireo_huttoni
		Vireo_vicinior
		Vireo_flavifrons
		Vireo_solitarius
		Vireo_griseus
		Vireo_bellii
		Vireo_atricapilla
		Vireo_olivaceus
		Vireo_flavoviridis
		Vireo_altiloquus
		Vireo_philadelphicus
		Cyclarhis_gujanensis
		Lanius_nubicus
		Lanius_minor
		Lanius_senator
		Lanius_collaris
		Lanius_gubernator
		Lanius_collurio
		Lanius_schach
		Lanius_bucephalus
		Lanius_tigrinus
		Lanius_dorsalis
		Lanius_somalicus
		Lanius_excubitor
		Lanius_sphenocercus
		Lanius_ludovicianus
		Lanius_vittatus
		Calocitta_formosa
		Aphelocoma_ultramarina
		Aphelocoma_californica
		Aphelocoma_insularis
		Aphelocoma_coerulescens
		Cyanocitta_cristata
		Pica_pica
		Pica_nuttalli
		Pica_hudsonia
		Corvus_monedula
		Corvus_brachyrhynchos
		Corvus_rhipidurus
		Corvus_corone
		Perisoreus_infaustus
		Perisoreus_canadensis
		Pyrrhocorax_graculus
		Terpsiphone_bedfordi
		Terpsiphone_paradisi
		Terpsiphone_atrochalybeia
		Terpsiphone_viridis
		Terpsiphone_corvina
		Terpsiphone_rufiventer
		Terpsiphone_rufocinerea
		Hypothymis_azurea
		Trochocercus_cyanomelas
		Trochocercus_nitens
		Arses_telescophthalmus
		Chasiempis_sandwichensis
		Grallina_cyanoleuca
		Manucodia_keraudrenii
		Manucodia_chalybatus
		Parotia_wahnesi
		Parotia_carolae
		Pteridophora_alberti
		Ptiloris_magnificus
		Lophorina_superba
		Paradisaea_minor
		Cicinnurus_magnificus
		Epimachus_meyeri
		Epimachus_fastuosus
		Epimachus_albertisi
		Rhipidura_leucophrys
		Dicrurus_ludwigii
		Dicrurus_forficatus
		Dicrurus_adsimilis
		Pachycephala_pectoralis
		Chaetops_frenatus
		Chaetops_aurantius
		Petroica_australis
		Petroica_goodenovii
		Petroica_macrocephala
		Drymodes_brunneopygia
		Eopsaltria_australis
		Melanodryas_cucullata
		Auriparus_flaviceps
		Anthoscopus_caroli
		Anthoscopus_minutus
		Remiz_pendulinus
		Pseudopodoces_humilis
		Parus_cyanus
		Parus_caeruleus
		Parus_montanus
		Parus_sclateri
		Parus_carolinensis
		Parus_rufescens
		Parus_hudsonicus
		Parus_cinctus
		Parus_atricapillus
		Parus_lugubris
		Parus_leucomelas
		Parus_rufonuchalis
		Parus_ater
		Baeolophus_inornatus
		Baeolophus_bicolor
		Baeolophus_atricristatus
		Baeolophus_wollweberi
		Parus_cristatus
		Parus_palustris
		Parus_major
		Parus_cinerascens
		Parus_albiventris
		Parus_niger
		Cephalopyrus_flammiceps
		Stenostira_scita
		Elminia_albicauda
		Elminia_nigromitrata
		Elminia_albonotata
		Elminia_albiventris
		Culicicapa_ceylonensis
		Acrocephalus_bistrigiceps
		Acrocephalus_melanopogon
		Acrocephalus_schoenobaenus
		Acrocephalus_paludicola
		Acrocephalus_dumetorum
		Acrocephalus_orinus
		Acrocephalus_scirpaceus
		Acrocephalus_baeticatus
		Acrocephalus_familiaris
		Acrocephalus_aequinoctialis
		Acrocephalus_stentoreus
		Acrocephalus_arundinaceus
		Acrocephalus_sechellensis
		Chloropeta_natalensis
		Hippolais_polyglotta
		Hippolais_icterina
		Acrocephalus_palustris
		Cincloramphus_cruralis
		Bradypterus_sylvaticus
		Bradypterus_barratti
		Bradypterus_lopezi
		Bradypterus_cinnamomeus
		Bradypterus_baboecala
		Locustella_naevia
		Bradypterus_graueri
		Locustella_luscinioides
		Locustella_fluviatilis
		Acrocephalus_luscinius
		Hyliota_flavigaster
		Hyliota_violacea
		Hyliota_australis
		Scotocerca_inquieta
		Zosterops_lateralis
		Yuhina_brunneiceps
		Turdoides_altirostris
		Turdoides_squamiceps
		Garrulax_morrisonianus
		Sylvia_nisoria
		Sylvia_melanocephala
		Sylvia_mystacea
		Sylvia_cantillans
		Sylvia_melanothorax
		Sylvia_rueppelli
		Sylvia_conspicillata
		Sylvia_deserticola
		Sylvia_undata
		Sylvia_sarda
		Sylvia_communis
		Sylvia_boehmi
		Sylvia_subcaerulea
		Sylvia_buryi
		Sylvia_hortensis
		Sylvia_leucomelaena
		Sylvia_curruca
		Sylvia_nana
		Sylvia_atricapilla
		Sylvia_borin
		Chamaea_fasciata
		Paradoxornis_webbianus
		Hypergerus_atriceps
		Cisticola_robustus
		Cisticola_cinereolus
		Cisticola_juncidis
		Cisticola_ayresii
		Cisticola_tinniens
		Cisticola_exilis
		Cisticola_brunnescens
		Cisticola_anonymus
		Eremomela_icteropygialis
		Apalis_thoracica
		Camaroptera_superciliaris
		Camaroptera_brachyura
		Prinia_gracilis
		Andropadus_importunus
		Bleda_syndactylus
		Bleda_notatus
		Chlorocichla_flaviventris
		Andropadus_nigriceps
		Andropadus_milanjensis
		Phyllastrephus_flavostriatus
		Phyllastrephus_terrestris
		Phyllastrephus_cabanisi
		Phyllastrephus_fischeri
		Phyllastrephus_debilis
		Phyllastrephus_icterinus
		Andropadus_gracilis
		Criniger_calurus
		Pycnonotus_xanthopygos
		Pycnonotus_sinensis
		Pycnonotus_barbatus
		Pycnonotus_nigricans
		Pycnonotus_capensis
		Hypsipetes_olivaceus
		Ixos_amaurotis
		Alophoixus_finschii
		Pholidornis_rushiae
		Cettia_cetti
		Cettia_fortipes
		Phylloscopus_humei
		Phylloscopus_fuscatus
		Phylloscopus_sindianus
		Phylloscopus_collybita
		Phylloscopus_trochilus
		Phylloscopus_bonelli
		Phylloscopus_sibilatrix
		Phylloscopus_ruficapilla
		Phylloscopus_umbrovirens
		Phylloscopus_nitidus
		Psaltriparus_minimus
		Riparia_riparia
		Progne_subis
		Tachycineta_bicolor
		Tachycineta_thalassina
		Tachycineta_albilinea
		Delichon_urbicum
		Hirundo_rustica
		Hirundo_semirufa
		Hirundo_ariel
		Petrochelidon_pyrrhonota
		Petrochelidon_fulva
		Bradypterus_victorini
		Melocichla_mentalis
		Sphenoeacus_afer
		Sylvietta_virens
		Sylvietta_brachyura
		Sylvietta_whytii
		Sylvietta_rufescens
		Sylvietta_denti
		Nicator_chloris
		Nicator_gularis
		Panurus_biarmicus
		Eremopterix_verticalis
		Eremopterix_leucotis
		Eremopterix_leucopareia
		Eremopterix_australis
		Eremopterix_nigriceps
		Heteromirafra_ruddi
		Certhilauda_erythrochlamys
		Certhilauda_chuana
		Certhilauda_subcoronata
		Certhilauda_albescens
		Certhilauda_burra
		Certhilauda_barlowi
		Ammomanes_deserti
		Eremophila_alpestris
		Spizocorys_conirostris
		Spizocorys_fringillaris
		Lullula_arborea
		Galerida_cristata
		Galerida_theklae
		Galerida_modesta
		Galerida_magnirostris
		Alauda_arvensis
		Alauda_razae
		Melanocorypha_calandra
		Eremalauda_starki
		Calandrella_cinerea
		Calandrella_somalica
		Mirafra_sabota
		Mirafra_gilletti
		Mirafra_africana
		Mirafra_africanoides
		Mirafra_hypermetra
		Mirafra_poecilosterna
		Mirafra_hova
		Regulus_regulus
		Regulus_ignicapilla
		Bombycilla_garrulus
		Bombycilla_cedrorum
		Phainopepla_nitens
		Polioptila_dumicola
		Catherpes_mexicanus
		Salpinctes_obsoletus
		Campylorhynchus_brunneicapillus
		Campylorhynchus_griseus
		Campylorhynchus_nuchalis
		Cistothorus_palustris
		Cistothorus_meridae
		Cistothorus_platensis
		Troglodytes_aedon
		Troglodytes_cobbi
		Troglodytes_troglodytes
		Thryothorus_ludovicianus
		Thryomanes_bewickii
		Thryothorus_rufalbus
		Thryothorus_sinaloa
		Thryothorus_leucotis
		Thryothorus_felix
		Certhia_brachydactyla
		Certhia_familiaris
		Sitta_europaea
		Sitta_carolinensis
		Scissirostrum_dubium
		Aplonis_opaca
		Aplonis_dichroa
		Mino_anais
		Gracula_religiosa
		Onychognathus_morio
		Onychognathus_walleri
		Onychognathus_salvadorii
		Onychognathus_tristramii
		Onychognathus_albirostris
		Onychognathus_nabouroup
		Onychognathus_tenuirostris
		Lamprotornis_corruscus
		Lamprotornis_purpureiceps
		Lamprotornis_australis
		Lamprotornis_mevesii
		Cosmopsarus_unicolor
		Lamprotornis_purpuroptera
		Lamprotornis_caudatus
		Lamprotornis_splendidus
		Cosmopsarus_regius
		Lamprotornis_superbus
		Lamprotornis_pulcher
		Spreo_bicolor
		Spreo_fischeri
		Lamprotornis_nitens
		Lamprotornis_chalybaeus
		Speculipastor_bicolor
		Saroglossa_spiloptera
		Cinnyricinclus_leucogaster
		Creatophora_cinerea
		Leucopsar_rothschildi
		Sturnus_malabaricus
		Sturnus_pagodarum
		Acridotheres_cristatellus
		Acridotheres_fuscus
		Acridotheres_ginginianus
		Acridotheres_tristis
		Sturnus_philippensis
		Sturnus_sturninus
		Sturnus_contra
		Sturnus_roseus
		Sturnus_unicolor
		Sturnus_vulgaris
		Mimus_patagonicus
		Mimus_thenca
		Mimus_polyglottos
		Mimus_gilvus
		Mimus_longicaudatus
		Mimus_parvulus
		Mimus_gundlachii
		Oreoscoptes_montanus
		Toxostoma_bendirei
		Toxostoma_lecontei
		Toxostoma_crissale
		Toxostoma_curvirostre
		Toxostoma_rufum
		Toxostoma_longirostre
		Dumetella_carolinensis
		Buphagus_africanus
		Buphagus_erythrorhynchus
		Cinclus_mexicanus
		Cinclus_schulzi
		Cinclus_cinclus
		Cinclus_pallasii
		Zoothera_naevia
		Catharus_ustulatus
		Catharus_fuscescens
		Catharus_minimus
		Catharus_guttatus
		Hylocichla_mustelina
		Turdus_viscivorus
		Turdus_philomelos
		Turdus_merula
		Turdus_grayi
		Turdus_albicollis
		Turdus_cardis
		Turdus_torquatus
		Turdus_pilaris
		Turdus_migratorius
		Turdus_iliacus
		Turdus_helleri
		Sialia_sialis
		Sialia_currucoides
		Sialia_mexicana
		Myadestes_palmeri
		Erithacus_rubecula
		Phoenicurus_phoenicurus
		Phoenicurus_ochruros
		Myrmecocichla_aethiops
		Oenanthe_oenanthe
		Saxicola_torquatus
		Saxicola_rubetra
		Ficedula_hypoleuca
		Ficedula_albicollis
		Ficedula_semitorquata
		Ficedula_parva
		Ficedula_zanthopygia
		Luscinia_megarhynchos
		Luscinia_luscinia
		Luscinia_svecica
		Dioptrornis_fischeri
		Melaenornis_pammelaina
		Melaenornis_edolioides
		Sigelus_silens
		Empidornis_semipartitus
		Namibornis_herero
		Myioparus_plumbeus
		Myioparus_griseigularis
		Bradornis_infuscatus
		Bradornis_pallidus
		Bradornis_mariquensis
		Bradornis_microrhynchus
		Muscicapa_caerulescens
		Muscicapa_comitata
		Muscicapa_epulata
		Muscicapa_striata
		Muscicapa_cassini
		Muscicapa_adusta
		Muscicapa_sethsmithi
		Muscicapa_infuscata
		Passer_montanus
		Passer_domesticus
		Passer_rutilans
		Passer_griseus
		Petronia_petronia
		Montifringilla_nivalis
		Petronia_xanthocollis
		Dendronanthus_indicus
		Tmetothylacus_tenellus
		Macronyx_sharpei
		Macronyx_ameliae
		Macronyx_croceus
		Macronyx_capensis
		Macronyx_fuellebornii
		Macronyx_aurantiigula
		Anthus_lineiventris
		Anthus_chloris
		Anthus_leucophrys
		Anthus_lutescens
		Anthus_trivialis
		Anthus_pratensis
		Anthus_petrosus
		Anthus_spinoletta
		Anthus_crenatus
		Anthus_hoeschi
		Anthus_novaeseelandiae
		Anthus_vaalensis
		Anthus_campestris
		Anthus_similis
		Anthus_melindae
		Motacilla_capensis
		Motacilla_clara
		Motacilla_citreola
		Motacilla_flava
		Motacilla_alba
		Motacilla_madaraspatensis
		Motacilla_cinerea
		Motacilla_aguimp
		Motacilla_grandis
		Mycerobas_carnipes
		Coccothraustes_coccothraustes
		Paroreomyza_montana
		Hemignathus_munroi
		Hemignathus_virens
		Pseudonestor_xanthophrys
		Loxops_coccineus
		Vestiaria_coccinea
		Himatione_sanguinea
		Telespiza_cantans
		Telespiza_ultima
		Loxioides_bailleui
		Oreomystis_mana
		Pyrrhula_pyrrhula
		Pinicola_enucleator
		Bucanetes_githagineus
		Eremopsaltria_mongolicus
		Carpodacus_roseus
		Callacanthis_burtoni
		Carpodacus_puniceus
		Carpodacus_rubicilla
		Carpodacus_purpureus
		Carpodacus_cassinii
		Carpodacus_erythrinus
		Carpodacus_mexicanus
		Leucosticte_australis
		Leucosticte_tephrocotis
		Leucosticte_atrata
		Carpodacus_synoicus
		Carduelis_hornemanni
		Carduelis_flammea
		Loxia_curvirostra
		Loxia_scotica
		Loxia_leucoptera
		Serinus_burtoni
		Serinus_sulphuratus
		Serinus_flaviventris
		Serinus_leucopterus
		Serinus_gularis
		Serinus_albogularis
		Serinus_striolatus
		Serinus_totta
		Serinus_scotops
		Serinus_mozambicus
		Serinus_atrogularis
		Serinus_citrinipectus
		Serinus_tristriatus
		Serinus_syriacus
		Serinus_mennelli
		Serinus_serinus
		Serinus_alario
		Serinus_canicollis
		Serinus_flavivertex
		Serinus_nigriceps
		Serinus_pusillus
		Serinus_canaria
		Carduelis_cannabina
		Carduelis_flavirostris
		Carduelis_psaltria
		Carduelis_lawrencei
		Carduelis_tristis
		Carduelis_spinus
		Carduelis_pinus
		Carduelis_carduelis
		Carduelis_citrinella
		Carduelis_spinoides
		Carduelis_chloris
		Rhodopechys_obsoletus
		Rhodopechys_sanguineus
		Fringilla_coelebs
		Fringilla_teydea
		Fringilla_montifringilla
		Calcarius_mccownii
		Calcarius_pictus
		Calcarius_ornatus
		Calcarius_lapponicus
		Plectrophenax_nivalis
		Icteria_virens
		Seiurus_aurocapilla
		Vermivora_ruficapilla
		Vermivora_peregrina
		Vermivora_chrysoptera
		Vermivora_pinus
		Geothlypis_trichas
		Oporornis_formosus
		Oporornis_tolmiei
		Oporornis_philadelphia
		Protonotaria_citrea
		Limnothlypis_swainsonii
		Mniotilta_varia
		Seiurus_motacilla
		Seiurus_noveboracensis
		Wilsonia_citrina
		Dendroica_fusca
		Dendroica_castanea
		Dendroica_striata
		Dendroica_petechia
		Dendroica_pensylvanica
		Dendroica_tigrina
		Dendroica_caerulescens
		Setophaga_ruticilla
		Dendroica_adelaidae
		Dendroica_nigrescens
		Dendroica_virens
		Dendroica_townsendi
		Dendroica_discolor
		Dendroica_dominica
		Dendroica_coronata
		Dendroica_palmarum
		Parula_americana
		Dendroica_cerulea
		Dendroica_magnolia
		Wilsonia_canadensis
		Wilsonia_pusilla
		Myioborus_pictus
		Cacicus_solitarius
		Cacicus_chrysopterus
		Cacicus_uropygialis
		Cacicus_cela
		Cacicus_haemorrhous
		Clypicterus_oseryi
		Psarocolius_angustifrons
		Psarocolius_atrovirens
		Psarocolius_wagleri
		Psarocolius_viridis
		Psarocolius_bifasciatus
		Psarocolius_guatimozinus
		Nesopsar_nigerrimus
		Dives_dives
		Agelasticus_thilius
		Chrysomus_icterocephalus
		Agelaioides_badius
		Curaeus_curaeus
		Amblyramphus_holosericeus
		Agelaius_assimilis
		Agelaius_tricolor
		Agelaius_phoeniceus
		Agelaius_xanthomus
		Agelaius_humeralis
		Molothrus_rufoaxillaris
		Molothrus_aeneus
		Molothrus_ater
		Quiscalus_lugubris
		Quiscalus_major
		Quiscalus_mexicanus
		Quiscalus_quiscula
		Euphagus_carolinus
		Euphagus_cyanocephalus
		Icterus_gularis
		Icterus_galbula
		Icterus_pustulatus
		Icterus_bullockii
		Sturnella_bellicosa
		Sturnella_defilippii
		Sturnella_superciliaris
		Sturnella_loyca
		Sturnella_magna
		Sturnella_neglecta
		Dolichonyx_oryzivorus
		Xanthocephalus_xanthocephalus
		Emberiza_schoeniclus
		Emberiza_elegans
		Miliaria_calandra
		Emberiza_hortulana
		Emberiza_citrinella
		Emberiza_cirlus
		Emberiza_cia
		Emberiza_cioides
		Melophus_lathami
		Emberiza_flaviventris
		Emberiza_cabanisi
		Emberiza_capensis
		Emberiza_impetuani
		Emberiza_tahapisi
		Emberiza_striolata
		Aimophila_aestivalis
		Aimophila_botterii
		Aimophila_mystacalis
		Aimophila_humeralis
		Aimophila_carpalis
		Ammodramus_savannarum
		Arremonops_rufivirgatus
		Amphispiza_bilineata
		Aimophila_quinquestriata
		Spizella_atrogularis
		Spizella_pallida
		Spizella_passerina
		Spizella_pusilla
		Spizella_breweri
		Amphispiza_belli
		Pooecetes_gramineus
		Ammodramus_caudacutus
		Ammodramus_maritimus
		Ammodramus_leconteii
		Passerculus_sandwichensis
		Melospiza_georgiana
		Melospiza_lincolnii
		Melospiza_melodia
		Ammodramus_bairdii
		Ammodramus_henslowii
		Pipilo_aberti
		Pipilo_fuscus
		Pipilo_chlorurus
		Pipilo_erythrophthalmus
		Pipilo_maculatus
		Pezopetes_capitalis
		Junco_hyemalis
		Junco_phaeonotus
		Zonotrichia_capensis
		Zonotrichia_albicollis
		Zonotrichia_querula
		Zonotrichia_leucophrys
		Zonotrichia_atricapilla
		Passerella_iliaca
		Spizella_arborea
		Chondestes_grammacus
		Calamospiza_melanocorys
		Pheucticus_melanocephalus
		Pheucticus_ludovicianus
		Piranga_rubra
		Piranga_ludoviciana
		Piranga_olivacea
		Cardinalis_cardinalis
		Passerina_ciris
		Passerina_versicolor
		Passerina_leclancherii
		Passerina_amoena
		Passerina_caerulea
		Passerina_cyanea
		Spiza_americana
		Volatinia_jacarina
		Ramphocelus_costaricensis
		Sporophila_minuta
		Tiaris_olivaceus
		Geospiza_scandens
		Geospiza_magnirostris
		Geospiza_difficilis
		Geospiza_fuliginosa
		Geospiza_conirostris
		Geospiza_fortis
		Thraupis_episcopus
		Nesospiza_acunhae
		Prunella_modularis
		Prunella_collaris
		Anaplectes_rubriceps
		Sporopipes_frontalis
		Sporopipes_squamifrons
		Philetairus_socius
		Plocepasser_donaldsoni
		Plocepasser_mahali
		Pseudonigrita_arnaudi
		Bubalornis_albirostris
		Dinemellia_dinemelli
		Histurgops_ruficaudus
		Malimbus_coronatus
		Malimbus_malimbicus
		Malimbus_erythrogaster
		Malimbus_racheliae
		Malimbus_cassini
		Malimbus_nitens
		Malimbus_scutatus
		Malimbus_ibadanensis
		Malimbus_rubricollis
		Ploceus_benghalensis
		Ploceus_grandis
		Ploceus_princeps
		Ploceus_tricolor
		Ploceus_jacksoni
		Ploceus_pelzelni
		Ploceus_vitellinus
		Ploceus_bertrandi
		Ploceus_xanthopterus
		Ploceus_megarhynchus
		Ploceus_cucullatus
		Ploceus_preussi
		Ploceus_olivaceiceps
		Ploceus_taeniopterus
		Ploceus_melanocephalus
		Ploceus_galbula
		Ploceus_intermedius
		Ploceus_angolensis
		Ploceus_nigerrimus
		Ploceus_luteolus
		Ploceus_ocularis
		Ploceus_velatus
		Ploceus_capensis
		Ploceus_bicolor
		Ploceus_sanctithomae
		Ploceus_melanogaster
		Ploceus_baglafecht
		Ploceus_alienus
		Ploceus_nigricollis
		Ploceus_spekei
		Ploceus_heuglini
		Ploceus_xanthops
		Ploceus_superciliosus
		Ploceus_philippinus
		Quelea_cardinalis
		Quelea_quelea
		Foudia_madagascariensis
		Foudia_eminentissima
		Foudia_flavicans
		Foudia_sechellarum
		Foudia_rubra
		Euplectes_afer
		Euplectes_aureus
		Euplectes_gierowii
		Euplectes_franciscanus
		Euplectes_ardens
		Euplectes_hordeaceus
		Euplectes_orix
		Euplectes_nigroventris
		Euplectes_capensis
		Euplectes_hartlaubi
		Euplectes_jacksoni
		Euplectes_progne
		Euplectes_macroura
		Euplectes_albonotatus
		Euplectes_axillaris
		Amblyospiza_albifrons
		Taeniopygia_guttata
		Poephila_acuticauda
		Lonchura_striata
		Padda_oryzivora
		Lagonosticta_senegala
		Vidua_macroura
		Vidua_paradisaea
		Vidua_chalybeata
		Nectarinia_osea
		Nectarinia_dussumieri
		Nectarinia_coccinigaster
		Promerops_cafer
		Promerops_gurneyi
	;
END;
BEGIN TREES;
	TRANSLATE
		1	Myiarchus_crinitus,
		2	Myiarchus_cinerascens,
		3	Tyrannus_tyrannus,
		4	Pyrocephalus_rubinus,
		5	Empidonax_minimus,
		6	Empidonax_traillii,
		7	Empidonax_alnorum,
		8	Empidonax_difficilis,
		9	Empidonax_flaviventris,
		10	Empidonax_virescens,
		11	Contopus_sordidulus,
		12	Sayornis_nigricans,
		13	Sayornis_phoebe,
		14	Elaenia_chiriquensis,
		15	Oxyruncus_cristatus,
		16	Cercomacra_tyrannina,
		17	Gymnopithys_leucaspis,
		18	Conopophaga_lineata,
		19	Xenops_minutus,
		20	Automolus_ochrolaemus,
		21	Thripadectes_rufobrunneus,
		22	Automolus_rubiginosus,
		23	Cinclodes_comechingonus,
		24	Cinclodes_albidiventris,
		25	Cinclodes_fuscus,
		26	Cinclodes_antarcticus,
		27	Cinclodes_albiventris,
		28	Furnarius_rufus,
		29	Leptasthenura_yanacensis,
		30	Leptasthenura_striolata,
		31	Pseudoseisura_cristata,
		32	Pseudoseisura_lophotes,
		33	Cranioleuca_erythrops,
		34	Synallaxis_brachyura,
		35	Synallaxis_erythrothorax,
		36	Synallaxis_zimmeri,
		37	Phacellodomus_striaticollis,
		38	Phacellodomus_maculipectus,
		39	Sclerurus_caudacutus,
		40	Sclerurus_guatemalensis,
		41	Ailuroedus_crassirostris,
		42	Ailuroedus_melanotis,
		43	Scenopoeetes_dentirostris,
		44	Prionodura_newtoniana,
		45	Chlamydera_lauterbachi,
		46	Chlamydera_maculata,
		47	Chlamydera_nuchalis,
		48	Chlamydera_cerviniventris,
		49	Chlamydera_guttata,
		50	Ptilonorhynchus_violaceus,
		51	Malurus_coronatus,
		52	Malurus_pulcherrimus,
		53	Malurus_cyaneus,
		54	Malurus_splendens,
		55	Malurus_elegans,
		56	Malurus_lamberti,
		57	Malurus_amabilis,
		58	Malurus_alboscapulatus,
		59	Malurus_melanocephalus,
		60	Malurus_cyanocephalus,
		61	Malurus_leucopterus,
		62	Pardalotus_striatus,
		63	Pardalotus_punctatus,
		64	Pardalotus_quadragintus,
		65	Manorina_melanocephala,
		66	Sericornis_frontalis,
		67	Pycnoptilus_floccosus,
		68	Acanthornis_magna,
		69	Gerygone_igata,
		70	Pomatostomus_temporalis,
		71	Orthonyx_spaldingii,
		72	Notiomystis_cincta,
		73	Coracina_azurea,
		74	Lalage_tricolor,
		75	Campephaga_phoenicea,
		76	Campephaga_quiscalina,
		77	Coracina_cinerea,
		78	Vanga_curvirostris,
		79	Calicalicus_madagascariensis,
		80	Tylas_eduardi,
		81	Euryceros_prevostii,
		82	Prionops_retzii,
		83	Tephrodornis_pondicerianus,
		84	Platysteira_chalybea,
		85	Platysteira_concreta,
		86	Platysteira_cyanea,
		87	Platysteira_peltata,
		88	Platysteira_castanea,
		89	Batis_occulta,
		90	Laniarius_erythrogaster,
		91	Malaconotus_blanchoti,
		92	Tchagra_minutus,
		93	Dryoscopus_cubla,
		94	Gymnorhina_tibicen,
		95	Psophodes_olivaceus,
		96	Mohoua_albicilla,
		97	Mohoua_ochrocephala,
		98	Mohoua_novaeseelandiae,
		99	Vireo_huttoni,
		100	Vireo_vicinior,
		101	Vireo_flavifrons,
		102	Vireo_solitarius,
		103	Vireo_griseus,
		104	Vireo_bellii,
		105	Vireo_atricapilla,
		106	Vireo_olivaceus,
		107	Vireo_flavoviridis,
		108	Vireo_altiloquus,
		109	Vireo_philadelphicus,
		110	Cyclarhis_gujanensis,
		111	Lanius_nubicus,
		112	Lanius_minor,
		113	Lanius_senator,
		114	Lanius_collaris,
		115	Lanius_gubernator,
		116	Lanius_collurio,
		117	Lanius_schach,
		118	Lanius_bucephalus,
		119	Lanius_tigrinus,
		120	Lanius_dorsalis,
		121	Lanius_somalicus,
		122	Lanius_excubitor,
		123	Lanius_sphenocercus,
		124	Lanius_ludovicianus,
		125	Lanius_vittatus,
		126	Calocitta_formosa,
		127	Aphelocoma_ultramarina,
		128	Aphelocoma_californica,
		129	Aphelocoma_insularis,
		130	Aphelocoma_coerulescens,
		131	Cyanocitta_cristata,
		132	Pica_pica,
		133	Pica_nuttalli,
		134	Pica_hudsonia,
		135	Corvus_monedula,
		136	Corvus_brachyrhynchos,
		137	Corvus_rhipidurus,
		138	Corvus_corone,
		139	Perisoreus_infaustus,
		140	Perisoreus_canadensis,
		141	Pyrrhocorax_graculus,
		142	Terpsiphone_bedfordi,
		143	Terpsiphone_paradisi,
		144	Terpsiphone_atrochalybeia,
		145	Terpsiphone_viridis,
		146	Terpsiphone_corvina,
		147	Terpsiphone_rufiventer,
		148	Terpsiphone_rufocinerea,
		149	Hypothymis_azurea,
		150	Trochocercus_cyanomelas,
		151	Trochocercus_nitens,
		152	Arses_telescophthalmus,
		153	Chasiempis_sandwichensis,
		154	Grallina_cyanoleuca,
		155	Manucodia_keraudrenii,
		156	Manucodia_chalybatus,
		157	Parotia_wahnesi,
		158	Parotia_carolae,
		159	Pteridophora_alberti,
		160	Ptiloris_magnificus,
		161	Lophorina_superba,
		162	Paradisaea_minor,
		163	Cicinnurus_magnificus,
		164	Epimachus_meyeri,
		165	Epimachus_fastuosus,
		166	Epimachus_albertisi,
		167	Rhipidura_leucophrys,
		168	Dicrurus_ludwigii,
		169	Dicrurus_forficatus,
		170	Dicrurus_adsimilis,
		171	Pachycephala_pectoralis,
		172	Chaetops_frenatus,
		173	Chaetops_aurantius,
		174	Petroica_australis,
		175	Petroica_goodenovii,
		176	Petroica_macrocephala,
		177	Drymodes_brunneopygia,
		178	Eopsaltria_australis,
		179	Melanodryas_cucullata,
		180	Auriparus_flaviceps,
		181	Anthoscopus_caroli,
		182	Anthoscopus_minutus,
		183	Remiz_pendulinus,
		184	Pseudopodoces_humilis,
		185	Parus_cyanus,
		186	Parus_caeruleus,
		187	Parus_montanus,
		188	Parus_sclateri,
		189	Parus_carolinensis,
		190	Parus_rufescens,
		191	Parus_hudsonicus,
		192	Parus_cinctus,
		193	Parus_atricapillus,
		194	Parus_lugubris,
		195	Parus_leucomelas,
		196	Parus_rufonuchalis,
		197	Parus_ater,
		198	Baeolophus_inornatus,
		199	Baeolophus_bicolor,
		200	Baeolophus_atricristatus,
		201	Baeolophus_wollweberi,
		202	Parus_cristatus,
		203	Parus_palustris,
		204	Parus_major,
		205	Parus_cinerascens,
		206	Parus_albiventris,
		207	Parus_niger,
		208	Cephalopyrus_flammiceps,
		209	Stenostira_scita,
		210	Elminia_albicauda,
		211	Elminia_nigromitrata,
		212	Elminia_albonotata,
		213	Elminia_albiventris,
		214	Culicicapa_ceylonensis,
		215	Acrocephalus_bistrigiceps,
		216	Acrocephalus_melanopogon,
		217	Acrocephalus_schoenobaenus,
		218	Acrocephalus_paludicola,
		219	Acrocephalus_dumetorum,
		220	Acrocephalus_orinus,
		221	Acrocephalus_scirpaceus,
		222	Acrocephalus_baeticatus,
		223	Acrocephalus_familiaris,
		224	Acrocephalus_aequinoctialis,
		225	Acrocephalus_stentoreus,
		226	Acrocephalus_arundinaceus,
		227	Acrocephalus_sechellensis,
		228	Chloropeta_natalensis,
		229	Hippolais_polyglotta,
		230	Hippolais_icterina,
		231	Acrocephalus_palustris,
		232	Cincloramphus_cruralis,
		233	Bradypterus_sylvaticus,
		234	Bradypterus_barratti,
		235	Bradypterus_lopezi,
		236	Bradypterus_cinnamomeus,
		237	Bradypterus_baboecala,
		238	Locustella_naevia,
		239	Bradypterus_graueri,
		240	Locustella_luscinioides,
		241	Locustella_fluviatilis,
		242	Acrocephalus_luscinius,
		243	Hyliota_flavigaster,
		244	Hyliota_violacea,
		245	Hyliota_australis,
		246	Scotocerca_inquieta,
		247	Zosterops_lateralis,
		248	Yuhina_brunneiceps,
		249	Turdoides_altirostris,
		250	Turdoides_squamiceps,
		251	Garrulax_morrisonianus,
		252	Sylvia_nisoria,
		253	Sylvia_melanocephala,
		254	Sylvia_mystacea,
		255	Sylvia_cantillans,
		256	Sylvia_melanothorax,
		257	Sylvia_rueppelli,
		258	Sylvia_conspicillata,
		259	Sylvia_deserticola,
		260	Sylvia_undata,
		261	Sylvia_sarda,
		262	Sylvia_communis,
		263	Sylvia_boehmi,
		264	Sylvia_subcaerulea,
		265	Sylvia_buryi,
		266	Sylvia_hortensis,
		267	Sylvia_leucomelaena,
		268	Sylvia_curruca,
		269	Sylvia_nana,
		270	Sylvia_atricapilla,
		271	Sylvia_borin,
		272	Chamaea_fasciata,
		273	Paradoxornis_webbianus,
		274	Hypergerus_atriceps,
		275	Cisticola_robustus,
		276	Cisticola_cinereolus,
		277	Cisticola_juncidis,
		278	Cisticola_ayresii,
		279	Cisticola_tinniens,
		280	Cisticola_exilis,
		281	Cisticola_brunnescens,
		282	Cisticola_anonymus,
		283	Eremomela_icteropygialis,
		284	Apalis_thoracica,
		285	Camaroptera_superciliaris,
		286	Camaroptera_brachyura,
		287	Prinia_gracilis,
		288	Andropadus_importunus,
		289	Bleda_syndactylus,
		290	Bleda_notatus,
		291	Chlorocichla_flaviventris,
		292	Andropadus_nigriceps,
		293	Andropadus_milanjensis,
		294	Phyllastrephus_flavostriatus,
		295	Phyllastrephus_terrestris,
		296	Phyllastrephus_cabanisi,
		297	Phyllastrephus_fischeri,
		298	Phyllastrephus_debilis,
		299	Phyllastrephus_icterinus,
		300	Andropadus_gracilis,
		301	Criniger_calurus,
		302	Pycnonotus_xanthopygos,
		303	Pycnonotus_sinensis,
		304	Pycnonotus_barbatus,
		305	Pycnonotus_nigricans,
		306	Pycnonotus_capensis,
		307	Hypsipetes_olivaceus,
		308	Ixos_amaurotis,
		309	Alophoixus_finschii,
		310	Pholidornis_rushiae,
		311	Cettia_cetti,
		312	Cettia_fortipes,
		313	Phylloscopus_humei,
		314	Phylloscopus_fuscatus,
		315	Phylloscopus_sindianus,
		316	Phylloscopus_collybita,
		317	Phylloscopus_trochilus,
		318	Phylloscopus_bonelli,
		319	Phylloscopus_sibilatrix,
		320	Phylloscopus_ruficapilla,
		321	Phylloscopus_umbrovirens,
		322	Phylloscopus_nitidus,
		323	Psaltriparus_minimus,
		324	Riparia_riparia,
		325	Progne_subis,
		326	Tachycineta_bicolor,
		327	Tachycineta_thalassina,
		328	Tachycineta_albilinea,
		329	Delichon_urbicum,
		330	Hirundo_rustica,
		331	Hirundo_semirufa,
		332	Hirundo_ariel,
		333	Petrochelidon_pyrrhonota,
		334	Petrochelidon_fulva,
		335	Bradypterus_victorini,
		336	Melocichla_mentalis,
		337	Sphenoeacus_afer,
		338	Sylvietta_virens,
		339	Sylvietta_brachyura,
		340	Sylvietta_whytii,
		341	Sylvietta_rufescens,
		342	Sylvietta_denti,
		343	Nicator_chloris,
		344	Nicator_gularis,
		345	Panurus_biarmicus,
		346	Eremopterix_verticalis,
		347	Eremopterix_leucotis,
		348	Eremopterix_leucopareia,
		349	Eremopterix_australis,
		350	Eremopterix_nigriceps,
		351	Heteromirafra_ruddi,
		352	Certhilauda_erythrochlamys,
		353	Certhilauda_chuana,
		354	Certhilauda_subcoronata,
		355	Certhilauda_albescens,
		356	Certhilauda_burra,
		357	Certhilauda_barlowi,
		358	Ammomanes_deserti,
		359	Eremophila_alpestris,
		360	Spizocorys_conirostris,
		361	Spizocorys_fringillaris,
		362	Lullula_arborea,
		363	Galerida_cristata,
		364	Galerida_theklae,
		365	Galerida_modesta,
		366	Galerida_magnirostris,
		367	Alauda_arvensis,
		368	Alauda_razae,
		369	Melanocorypha_calandra,
		370	Eremalauda_starki,
		371	Calandrella_cinerea,
		372	Calandrella_somalica,
		373	Mirafra_sabota,
		374	Mirafra_gilletti,
		375	Mirafra_africana,
		376	Mirafra_africanoides,
		377	Mirafra_hypermetra,
		378	Mirafra_poecilosterna,
		379	Mirafra_hova,
		380	Regulus_regulus,
		381	Regulus_ignicapilla,
		382	Bombycilla_garrulus,
		383	Bombycilla_cedrorum,
		384	Phainopepla_nitens,
		385	Polioptila_dumicola,
		386	Catherpes_mexicanus,
		387	Salpinctes_obsoletus,
		388	Campylorhynchus_brunneicapillus,
		389	Campylorhynchus_griseus,
		390	Campylorhynchus_nuchalis,
		391	Cistothorus_palustris,
		392	Cistothorus_meridae,
		393	Cistothorus_platensis,
		394	Troglodytes_aedon,
		395	Troglodytes_cobbi,
		396	Troglodytes_troglodytes,
		397	Thryothorus_ludovicianus,
		398	Thryomanes_bewickii,
		399	Thryothorus_rufalbus,
		400	Thryothorus_sinaloa,
		401	Thryothorus_leucotis,
		402	Thryothorus_felix,
		403	Certhia_brachydactyla,
		404	Certhia_familiaris,
		405	Sitta_europaea,
		406	Sitta_carolinensis,
		407	Scissirostrum_dubium,
		408	Aplonis_opaca,
		409	Aplonis_dichroa,
		410	Mino_anais,
		411	Gracula_religiosa,
		412	Onychognathus_morio,
		413	Onychognathus_walleri,
		414	Onychognathus_salvadorii,
		415	Onychognathus_tristramii,
		416	Onychognathus_albirostris,
		417	Onychognathus_nabouroup,
		418	Onychognathus_tenuirostris,
		419	Lamprotornis_corruscus,
		420	Lamprotornis_purpureiceps,
		421	Lamprotornis_australis,
		422	Lamprotornis_mevesii,
		423	Cosmopsarus_unicolor,
		424	Lamprotornis_purpuroptera,
		425	Lamprotornis_caudatus,
		426	Lamprotornis_splendidus,
		427	Cosmopsarus_regius,
		428	Lamprotornis_superbus,
		429	Lamprotornis_pulcher,
		430	Spreo_bicolor,
		431	Spreo_fischeri,
		432	Lamprotornis_nitens,
		433	Lamprotornis_chalybaeus,
		434	Speculipastor_bicolor,
		435	Saroglossa_spiloptera,
		436	Cinnyricinclus_leucogaster,
		437	Creatophora_cinerea,
		438	Leucopsar_rothschildi,
		439	Sturnus_malabaricus,
		440	Sturnus_pagodarum,
		441	Acridotheres_cristatellus,
		442	Acridotheres_fuscus,
		443	Acridotheres_ginginianus,
		444	Acridotheres_tristis,
		445	Sturnus_philippensis,
		446	Sturnus_sturninus,
		447	Sturnus_contra,
		448	Sturnus_roseus,
		449	Sturnus_unicolor,
		450	Sturnus_vulgaris,
		451	Mimus_patagonicus,
		452	Mimus_thenca,
		453	Mimus_polyglottos,
		454	Mimus_gilvus,
		455	Mimus_longicaudatus,
		456	Mimus_parvulus,
		457	Mimus_gundlachii,
		458	Oreoscoptes_montanus,
		459	Toxostoma_bendirei,
		460	Toxostoma_lecontei,
		461	Toxostoma_crissale,
		462	Toxostoma_curvirostre,
		463	Toxostoma_rufum,
		464	Toxostoma_longirostre,
		465	Dumetella_carolinensis,
		466	Buphagus_africanus,
		467	Buphagus_erythrorhynchus,
		468	Cinclus_mexicanus,
		469	Cinclus_schulzi,
		470	Cinclus_cinclus,
		471	Cinclus_pallasii,
		472	Zoothera_naevia,
		473	Catharus_ustulatus,
		474	Catharus_fuscescens,
		475	Catharus_minimus,
		476	Catharus_guttatus,
		477	Hylocichla_mustelina,
		478	Turdus_viscivorus,
		479	Turdus_philomelos,
		480	Turdus_merula,
		481	Turdus_grayi,
		482	Turdus_albicollis,
		483	Turdus_cardis,
		484	Turdus_torquatus,
		485	Turdus_pilaris,
		486	Turdus_migratorius,
		487	Turdus_iliacus,
		488	Turdus_helleri,
		489	Sialia_sialis,
		490	Sialia_currucoides,
		491	Sialia_mexicana,
		492	Myadestes_palmeri,
		493	Erithacus_rubecula,
		494	Phoenicurus_phoenicurus,
		495	Phoenicurus_ochruros,
		496	Myrmecocichla_aethiops,
		497	Oenanthe_oenanthe,
		498	Saxicola_torquatus,
		499	Saxicola_rubetra,
		500	Ficedula_hypoleuca,
		501	Ficedula_albicollis,
		502	Ficedula_semitorquata,
		503	Ficedula_parva,
		504	Ficedula_zanthopygia,
		505	Luscinia_megarhynchos,
		506	Luscinia_luscinia,
		507	Luscinia_svecica,
		508	Dioptrornis_fischeri,
		509	Melaenornis_pammelaina,
		510	Melaenornis_edolioides,
		511	Sigelus_silens,
		512	Empidornis_semipartitus,
		513	Namibornis_herero,
		514	Myioparus_plumbeus,
		515	Myioparus_griseigularis,
		516	Bradornis_infuscatus,
		517	Bradornis_pallidus,
		518	Bradornis_mariquensis,
		519	Bradornis_microrhynchus,
		520	Muscicapa_caerulescens,
		521	Muscicapa_comitata,
		522	Muscicapa_epulata,
		523	Muscicapa_striata,
		524	Muscicapa_cassini,
		525	Muscicapa_adusta,
		526	Muscicapa_sethsmithi,
		527	Muscicapa_infuscata,
		528	Passer_montanus,
		529	Passer_domesticus,
		530	Passer_rutilans,
		531	Passer_griseus,
		532	Petronia_petronia,
		533	Montifringilla_nivalis,
		534	Petronia_xanthocollis,
		535	Dendronanthus_indicus,
		536	Tmetothylacus_tenellus,
		537	Macronyx_sharpei,
		538	Macronyx_ameliae,
		539	Macronyx_croceus,
		540	Macronyx_capensis,
		541	Macronyx_fuellebornii,
		542	Macronyx_aurantiigula,
		543	Anthus_lineiventris,
		544	Anthus_chloris,
		545	Anthus_leucophrys,
		546	Anthus_lutescens,
		547	Anthus_trivialis,
		548	Anthus_pratensis,
		549	Anthus_petrosus,
		550	Anthus_spinoletta,
		551	Anthus_crenatus,
		552	Anthus_hoeschi,
		553	Anthus_novaeseelandiae,
		554	Anthus_vaalensis,
		555	Anthus_campestris,
		556	Anthus_similis,
		557	Anthus_melindae,
		558	Motacilla_capensis,
		559	Motacilla_clara,
		560	Motacilla_citreola,
		561	Motacilla_flava,
		562	Motacilla_alba,
		563	Motacilla_madaraspatensis,
		564	Motacilla_cinerea,
		565	Motacilla_aguimp,
		566	Motacilla_grandis,
		567	Mycerobas_carnipes,
		568	Coccothraustes_coccothraustes,
		569	Paroreomyza_montana,
		570	Hemignathus_munroi,
		571	Hemignathus_virens,
		572	Pseudonestor_xanthophrys,
		573	Loxops_coccineus,
		574	Vestiaria_coccinea,
		575	Himatione_sanguinea,
		576	Telespiza_cantans,
		577	Telespiza_ultima,
		578	Loxioides_bailleui,
		579	Oreomystis_mana,
		580	Pyrrhula_pyrrhula,
		581	Pinicola_enucleator,
		582	Bucanetes_githagineus,
		583	Eremopsaltria_mongolicus,
		584	Carpodacus_roseus,
		585	Callacanthis_burtoni,
		586	Carpodacus_puniceus,
		587	Carpodacus_rubicilla,
		588	Carpodacus_purpureus,
		589	Carpodacus_cassinii,
		590	Carpodacus_erythrinus,
		591	Carpodacus_mexicanus,
		592	Leucosticte_australis,
		593	Leucosticte_tephrocotis,
		594	Leucosticte_atrata,
		595	Carpodacus_synoicus,
		596	Carduelis_hornemanni,
		597	Carduelis_flammea,
		598	Loxia_curvirostra,
		599	Loxia_scotica,
		600	Loxia_leucoptera,
		601	Serinus_burtoni,
		602	Serinus_sulphuratus,
		603	Serinus_flaviventris,
		604	Serinus_leucopterus,
		605	Serinus_gularis,
		606	Serinus_albogularis,
		607	Serinus_striolatus,
		608	Serinus_totta,
		609	Serinus_scotops,
		610	Serinus_mozambicus,
		611	Serinus_atrogularis,
		612	Serinus_citrinipectus,
		613	Serinus_tristriatus,
		614	Serinus_syriacus,
		615	Serinus_mennelli,
		616	Serinus_serinus,
		617	Serinus_alario,
		618	Serinus_canicollis,
		619	Serinus_flavivertex,
		620	Serinus_nigriceps,
		621	Serinus_pusillus,
		622	Serinus_canaria,
		623	Carduelis_cannabina,
		624	Carduelis_flavirostris,
		625	Carduelis_psaltria,
		626	Carduelis_lawrencei,
		627	Carduelis_tristis,
		628	Carduelis_spinus,
		629	Carduelis_pinus,
		630	Carduelis_carduelis,
		631	Carduelis_citrinella,
		632	Carduelis_spinoides,
		633	Carduelis_chloris,
		634	Rhodopechys_obsoletus,
		635	Rhodopechys_sanguineus,
		636	Fringilla_coelebs,
		637	Fringilla_teydea,
		638	Fringilla_montifringilla,
		639	Calcarius_mccownii,
		640	Calcarius_pictus,
		641	Calcarius_ornatus,
		642	Calcarius_lapponicus,
		643	Plectrophenax_nivalis,
		644	Icteria_virens,
		645	Seiurus_aurocapilla,
		646	Vermivora_ruficapilla,
		647	Vermivora_peregrina,
		648	Vermivora_chrysoptera,
		649	Vermivora_pinus,
		650	Geothlypis_trichas,
		651	Oporornis_formosus,
		652	Oporornis_tolmiei,
		653	Oporornis_philadelphia,
		654	Protonotaria_citrea,
		655	Limnothlypis_swainsonii,
		656	Mniotilta_varia,
		657	Seiurus_motacilla,
		658	Seiurus_noveboracensis,
		659	Wilsonia_citrina,
		660	Dendroica_fusca,
		661	Dendroica_castanea,
		662	Dendroica_striata,
		663	Dendroica_petechia,
		664	Dendroica_pensylvanica,
		665	Dendroica_tigrina,
		666	Dendroica_caerulescens,
		667	Setophaga_ruticilla,
		668	Dendroica_adelaidae,
		669	Dendroica_nigrescens,
		670	Dendroica_virens,
		671	Dendroica_townsendi,
		672	Dendroica_discolor,
		673	Dendroica_dominica,
		674	Dendroica_coronata,
		675	Dendroica_palmarum,
		676	Parula_americana,
		677	Dendroica_cerulea,
		678	Dendroica_magnolia,
		679	Wilsonia_canadensis,
		680	Wilsonia_pusilla,
		681	Myioborus_pictus,
		682	Cacicus_solitarius,
		683	Cacicus_chrysopterus,
		684	Cacicus_uropygialis,
		685	Cacicus_cela,
		686	Cacicus_haemorrhous,
		687	Clypicterus_oseryi,
		688	Psarocolius_angustifrons,
		689	Psarocolius_atrovirens,
		690	Psarocolius_wagleri,
		691	Psarocolius_viridis,
		692	Psarocolius_bifasciatus,
		693	Psarocolius_guatimozinus,
		694	Nesopsar_nigerrimus,
		695	Dives_dives,
		696	Agelasticus_thilius,
		697	Chrysomus_icterocephalus,
		698	Agelaioides_badius,
		699	Curaeus_curaeus,
		700	Amblyramphus_holosericeus,
		701	Agelaius_assimilis,
		702	Agelaius_tricolor,
		703	Agelaius_phoeniceus,
		704	Agelaius_xanthomus,
		705	Agelaius_humeralis,
		706	Molothrus_rufoaxillaris,
		707	Molothrus_aeneus,
		708	Molothrus_ater,
		709	Quiscalus_lugubris,
		710	Quiscalus_major,
		711	Quiscalus_mexicanus,
		712	Quiscalus_quiscula,
		713	Euphagus_carolinus,
		714	Euphagus_cyanocephalus,
		715	Icterus_gularis,
		716	Icterus_galbula,
		717	Icterus_pustulatus,
		718	Icterus_bullockii,
		719	Sturnella_bellicosa,
		720	Sturnella_defilippii,
		721	Sturnella_superciliaris,
		722	Sturnella_loyca,
		723	Sturnella_magna,
		724	Sturnella_neglecta,
		725	Dolichonyx_oryzivorus,
		726	Xanthocephalus_xanthocephalus,
		727	Emberiza_schoeniclus,
		728	Emberiza_elegans,
		729	Miliaria_calandra,
		730	Emberiza_hortulana,
		731	Emberiza_citrinella,
		732	Emberiza_cirlus,
		733	Emberiza_cia,
		734	Emberiza_cioides,
		735	Melophus_lathami,
		736	Emberiza_flaviventris,
		737	Emberiza_cabanisi,
		738	Emberiza_capensis,
		739	Emberiza_impetuani,
		740	Emberiza_tahapisi,
		741	Emberiza_striolata,
		742	Aimophila_aestivalis,
		743	Aimophila_botterii,
		744	Aimophila_mystacalis,
		745	Aimophila_humeralis,
		746	Aimophila_carpalis,
		747	Ammodramus_savannarum,
		748	Arremonops_rufivirgatus,
		749	Amphispiza_bilineata,
		750	Aimophila_quinquestriata,
		751	Spizella_atrogularis,
		752	Spizella_pallida,
		753	Spizella_passerina,
		754	Spizella_pusilla,
		755	Spizella_breweri,
		756	Amphispiza_belli,
		757	Pooecetes_gramineus,
		758	Ammodramus_caudacutus,
		759	Ammodramus_maritimus,
		760	Ammodramus_leconteii,
		761	Passerculus_sandwichensis,
		762	Melospiza_georgiana,
		763	Melospiza_lincolnii,
		764	Melospiza_melodia,
		765	Ammodramus_bairdii,
		766	Ammodramus_henslowii,
		767	Pipilo_aberti,
		768	Pipilo_fuscus,
		769	Pipilo_chlorurus,
		770	Pipilo_erythrophthalmus,
		771	Pipilo_maculatus,
		772	Pezopetes_capitalis,
		773	Junco_hyemalis,
		774	Junco_phaeonotus,
		775	Zonotrichia_capensis,
		776	Zonotrichia_albicollis,
		777	Zonotrichia_querula,
		778	Zonotrichia_leucophrys,
		779	Zonotrichia_atricapilla,
		780	Passerella_iliaca,
		781	Spizella_arborea,
		782	Chondestes_grammacus,
		783	Calamospiza_melanocorys,
		784	Pheucticus_melanocephalus,
		785	Pheucticus_ludovicianus,
		786	Piranga_rubra,
		787	Piranga_ludoviciana,
		788	Piranga_olivacea,
		789	Cardinalis_cardinalis,
		790	Passerina_ciris,
		791	Passerina_versicolor,
		792	Passerina_leclancherii,
		793	Passerina_amoena,
		794	Passerina_caerulea,
		795	Passerina_cyanea,
		796	Spiza_americana,
		797	Volatinia_jacarina,
		798	Ramphocelus_costaricensis,
		799	Sporophila_minuta,
		800	Tiaris_olivaceus,
		801	Geospiza_scandens,
		802	Geospiza_magnirostris,
		803	Geospiza_difficilis,
		804	Geospiza_fuliginosa,
		805	Geospiza_conirostris,
		806	Geospiza_fortis,
		807	Thraupis_episcopus,
		808	Nesospiza_acunhae,
		809	Prunella_modularis,
		810	Prunella_collaris,
		811	Anaplectes_rubriceps,
		812	Sporopipes_frontalis,
		813	Sporopipes_squamifrons,
		814	Philetairus_socius,
		815	Plocepasser_donaldsoni,
		816	Plocepasser_mahali,
		817	Pseudonigrita_arnaudi,
		818	Bubalornis_albirostris,
		819	Dinemellia_dinemelli,
		820	Histurgops_ruficaudus,
		821	Malimbus_coronatus,
		822	Malimbus_malimbicus,
		823	Malimbus_erythrogaster,
		824	Malimbus_racheliae,
		825	Malimbus_cassini,
		826	Malimbus_nitens,
		827	Malimbus_scutatus,
		828	Malimbus_ibadanensis,
		829	Malimbus_rubricollis,
		830	Ploceus_benghalensis,
		831	Ploceus_grandis,
		832	Ploceus_princeps,
		833	Ploceus_tricolor,
		834	Ploceus_jacksoni,
		835	Ploceus_pelzelni,
		836	Ploceus_vitellinus,
		837	Ploceus_bertrandi,
		838	Ploceus_xanthopterus,
		839	Ploceus_megarhynchus,
		840	Ploceus_cucullatus,
		841	Ploceus_preussi,
		842	Ploceus_olivaceiceps,
		843	Ploceus_taeniopterus,
		844	Ploceus_melanocephalus,
		845	Ploceus_galbula,
		846	Ploceus_intermedius,
		847	Ploceus_angolensis,
		848	Ploceus_nigerrimus,
		849	Ploceus_luteolus,
		850	Ploceus_ocularis,
		851	Ploceus_velatus,
		852	Ploceus_capensis,
		853	Ploceus_bicolor,
		854	Ploceus_sanctithomae,
		855	Ploceus_melanogaster,
		856	Ploceus_baglafecht,
		857	Ploceus_alienus,
		858	Ploceus_nigricollis,
		859	Ploceus_spekei,
		860	Ploceus_heuglini,
		861	Ploceus_xanthops,
		862	Ploceus_superciliosus,
		863	Ploceus_philippinus,
		864	Quelea_cardinalis,
		865	Quelea_quelea,
		866	Foudia_madagascariensis,
		867	Foudia_eminentissima,
		868	Foudia_flavicans,
		869	Foudia_sechellarum,
		870	Foudia_rubra,
		871	Euplectes_afer,
		872	Euplectes_aureus,
		873	Euplectes_gierowii,
		874	Euplectes_franciscanus,
		875	Euplectes_ardens,
		876	Euplectes_hordeaceus,
		877	Euplectes_orix,
		878	Euplectes_nigroventris,
		879	Euplectes_capensis,
		880	Euplectes_hartlaubi,
		881	Euplectes_jacksoni,
		882	Euplectes_progne,
		883	Euplectes_macroura,
		884	Euplectes_albonotatus,
		885	Euplectes_axillaris,
		886	Amblyospiza_albifrons,
		887	Taeniopygia_guttata,
		888	Poephila_acuticauda,
		889	Lonchura_striata,
		890	Padda_oryzivora,
		891	Lagonosticta_senegala,
		892	Vidua_macroura,
		893	Vidua_paradisaea,
		894	Vidua_chalybeata,
		895	Nectarinia_osea,
		896	Nectarinia_dussumieri,
		897	Nectarinia_coccinigaster,
		898	Promerops_cafer,
		899	Promerops_gurneyi
	;
	TREE * UNTITLED = [&R] (((((((1:1.622430436,2:1.622430437):23.1968182,3:24.81924864):4.402282018,(4:28.84063601,(((((5:10.05599042,(6:3.447589731,7:3.447589731):6.608400691):2.508942327,(8:6.449627597,9:6.449627596):6.115305153):2.378309612,10:14.94324236):0.1715447329,11:15.11478709):0.5474756507,(12:2.36060447,13:2.36060447):13.30165828):13.17837327):0.3808946392):5.674660214,14:34.89619087):17…
END;
