# Supplementary material for: Polygyny is linked to accelerated birdsong evolution but not to larger song repertoires
Source: Nat Commun. 2019 Feb 21;10:884. doi: 10.1038/s41467-019-08621-3 (PMC6385279; doi:10.1038/s41467-019-08621-3)
Supplement: Supplementary file 9 — Supplementary Software 1 [file 41467_2019_8621_MOESM9_ESM.zip › Final Revision Code/MacOnly BayesTraits Code/samplematezillaHack40.nex]

#NEXUS
[R-package APE, Thu Jan 11 18:46:48 2018]
BEGIN TAXA;
	DIMENSIONS NTAX = 899;
	TAXLABELS
		Sayornis_nigricans
		Sayornis_phoebe
		Empidonax_minimus
		Empidonax_traillii
		Empidonax_alnorum
		Empidonax_flaviventris
		Empidonax_difficilis
		Empidonax_virescens
		Contopus_sordidulus
		Pyrocephalus_rubinus
		Tyrannus_tyrannus
		Myiarchus_cinerascens
		Myiarchus_crinitus
		Elaenia_chiriquensis
		Oxyruncus_cristatus
		Cercomacra_tyrannina
		Gymnopithys_leucaspis
		Conopophaga_lineata
		Xenops_minutus
		Automolus_ochrolaemus
		Thripadectes_rufobrunneus
		Automolus_rubiginosus
		Cinclodes_fuscus
		Cinclodes_antarcticus
		Cinclodes_comechingonus
		Cinclodes_albidiventris
		Cinclodes_albiventris
		Furnarius_rufus
		Leptasthenura_striolata
		Leptasthenura_yanacensis
		Pseudoseisura_lophotes
		Pseudoseisura_cristata
		Cranioleuca_erythrops
		Synallaxis_zimmeri
		Synallaxis_erythrothorax
		Synallaxis_brachyura
		Phacellodomus_maculipectus
		Phacellodomus_striaticollis
		Sclerurus_guatemalensis
		Sclerurus_caudacutus
		Ptilonorhynchus_violaceus
		Chlamydera_cerviniventris
		Chlamydera_nuchalis
		Chlamydera_maculata
		Chlamydera_guttata
		Chlamydera_lauterbachi
		Ailuroedus_crassirostris
		Ailuroedus_melanotis
		Scenopoeetes_dentirostris
		Prionodura_newtoniana
		Malurus_melanocephalus
		Malurus_leucopterus
		Malurus_cyanocephalus
		Malurus_alboscapulatus
		Malurus_lamberti
		Malurus_amabilis
		Malurus_elegans
		Malurus_coronatus
		Malurus_cyaneus
		Malurus_pulcherrimus
		Malurus_splendens
		Pardalotus_quadragintus
		Pardalotus_punctatus
		Pardalotus_striatus
		Manorina_melanocephala
		Sericornis_frontalis
		Pycnoptilus_floccosus
		Acanthornis_magna
		Gerygone_igata
		Pomatostomus_temporalis
		Orthonyx_spaldingii
		Notiomystis_cincta
		Lalage_tricolor
		Coracina_azurea
		Campephaga_quiscalina
		Campephaga_phoenicea
		Coracina_cinerea
		Malaconotus_blanchoti
		Tchagra_minutus
		Dryoscopus_cubla
		Laniarius_erythrogaster
		Platysteira_castanea
		Platysteira_chalybea
		Platysteira_concreta
		Platysteira_cyanea
		Platysteira_peltata
		Batis_occulta
		Tephrodornis_pondicerianus
		Prionops_retzii
		Tylas_eduardi
		Calicalicus_madagascariensis
		Vanga_curvirostris
		Euryceros_prevostii
		Gymnorhina_tibicen
		Psophodes_olivaceus
		Mohoua_novaeseelandiae
		Mohoua_albicilla
		Mohoua_ochrocephala
		Manucodia_keraudrenii
		Manucodia_chalybatus
		Parotia_wahnesi
		Parotia_carolae
		Pteridophora_alberti
		Paradisaea_minor
		Cicinnurus_magnificus
		Epimachus_meyeri
		Epimachus_fastuosus
		Epimachus_albertisi
		Ptiloris_magnificus
		Lophorina_superba
		Terpsiphone_viridis
		Terpsiphone_paradisi
		Terpsiphone_bedfordi
		Terpsiphone_rufocinerea
		Terpsiphone_corvina
		Terpsiphone_atrochalybeia
		Terpsiphone_rufiventer
		Hypothymis_azurea
		Trochocercus_cyanomelas
		Trochocercus_nitens
		Arses_telescophthalmus
		Chasiempis_sandwichensis
		Grallina_cyanoleuca
		Rhipidura_leucophrys
		Lanius_nubicus
		Lanius_collaris
		Lanius_minor
		Lanius_senator
		Lanius_tigrinus
		Lanius_vittatus
		Lanius_collurio
		Lanius_schach
		Lanius_bucephalus
		Lanius_gubernator
		Lanius_dorsalis
		Lanius_somalicus
		Lanius_excubitor
		Lanius_sphenocercus
		Lanius_ludovicianus
		Calocitta_formosa
		Cyanocitta_cristata
		Aphelocoma_ultramarina
		Aphelocoma_californica
		Aphelocoma_insularis
		Aphelocoma_coerulescens
		Pica_pica
		Pica_nuttalli
		Pica_hudsonia
		Corvus_monedula
		Corvus_corone
		Corvus_brachyrhynchos
		Corvus_rhipidurus
		Perisoreus_infaustus
		Perisoreus_canadensis
		Pyrrhocorax_graculus
		Dicrurus_forficatus
		Dicrurus_adsimilis
		Dicrurus_ludwigii
		Vireo_solitarius
		Vireo_flavifrons
		Vireo_vicinior
		Vireo_huttoni
		Vireo_bellii
		Vireo_atricapilla
		Vireo_griseus
		Vireo_altiloquus
		Vireo_flavoviridis
		Vireo_olivaceus
		Vireo_philadelphicus
		Cyclarhis_gujanensis
		Pachycephala_pectoralis
		Chaetops_frenatus
		Chaetops_aurantius
		Petroica_macrocephala
		Petroica_australis
		Petroica_goodenovii
		Melanodryas_cucullata
		Eopsaltria_australis
		Drymodes_brunneopygia
		Stenostira_scita
		Culicicapa_ceylonensis
		Elminia_albicauda
		Elminia_albiventris
		Elminia_albonotata
		Elminia_nigromitrata
		Parus_cyanus
		Parus_caeruleus
		Parus_major
		Parus_palustris
		Parus_albiventris
		Parus_niger
		Parus_cinerascens
		Parus_cinctus
		Parus_hudsonicus
		Parus_rufescens
		Parus_sclateri
		Parus_carolinensis
		Parus_atricapillus
		Parus_montanus
		Parus_lugubris
		Parus_leucomelas
		Parus_ater
		Parus_rufonuchalis
		Baeolophus_wollweberi
		Baeolophus_inornatus
		Baeolophus_bicolor
		Baeolophus_atricristatus
		Parus_cristatus
		Pseudopodoces_humilis
		Anthoscopus_caroli
		Anthoscopus_minutus
		Remiz_pendulinus
		Cephalopyrus_flammiceps
		Auriparus_flaviceps
		Panurus_biarmicus
		Eremopterix_nigriceps
		Eremopterix_leucopareia
		Eremopterix_australis
		Eremopterix_leucotis
		Eremopterix_verticalis
		Certhilauda_barlowi
		Certhilauda_burra
		Certhilauda_albescens
		Certhilauda_chuana
		Certhilauda_subcoronata
		Certhilauda_erythrochlamys
		Heteromirafra_ruddi
		Mirafra_hova
		Mirafra_africana
		Mirafra_africanoides
		Mirafra_hypermetra
		Mirafra_poecilosterna
		Mirafra_sabota
		Mirafra_gilletti
		Eremophila_alpestris
		Calandrella_cinerea
		Calandrella_somalica
		Melanocorypha_calandra
		Eremalauda_starki
		Spizocorys_fringillaris
		Spizocorys_conirostris
		Lullula_arborea
		Galerida_theklae
		Galerida_cristata
		Galerida_magnirostris
		Galerida_modesta
		Alauda_razae
		Alauda_arvensis
		Ammomanes_deserti
		Nicator_chloris
		Nicator_gularis
		Chloropeta_natalensis
		Acrocephalus_dumetorum
		Acrocephalus_orinus
		Acrocephalus_baeticatus
		Acrocephalus_scirpaceus
		Acrocephalus_paludicola
		Acrocephalus_luscinius
		Acrocephalus_melanopogon
		Acrocephalus_schoenobaenus
		Acrocephalus_bistrigiceps
		Acrocephalus_arundinaceus
		Acrocephalus_familiaris
		Acrocephalus_aequinoctialis
		Acrocephalus_stentoreus
		Acrocephalus_sechellensis
		Hippolais_icterina
		Hippolais_polyglotta
		Scotocerca_inquieta
		Acrocephalus_palustris
		Locustella_naevia
		Locustella_luscinioides
		Locustella_fluviatilis
		Bradypterus_graueri
		Bradypterus_sylvaticus
		Bradypterus_cinnamomeus
		Bradypterus_lopezi
		Bradypterus_barratti
		Bradypterus_baboecala
		Cincloramphus_cruralis
		Hyliota_flavigaster
		Hyliota_violacea
		Hyliota_australis
		Psaltriparus_minimus
		Pholidornis_rushiae
		Phylloscopus_ruficapilla
		Phylloscopus_umbrovirens
		Phylloscopus_nitidus
		Phylloscopus_fuscatus
		Phylloscopus_collybita
		Phylloscopus_sindianus
		Phylloscopus_trochilus
		Phylloscopus_humei
		Phylloscopus_sibilatrix
		Phylloscopus_bonelli
		Cettia_cetti
		Cettia_fortipes
		Delichon_urbicum
		Petrochelidon_pyrrhonota
		Petrochelidon_fulva
		Hirundo_ariel
		Hirundo_semirufa
		Hirundo_rustica
		Progne_subis
		Tachycineta_albilinea
		Tachycineta_thalassina
		Tachycineta_bicolor
		Riparia_riparia
		Andropadus_importunus
		Chlorocichla_flaviventris
		Andropadus_milanjensis
		Andropadus_nigriceps
		Bleda_notatus
		Bleda_syndactylus
		Andropadus_gracilis
		Criniger_calurus
		Phyllastrephus_flavostriatus
		Phyllastrephus_fischeri
		Phyllastrephus_cabanisi
		Phyllastrephus_terrestris
		Phyllastrephus_icterinus
		Phyllastrephus_debilis
		Alophoixus_finschii
		Hypsipetes_olivaceus
		Ixos_amaurotis
		Pycnonotus_barbatus
		Pycnonotus_nigricans
		Pycnonotus_capensis
		Pycnonotus_sinensis
		Pycnonotus_xanthopygos
		Hypergerus_atriceps
		Cisticola_tinniens
		Cisticola_cinereolus
		Cisticola_juncidis
		Cisticola_ayresii
		Cisticola_anonymus
		Cisticola_brunnescens
		Cisticola_robustus
		Cisticola_exilis
		Eremomela_icteropygialis
		Apalis_thoracica
		Camaroptera_superciliaris
		Camaroptera_brachyura
		Prinia_gracilis
		Zosterops_lateralis
		Yuhina_brunneiceps
		Turdoides_squamiceps
		Turdoides_altirostris
		Garrulax_morrisonianus
		Chamaea_fasciata
		Paradoxornis_webbianus
		Sylvia_nana
		Sylvia_cantillans
		Sylvia_melanocephala
		Sylvia_mystacea
		Sylvia_rueppelli
		Sylvia_melanothorax
		Sylvia_communis
		Sylvia_sarda
		Sylvia_undata
		Sylvia_deserticola
		Sylvia_conspicillata
		Sylvia_nisoria
		Sylvia_curruca
		Sylvia_buryi
		Sylvia_hortensis
		Sylvia_leucomelaena
		Sylvia_subcaerulea
		Sylvia_boehmi
		Sylvia_atricapilla
		Sylvia_borin
		Bradypterus_victorini
		Sphenoeacus_afer
		Melocichla_mentalis
		Sylvietta_denti
		Sylvietta_virens
		Sylvietta_rufescens
		Sylvietta_whytii
		Sylvietta_brachyura
		Phainopepla_nitens
		Bombycilla_cedrorum
		Bombycilla_garrulus
		Certhia_familiaris
		Certhia_brachydactyla
		Campylorhynchus_nuchalis
		Campylorhynchus_griseus
		Campylorhynchus_brunneicapillus
		Thryothorus_ludovicianus
		Thryomanes_bewickii
		Thryothorus_felix
		Thryothorus_leucotis
		Thryothorus_rufalbus
		Thryothorus_sinaloa
		Cistothorus_platensis
		Cistothorus_palustris
		Cistothorus_meridae
		Troglodytes_troglodytes
		Troglodytes_aedon
		Troglodytes_cobbi
		Catherpes_mexicanus
		Salpinctes_obsoletus
		Polioptila_dumicola
		Sitta_europaea
		Sitta_carolinensis
		Dumetella_carolinensis
		Toxostoma_bendirei
		Toxostoma_crissale
		Toxostoma_lecontei
		Toxostoma_rufum
		Toxostoma_longirostre
		Toxostoma_curvirostre
		Oreoscoptes_montanus
		Mimus_patagonicus
		Mimus_thenca
		Mimus_gundlachii
		Mimus_longicaudatus
		Mimus_polyglottos
		Mimus_gilvus
		Mimus_parvulus
		Creatophora_cinerea
		Sturnus_philippensis
		Sturnus_sturninus
		Sturnus_contra
		Acridotheres_ginginianus
		Acridotheres_tristis
		Acridotheres_cristatellus
		Acridotheres_fuscus
		Sturnus_pagodarum
		Sturnus_malabaricus
		Leucopsar_rothschildi
		Sturnus_roseus
		Sturnus_unicolor
		Sturnus_vulgaris
		Onychognathus_walleri
		Onychognathus_tristramii
		Onychognathus_albirostris
		Onychognathus_salvadorii
		Onychognathus_morio
		Onychognathus_nabouroup
		Onychognathus_tenuirostris
		Lamprotornis_purpureiceps
		Lamprotornis_corruscus
		Lamprotornis_caudatus
		Lamprotornis_purpuroptera
		Lamprotornis_australis
		Cosmopsarus_unicolor
		Lamprotornis_mevesii
		Lamprotornis_chalybaeus
		Lamprotornis_nitens
		Lamprotornis_superbus
		Lamprotornis_pulcher
		Spreo_fischeri
		Spreo_bicolor
		Cosmopsarus_regius
		Lamprotornis_splendidus
		Speculipastor_bicolor
		Saroglossa_spiloptera
		Cinnyricinclus_leucogaster
		Gracula_religiosa
		Mino_anais
		Aplonis_dichroa
		Aplonis_opaca
		Scissirostrum_dubium
		Buphagus_erythrorhynchus
		Buphagus_africanus
		Cinclus_cinclus
		Cinclus_pallasii
		Cinclus_schulzi
		Cinclus_mexicanus
		Zoothera_naevia
		Catharus_ustulatus
		Catharus_fuscescens
		Catharus_minimus
		Catharus_guttatus
		Hylocichla_mustelina
		Turdus_merula
		Turdus_iliacus
		Turdus_helleri
		Turdus_cardis
		Turdus_pilaris
		Turdus_torquatus
		Turdus_migratorius
		Turdus_grayi
		Turdus_albicollis
		Turdus_viscivorus
		Turdus_philomelos
		Sialia_sialis
		Sialia_currucoides
		Sialia_mexicana
		Myadestes_palmeri
		Bradornis_infuscatus
		Bradornis_pallidus
		Bradornis_mariquensis
		Bradornis_microrhynchus
		Namibornis_herero
		Myioparus_plumbeus
		Myioparus_griseigularis
		Melaenornis_pammelaina
		Melaenornis_edolioides
		Sigelus_silens
		Empidornis_semipartitus
		Muscicapa_caerulescens
		Muscicapa_adusta
		Muscicapa_striata
		Muscicapa_cassini
		Muscicapa_sethsmithi
		Muscicapa_epulata
		Muscicapa_comitata
		Muscicapa_infuscata
		Erithacus_rubecula
		Phoenicurus_phoenicurus
		Phoenicurus_ochruros
		Myrmecocichla_aethiops
		Oenanthe_oenanthe
		Saxicola_rubetra
		Saxicola_torquatus
		Ficedula_parva
		Ficedula_hypoleuca
		Ficedula_albicollis
		Ficedula_semitorquata
		Ficedula_zanthopygia
		Luscinia_megarhynchos
		Luscinia_luscinia
		Luscinia_svecica
		Dioptrornis_fischeri
		Regulus_ignicapilla
		Regulus_regulus
		Prunella_modularis
		Prunella_collaris
		Pseudonigrita_arnaudi
		Bubalornis_albirostris
		Foudia_eminentissima
		Foudia_rubra
		Foudia_madagascariensis
		Foudia_flavicans
		Foudia_sechellarum
		Quelea_quelea
		Quelea_cardinalis
		Euplectes_afer
		Euplectes_axillaris
		Euplectes_albonotatus
		Euplectes_hartlaubi
		Euplectes_jacksoni
		Euplectes_progne
		Euplectes_macroura
		Euplectes_capensis
		Euplectes_gierowii
		Euplectes_nigroventris
		Euplectes_orix
		Euplectes_hordeaceus
		Euplectes_ardens
		Euplectes_franciscanus
		Euplectes_aureus
		Malimbus_coronatus
		Malimbus_cassini
		Malimbus_malimbicus
		Malimbus_scutatus
		Malimbus_erythrogaster
		Malimbus_racheliae
		Malimbus_nitens
		Malimbus_rubricollis
		Malimbus_ibadanensis
		Ploceus_heuglini
		Ploceus_benghalensis
		Ploceus_philippinus
		Ploceus_preussi
		Ploceus_megarhynchus
		Ploceus_superciliosus
		Ploceus_baglafecht
		Ploceus_princeps
		Ploceus_tricolor
		Ploceus_nigerrimus
		Ploceus_melanogaster
		Ploceus_cucullatus
		Ploceus_xanthopterus
		Ploceus_melanocephalus
		Ploceus_taeniopterus
		Ploceus_spekei
		Ploceus_intermedius
		Ploceus_bicolor
		Ploceus_xanthops
		Ploceus_pelzelni
		Ploceus_angolensis
		Ploceus_ocularis
		Ploceus_capensis
		Ploceus_velatus
		Ploceus_nigricollis
		Ploceus_luteolus
		Ploceus_bertrandi
		Ploceus_grandis
		Ploceus_olivaceiceps
		Ploceus_alienus
		Ploceus_galbula
		Ploceus_vitellinus
		Ploceus_sanctithomae
		Ploceus_jacksoni
		Sporopipes_frontalis
		Sporopipes_squamifrons
		Dinemellia_dinemelli
		Philetairus_socius
		Plocepasser_donaldsoni
		Plocepasser_mahali
		Amblyospiza_albifrons
		Anaplectes_rubriceps
		Histurgops_ruficaudus
		Lagonosticta_senegala
		Padda_oryzivora
		Lonchura_striata
		Poephila_acuticauda
		Taeniopygia_guttata
		Vidua_chalybeata
		Vidua_macroura
		Vidua_paradisaea
		Petronia_xanthocollis
		Petronia_petronia
		Montifringilla_nivalis
		Passer_montanus
		Passer_domesticus
		Passer_griseus
		Passer_rutilans
		Tmetothylacus_tenellus
		Motacilla_capensis
		Motacilla_clara
		Motacilla_madaraspatensis
		Motacilla_cinerea
		Motacilla_alba
		Motacilla_flava
		Motacilla_grandis
		Motacilla_citreola
		Motacilla_aguimp
		Macronyx_fuellebornii
		Macronyx_aurantiigula
		Macronyx_sharpei
		Macronyx_croceus
		Macronyx_ameliae
		Macronyx_capensis
		Dendronanthus_indicus
		Anthus_campestris
		Anthus_leucophrys
		Anthus_chloris
		Anthus_similis
		Anthus_novaeseelandiae
		Anthus_lineiventris
		Anthus_melindae
		Anthus_hoeschi
		Anthus_lutescens
		Anthus_crenatus
		Anthus_vaalensis
		Anthus_pratensis
		Anthus_spinoletta
		Anthus_petrosus
		Anthus_trivialis
		Coccothraustes_coccothraustes
		Mycerobas_carnipes
		Pinicola_enucleator
		Pyrrhula_pyrrhula
		Eremopsaltria_mongolicus
		Bucanetes_githagineus
		Carpodacus_roseus
		Carpodacus_puniceus
		Carpodacus_rubicilla
		Carpodacus_mexicanus
		Carpodacus_erythrinus
		Carpodacus_synoicus
		Leucosticte_australis
		Leucosticte_tephrocotis
		Leucosticte_atrata
		Carpodacus_cassinii
		Callacanthis_burtoni
		Carpodacus_purpureus
		Loxioides_bailleui
		Telespiza_cantans
		Telespiza_ultima
		Hemignathus_munroi
		Hemignathus_virens
		Pseudonestor_xanthophrys
		Loxops_coccineus
		Vestiaria_coccinea
		Himatione_sanguinea
		Oreomystis_mana
		Paroreomyza_montana
		Rhodopechys_obsoletus
		Rhodopechys_sanguineus
		Carduelis_chloris
		Carduelis_spinoides
		Serinus_albogularis
		Serinus_gularis
		Serinus_sulphuratus
		Serinus_flaviventris
		Serinus_burtoni
		Serinus_nigriceps
		Serinus_totta
		Serinus_leucopterus
		Serinus_striolatus
		Serinus_syriacus
		Serinus_scotops
		Serinus_mozambicus
		Serinus_atrogularis
		Serinus_mennelli
		Serinus_citrinipectus
		Serinus_canaria
		Serinus_serinus
		Serinus_flavivertex
		Serinus_canicollis
		Serinus_alario
		Serinus_pusillus
		Serinus_tristriatus
		Carduelis_citrinella
		Carduelis_carduelis
		Carduelis_flavirostris
		Carduelis_cannabina
		Carduelis_spinus
		Carduelis_pinus
		Carduelis_tristis
		Carduelis_psaltria
		Carduelis_lawrencei
		Carduelis_hornemanni
		Carduelis_flammea
		Loxia_curvirostra
		Loxia_scotica
		Loxia_leucoptera
		Fringilla_teydea
		Fringilla_coelebs
		Fringilla_montifringilla
		Calcarius_lapponicus
		Calcarius_ornatus
		Calcarius_pictus
		Calcarius_mccownii
		Plectrophenax_nivalis
		Ramphocelus_costaricensis
		Volatinia_jacarina
		Sporophila_minuta
		Thraupis_episcopus
		Geospiza_difficilis
		Geospiza_magnirostris
		Geospiza_scandens
		Geospiza_fuliginosa
		Geospiza_conirostris
		Geospiza_fortis
		Tiaris_olivaceus
		Nesospiza_acunhae
		Pheucticus_ludovicianus
		Pheucticus_melanocephalus
		Passerina_amoena
		Passerina_caerulea
		Passerina_cyanea
		Passerina_ciris
		Passerina_versicolor
		Passerina_leclancherii
		Spiza_americana
		Piranga_rubra
		Piranga_ludoviciana
		Piranga_olivacea
		Cardinalis_cardinalis
		Icteria_virens
		Seiurus_aurocapilla
		Wilsonia_citrina
		Dendroica_adelaidae
		Dendroica_virens
		Dendroica_townsendi
		Dendroica_nigrescens
		Dendroica_discolor
		Dendroica_dominica
		Dendroica_coronata
		Dendroica_palmarum
		Dendroica_caerulescens
		Setophaga_ruticilla
		Parula_americana
		Dendroica_tigrina
		Dendroica_cerulea
		Dendroica_castanea
		Dendroica_striata
		Dendroica_fusca
		Dendroica_petechia
		Dendroica_pensylvanica
		Dendroica_magnolia
		Wilsonia_canadensis
		Wilsonia_pusilla
		Myioborus_pictus
		Mniotilta_varia
		Seiurus_motacilla
		Seiurus_noveboracensis
		Vermivora_ruficapilla
		Vermivora_peregrina
		Vermivora_chrysoptera
		Vermivora_pinus
		Oporornis_formosus
		Oporornis_tolmiei
		Oporornis_philadelphia
		Geothlypis_trichas
		Protonotaria_citrea
		Limnothlypis_swainsonii
		Nesopsar_nigerrimus
		Dives_dives
		Euphagus_carolinus
		Euphagus_cyanocephalus
		Quiscalus_lugubris
		Quiscalus_mexicanus
		Quiscalus_major
		Quiscalus_quiscula
		Agelaius_xanthomus
		Agelaius_humeralis
		Agelaius_phoeniceus
		Agelaius_assimilis
		Agelaius_tricolor
		Molothrus_aeneus
		Molothrus_ater
		Molothrus_rufoaxillaris
		Agelasticus_thilius
		Agelaioides_badius
		Chrysomus_icterocephalus
		Amblyramphus_holosericeus
		Curaeus_curaeus
		Cacicus_solitarius
		Cacicus_cela
		Cacicus_haemorrhous
		Clypicterus_oseryi
		Cacicus_uropygialis
		Cacicus_chrysopterus
		Psarocolius_guatimozinus
		Psarocolius_wagleri
		Psarocolius_angustifrons
		Psarocolius_atrovirens
		Psarocolius_bifasciatus
		Psarocolius_viridis
		Icterus_gularis
		Icterus_pustulatus
		Icterus_bullockii
		Icterus_galbula
		Sturnella_neglecta
		Sturnella_magna
		Sturnella_defilippii
		Sturnella_loyca
		Sturnella_superciliaris
		Sturnella_bellicosa
		Dolichonyx_oryzivorus
		Xanthocephalus_xanthocephalus
		Melophus_lathami
		Miliaria_calandra
		Emberiza_citrinella
		Emberiza_cirlus
		Emberiza_hortulana
		Emberiza_cioides
		Emberiza_cia
		Emberiza_elegans
		Emberiza_schoeniclus
		Emberiza_cabanisi
		Emberiza_flaviventris
		Emberiza_capensis
		Emberiza_tahapisi
		Emberiza_impetuani
		Emberiza_striolata
		Calamospiza_melanocorys
		Chondestes_grammacus
		Spizella_arborea
		Passerella_iliaca
		Junco_hyemalis
		Junco_phaeonotus
		Zonotrichia_capensis
		Zonotrichia_albicollis
		Zonotrichia_querula
		Zonotrichia_leucophrys
		Zonotrichia_atricapilla
		Pipilo_aberti
		Pipilo_fuscus
		Pipilo_chlorurus
		Pipilo_erythrophthalmus
		Pipilo_maculatus
		Pezopetes_capitalis
		Pooecetes_gramineus
		Ammodramus_caudacutus
		Ammodramus_maritimus
		Ammodramus_leconteii
		Amphispiza_belli
		Passerculus_sandwichensis
		Ammodramus_henslowii
		Ammodramus_bairdii
		Melospiza_georgiana
		Melospiza_lincolnii
		Melospiza_melodia
		Aimophila_quinquestriata
		Amphispiza_bilineata
		Spizella_breweri
		Spizella_pusilla
		Spizella_pallida
		Spizella_passerina
		Spizella_atrogularis
		Aimophila_aestivalis
		Aimophila_botterii
		Aimophila_mystacalis
		Aimophila_humeralis
		Ammodramus_savannarum
		Arremonops_rufivirgatus
		Aimophila_carpalis
		Nectarinia_coccinigaster
		Nectarinia_dussumieri
		Nectarinia_osea
		Promerops_gurneyi
		Promerops_cafer
	;
END;
BEGIN TREES;
	TRANSLATE
		1	Sayornis_nigricans,
		2	Sayornis_phoebe,
		3	Empidonax_minimus,
		4	Empidonax_traillii,
		5	Empidonax_alnorum,
		6	Empidonax_flaviventris,
		7	Empidonax_difficilis,
		8	Empidonax_virescens,
		9	Contopus_sordidulus,
		10	Pyrocephalus_rubinus,
		11	Tyrannus_tyrannus,
		12	Myiarchus_cinerascens,
		13	Myiarchus_crinitus,
		14	Elaenia_chiriquensis,
		15	Oxyruncus_cristatus,
		16	Cercomacra_tyrannina,
		17	Gymnopithys_leucaspis,
		18	Conopophaga_lineata,
		19	Xenops_minutus,
		20	Automolus_ochrolaemus,
		21	Thripadectes_rufobrunneus,
		22	Automolus_rubiginosus,
		23	Cinclodes_fuscus,
		24	Cinclodes_antarcticus,
		25	Cinclodes_comechingonus,
		26	Cinclodes_albidiventris,
		27	Cinclodes_albiventris,
		28	Furnarius_rufus,
		29	Leptasthenura_striolata,
		30	Leptasthenura_yanacensis,
		31	Pseudoseisura_lophotes,
		32	Pseudoseisura_cristata,
		33	Cranioleuca_erythrops,
		34	Synallaxis_zimmeri,
		35	Synallaxis_erythrothorax,
		36	Synallaxis_brachyura,
		37	Phacellodomus_maculipectus,
		38	Phacellodomus_striaticollis,
		39	Sclerurus_guatemalensis,
		40	Sclerurus_caudacutus,
		41	Ptilonorhynchus_violaceus,
		42	Chlamydera_cerviniventris,
		43	Chlamydera_nuchalis,
		44	Chlamydera_maculata,
		45	Chlamydera_guttata,
		46	Chlamydera_lauterbachi,
		47	Ailuroedus_crassirostris,
		48	Ailuroedus_melanotis,
		49	Scenopoeetes_dentirostris,
		50	Prionodura_newtoniana,
		51	Malurus_melanocephalus,
		52	Malurus_leucopterus,
		53	Malurus_cyanocephalus,
		54	Malurus_alboscapulatus,
		55	Malurus_lamberti,
		56	Malurus_amabilis,
		57	Malurus_elegans,
		58	Malurus_coronatus,
		59	Malurus_cyaneus,
		60	Malurus_pulcherrimus,
		61	Malurus_splendens,
		62	Pardalotus_quadragintus,
		63	Pardalotus_punctatus,
		64	Pardalotus_striatus,
		65	Manorina_melanocephala,
		66	Sericornis_frontalis,
		67	Pycnoptilus_floccosus,
		68	Acanthornis_magna,
		69	Gerygone_igata,
		70	Pomatostomus_temporalis,
		71	Orthonyx_spaldingii,
		72	Notiomystis_cincta,
		73	Lalage_tricolor,
		74	Coracina_azurea,
		75	Campephaga_quiscalina,
		76	Campephaga_phoenicea,
		77	Coracina_cinerea,
		78	Malaconotus_blanchoti,
		79	Tchagra_minutus,
		80	Dryoscopus_cubla,
		81	Laniarius_erythrogaster,
		82	Platysteira_castanea,
		83	Platysteira_chalybea,
		84	Platysteira_concreta,
		85	Platysteira_cyanea,
		86	Platysteira_peltata,
		87	Batis_occulta,
		88	Tephrodornis_pondicerianus,
		89	Prionops_retzii,
		90	Tylas_eduardi,
		91	Calicalicus_madagascariensis,
		92	Vanga_curvirostris,
		93	Euryceros_prevostii,
		94	Gymnorhina_tibicen,
		95	Psophodes_olivaceus,
		96	Mohoua_novaeseelandiae,
		97	Mohoua_albicilla,
		98	Mohoua_ochrocephala,
		99	Manucodia_keraudrenii,
		100	Manucodia_chalybatus,
		101	Parotia_wahnesi,
		102	Parotia_carolae,
		103	Pteridophora_alberti,
		104	Paradisaea_minor,
		105	Cicinnurus_magnificus,
		106	Epimachus_meyeri,
		107	Epimachus_fastuosus,
		108	Epimachus_albertisi,
		109	Ptiloris_magnificus,
		110	Lophorina_superba,
		111	Terpsiphone_viridis,
		112	Terpsiphone_paradisi,
		113	Terpsiphone_bedfordi,
		114	Terpsiphone_rufocinerea,
		115	Terpsiphone_corvina,
		116	Terpsiphone_atrochalybeia,
		117	Terpsiphone_rufiventer,
		118	Hypothymis_azurea,
		119	Trochocercus_cyanomelas,
		120	Trochocercus_nitens,
		121	Arses_telescophthalmus,
		122	Chasiempis_sandwichensis,
		123	Grallina_cyanoleuca,
		124	Rhipidura_leucophrys,
		125	Lanius_nubicus,
		126	Lanius_collaris,
		127	Lanius_minor,
		128	Lanius_senator,
		129	Lanius_tigrinus,
		130	Lanius_vittatus,
		131	Lanius_collurio,
		132	Lanius_schach,
		133	Lanius_bucephalus,
		134	Lanius_gubernator,
		135	Lanius_dorsalis,
		136	Lanius_somalicus,
		137	Lanius_excubitor,
		138	Lanius_sphenocercus,
		139	Lanius_ludovicianus,
		140	Calocitta_formosa,
		141	Cyanocitta_cristata,
		142	Aphelocoma_ultramarina,
		143	Aphelocoma_californica,
		144	Aphelocoma_insularis,
		145	Aphelocoma_coerulescens,
		146	Pica_pica,
		147	Pica_nuttalli,
		148	Pica_hudsonia,
		149	Corvus_monedula,
		150	Corvus_corone,
		151	Corvus_brachyrhynchos,
		152	Corvus_rhipidurus,
		153	Perisoreus_infaustus,
		154	Perisoreus_canadensis,
		155	Pyrrhocorax_graculus,
		156	Dicrurus_forficatus,
		157	Dicrurus_adsimilis,
		158	Dicrurus_ludwigii,
		159	Vireo_solitarius,
		160	Vireo_flavifrons,
		161	Vireo_vicinior,
		162	Vireo_huttoni,
		163	Vireo_bellii,
		164	Vireo_atricapilla,
		165	Vireo_griseus,
		166	Vireo_altiloquus,
		167	Vireo_flavoviridis,
		168	Vireo_olivaceus,
		169	Vireo_philadelphicus,
		170	Cyclarhis_gujanensis,
		171	Pachycephala_pectoralis,
		172	Chaetops_frenatus,
		173	Chaetops_aurantius,
		174	Petroica_macrocephala,
		175	Petroica_australis,
		176	Petroica_goodenovii,
		177	Melanodryas_cucullata,
		178	Eopsaltria_australis,
		179	Drymodes_brunneopygia,
		180	Stenostira_scita,
		181	Culicicapa_ceylonensis,
		182	Elminia_albicauda,
		183	Elminia_albiventris,
		184	Elminia_albonotata,
		185	Elminia_nigromitrata,
		186	Parus_cyanus,
		187	Parus_caeruleus,
		188	Parus_major,
		189	Parus_palustris,
		190	Parus_albiventris,
		191	Parus_niger,
		192	Parus_cinerascens,
		193	Parus_cinctus,
		194	Parus_hudsonicus,
		195	Parus_rufescens,
		196	Parus_sclateri,
		197	Parus_carolinensis,
		198	Parus_atricapillus,
		199	Parus_montanus,
		200	Parus_lugubris,
		201	Parus_leucomelas,
		202	Parus_ater,
		203	Parus_rufonuchalis,
		204	Baeolophus_wollweberi,
		205	Baeolophus_inornatus,
		206	Baeolophus_bicolor,
		207	Baeolophus_atricristatus,
		208	Parus_cristatus,
		209	Pseudopodoces_humilis,
		210	Anthoscopus_caroli,
		211	Anthoscopus_minutus,
		212	Remiz_pendulinus,
		213	Cephalopyrus_flammiceps,
		214	Auriparus_flaviceps,
		215	Panurus_biarmicus,
		216	Eremopterix_nigriceps,
		217	Eremopterix_leucopareia,
		218	Eremopterix_australis,
		219	Eremopterix_leucotis,
		220	Eremopterix_verticalis,
		221	Certhilauda_barlowi,
		222	Certhilauda_burra,
		223	Certhilauda_albescens,
		224	Certhilauda_chuana,
		225	Certhilauda_subcoronata,
		226	Certhilauda_erythrochlamys,
		227	Heteromirafra_ruddi,
		228	Mirafra_hova,
		229	Mirafra_africana,
		230	Mirafra_africanoides,
		231	Mirafra_hypermetra,
		232	Mirafra_poecilosterna,
		233	Mirafra_sabota,
		234	Mirafra_gilletti,
		235	Eremophila_alpestris,
		236	Calandrella_cinerea,
		237	Calandrella_somalica,
		238	Melanocorypha_calandra,
		239	Eremalauda_starki,
		240	Spizocorys_fringillaris,
		241	Spizocorys_conirostris,
		242	Lullula_arborea,
		243	Galerida_theklae,
		244	Galerida_cristata,
		245	Galerida_magnirostris,
		246	Galerida_modesta,
		247	Alauda_razae,
		248	Alauda_arvensis,
		249	Ammomanes_deserti,
		250	Nicator_chloris,
		251	Nicator_gularis,
		252	Chloropeta_natalensis,
		253	Acrocephalus_dumetorum,
		254	Acrocephalus_orinus,
		255	Acrocephalus_baeticatus,
		256	Acrocephalus_scirpaceus,
		257	Acrocephalus_paludicola,
		258	Acrocephalus_luscinius,
		259	Acrocephalus_melanopogon,
		260	Acrocephalus_schoenobaenus,
		261	Acrocephalus_bistrigiceps,
		262	Acrocephalus_arundinaceus,
		263	Acrocephalus_familiaris,
		264	Acrocephalus_aequinoctialis,
		265	Acrocephalus_stentoreus,
		266	Acrocephalus_sechellensis,
		267	Hippolais_icterina,
		268	Hippolais_polyglotta,
		269	Scotocerca_inquieta,
		270	Acrocephalus_palustris,
		271	Locustella_naevia,
		272	Locustella_luscinioides,
		273	Locustella_fluviatilis,
		274	Bradypterus_graueri,
		275	Bradypterus_sylvaticus,
		276	Bradypterus_cinnamomeus,
		277	Bradypterus_lopezi,
		278	Bradypterus_barratti,
		279	Bradypterus_baboecala,
		280	Cincloramphus_cruralis,
		281	Hyliota_flavigaster,
		282	Hyliota_violacea,
		283	Hyliota_australis,
		284	Psaltriparus_minimus,
		285	Pholidornis_rushiae,
		286	Phylloscopus_ruficapilla,
		287	Phylloscopus_umbrovirens,
		288	Phylloscopus_nitidus,
		289	Phylloscopus_fuscatus,
		290	Phylloscopus_collybita,
		291	Phylloscopus_sindianus,
		292	Phylloscopus_trochilus,
		293	Phylloscopus_humei,
		294	Phylloscopus_sibilatrix,
		295	Phylloscopus_bonelli,
		296	Cettia_cetti,
		297	Cettia_fortipes,
		298	Delichon_urbicum,
		299	Petrochelidon_pyrrhonota,
		300	Petrochelidon_fulva,
		301	Hirundo_ariel,
		302	Hirundo_semirufa,
		303	Hirundo_rustica,
		304	Progne_subis,
		305	Tachycineta_albilinea,
		306	Tachycineta_thalassina,
		307	Tachycineta_bicolor,
		308	Riparia_riparia,
		309	Andropadus_importunus,
		310	Chlorocichla_flaviventris,
		311	Andropadus_milanjensis,
		312	Andropadus_nigriceps,
		313	Bleda_notatus,
		314	Bleda_syndactylus,
		315	Andropadus_gracilis,
		316	Criniger_calurus,
		317	Phyllastrephus_flavostriatus,
		318	Phyllastrephus_fischeri,
		319	Phyllastrephus_cabanisi,
		320	Phyllastrephus_terrestris,
		321	Phyllastrephus_icterinus,
		322	Phyllastrephus_debilis,
		323	Alophoixus_finschii,
		324	Hypsipetes_olivaceus,
		325	Ixos_amaurotis,
		326	Pycnonotus_barbatus,
		327	Pycnonotus_nigricans,
		328	Pycnonotus_capensis,
		329	Pycnonotus_sinensis,
		330	Pycnonotus_xanthopygos,
		331	Hypergerus_atriceps,
		332	Cisticola_tinniens,
		333	Cisticola_cinereolus,
		334	Cisticola_juncidis,
		335	Cisticola_ayresii,
		336	Cisticola_anonymus,
		337	Cisticola_brunnescens,
		338	Cisticola_robustus,
		339	Cisticola_exilis,
		340	Eremomela_icteropygialis,
		341	Apalis_thoracica,
		342	Camaroptera_superciliaris,
		343	Camaroptera_brachyura,
		344	Prinia_gracilis,
		345	Zosterops_lateralis,
		346	Yuhina_brunneiceps,
		347	Turdoides_squamiceps,
		348	Turdoides_altirostris,
		349	Garrulax_morrisonianus,
		350	Chamaea_fasciata,
		351	Paradoxornis_webbianus,
		352	Sylvia_nana,
		353	Sylvia_cantillans,
		354	Sylvia_melanocephala,
		355	Sylvia_mystacea,
		356	Sylvia_rueppelli,
		357	Sylvia_melanothorax,
		358	Sylvia_communis,
		359	Sylvia_sarda,
		360	Sylvia_undata,
		361	Sylvia_deserticola,
		362	Sylvia_conspicillata,
		363	Sylvia_nisoria,
		364	Sylvia_curruca,
		365	Sylvia_buryi,
		366	Sylvia_hortensis,
		367	Sylvia_leucomelaena,
		368	Sylvia_subcaerulea,
		369	Sylvia_boehmi,
		370	Sylvia_atricapilla,
		371	Sylvia_borin,
		372	Bradypterus_victorini,
		373	Sphenoeacus_afer,
		374	Melocichla_mentalis,
		375	Sylvietta_denti,
		376	Sylvietta_virens,
		377	Sylvietta_rufescens,
		378	Sylvietta_whytii,
		379	Sylvietta_brachyura,
		380	Phainopepla_nitens,
		381	Bombycilla_cedrorum,
		382	Bombycilla_garrulus,
		383	Certhia_familiaris,
		384	Certhia_brachydactyla,
		385	Campylorhynchus_nuchalis,
		386	Campylorhynchus_griseus,
		387	Campylorhynchus_brunneicapillus,
		388	Thryothorus_ludovicianus,
		389	Thryomanes_bewickii,
		390	Thryothorus_felix,
		391	Thryothorus_leucotis,
		392	Thryothorus_rufalbus,
		393	Thryothorus_sinaloa,
		394	Cistothorus_platensis,
		395	Cistothorus_palustris,
		396	Cistothorus_meridae,
		397	Troglodytes_troglodytes,
		398	Troglodytes_aedon,
		399	Troglodytes_cobbi,
		400	Catherpes_mexicanus,
		401	Salpinctes_obsoletus,
		402	Polioptila_dumicola,
		403	Sitta_europaea,
		404	Sitta_carolinensis,
		405	Dumetella_carolinensis,
		406	Toxostoma_bendirei,
		407	Toxostoma_crissale,
		408	Toxostoma_lecontei,
		409	Toxostoma_rufum,
		410	Toxostoma_longirostre,
		411	Toxostoma_curvirostre,
		412	Oreoscoptes_montanus,
		413	Mimus_patagonicus,
		414	Mimus_thenca,
		415	Mimus_gundlachii,
		416	Mimus_longicaudatus,
		417	Mimus_polyglottos,
		418	Mimus_gilvus,
		419	Mimus_parvulus,
		420	Creatophora_cinerea,
		421	Sturnus_philippensis,
		422	Sturnus_sturninus,
		423	Sturnus_contra,
		424	Acridotheres_ginginianus,
		425	Acridotheres_tristis,
		426	Acridotheres_cristatellus,
		427	Acridotheres_fuscus,
		428	Sturnus_pagodarum,
		429	Sturnus_malabaricus,
		430	Leucopsar_rothschildi,
		431	Sturnus_roseus,
		432	Sturnus_unicolor,
		433	Sturnus_vulgaris,
		434	Onychognathus_walleri,
		435	Onychognathus_tristramii,
		436	Onychognathus_albirostris,
		437	Onychognathus_salvadorii,
		438	Onychognathus_morio,
		439	Onychognathus_nabouroup,
		440	Onychognathus_tenuirostris,
		441	Lamprotornis_purpureiceps,
		442	Lamprotornis_corruscus,
		443	Lamprotornis_caudatus,
		444	Lamprotornis_purpuroptera,
		445	Lamprotornis_australis,
		446	Cosmopsarus_unicolor,
		447	Lamprotornis_mevesii,
		448	Lamprotornis_chalybaeus,
		449	Lamprotornis_nitens,
		450	Lamprotornis_superbus,
		451	Lamprotornis_pulcher,
		452	Spreo_fischeri,
		453	Spreo_bicolor,
		454	Cosmopsarus_regius,
		455	Lamprotornis_splendidus,
		456	Speculipastor_bicolor,
		457	Saroglossa_spiloptera,
		458	Cinnyricinclus_leucogaster,
		459	Gracula_religiosa,
		460	Mino_anais,
		461	Aplonis_dichroa,
		462	Aplonis_opaca,
		463	Scissirostrum_dubium,
		464	Buphagus_erythrorhynchus,
		465	Buphagus_africanus,
		466	Cinclus_cinclus,
		467	Cinclus_pallasii,
		468	Cinclus_schulzi,
		469	Cinclus_mexicanus,
		470	Zoothera_naevia,
		471	Catharus_ustulatus,
		472	Catharus_fuscescens,
		473	Catharus_minimus,
		474	Catharus_guttatus,
		475	Hylocichla_mustelina,
		476	Turdus_merula,
		477	Turdus_iliacus,
		478	Turdus_helleri,
		479	Turdus_cardis,
		480	Turdus_pilaris,
		481	Turdus_torquatus,
		482	Turdus_migratorius,
		483	Turdus_grayi,
		484	Turdus_albicollis,
		485	Turdus_viscivorus,
		486	Turdus_philomelos,
		487	Sialia_sialis,
		488	Sialia_currucoides,
		489	Sialia_mexicana,
		490	Myadestes_palmeri,
		491	Bradornis_infuscatus,
		492	Bradornis_pallidus,
		493	Bradornis_mariquensis,
		494	Bradornis_microrhynchus,
		495	Namibornis_herero,
		496	Myioparus_plumbeus,
		497	Myioparus_griseigularis,
		498	Melaenornis_pammelaina,
		499	Melaenornis_edolioides,
		500	Sigelus_silens,
		501	Empidornis_semipartitus,
		502	Muscicapa_caerulescens,
		503	Muscicapa_adusta,
		504	Muscicapa_striata,
		505	Muscicapa_cassini,
		506	Muscicapa_sethsmithi,
		507	Muscicapa_epulata,
		508	Muscicapa_comitata,
		509	Muscicapa_infuscata,
		510	Erithacus_rubecula,
		511	Phoenicurus_phoenicurus,
		512	Phoenicurus_ochruros,
		513	Myrmecocichla_aethiops,
		514	Oenanthe_oenanthe,
		515	Saxicola_rubetra,
		516	Saxicola_torquatus,
		517	Ficedula_parva,
		518	Ficedula_hypoleuca,
		519	Ficedula_albicollis,
		520	Ficedula_semitorquata,
		521	Ficedula_zanthopygia,
		522	Luscinia_megarhynchos,
		523	Luscinia_luscinia,
		524	Luscinia_svecica,
		525	Dioptrornis_fischeri,
		526	Regulus_ignicapilla,
		527	Regulus_regulus,
		528	Prunella_modularis,
		529	Prunella_collaris,
		530	Pseudonigrita_arnaudi,
		531	Bubalornis_albirostris,
		532	Foudia_eminentissima,
		533	Foudia_rubra,
		534	Foudia_madagascariensis,
		535	Foudia_flavicans,
		536	Foudia_sechellarum,
		537	Quelea_quelea,
		538	Quelea_cardinalis,
		539	Euplectes_afer,
		540	Euplectes_axillaris,
		541	Euplectes_albonotatus,
		542	Euplectes_hartlaubi,
		543	Euplectes_jacksoni,
		544	Euplectes_progne,
		545	Euplectes_macroura,
		546	Euplectes_capensis,
		547	Euplectes_gierowii,
		548	Euplectes_nigroventris,
		549	Euplectes_orix,
		550	Euplectes_hordeaceus,
		551	Euplectes_ardens,
		552	Euplectes_franciscanus,
		553	Euplectes_aureus,
		554	Malimbus_coronatus,
		555	Malimbus_cassini,
		556	Malimbus_malimbicus,
		557	Malimbus_scutatus,
		558	Malimbus_erythrogaster,
		559	Malimbus_racheliae,
		560	Malimbus_nitens,
		561	Malimbus_rubricollis,
		562	Malimbus_ibadanensis,
		563	Ploceus_heuglini,
		564	Ploceus_benghalensis,
		565	Ploceus_philippinus,
		566	Ploceus_preussi,
		567	Ploceus_megarhynchus,
		568	Ploceus_superciliosus,
		569	Ploceus_baglafecht,
		570	Ploceus_princeps,
		571	Ploceus_tricolor,
		572	Ploceus_nigerrimus,
		573	Ploceus_melanogaster,
		574	Ploceus_cucullatus,
		575	Ploceus_xanthopterus,
		576	Ploceus_melanocephalus,
		577	Ploceus_taeniopterus,
		578	Ploceus_spekei,
		579	Ploceus_intermedius,
		580	Ploceus_bicolor,
		581	Ploceus_xanthops,
		582	Ploceus_pelzelni,
		583	Ploceus_angolensis,
		584	Ploceus_ocularis,
		585	Ploceus_capensis,
		586	Ploceus_velatus,
		587	Ploceus_nigricollis,
		588	Ploceus_luteolus,
		589	Ploceus_bertrandi,
		590	Ploceus_grandis,
		591	Ploceus_olivaceiceps,
		592	Ploceus_alienus,
		593	Ploceus_galbula,
		594	Ploceus_vitellinus,
		595	Ploceus_sanctithomae,
		596	Ploceus_jacksoni,
		597	Sporopipes_frontalis,
		598	Sporopipes_squamifrons,
		599	Dinemellia_dinemelli,
		600	Philetairus_socius,
		601	Plocepasser_donaldsoni,
		602	Plocepasser_mahali,
		603	Amblyospiza_albifrons,
		604	Anaplectes_rubriceps,
		605	Histurgops_ruficaudus,
		606	Lagonosticta_senegala,
		607	Padda_oryzivora,
		608	Lonchura_striata,
		609	Poephila_acuticauda,
		610	Taeniopygia_guttata,
		611	Vidua_chalybeata,
		612	Vidua_macroura,
		613	Vidua_paradisaea,
		614	Petronia_xanthocollis,
		615	Petronia_petronia,
		616	Montifringilla_nivalis,
		617	Passer_montanus,
		618	Passer_domesticus,
		619	Passer_griseus,
		620	Passer_rutilans,
		621	Tmetothylacus_tenellus,
		622	Motacilla_capensis,
		623	Motacilla_clara,
		624	Motacilla_madaraspatensis,
		625	Motacilla_cinerea,
		626	Motacilla_alba,
		627	Motacilla_flava,
		628	Motacilla_grandis,
		629	Motacilla_citreola,
		630	Motacilla_aguimp,
		631	Macronyx_fuellebornii,
		632	Macronyx_aurantiigula,
		633	Macronyx_sharpei,
		634	Macronyx_croceus,
		635	Macronyx_ameliae,
		636	Macronyx_capensis,
		637	Dendronanthus_indicus,
		638	Anthus_campestris,
		639	Anthus_leucophrys,
		640	Anthus_chloris,
		641	Anthus_similis,
		642	Anthus_novaeseelandiae,
		643	Anthus_lineiventris,
		644	Anthus_melindae,
		645	Anthus_hoeschi,
		646	Anthus_lutescens,
		647	Anthus_crenatus,
		648	Anthus_vaalensis,
		649	Anthus_pratensis,
		650	Anthus_spinoletta,
		651	Anthus_petrosus,
		652	Anthus_trivialis,
		653	Coccothraustes_coccothraustes,
		654	Mycerobas_carnipes,
		655	Pinicola_enucleator,
		656	Pyrrhula_pyrrhula,
		657	Eremopsaltria_mongolicus,
		658	Bucanetes_githagineus,
		659	Carpodacus_roseus,
		660	Carpodacus_puniceus,
		661	Carpodacus_rubicilla,
		662	Carpodacus_mexicanus,
		663	Carpodacus_erythrinus,
		664	Carpodacus_synoicus,
		665	Leucosticte_australis,
		666	Leucosticte_tephrocotis,
		667	Leucosticte_atrata,
		668	Carpodacus_cassinii,
		669	Callacanthis_burtoni,
		670	Carpodacus_purpureus,
		671	Loxioides_bailleui,
		672	Telespiza_cantans,
		673	Telespiza_ultima,
		674	Hemignathus_munroi,
		675	Hemignathus_virens,
		676	Pseudonestor_xanthophrys,
		677	Loxops_coccineus,
		678	Vestiaria_coccinea,
		679	Himatione_sanguinea,
		680	Oreomystis_mana,
		681	Paroreomyza_montana,
		682	Rhodopechys_obsoletus,
		683	Rhodopechys_sanguineus,
		684	Carduelis_chloris,
		685	Carduelis_spinoides,
		686	Serinus_albogularis,
		687	Serinus_gularis,
		688	Serinus_sulphuratus,
		689	Serinus_flaviventris,
		690	Serinus_burtoni,
		691	Serinus_nigriceps,
		692	Serinus_totta,
		693	Serinus_leucopterus,
		694	Serinus_striolatus,
		695	Serinus_syriacus,
		696	Serinus_scotops,
		697	Serinus_mozambicus,
		698	Serinus_atrogularis,
		699	Serinus_mennelli,
		700	Serinus_citrinipectus,
		701	Serinus_canaria,
		702	Serinus_serinus,
		703	Serinus_flavivertex,
		704	Serinus_canicollis,
		705	Serinus_alario,
		706	Serinus_pusillus,
		707	Serinus_tristriatus,
		708	Carduelis_citrinella,
		709	Carduelis_carduelis,
		710	Carduelis_flavirostris,
		711	Carduelis_cannabina,
		712	Carduelis_spinus,
		713	Carduelis_pinus,
		714	Carduelis_tristis,
		715	Carduelis_psaltria,
		716	Carduelis_lawrencei,
		717	Carduelis_hornemanni,
		718	Carduelis_flammea,
		719	Loxia_curvirostra,
		720	Loxia_scotica,
		721	Loxia_leucoptera,
		722	Fringilla_teydea,
		723	Fringilla_coelebs,
		724	Fringilla_montifringilla,
		725	Calcarius_lapponicus,
		726	Calcarius_ornatus,
		727	Calcarius_pictus,
		728	Calcarius_mccownii,
		729	Plectrophenax_nivalis,
		730	Ramphocelus_costaricensis,
		731	Volatinia_jacarina,
		732	Sporophila_minuta,
		733	Thraupis_episcopus,
		734	Geospiza_difficilis,
		735	Geospiza_magnirostris,
		736	Geospiza_scandens,
		737	Geospiza_fuliginosa,
		738	Geospiza_conirostris,
		739	Geospiza_fortis,
		740	Tiaris_olivaceus,
		741	Nesospiza_acunhae,
		742	Pheucticus_ludovicianus,
		743	Pheucticus_melanocephalus,
		744	Passerina_amoena,
		745	Passerina_caerulea,
		746	Passerina_cyanea,
		747	Passerina_ciris,
		748	Passerina_versicolor,
		749	Passerina_leclancherii,
		750	Spiza_americana,
		751	Piranga_rubra,
		752	Piranga_ludoviciana,
		753	Piranga_olivacea,
		754	Cardinalis_cardinalis,
		755	Icteria_virens,
		756	Seiurus_aurocapilla,
		757	Wilsonia_citrina,
		758	Dendroica_adelaidae,
		759	Dendroica_virens,
		760	Dendroica_townsendi,
		761	Dendroica_nigrescens,
		762	Dendroica_discolor,
		763	Dendroica_dominica,
		764	Dendroica_coronata,
		765	Dendroica_palmarum,
		766	Dendroica_caerulescens,
		767	Setophaga_ruticilla,
		768	Parula_americana,
		769	Dendroica_tigrina,
		770	Dendroica_cerulea,
		771	Dendroica_castanea,
		772	Dendroica_striata,
		773	Dendroica_fusca,
		774	Dendroica_petechia,
		775	Dendroica_pensylvanica,
		776	Dendroica_magnolia,
		777	Wilsonia_canadensis,
		778	Wilsonia_pusilla,
		779	Myioborus_pictus,
		780	Mniotilta_varia,
		781	Seiurus_motacilla,
		782	Seiurus_noveboracensis,
		783	Vermivora_ruficapilla,
		784	Vermivora_peregrina,
		785	Vermivora_chrysoptera,
		786	Vermivora_pinus,
		787	Oporornis_formosus,
		788	Oporornis_tolmiei,
		789	Oporornis_philadelphia,
		790	Geothlypis_trichas,
		791	Protonotaria_citrea,
		792	Limnothlypis_swainsonii,
		793	Nesopsar_nigerrimus,
		794	Dives_dives,
		795	Euphagus_carolinus,
		796	Euphagus_cyanocephalus,
		797	Quiscalus_lugubris,
		798	Quiscalus_mexicanus,
		799	Quiscalus_major,
		800	Quiscalus_quiscula,
		801	Agelaius_xanthomus,
		802	Agelaius_humeralis,
		803	Agelaius_phoeniceus,
		804	Agelaius_assimilis,
		805	Agelaius_tricolor,
		806	Molothrus_aeneus,
		807	Molothrus_ater,
		808	Molothrus_rufoaxillaris,
		809	Agelasticus_thilius,
		810	Agelaioides_badius,
		811	Chrysomus_icterocephalus,
		812	Amblyramphus_holosericeus,
		813	Curaeus_curaeus,
		814	Cacicus_solitarius,
		815	Cacicus_cela,
		816	Cacicus_haemorrhous,
		817	Clypicterus_oseryi,
		818	Cacicus_uropygialis,
		819	Cacicus_chrysopterus,
		820	Psarocolius_guatimozinus,
		821	Psarocolius_wagleri,
		822	Psarocolius_angustifrons,
		823	Psarocolius_atrovirens,
		824	Psarocolius_bifasciatus,
		825	Psarocolius_viridis,
		826	Icterus_gularis,
		827	Icterus_pustulatus,
		828	Icterus_bullockii,
		829	Icterus_galbula,
		830	Sturnella_neglecta,
		831	Sturnella_magna,
		832	Sturnella_defilippii,
		833	Sturnella_loyca,
		834	Sturnella_superciliaris,
		835	Sturnella_bellicosa,
		836	Dolichonyx_oryzivorus,
		837	Xanthocephalus_xanthocephalus,
		838	Melophus_lathami,
		839	Miliaria_calandra,
		840	Emberiza_citrinella,
		841	Emberiza_cirlus,
		842	Emberiza_hortulana,
		843	Emberiza_cioides,
		844	Emberiza_cia,
		845	Emberiza_elegans,
		846	Emberiza_schoeniclus,
		847	Emberiza_cabanisi,
		848	Emberiza_flaviventris,
		849	Emberiza_capensis,
		850	Emberiza_tahapisi,
		851	Emberiza_impetuani,
		852	Emberiza_striolata,
		853	Calamospiza_melanocorys,
		854	Chondestes_grammacus,
		855	Spizella_arborea,
		856	Passerella_iliaca,
		857	Junco_hyemalis,
		858	Junco_phaeonotus,
		859	Zonotrichia_capensis,
		860	Zonotrichia_albicollis,
		861	Zonotrichia_querula,
		862	Zonotrichia_leucophrys,
		863	Zonotrichia_atricapilla,
		864	Pipilo_aberti,
		865	Pipilo_fuscus,
		866	Pipilo_chlorurus,
		867	Pipilo_erythrophthalmus,
		868	Pipilo_maculatus,
		869	Pezopetes_capitalis,
		870	Pooecetes_gramineus,
		871	Ammodramus_caudacutus,
		872	Ammodramus_maritimus,
		873	Ammodramus_leconteii,
		874	Amphispiza_belli,
		875	Passerculus_sandwichensis,
		876	Ammodramus_henslowii,
		877	Ammodramus_bairdii,
		878	Melospiza_georgiana,
		879	Melospiza_lincolnii,
		880	Melospiza_melodia,
		881	Aimophila_quinquestriata,
		882	Amphispiza_bilineata,
		883	Spizella_breweri,
		884	Spizella_pusilla,
		885	Spizella_pallida,
		886	Spizella_passerina,
		887	Spizella_atrogularis,
		888	Aimophila_aestivalis,
		889	Aimophila_botterii,
		890	Aimophila_mystacalis,
		891	Aimophila_humeralis,
		892	Ammodramus_savannarum,
		893	Arremonops_rufivirgatus,
		894	Aimophila_carpalis,
		895	Nectarinia_coccinigaster,
		896	Nectarinia_dussumieri,
		897	Nectarinia_osea,
		898	Promerops_gurneyi,
		899	Promerops_cafer
	;
	TREE * UNTITLED = [&R] ((((((((1:1.949428091,2:1.949428091):6.591659619,((((3:6.240613966,(4:2.35806585,5:2.35806585):3.882548116):1.008900244,(6:3.715433265,7:3.715433265):3.534080946):0.1468036603,8:7.396317871):0.01569930993,9:7.41201718):1.129070528):6.123873583,10:14.66496129):1.368719345,(11:11.73335303,(12:0.8606709527,13:0.8606709527):10.87268208):4.300327607):2.903160577,14:18.93684121):…
END;
