# Supplementary material for: Polygyny is linked to accelerated birdsong evolution but not to larger song repertoires
Source: Nat Commun. 2019 Feb 21;10:884. doi: 10.1038/s41467-019-08621-3 (PMC6385279; doi:10.1038/s41467-019-08621-3)
Supplement: Supplementary file 9 — Supplementary Software 1 [file 41467_2019_8621_MOESM9_ESM.zip › Final Revision Code/MacOnly BayesTraits Code/samplematezillaHack54.nex]

#NEXUS
[R-package APE, Thu Jan 11 18:46:51 2018]
BEGIN TAXA;
	DIMENSIONS NTAX = 899;
	TAXLABELS
		Oxyruncus_cristatus
		Myiarchus_crinitus
		Myiarchus_cinerascens
		Tyrannus_tyrannus
		Pyrocephalus_rubinus
		Contopus_sordidulus
		Empidonax_virescens
		Empidonax_minimus
		Empidonax_traillii
		Empidonax_alnorum
		Empidonax_difficilis
		Empidonax_flaviventris
		Sayornis_nigricans
		Sayornis_phoebe
		Elaenia_chiriquensis
		Gymnopithys_leucaspis
		Cercomacra_tyrannina
		Conopophaga_lineata
		Xenops_minutus
		Automolus_rubiginosus
		Thripadectes_rufobrunneus
		Automolus_ochrolaemus
		Furnarius_rufus
		Cinclodes_antarcticus
		Cinclodes_fuscus
		Cinclodes_comechingonus
		Cinclodes_albidiventris
		Cinclodes_albiventris
		Leptasthenura_yanacensis
		Leptasthenura_striolata
		Cranioleuca_erythrops
		Synallaxis_brachyura
		Synallaxis_erythrothorax
		Synallaxis_zimmeri
		Pseudoseisura_lophotes
		Pseudoseisura_cristata
		Phacellodomus_maculipectus
		Phacellodomus_striaticollis
		Sclerurus_caudacutus
		Sclerurus_guatemalensis
		Ailuroedus_melanotis
		Ailuroedus_crassirostris
		Chlamydera_maculata
		Chlamydera_guttata
		Chlamydera_lauterbachi
		Chlamydera_nuchalis
		Chlamydera_cerviniventris
		Ptilonorhynchus_violaceus
		Scenopoeetes_dentirostris
		Prionodura_newtoniana
		Malurus_cyaneus
		Malurus_splendens
		Malurus_coronatus
		Malurus_alboscapulatus
		Malurus_lamberti
		Malurus_amabilis
		Malurus_elegans
		Malurus_pulcherrimus
		Malurus_leucopterus
		Malurus_cyanocephalus
		Malurus_melanocephalus
		Pardalotus_punctatus
		Pardalotus_quadragintus
		Pardalotus_striatus
		Manorina_melanocephala
		Pycnoptilus_floccosus
		Sericornis_frontalis
		Acanthornis_magna
		Gerygone_igata
		Pomatostomus_temporalis
		Orthonyx_spaldingii
		Notiomystis_cincta
		Cyclarhis_gujanensis
		Vireo_bellii
		Vireo_atricapilla
		Vireo_griseus
		Vireo_vicinior
		Vireo_huttoni
		Vireo_flavifrons
		Vireo_solitarius
		Vireo_philadelphicus
		Vireo_altiloquus
		Vireo_olivaceus
		Vireo_flavoviridis
		Lanius_nubicus
		Lanius_tigrinus
		Lanius_vittatus
		Lanius_collurio
		Lanius_bucephalus
		Lanius_schach
		Lanius_minor
		Lanius_senator
		Lanius_collaris
		Lanius_sphenocercus
		Lanius_excubitor
		Lanius_gubernator
		Lanius_ludovicianus
		Lanius_somalicus
		Lanius_dorsalis
		Calocitta_formosa
		Cyanocitta_cristata
		Aphelocoma_ultramarina
		Aphelocoma_californica
		Aphelocoma_insularis
		Aphelocoma_coerulescens
		Pica_pica
		Pica_nuttalli
		Pica_hudsonia
		Corvus_monedula
		Corvus_rhipidurus
		Corvus_brachyrhynchos
		Corvus_corone
		Perisoreus_infaustus
		Perisoreus_canadensis
		Pyrrhocorax_graculus
		Manucodia_keraudrenii
		Manucodia_chalybatus
		Parotia_wahnesi
		Parotia_carolae
		Pteridophora_alberti
		Ptiloris_magnificus
		Lophorina_superba
		Paradisaea_minor
		Cicinnurus_magnificus
		Epimachus_meyeri
		Epimachus_fastuosus
		Epimachus_albertisi
		Terpsiphone_paradisi
		Terpsiphone_viridis
		Terpsiphone_rufiventer
		Terpsiphone_corvina
		Terpsiphone_bedfordi
		Terpsiphone_rufocinerea
		Terpsiphone_atrochalybeia
		Hypothymis_azurea
		Trochocercus_cyanomelas
		Trochocercus_nitens
		Grallina_cyanoleuca
		Chasiempis_sandwichensis
		Arses_telescophthalmus
		Rhipidura_leucophrys
		Dicrurus_ludwigii
		Dicrurus_adsimilis
		Dicrurus_forficatus
		Pachycephala_pectoralis
		Psophodes_olivaceus
		Mohoua_novaeseelandiae
		Mohoua_albicilla
		Mohoua_ochrocephala
		Platysteira_castanea
		Platysteira_chalybea
		Platysteira_concreta
		Platysteira_cyanea
		Platysteira_peltata
		Batis_occulta
		Prionops_retzii
		Tephrodornis_pondicerianus
		Euryceros_prevostii
		Vanga_curvirostris
		Tylas_eduardi
		Calicalicus_madagascariensis
		Laniarius_erythrogaster
		Malaconotus_blanchoti
		Tchagra_minutus
		Dryoscopus_cubla
		Gymnorhina_tibicen
		Campephaga_phoenicea
		Campephaga_quiscalina
		Coracina_azurea
		Lalage_tricolor
		Coracina_cinerea
		Chaetops_frenatus
		Chaetops_aurantius
		Drymodes_brunneopygia
		Eopsaltria_australis
		Melanodryas_cucullata
		Petroica_macrocephala
		Petroica_goodenovii
		Petroica_australis
		Cephalopyrus_flammiceps
		Culicicapa_ceylonensis
		Elminia_albicauda
		Elminia_albiventris
		Elminia_albonotata
		Elminia_nigromitrata
		Stenostira_scita
		Auriparus_flaviceps
		Anthoscopus_minutus
		Anthoscopus_caroli
		Remiz_pendulinus
		Parus_cyanus
		Parus_caeruleus
		Parus_albiventris
		Parus_niger
		Parus_palustris
		Parus_major
		Parus_cristatus
		Baeolophus_wollweberi
		Baeolophus_inornatus
		Baeolophus_bicolor
		Baeolophus_atricristatus
		Parus_leucomelas
		Parus_lugubris
		Parus_carolinensis
		Parus_cinctus
		Parus_hudsonicus
		Parus_rufescens
		Parus_atricapillus
		Parus_sclateri
		Parus_montanus
		Parus_cinerascens
		Parus_rufonuchalis
		Parus_ater
		Pseudopodoces_humilis
		Hyliota_flavigaster
		Hyliota_australis
		Hyliota_violacea
		Scotocerca_inquieta
		Hippolais_polyglotta
		Hippolais_icterina
		Chloropeta_natalensis
		Acrocephalus_bistrigiceps
		Acrocephalus_paludicola
		Acrocephalus_melanopogon
		Acrocephalus_schoenobaenus
		Acrocephalus_luscinius
		Acrocephalus_dumetorum
		Acrocephalus_orinus
		Acrocephalus_baeticatus
		Acrocephalus_scirpaceus
		Acrocephalus_arundinaceus
		Acrocephalus_stentoreus
		Acrocephalus_aequinoctialis
		Acrocephalus_familiaris
		Acrocephalus_sechellensis
		Acrocephalus_palustris
		Locustella_naevia
		Locustella_luscinioides
		Locustella_fluviatilis
		Bradypterus_sylvaticus
		Bradypterus_lopezi
		Bradypterus_barratti
		Bradypterus_cinnamomeus
		Bradypterus_graueri
		Bradypterus_baboecala
		Cincloramphus_cruralis
		Hypergerus_atriceps
		Cisticola_exilis
		Cisticola_juncidis
		Cisticola_tinniens
		Cisticola_brunnescens
		Cisticola_cinereolus
		Cisticola_anonymus
		Cisticola_robustus
		Cisticola_ayresii
		Camaroptera_superciliaris
		Camaroptera_brachyura
		Apalis_thoracica
		Eremomela_icteropygialis
		Prinia_gracilis
		Zosterops_lateralis
		Yuhina_brunneiceps
		Garrulax_morrisonianus
		Turdoides_squamiceps
		Turdoides_altirostris
		Sylvia_atricapilla
		Sylvia_borin
		Sylvia_nana
		Sylvia_communis
		Sylvia_undata
		Sylvia_deserticola
		Sylvia_sarda
		Sylvia_conspicillata
		Sylvia_cantillans
		Sylvia_melanocephala
		Sylvia_mystacea
		Sylvia_rueppelli
		Sylvia_melanothorax
		Sylvia_curruca
		Sylvia_leucomelaena
		Sylvia_hortensis
		Sylvia_buryi
		Sylvia_boehmi
		Sylvia_subcaerulea
		Sylvia_nisoria
		Chamaea_fasciata
		Paradoxornis_webbianus
		Andropadus_importunus
		Bleda_syndactylus
		Bleda_notatus
		Chlorocichla_flaviventris
		Andropadus_milanjensis
		Andropadus_nigriceps
		Phyllastrephus_cabanisi
		Phyllastrephus_fischeri
		Phyllastrephus_terrestris
		Phyllastrephus_debilis
		Phyllastrephus_icterinus
		Phyllastrephus_flavostriatus
		Andropadus_gracilis
		Criniger_calurus
		Pycnonotus_nigricans
		Pycnonotus_barbatus
		Pycnonotus_capensis
		Pycnonotus_sinensis
		Pycnonotus_xanthopygos
		Hypsipetes_olivaceus
		Ixos_amaurotis
		Alophoixus_finschii
		Psaltriparus_minimus
		Pholidornis_rushiae
		Cettia_cetti
		Cettia_fortipes
		Phylloscopus_humei
		Phylloscopus_fuscatus
		Phylloscopus_sindianus
		Phylloscopus_collybita
		Phylloscopus_trochilus
		Phylloscopus_sibilatrix
		Phylloscopus_bonelli
		Phylloscopus_umbrovirens
		Phylloscopus_ruficapilla
		Phylloscopus_nitidus
		Progne_subis
		Riparia_riparia
		Tachycineta_albilinea
		Tachycineta_thalassina
		Tachycineta_bicolor
		Hirundo_semirufa
		Petrochelidon_fulva
		Petrochelidon_pyrrhonota
		Hirundo_ariel
		Hirundo_rustica
		Delichon_urbicum
		Melocichla_mentalis
		Sphenoeacus_afer
		Bradypterus_victorini
		Sylvietta_denti
		Sylvietta_virens
		Sylvietta_brachyura
		Sylvietta_whytii
		Sylvietta_rufescens
		Nicator_gularis
		Nicator_chloris
		Panurus_biarmicus
		Mirafra_africana
		Mirafra_gilletti
		Mirafra_hova
		Mirafra_hypermetra
		Mirafra_africanoides
		Mirafra_poecilosterna
		Mirafra_sabota
		Melanocorypha_calandra
		Spizocorys_fringillaris
		Spizocorys_conirostris
		Heteromirafra_ruddi
		Eremalauda_starki
		Alauda_arvensis
		Alauda_razae
		Galerida_magnirostris
		Galerida_modesta
		Galerida_cristata
		Galerida_theklae
		Lullula_arborea
		Calandrella_cinerea
		Calandrella_somalica
		Eremophila_alpestris
		Eremopterix_leucotis
		Eremopterix_verticalis
		Eremopterix_nigriceps
		Eremopterix_australis
		Eremopterix_leucopareia
		Certhilauda_subcoronata
		Certhilauda_chuana
		Certhilauda_erythrochlamys
		Certhilauda_burra
		Certhilauda_barlowi
		Certhilauda_albescens
		Ammomanes_deserti
		Regulus_regulus
		Regulus_ignicapilla
		Certhia_familiaris
		Certhia_brachydactyla
		Troglodytes_aedon
		Troglodytes_troglodytes
		Troglodytes_cobbi
		Cistothorus_platensis
		Cistothorus_meridae
		Cistothorus_palustris
		Thryothorus_leucotis
		Thryothorus_sinaloa
		Thryothorus_rufalbus
		Thryothorus_felix
		Thryothorus_ludovicianus
		Thryomanes_bewickii
		Campylorhynchus_brunneicapillus
		Campylorhynchus_griseus
		Campylorhynchus_nuchalis
		Salpinctes_obsoletus
		Catherpes_mexicanus
		Polioptila_dumicola
		Sitta_europaea
		Sitta_carolinensis
		Dumetella_carolinensis
		Toxostoma_bendirei
		Toxostoma_lecontei
		Toxostoma_crissale
		Toxostoma_curvirostre
		Toxostoma_longirostre
		Toxostoma_rufum
		Oreoscoptes_montanus
		Mimus_longicaudatus
		Mimus_polyglottos
		Mimus_gilvus
		Mimus_parvulus
		Mimus_patagonicus
		Mimus_thenca
		Mimus_gundlachii
		Creatophora_cinerea
		Sturnus_roseus
		Acridotheres_ginginianus
		Acridotheres_tristis
		Acridotheres_cristatellus
		Acridotheres_fuscus
		Sturnus_pagodarum
		Sturnus_malabaricus
		Leucopsar_rothschildi
		Sturnus_philippensis
		Sturnus_sturninus
		Sturnus_contra
		Sturnus_unicolor
		Sturnus_vulgaris
		Onychognathus_tenuirostris
		Onychognathus_nabouroup
		Onychognathus_albirostris
		Onychognathus_tristramii
		Onychognathus_walleri
		Onychognathus_salvadorii
		Onychognathus_morio
		Speculipastor_bicolor
		Saroglossa_spiloptera
		Lamprotornis_corruscus
		Lamprotornis_purpureiceps
		Lamprotornis_australis
		Lamprotornis_caudatus
		Lamprotornis_purpuroptera
		Cosmopsarus_unicolor
		Lamprotornis_mevesii
		Lamprotornis_nitens
		Lamprotornis_chalybaeus
		Cosmopsarus_regius
		Lamprotornis_splendidus
		Spreo_fischeri
		Spreo_bicolor
		Lamprotornis_pulcher
		Lamprotornis_superbus
		Cinnyricinclus_leucogaster
		Gracula_religiosa
		Mino_anais
		Aplonis_dichroa
		Aplonis_opaca
		Scissirostrum_dubium
		Buphagus_erythrorhynchus
		Buphagus_africanus
		Cinclus_mexicanus
		Cinclus_schulzi
		Cinclus_cinclus
		Cinclus_pallasii
		Hylocichla_mustelina
		Catharus_ustulatus
		Catharus_fuscescens
		Catharus_minimus
		Catharus_guttatus
		Zoothera_naevia
		Turdus_philomelos
		Turdus_viscivorus
		Turdus_migratorius
		Turdus_albicollis
		Turdus_grayi
		Turdus_torquatus
		Turdus_pilaris
		Turdus_cardis
		Turdus_iliacus
		Turdus_helleri
		Turdus_merula
		Sialia_mexicana
		Sialia_currucoides
		Sialia_sialis
		Myadestes_palmeri
		Erithacus_rubecula
		Phoenicurus_ochruros
		Phoenicurus_phoenicurus
		Myrmecocichla_aethiops
		Oenanthe_oenanthe
		Saxicola_torquatus
		Saxicola_rubetra
		Ficedula_parva
		Ficedula_hypoleuca
		Ficedula_albicollis
		Ficedula_semitorquata
		Ficedula_zanthopygia
		Luscinia_megarhynchos
		Luscinia_luscinia
		Luscinia_svecica
		Dioptrornis_fischeri
		Namibornis_herero
		Melaenornis_pammelaina
		Melaenornis_edolioides
		Sigelus_silens
		Empidornis_semipartitus
		Myioparus_plumbeus
		Myioparus_griseigularis
		Bradornis_infuscatus
		Bradornis_pallidus
		Bradornis_mariquensis
		Bradornis_microrhynchus
		Muscicapa_caerulescens
		Muscicapa_striata
		Muscicapa_cassini
		Muscicapa_adusta
		Muscicapa_sethsmithi
		Muscicapa_comitata
		Muscicapa_epulata
		Muscicapa_infuscata
		Bombycilla_cedrorum
		Bombycilla_garrulus
		Phainopepla_nitens
		Prunella_modularis
		Prunella_collaris
		Petronia_petronia
		Montifringilla_nivalis
		Passer_montanus
		Passer_domesticus
		Passer_rutilans
		Passer_griseus
		Petronia_xanthocollis
		Coccothraustes_coccothraustes
		Mycerobas_carnipes
		Rhodopechys_obsoletus
		Rhodopechys_sanguineus
		Carduelis_spinoides
		Carduelis_chloris
		Carduelis_hornemanni
		Carduelis_flammea
		Loxia_scotica
		Loxia_curvirostra
		Loxia_leucoptera
		Serinus_pusillus
		Serinus_flavivertex
		Serinus_tristriatus
		Serinus_canicollis
		Serinus_alario
		Serinus_serinus
		Serinus_canaria
		Serinus_burtoni
		Serinus_totta
		Serinus_nigriceps
		Serinus_striolatus
		Serinus_syriacus
		Serinus_leucopterus
		Serinus_gularis
		Serinus_flaviventris
		Serinus_sulphuratus
		Serinus_albogularis
		Serinus_scotops
		Serinus_mennelli
		Serinus_atrogularis
		Serinus_citrinipectus
		Serinus_mozambicus
		Carduelis_flavirostris
		Carduelis_cannabina
		Carduelis_spinus
		Carduelis_pinus
		Carduelis_tristis
		Carduelis_psaltria
		Carduelis_lawrencei
		Carduelis_carduelis
		Carduelis_citrinella
		Pinicola_enucleator
		Pyrrhula_pyrrhula
		Eremopsaltria_mongolicus
		Bucanetes_githagineus
		Paroreomyza_montana
		Hemignathus_munroi
		Hemignathus_virens
		Loxioides_bailleui
		Telespiza_cantans
		Telespiza_ultima
		Vestiaria_coccinea
		Himatione_sanguinea
		Pseudonestor_xanthophrys
		Loxops_coccineus
		Oreomystis_mana
		Callacanthis_burtoni
		Carpodacus_purpureus
		Carpodacus_cassinii
		Carpodacus_rubicilla
		Carpodacus_mexicanus
		Carpodacus_erythrinus
		Leucosticte_australis
		Leucosticte_atrata
		Leucosticte_tephrocotis
		Carpodacus_synoicus
		Carpodacus_puniceus
		Carpodacus_roseus
		Fringilla_teydea
		Fringilla_coelebs
		Fringilla_montifringilla
		Calcarius_pictus
		Calcarius_ornatus
		Calcarius_mccownii
		Calcarius_lapponicus
		Plectrophenax_nivalis
		Emberiza_capensis
		Emberiza_striolata
		Emberiza_tahapisi
		Emberiza_impetuani
		Emberiza_cabanisi
		Emberiza_flaviventris
		Emberiza_elegans
		Emberiza_schoeniclus
		Melophus_lathami
		Miliaria_calandra
		Emberiza_cirlus
		Emberiza_citrinella
		Emberiza_hortulana
		Emberiza_cioides
		Emberiza_cia
		Amphispiza_bilineata
		Aimophila_quinquestriata
		Spizella_atrogularis
		Spizella_breweri
		Spizella_pusilla
		Spizella_pallida
		Spizella_passerina
		Passerella_iliaca
		Spizella_arborea
		Junco_hyemalis
		Junco_phaeonotus
		Zonotrichia_albicollis
		Zonotrichia_querula
		Zonotrichia_atricapilla
		Zonotrichia_leucophrys
		Zonotrichia_capensis
		Amphispiza_belli
		Ammodramus_bairdii
		Ammodramus_henslowii
		Melospiza_lincolnii
		Melospiza_georgiana
		Melospiza_melodia
		Passerculus_sandwichensis
		Pooecetes_gramineus
		Ammodramus_leconteii
		Ammodramus_maritimus
		Ammodramus_caudacutus
		Pipilo_fuscus
		Pipilo_aberti
		Pipilo_chlorurus
		Pipilo_maculatus
		Pipilo_erythrophthalmus
		Pezopetes_capitalis
		Arremonops_rufivirgatus
		Ammodramus_savannarum
		Aimophila_carpalis
		Aimophila_aestivalis
		Aimophila_botterii
		Aimophila_mystacalis
		Aimophila_humeralis
		Calamospiza_melanocorys
		Chondestes_grammacus
		Icterus_galbula
		Icterus_gularis
		Icterus_pustulatus
		Icterus_bullockii
		Nesopsar_nigerrimus
		Chrysomus_icterocephalus
		Agelaioides_badius
		Agelasticus_thilius
		Amblyramphus_holosericeus
		Curaeus_curaeus
		Molothrus_ater
		Molothrus_aeneus
		Molothrus_rufoaxillaris
		Agelaius_assimilis
		Agelaius_xanthomus
		Agelaius_humeralis
		Agelaius_phoeniceus
		Agelaius_tricolor
		Euphagus_carolinus
		Euphagus_cyanocephalus
		Quiscalus_lugubris
		Quiscalus_major
		Quiscalus_mexicanus
		Quiscalus_quiscula
		Dives_dives
		Cacicus_uropygialis
		Cacicus_cela
		Clypicterus_oseryi
		Cacicus_haemorrhous
		Cacicus_chrysopterus
		Cacicus_solitarius
		Psarocolius_viridis
		Psarocolius_bifasciatus
		Psarocolius_angustifrons
		Psarocolius_atrovirens
		Psarocolius_guatimozinus
		Psarocolius_wagleri
		Sturnella_bellicosa
		Sturnella_defilippii
		Sturnella_neglecta
		Sturnella_magna
		Sturnella_loyca
		Sturnella_superciliaris
		Dolichonyx_oryzivorus
		Xanthocephalus_xanthocephalus
		Icteria_virens
		Seiurus_aurocapilla
		Geothlypis_trichas
		Oporornis_formosus
		Oporornis_tolmiei
		Oporornis_philadelphia
		Protonotaria_citrea
		Limnothlypis_swainsonii
		Mniotilta_varia
		Seiurus_motacilla
		Seiurus_noveboracensis
		Vermivora_ruficapilla
		Vermivora_peregrina
		Vermivora_chrysoptera
		Vermivora_pinus
		Wilsonia_citrina
		Dendroica_cerulea
		Parula_americana
		Dendroica_adelaidae
		Dendroica_virens
		Dendroica_townsendi
		Dendroica_nigrescens
		Dendroica_discolor
		Dendroica_coronata
		Dendroica_dominica
		Dendroica_palmarum
		Dendroica_caerulescens
		Setophaga_ruticilla
		Dendroica_tigrina
		Dendroica_fusca
		Dendroica_petechia
		Dendroica_pensylvanica
		Dendroica_striata
		Dendroica_castanea
		Dendroica_magnolia
		Wilsonia_pusilla
		Wilsonia_canadensis
		Myioborus_pictus
		Spiza_americana
		Passerina_cyanea
		Passerina_leclancherii
		Passerina_ciris
		Passerina_versicolor
		Passerina_caerulea
		Passerina_amoena
		Piranga_rubra
		Piranga_olivacea
		Piranga_ludoviciana
		Cardinalis_cardinalis
		Pheucticus_ludovicianus
		Pheucticus_melanocephalus
		Nesospiza_acunhae
		Geospiza_fortis
		Geospiza_magnirostris
		Geospiza_fuliginosa
		Geospiza_conirostris
		Geospiza_scandens
		Geospiza_difficilis
		Tiaris_olivaceus
		Thraupis_episcopus
		Ramphocelus_costaricensis
		Volatinia_jacarina
		Sporophila_minuta
		Anthus_lutescens
		Anthus_melindae
		Anthus_crenatus
		Anthus_chloris
		Anthus_leucophrys
		Anthus_trivialis
		Anthus_vaalensis
		Anthus_pratensis
		Anthus_petrosus
		Anthus_spinoletta
		Anthus_lineiventris
		Anthus_novaeseelandiae
		Anthus_campestris
		Anthus_hoeschi
		Anthus_similis
		Macronyx_sharpei
		Macronyx_fuellebornii
		Macronyx_croceus
		Macronyx_ameliae
		Macronyx_capensis
		Macronyx_aurantiigula
		Dendronanthus_indicus
		Tmetothylacus_tenellus
		Motacilla_aguimp
		Motacilla_citreola
		Motacilla_flava
		Motacilla_alba
		Motacilla_madaraspatensis
		Motacilla_cinerea
		Motacilla_grandis
		Motacilla_clara
		Motacilla_capensis
		Dinemellia_dinemelli
		Amblyospiza_albifrons
		Histurgops_ruficaudus
		Philetairus_socius
		Plocepasser_donaldsoni
		Plocepasser_mahali
		Sporopipes_frontalis
		Sporopipes_squamifrons
		Pseudonigrita_arnaudi
		Bubalornis_albirostris
		Malimbus_erythrogaster
		Malimbus_scutatus
		Malimbus_coronatus
		Malimbus_rubricollis
		Malimbus_ibadanensis
		Malimbus_nitens
		Malimbus_cassini
		Malimbus_malimbicus
		Malimbus_racheliae
		Ploceus_xanthopterus
		Ploceus_nigricollis
		Ploceus_angolensis
		Ploceus_tricolor
		Ploceus_spekei
		Ploceus_princeps
		Ploceus_preussi
		Ploceus_olivaceiceps
		Ploceus_velatus
		Ploceus_capensis
		Ploceus_ocularis
		Ploceus_luteolus
		Ploceus_sanctithomae
		Ploceus_taeniopterus
		Ploceus_melanocephalus
		Ploceus_megarhynchus
		Ploceus_jacksoni
		Ploceus_pelzelni
		Ploceus_intermedius
		Ploceus_grandis
		Ploceus_cucullatus
		Ploceus_baglafecht
		Ploceus_bicolor
		Ploceus_xanthops
		Ploceus_superciliosus
		Ploceus_benghalensis
		Ploceus_melanogaster
		Ploceus_philippinus
		Ploceus_alienus
		Ploceus_bertrandi
		Ploceus_galbula
		Ploceus_nigerrimus
		Ploceus_vitellinus
		Ploceus_heuglini
		Euplectes_aureus
		Euplectes_ardens
		Euplectes_hordeaceus
		Euplectes_orix
		Euplectes_nigroventris
		Euplectes_franciscanus
		Euplectes_gierowii
		Euplectes_capensis
		Euplectes_hartlaubi
		Euplectes_jacksoni
		Euplectes_progne
		Euplectes_albonotatus
		Euplectes_axillaris
		Euplectes_macroura
		Euplectes_afer
		Quelea_cardinalis
		Quelea_quelea
		Foudia_sechellarum
		Foudia_eminentissima
		Foudia_rubra
		Foudia_madagascariensis
		Foudia_flavicans
		Anaplectes_rubriceps
		Lagonosticta_senegala
		Taeniopygia_guttata
		Poephila_acuticauda
		Lonchura_striata
		Padda_oryzivora
		Vidua_paradisaea
		Vidua_macroura
		Vidua_chalybeata
		Nectarinia_coccinigaster
		Nectarinia_dussumieri
		Nectarinia_osea
		Promerops_cafer
		Promerops_gurneyi
	;
END;
BEGIN TREES;
	TRANSLATE
		1	Oxyruncus_cristatus,
		2	Myiarchus_crinitus,
		3	Myiarchus_cinerascens,
		4	Tyrannus_tyrannus,
		5	Pyrocephalus_rubinus,
		6	Contopus_sordidulus,
		7	Empidonax_virescens,
		8	Empidonax_minimus,
		9	Empidonax_traillii,
		10	Empidonax_alnorum,
		11	Empidonax_difficilis,
		12	Empidonax_flaviventris,
		13	Sayornis_nigricans,
		14	Sayornis_phoebe,
		15	Elaenia_chiriquensis,
		16	Gymnopithys_leucaspis,
		17	Cercomacra_tyrannina,
		18	Conopophaga_lineata,
		19	Xenops_minutus,
		20	Automolus_rubiginosus,
		21	Thripadectes_rufobrunneus,
		22	Automolus_ochrolaemus,
		23	Furnarius_rufus,
		24	Cinclodes_antarcticus,
		25	Cinclodes_fuscus,
		26	Cinclodes_comechingonus,
		27	Cinclodes_albidiventris,
		28	Cinclodes_albiventris,
		29	Leptasthenura_yanacensis,
		30	Leptasthenura_striolata,
		31	Cranioleuca_erythrops,
		32	Synallaxis_brachyura,
		33	Synallaxis_erythrothorax,
		34	Synallaxis_zimmeri,
		35	Pseudoseisura_lophotes,
		36	Pseudoseisura_cristata,
		37	Phacellodomus_maculipectus,
		38	Phacellodomus_striaticollis,
		39	Sclerurus_caudacutus,
		40	Sclerurus_guatemalensis,
		41	Ailuroedus_melanotis,
		42	Ailuroedus_crassirostris,
		43	Chlamydera_maculata,
		44	Chlamydera_guttata,
		45	Chlamydera_lauterbachi,
		46	Chlamydera_nuchalis,
		47	Chlamydera_cerviniventris,
		48	Ptilonorhynchus_violaceus,
		49	Scenopoeetes_dentirostris,
		50	Prionodura_newtoniana,
		51	Malurus_cyaneus,
		52	Malurus_splendens,
		53	Malurus_coronatus,
		54	Malurus_alboscapulatus,
		55	Malurus_lamberti,
		56	Malurus_amabilis,
		57	Malurus_elegans,
		58	Malurus_pulcherrimus,
		59	Malurus_leucopterus,
		60	Malurus_cyanocephalus,
		61	Malurus_melanocephalus,
		62	Pardalotus_punctatus,
		63	Pardalotus_quadragintus,
		64	Pardalotus_striatus,
		65	Manorina_melanocephala,
		66	Pycnoptilus_floccosus,
		67	Sericornis_frontalis,
		68	Acanthornis_magna,
		69	Gerygone_igata,
		70	Pomatostomus_temporalis,
		71	Orthonyx_spaldingii,
		72	Notiomystis_cincta,
		73	Cyclarhis_gujanensis,
		74	Vireo_bellii,
		75	Vireo_atricapilla,
		76	Vireo_griseus,
		77	Vireo_vicinior,
		78	Vireo_huttoni,
		79	Vireo_flavifrons,
		80	Vireo_solitarius,
		81	Vireo_philadelphicus,
		82	Vireo_altiloquus,
		83	Vireo_olivaceus,
		84	Vireo_flavoviridis,
		85	Lanius_nubicus,
		86	Lanius_tigrinus,
		87	Lanius_vittatus,
		88	Lanius_collurio,
		89	Lanius_bucephalus,
		90	Lanius_schach,
		91	Lanius_minor,
		92	Lanius_senator,
		93	Lanius_collaris,
		94	Lanius_sphenocercus,
		95	Lanius_excubitor,
		96	Lanius_gubernator,
		97	Lanius_ludovicianus,
		98	Lanius_somalicus,
		99	Lanius_dorsalis,
		100	Calocitta_formosa,
		101	Cyanocitta_cristata,
		102	Aphelocoma_ultramarina,
		103	Aphelocoma_californica,
		104	Aphelocoma_insularis,
		105	Aphelocoma_coerulescens,
		106	Pica_pica,
		107	Pica_nuttalli,
		108	Pica_hudsonia,
		109	Corvus_monedula,
		110	Corvus_rhipidurus,
		111	Corvus_brachyrhynchos,
		112	Corvus_corone,
		113	Perisoreus_infaustus,
		114	Perisoreus_canadensis,
		115	Pyrrhocorax_graculus,
		116	Manucodia_keraudrenii,
		117	Manucodia_chalybatus,
		118	Parotia_wahnesi,
		119	Parotia_carolae,
		120	Pteridophora_alberti,
		121	Ptiloris_magnificus,
		122	Lophorina_superba,
		123	Paradisaea_minor,
		124	Cicinnurus_magnificus,
		125	Epimachus_meyeri,
		126	Epimachus_fastuosus,
		127	Epimachus_albertisi,
		128	Terpsiphone_paradisi,
		129	Terpsiphone_viridis,
		130	Terpsiphone_rufiventer,
		131	Terpsiphone_corvina,
		132	Terpsiphone_bedfordi,
		133	Terpsiphone_rufocinerea,
		134	Terpsiphone_atrochalybeia,
		135	Hypothymis_azurea,
		136	Trochocercus_cyanomelas,
		137	Trochocercus_nitens,
		138	Grallina_cyanoleuca,
		139	Chasiempis_sandwichensis,
		140	Arses_telescophthalmus,
		141	Rhipidura_leucophrys,
		142	Dicrurus_ludwigii,
		143	Dicrurus_adsimilis,
		144	Dicrurus_forficatus,
		145	Pachycephala_pectoralis,
		146	Psophodes_olivaceus,
		147	Mohoua_novaeseelandiae,
		148	Mohoua_albicilla,
		149	Mohoua_ochrocephala,
		150	Platysteira_castanea,
		151	Platysteira_chalybea,
		152	Platysteira_concreta,
		153	Platysteira_cyanea,
		154	Platysteira_peltata,
		155	Batis_occulta,
		156	Prionops_retzii,
		157	Tephrodornis_pondicerianus,
		158	Euryceros_prevostii,
		159	Vanga_curvirostris,
		160	Tylas_eduardi,
		161	Calicalicus_madagascariensis,
		162	Laniarius_erythrogaster,
		163	Malaconotus_blanchoti,
		164	Tchagra_minutus,
		165	Dryoscopus_cubla,
		166	Gymnorhina_tibicen,
		167	Campephaga_phoenicea,
		168	Campephaga_quiscalina,
		169	Coracina_azurea,
		170	Lalage_tricolor,
		171	Coracina_cinerea,
		172	Chaetops_frenatus,
		173	Chaetops_aurantius,
		174	Drymodes_brunneopygia,
		175	Eopsaltria_australis,
		176	Melanodryas_cucullata,
		177	Petroica_macrocephala,
		178	Petroica_goodenovii,
		179	Petroica_australis,
		180	Cephalopyrus_flammiceps,
		181	Culicicapa_ceylonensis,
		182	Elminia_albicauda,
		183	Elminia_albiventris,
		184	Elminia_albonotata,
		185	Elminia_nigromitrata,
		186	Stenostira_scita,
		187	Auriparus_flaviceps,
		188	Anthoscopus_minutus,
		189	Anthoscopus_caroli,
		190	Remiz_pendulinus,
		191	Parus_cyanus,
		192	Parus_caeruleus,
		193	Parus_albiventris,
		194	Parus_niger,
		195	Parus_palustris,
		196	Parus_major,
		197	Parus_cristatus,
		198	Baeolophus_wollweberi,
		199	Baeolophus_inornatus,
		200	Baeolophus_bicolor,
		201	Baeolophus_atricristatus,
		202	Parus_leucomelas,
		203	Parus_lugubris,
		204	Parus_carolinensis,
		205	Parus_cinctus,
		206	Parus_hudsonicus,
		207	Parus_rufescens,
		208	Parus_atricapillus,
		209	Parus_sclateri,
		210	Parus_montanus,
		211	Parus_cinerascens,
		212	Parus_rufonuchalis,
		213	Parus_ater,
		214	Pseudopodoces_humilis,
		215	Hyliota_flavigaster,
		216	Hyliota_australis,
		217	Hyliota_violacea,
		218	Scotocerca_inquieta,
		219	Hippolais_polyglotta,
		220	Hippolais_icterina,
		221	Chloropeta_natalensis,
		222	Acrocephalus_bistrigiceps,
		223	Acrocephalus_paludicola,
		224	Acrocephalus_melanopogon,
		225	Acrocephalus_schoenobaenus,
		226	Acrocephalus_luscinius,
		227	Acrocephalus_dumetorum,
		228	Acrocephalus_orinus,
		229	Acrocephalus_baeticatus,
		230	Acrocephalus_scirpaceus,
		231	Acrocephalus_arundinaceus,
		232	Acrocephalus_stentoreus,
		233	Acrocephalus_aequinoctialis,
		234	Acrocephalus_familiaris,
		235	Acrocephalus_sechellensis,
		236	Acrocephalus_palustris,
		237	Locustella_naevia,
		238	Locustella_luscinioides,
		239	Locustella_fluviatilis,
		240	Bradypterus_sylvaticus,
		241	Bradypterus_lopezi,
		242	Bradypterus_barratti,
		243	Bradypterus_cinnamomeus,
		244	Bradypterus_graueri,
		245	Bradypterus_baboecala,
		246	Cincloramphus_cruralis,
		247	Hypergerus_atriceps,
		248	Cisticola_exilis,
		249	Cisticola_juncidis,
		250	Cisticola_tinniens,
		251	Cisticola_brunnescens,
		252	Cisticola_cinereolus,
		253	Cisticola_anonymus,
		254	Cisticola_robustus,
		255	Cisticola_ayresii,
		256	Camaroptera_superciliaris,
		257	Camaroptera_brachyura,
		258	Apalis_thoracica,
		259	Eremomela_icteropygialis,
		260	Prinia_gracilis,
		261	Zosterops_lateralis,
		262	Yuhina_brunneiceps,
		263	Garrulax_morrisonianus,
		264	Turdoides_squamiceps,
		265	Turdoides_altirostris,
		266	Sylvia_atricapilla,
		267	Sylvia_borin,
		268	Sylvia_nana,
		269	Sylvia_communis,
		270	Sylvia_undata,
		271	Sylvia_deserticola,
		272	Sylvia_sarda,
		273	Sylvia_conspicillata,
		274	Sylvia_cantillans,
		275	Sylvia_melanocephala,
		276	Sylvia_mystacea,
		277	Sylvia_rueppelli,
		278	Sylvia_melanothorax,
		279	Sylvia_curruca,
		280	Sylvia_leucomelaena,
		281	Sylvia_hortensis,
		282	Sylvia_buryi,
		283	Sylvia_boehmi,
		284	Sylvia_subcaerulea,
		285	Sylvia_nisoria,
		286	Chamaea_fasciata,
		287	Paradoxornis_webbianus,
		288	Andropadus_importunus,
		289	Bleda_syndactylus,
		290	Bleda_notatus,
		291	Chlorocichla_flaviventris,
		292	Andropadus_milanjensis,
		293	Andropadus_nigriceps,
		294	Phyllastrephus_cabanisi,
		295	Phyllastrephus_fischeri,
		296	Phyllastrephus_terrestris,
		297	Phyllastrephus_debilis,
		298	Phyllastrephus_icterinus,
		299	Phyllastrephus_flavostriatus,
		300	Andropadus_gracilis,
		301	Criniger_calurus,
		302	Pycnonotus_nigricans,
		303	Pycnonotus_barbatus,
		304	Pycnonotus_capensis,
		305	Pycnonotus_sinensis,
		306	Pycnonotus_xanthopygos,
		307	Hypsipetes_olivaceus,
		308	Ixos_amaurotis,
		309	Alophoixus_finschii,
		310	Psaltriparus_minimus,
		311	Pholidornis_rushiae,
		312	Cettia_cetti,
		313	Cettia_fortipes,
		314	Phylloscopus_humei,
		315	Phylloscopus_fuscatus,
		316	Phylloscopus_sindianus,
		317	Phylloscopus_collybita,
		318	Phylloscopus_trochilus,
		319	Phylloscopus_sibilatrix,
		320	Phylloscopus_bonelli,
		321	Phylloscopus_umbrovirens,
		322	Phylloscopus_ruficapilla,
		323	Phylloscopus_nitidus,
		324	Progne_subis,
		325	Riparia_riparia,
		326	Tachycineta_albilinea,
		327	Tachycineta_thalassina,
		328	Tachycineta_bicolor,
		329	Hirundo_semirufa,
		330	Petrochelidon_fulva,
		331	Petrochelidon_pyrrhonota,
		332	Hirundo_ariel,
		333	Hirundo_rustica,
		334	Delichon_urbicum,
		335	Melocichla_mentalis,
		336	Sphenoeacus_afer,
		337	Bradypterus_victorini,
		338	Sylvietta_denti,
		339	Sylvietta_virens,
		340	Sylvietta_brachyura,
		341	Sylvietta_whytii,
		342	Sylvietta_rufescens,
		343	Nicator_gularis,
		344	Nicator_chloris,
		345	Panurus_biarmicus,
		346	Mirafra_africana,
		347	Mirafra_gilletti,
		348	Mirafra_hova,
		349	Mirafra_hypermetra,
		350	Mirafra_africanoides,
		351	Mirafra_poecilosterna,
		352	Mirafra_sabota,
		353	Melanocorypha_calandra,
		354	Spizocorys_fringillaris,
		355	Spizocorys_conirostris,
		356	Heteromirafra_ruddi,
		357	Eremalauda_starki,
		358	Alauda_arvensis,
		359	Alauda_razae,
		360	Galerida_magnirostris,
		361	Galerida_modesta,
		362	Galerida_cristata,
		363	Galerida_theklae,
		364	Lullula_arborea,
		365	Calandrella_cinerea,
		366	Calandrella_somalica,
		367	Eremophila_alpestris,
		368	Eremopterix_leucotis,
		369	Eremopterix_verticalis,
		370	Eremopterix_nigriceps,
		371	Eremopterix_australis,
		372	Eremopterix_leucopareia,
		373	Certhilauda_subcoronata,
		374	Certhilauda_chuana,
		375	Certhilauda_erythrochlamys,
		376	Certhilauda_burra,
		377	Certhilauda_barlowi,
		378	Certhilauda_albescens,
		379	Ammomanes_deserti,
		380	Regulus_regulus,
		381	Regulus_ignicapilla,
		382	Certhia_familiaris,
		383	Certhia_brachydactyla,
		384	Troglodytes_aedon,
		385	Troglodytes_troglodytes,
		386	Troglodytes_cobbi,
		387	Cistothorus_platensis,
		388	Cistothorus_meridae,
		389	Cistothorus_palustris,
		390	Thryothorus_leucotis,
		391	Thryothorus_sinaloa,
		392	Thryothorus_rufalbus,
		393	Thryothorus_felix,
		394	Thryothorus_ludovicianus,
		395	Thryomanes_bewickii,
		396	Campylorhynchus_brunneicapillus,
		397	Campylorhynchus_griseus,
		398	Campylorhynchus_nuchalis,
		399	Salpinctes_obsoletus,
		400	Catherpes_mexicanus,
		401	Polioptila_dumicola,
		402	Sitta_europaea,
		403	Sitta_carolinensis,
		404	Dumetella_carolinensis,
		405	Toxostoma_bendirei,
		406	Toxostoma_lecontei,
		407	Toxostoma_crissale,
		408	Toxostoma_curvirostre,
		409	Toxostoma_longirostre,
		410	Toxostoma_rufum,
		411	Oreoscoptes_montanus,
		412	Mimus_longicaudatus,
		413	Mimus_polyglottos,
		414	Mimus_gilvus,
		415	Mimus_parvulus,
		416	Mimus_patagonicus,
		417	Mimus_thenca,
		418	Mimus_gundlachii,
		419	Creatophora_cinerea,
		420	Sturnus_roseus,
		421	Acridotheres_ginginianus,
		422	Acridotheres_tristis,
		423	Acridotheres_cristatellus,
		424	Acridotheres_fuscus,
		425	Sturnus_pagodarum,
		426	Sturnus_malabaricus,
		427	Leucopsar_rothschildi,
		428	Sturnus_philippensis,
		429	Sturnus_sturninus,
		430	Sturnus_contra,
		431	Sturnus_unicolor,
		432	Sturnus_vulgaris,
		433	Onychognathus_tenuirostris,
		434	Onychognathus_nabouroup,
		435	Onychognathus_albirostris,
		436	Onychognathus_tristramii,
		437	Onychognathus_walleri,
		438	Onychognathus_salvadorii,
		439	Onychognathus_morio,
		440	Speculipastor_bicolor,
		441	Saroglossa_spiloptera,
		442	Lamprotornis_corruscus,
		443	Lamprotornis_purpureiceps,
		444	Lamprotornis_australis,
		445	Lamprotornis_caudatus,
		446	Lamprotornis_purpuroptera,
		447	Cosmopsarus_unicolor,
		448	Lamprotornis_mevesii,
		449	Lamprotornis_nitens,
		450	Lamprotornis_chalybaeus,
		451	Cosmopsarus_regius,
		452	Lamprotornis_splendidus,
		453	Spreo_fischeri,
		454	Spreo_bicolor,
		455	Lamprotornis_pulcher,
		456	Lamprotornis_superbus,
		457	Cinnyricinclus_leucogaster,
		458	Gracula_religiosa,
		459	Mino_anais,
		460	Aplonis_dichroa,
		461	Aplonis_opaca,
		462	Scissirostrum_dubium,
		463	Buphagus_erythrorhynchus,
		464	Buphagus_africanus,
		465	Cinclus_mexicanus,
		466	Cinclus_schulzi,
		467	Cinclus_cinclus,
		468	Cinclus_pallasii,
		469	Hylocichla_mustelina,
		470	Catharus_ustulatus,
		471	Catharus_fuscescens,
		472	Catharus_minimus,
		473	Catharus_guttatus,
		474	Zoothera_naevia,
		475	Turdus_philomelos,
		476	Turdus_viscivorus,
		477	Turdus_migratorius,
		478	Turdus_albicollis,
		479	Turdus_grayi,
		480	Turdus_torquatus,
		481	Turdus_pilaris,
		482	Turdus_cardis,
		483	Turdus_iliacus,
		484	Turdus_helleri,
		485	Turdus_merula,
		486	Sialia_mexicana,
		487	Sialia_currucoides,
		488	Sialia_sialis,
		489	Myadestes_palmeri,
		490	Erithacus_rubecula,
		491	Phoenicurus_ochruros,
		492	Phoenicurus_phoenicurus,
		493	Myrmecocichla_aethiops,
		494	Oenanthe_oenanthe,
		495	Saxicola_torquatus,
		496	Saxicola_rubetra,
		497	Ficedula_parva,
		498	Ficedula_hypoleuca,
		499	Ficedula_albicollis,
		500	Ficedula_semitorquata,
		501	Ficedula_zanthopygia,
		502	Luscinia_megarhynchos,
		503	Luscinia_luscinia,
		504	Luscinia_svecica,
		505	Dioptrornis_fischeri,
		506	Namibornis_herero,
		507	Melaenornis_pammelaina,
		508	Melaenornis_edolioides,
		509	Sigelus_silens,
		510	Empidornis_semipartitus,
		511	Myioparus_plumbeus,
		512	Myioparus_griseigularis,
		513	Bradornis_infuscatus,
		514	Bradornis_pallidus,
		515	Bradornis_mariquensis,
		516	Bradornis_microrhynchus,
		517	Muscicapa_caerulescens,
		518	Muscicapa_striata,
		519	Muscicapa_cassini,
		520	Muscicapa_adusta,
		521	Muscicapa_sethsmithi,
		522	Muscicapa_comitata,
		523	Muscicapa_epulata,
		524	Muscicapa_infuscata,
		525	Bombycilla_cedrorum,
		526	Bombycilla_garrulus,
		527	Phainopepla_nitens,
		528	Prunella_modularis,
		529	Prunella_collaris,
		530	Petronia_petronia,
		531	Montifringilla_nivalis,
		532	Passer_montanus,
		533	Passer_domesticus,
		534	Passer_rutilans,
		535	Passer_griseus,
		536	Petronia_xanthocollis,
		537	Coccothraustes_coccothraustes,
		538	Mycerobas_carnipes,
		539	Rhodopechys_obsoletus,
		540	Rhodopechys_sanguineus,
		541	Carduelis_spinoides,
		542	Carduelis_chloris,
		543	Carduelis_hornemanni,
		544	Carduelis_flammea,
		545	Loxia_scotica,
		546	Loxia_curvirostra,
		547	Loxia_leucoptera,
		548	Serinus_pusillus,
		549	Serinus_flavivertex,
		550	Serinus_tristriatus,
		551	Serinus_canicollis,
		552	Serinus_alario,
		553	Serinus_serinus,
		554	Serinus_canaria,
		555	Serinus_burtoni,
		556	Serinus_totta,
		557	Serinus_nigriceps,
		558	Serinus_striolatus,
		559	Serinus_syriacus,
		560	Serinus_leucopterus,
		561	Serinus_gularis,
		562	Serinus_flaviventris,
		563	Serinus_sulphuratus,
		564	Serinus_albogularis,
		565	Serinus_scotops,
		566	Serinus_mennelli,
		567	Serinus_atrogularis,
		568	Serinus_citrinipectus,
		569	Serinus_mozambicus,
		570	Carduelis_flavirostris,
		571	Carduelis_cannabina,
		572	Carduelis_spinus,
		573	Carduelis_pinus,
		574	Carduelis_tristis,
		575	Carduelis_psaltria,
		576	Carduelis_lawrencei,
		577	Carduelis_carduelis,
		578	Carduelis_citrinella,
		579	Pinicola_enucleator,
		580	Pyrrhula_pyrrhula,
		581	Eremopsaltria_mongolicus,
		582	Bucanetes_githagineus,
		583	Paroreomyza_montana,
		584	Hemignathus_munroi,
		585	Hemignathus_virens,
		586	Loxioides_bailleui,
		587	Telespiza_cantans,
		588	Telespiza_ultima,
		589	Vestiaria_coccinea,
		590	Himatione_sanguinea,
		591	Pseudonestor_xanthophrys,
		592	Loxops_coccineus,
		593	Oreomystis_mana,
		594	Callacanthis_burtoni,
		595	Carpodacus_purpureus,
		596	Carpodacus_cassinii,
		597	Carpodacus_rubicilla,
		598	Carpodacus_mexicanus,
		599	Carpodacus_erythrinus,
		600	Leucosticte_australis,
		601	Leucosticte_atrata,
		602	Leucosticte_tephrocotis,
		603	Carpodacus_synoicus,
		604	Carpodacus_puniceus,
		605	Carpodacus_roseus,
		606	Fringilla_teydea,
		607	Fringilla_coelebs,
		608	Fringilla_montifringilla,
		609	Calcarius_pictus,
		610	Calcarius_ornatus,
		611	Calcarius_mccownii,
		612	Calcarius_lapponicus,
		613	Plectrophenax_nivalis,
		614	Emberiza_capensis,
		615	Emberiza_striolata,
		616	Emberiza_tahapisi,
		617	Emberiza_impetuani,
		618	Emberiza_cabanisi,
		619	Emberiza_flaviventris,
		620	Emberiza_elegans,
		621	Emberiza_schoeniclus,
		622	Melophus_lathami,
		623	Miliaria_calandra,
		624	Emberiza_cirlus,
		625	Emberiza_citrinella,
		626	Emberiza_hortulana,
		627	Emberiza_cioides,
		628	Emberiza_cia,
		629	Amphispiza_bilineata,
		630	Aimophila_quinquestriata,
		631	Spizella_atrogularis,
		632	Spizella_breweri,
		633	Spizella_pusilla,
		634	Spizella_pallida,
		635	Spizella_passerina,
		636	Passerella_iliaca,
		637	Spizella_arborea,
		638	Junco_hyemalis,
		639	Junco_phaeonotus,
		640	Zonotrichia_albicollis,
		641	Zonotrichia_querula,
		642	Zonotrichia_atricapilla,
		643	Zonotrichia_leucophrys,
		644	Zonotrichia_capensis,
		645	Amphispiza_belli,
		646	Ammodramus_bairdii,
		647	Ammodramus_henslowii,
		648	Melospiza_lincolnii,
		649	Melospiza_georgiana,
		650	Melospiza_melodia,
		651	Passerculus_sandwichensis,
		652	Pooecetes_gramineus,
		653	Ammodramus_leconteii,
		654	Ammodramus_maritimus,
		655	Ammodramus_caudacutus,
		656	Pipilo_fuscus,
		657	Pipilo_aberti,
		658	Pipilo_chlorurus,
		659	Pipilo_maculatus,
		660	Pipilo_erythrophthalmus,
		661	Pezopetes_capitalis,
		662	Arremonops_rufivirgatus,
		663	Ammodramus_savannarum,
		664	Aimophila_carpalis,
		665	Aimophila_aestivalis,
		666	Aimophila_botterii,
		667	Aimophila_mystacalis,
		668	Aimophila_humeralis,
		669	Calamospiza_melanocorys,
		670	Chondestes_grammacus,
		671	Icterus_galbula,
		672	Icterus_gularis,
		673	Icterus_pustulatus,
		674	Icterus_bullockii,
		675	Nesopsar_nigerrimus,
		676	Chrysomus_icterocephalus,
		677	Agelaioides_badius,
		678	Agelasticus_thilius,
		679	Amblyramphus_holosericeus,
		680	Curaeus_curaeus,
		681	Molothrus_ater,
		682	Molothrus_aeneus,
		683	Molothrus_rufoaxillaris,
		684	Agelaius_assimilis,
		685	Agelaius_xanthomus,
		686	Agelaius_humeralis,
		687	Agelaius_phoeniceus,
		688	Agelaius_tricolor,
		689	Euphagus_carolinus,
		690	Euphagus_cyanocephalus,
		691	Quiscalus_lugubris,
		692	Quiscalus_major,
		693	Quiscalus_mexicanus,
		694	Quiscalus_quiscula,
		695	Dives_dives,
		696	Cacicus_uropygialis,
		697	Cacicus_cela,
		698	Clypicterus_oseryi,
		699	Cacicus_haemorrhous,
		700	Cacicus_chrysopterus,
		701	Cacicus_solitarius,
		702	Psarocolius_viridis,
		703	Psarocolius_bifasciatus,
		704	Psarocolius_angustifrons,
		705	Psarocolius_atrovirens,
		706	Psarocolius_guatimozinus,
		707	Psarocolius_wagleri,
		708	Sturnella_bellicosa,
		709	Sturnella_defilippii,
		710	Sturnella_neglecta,
		711	Sturnella_magna,
		712	Sturnella_loyca,
		713	Sturnella_superciliaris,
		714	Dolichonyx_oryzivorus,
		715	Xanthocephalus_xanthocephalus,
		716	Icteria_virens,
		717	Seiurus_aurocapilla,
		718	Geothlypis_trichas,
		719	Oporornis_formosus,
		720	Oporornis_tolmiei,
		721	Oporornis_philadelphia,
		722	Protonotaria_citrea,
		723	Limnothlypis_swainsonii,
		724	Mniotilta_varia,
		725	Seiurus_motacilla,
		726	Seiurus_noveboracensis,
		727	Vermivora_ruficapilla,
		728	Vermivora_peregrina,
		729	Vermivora_chrysoptera,
		730	Vermivora_pinus,
		731	Wilsonia_citrina,
		732	Dendroica_cerulea,
		733	Parula_americana,
		734	Dendroica_adelaidae,
		735	Dendroica_virens,
		736	Dendroica_townsendi,
		737	Dendroica_nigrescens,
		738	Dendroica_discolor,
		739	Dendroica_coronata,
		740	Dendroica_dominica,
		741	Dendroica_palmarum,
		742	Dendroica_caerulescens,
		743	Setophaga_ruticilla,
		744	Dendroica_tigrina,
		745	Dendroica_fusca,
		746	Dendroica_petechia,
		747	Dendroica_pensylvanica,
		748	Dendroica_striata,
		749	Dendroica_castanea,
		750	Dendroica_magnolia,
		751	Wilsonia_pusilla,
		752	Wilsonia_canadensis,
		753	Myioborus_pictus,
		754	Spiza_americana,
		755	Passerina_cyanea,
		756	Passerina_leclancherii,
		757	Passerina_ciris,
		758	Passerina_versicolor,
		759	Passerina_caerulea,
		760	Passerina_amoena,
		761	Piranga_rubra,
		762	Piranga_olivacea,
		763	Piranga_ludoviciana,
		764	Cardinalis_cardinalis,
		765	Pheucticus_ludovicianus,
		766	Pheucticus_melanocephalus,
		767	Nesospiza_acunhae,
		768	Geospiza_fortis,
		769	Geospiza_magnirostris,
		770	Geospiza_fuliginosa,
		771	Geospiza_conirostris,
		772	Geospiza_scandens,
		773	Geospiza_difficilis,
		774	Tiaris_olivaceus,
		775	Thraupis_episcopus,
		776	Ramphocelus_costaricensis,
		777	Volatinia_jacarina,
		778	Sporophila_minuta,
		779	Anthus_lutescens,
		780	Anthus_melindae,
		781	Anthus_crenatus,
		782	Anthus_chloris,
		783	Anthus_leucophrys,
		784	Anthus_trivialis,
		785	Anthus_vaalensis,
		786	Anthus_pratensis,
		787	Anthus_petrosus,
		788	Anthus_spinoletta,
		789	Anthus_lineiventris,
		790	Anthus_novaeseelandiae,
		791	Anthus_campestris,
		792	Anthus_hoeschi,
		793	Anthus_similis,
		794	Macronyx_sharpei,
		795	Macronyx_fuellebornii,
		796	Macronyx_croceus,
		797	Macronyx_ameliae,
		798	Macronyx_capensis,
		799	Macronyx_aurantiigula,
		800	Dendronanthus_indicus,
		801	Tmetothylacus_tenellus,
		802	Motacilla_aguimp,
		803	Motacilla_citreola,
		804	Motacilla_flava,
		805	Motacilla_alba,
		806	Motacilla_madaraspatensis,
		807	Motacilla_cinerea,
		808	Motacilla_grandis,
		809	Motacilla_clara,
		810	Motacilla_capensis,
		811	Dinemellia_dinemelli,
		812	Amblyospiza_albifrons,
		813	Histurgops_ruficaudus,
		814	Philetairus_socius,
		815	Plocepasser_donaldsoni,
		816	Plocepasser_mahali,
		817	Sporopipes_frontalis,
		818	Sporopipes_squamifrons,
		819	Pseudonigrita_arnaudi,
		820	Bubalornis_albirostris,
		821	Malimbus_erythrogaster,
		822	Malimbus_scutatus,
		823	Malimbus_coronatus,
		824	Malimbus_rubricollis,
		825	Malimbus_ibadanensis,
		826	Malimbus_nitens,
		827	Malimbus_cassini,
		828	Malimbus_malimbicus,
		829	Malimbus_racheliae,
		830	Ploceus_xanthopterus,
		831	Ploceus_nigricollis,
		832	Ploceus_angolensis,
		833	Ploceus_tricolor,
		834	Ploceus_spekei,
		835	Ploceus_princeps,
		836	Ploceus_preussi,
		837	Ploceus_olivaceiceps,
		838	Ploceus_velatus,
		839	Ploceus_capensis,
		840	Ploceus_ocularis,
		841	Ploceus_luteolus,
		842	Ploceus_sanctithomae,
		843	Ploceus_taeniopterus,
		844	Ploceus_melanocephalus,
		845	Ploceus_megarhynchus,
		846	Ploceus_jacksoni,
		847	Ploceus_pelzelni,
		848	Ploceus_intermedius,
		849	Ploceus_grandis,
		850	Ploceus_cucullatus,
		851	Ploceus_baglafecht,
		852	Ploceus_bicolor,
		853	Ploceus_xanthops,
		854	Ploceus_superciliosus,
		855	Ploceus_benghalensis,
		856	Ploceus_melanogaster,
		857	Ploceus_philippinus,
		858	Ploceus_alienus,
		859	Ploceus_bertrandi,
		860	Ploceus_galbula,
		861	Ploceus_nigerrimus,
		862	Ploceus_vitellinus,
		863	Ploceus_heuglini,
		864	Euplectes_aureus,
		865	Euplectes_ardens,
		866	Euplectes_hordeaceus,
		867	Euplectes_orix,
		868	Euplectes_nigroventris,
		869	Euplectes_franciscanus,
		870	Euplectes_gierowii,
		871	Euplectes_capensis,
		872	Euplectes_hartlaubi,
		873	Euplectes_jacksoni,
		874	Euplectes_progne,
		875	Euplectes_albonotatus,
		876	Euplectes_axillaris,
		877	Euplectes_macroura,
		878	Euplectes_afer,
		879	Quelea_cardinalis,
		880	Quelea_quelea,
		881	Foudia_sechellarum,
		882	Foudia_eminentissima,
		883	Foudia_rubra,
		884	Foudia_madagascariensis,
		885	Foudia_flavicans,
		886	Anaplectes_rubriceps,
		887	Lagonosticta_senegala,
		888	Taeniopygia_guttata,
		889	Poephila_acuticauda,
		890	Lonchura_striata,
		891	Padda_oryzivora,
		892	Vidua_paradisaea,
		893	Vidua_macroura,
		894	Vidua_chalybeata,
		895	Nectarinia_coccinigaster,
		896	Nectarinia_dussumieri,
		897	Nectarinia_osea,
		898	Promerops_cafer,
		899	Promerops_gurneyi
	;
	TREE * UNTITLED = [&R] (((1:32.02756221,((((2:2.762209433,3:2.762209434):11.80981544,4:14.57202487):4.414263155,(5:17.18596394,((6:8.324784706,(7:8.291805406,((8:7.078198547,(9:2.422306209,10:2.422306209):4.655892337):1.138373656,(11:3.451770825,12:3.451770826):4.764801376):0.07523320381):0.03297930027):0.6278081966,(13:1.226490054,14:1.226490054):7.726102849):8.233371033):1.800324093):3.08503571…
END;
