# Supplementary material for: Polygyny is linked to accelerated birdsong evolution but not to larger song repertoires
Source: Nat Commun. 2019 Feb 21;10:884. doi: 10.1038/s41467-019-08621-3 (PMC6385279; doi:10.1038/s41467-019-08621-3)
Supplement: Supplementary file 9 — Supplementary Software 1 [file 41467_2019_8621_MOESM9_ESM.zip › Final Revision Code/MacOnly BayesTraits Code/samplematezillaHack82.nex]

#NEXUS
[R-package APE, Thu Jan 11 18:46:57 2018]
BEGIN TAXA;
	DIMENSIONS NTAX = 899;
	TAXLABELS
		Oxyruncus_cristatus
		Myiarchus_crinitus
		Myiarchus_cinerascens
		Tyrannus_tyrannus
		Pyrocephalus_rubinus
		Sayornis_nigricans
		Sayornis_phoebe
		Contopus_sordidulus
		Empidonax_virescens
		Empidonax_difficilis
		Empidonax_flaviventris
		Empidonax_minimus
		Empidonax_traillii
		Empidonax_alnorum
		Elaenia_chiriquensis
		Gymnopithys_leucaspis
		Cercomacra_tyrannina
		Conopophaga_lineata
		Xenops_minutus
		Leptasthenura_striolata
		Leptasthenura_yanacensis
		Synallaxis_brachyura
		Synallaxis_zimmeri
		Synallaxis_erythrothorax
		Cranioleuca_erythrops
		Pseudoseisura_lophotes
		Pseudoseisura_cristata
		Phacellodomus_striaticollis
		Phacellodomus_maculipectus
		Cinclodes_albiventris
		Cinclodes_antarcticus
		Cinclodes_fuscus
		Cinclodes_comechingonus
		Cinclodes_albidiventris
		Furnarius_rufus
		Automolus_ochrolaemus
		Thripadectes_rufobrunneus
		Automolus_rubiginosus
		Sclerurus_caudacutus
		Sclerurus_guatemalensis
		Ailuroedus_crassirostris
		Ailuroedus_melanotis
		Scenopoeetes_dentirostris
		Prionodura_newtoniana
		Chlamydera_nuchalis
		Chlamydera_cerviniventris
		Chlamydera_lauterbachi
		Chlamydera_guttata
		Chlamydera_maculata
		Ptilonorhynchus_violaceus
		Malurus_cyanocephalus
		Malurus_alboscapulatus
		Malurus_pulcherrimus
		Malurus_elegans
		Malurus_amabilis
		Malurus_lamberti
		Malurus_coronatus
		Malurus_cyaneus
		Malurus_splendens
		Malurus_leucopterus
		Malurus_melanocephalus
		Pardalotus_quadragintus
		Pardalotus_striatus
		Pardalotus_punctatus
		Manorina_melanocephala
		Pycnoptilus_floccosus
		Sericornis_frontalis
		Acanthornis_magna
		Gerygone_igata
		Pomatostomus_temporalis
		Orthonyx_spaldingii
		Notiomystis_cincta
		Gymnorhina_tibicen
		Laniarius_erythrogaster
		Malaconotus_blanchoti
		Tchagra_minutus
		Dryoscopus_cubla
		Tephrodornis_pondicerianus
		Prionops_retzii
		Tylas_eduardi
		Vanga_curvirostris
		Euryceros_prevostii
		Calicalicus_madagascariensis
		Platysteira_castanea
		Platysteira_chalybea
		Platysteira_concreta
		Platysteira_cyanea
		Platysteira_peltata
		Batis_occulta
		Campephaga_phoenicea
		Campephaga_quiscalina
		Coracina_azurea
		Lalage_tricolor
		Coracina_cinerea
		Psophodes_olivaceus
		Mohoua_novaeseelandiae
		Mohoua_albicilla
		Mohoua_ochrocephala
		Vireo_atricapilla
		Vireo_griseus
		Vireo_bellii
		Vireo_vicinior
		Vireo_huttoni
		Vireo_solitarius
		Vireo_flavifrons
		Vireo_olivaceus
		Vireo_altiloquus
		Vireo_flavoviridis
		Vireo_philadelphicus
		Cyclarhis_gujanensis
		Lanius_collurio
		Lanius_gubernator
		Lanius_schach
		Lanius_bucephalus
		Lanius_vittatus
		Lanius_tigrinus
		Lanius_collaris
		Lanius_senator
		Lanius_minor
		Lanius_nubicus
		Lanius_somalicus
		Lanius_ludovicianus
		Lanius_excubitor
		Lanius_sphenocercus
		Lanius_dorsalis
		Calocitta_formosa
		Aphelocoma_ultramarina
		Aphelocoma_californica
		Aphelocoma_insularis
		Aphelocoma_coerulescens
		Cyanocitta_cristata
		Pica_pica
		Pica_nuttalli
		Pica_hudsonia
		Corvus_monedula
		Corvus_brachyrhynchos
		Corvus_corone
		Corvus_rhipidurus
		Perisoreus_infaustus
		Perisoreus_canadensis
		Pyrrhocorax_graculus
		Manucodia_keraudrenii
		Manucodia_chalybatus
		Parotia_wahnesi
		Parotia_carolae
		Pteridophora_alberti
		Paradisaea_minor
		Cicinnurus_magnificus
		Epimachus_meyeri
		Epimachus_fastuosus
		Epimachus_albertisi
		Ptiloris_magnificus
		Lophorina_superba
		Terpsiphone_paradisi
		Terpsiphone_rufiventer
		Terpsiphone_atrochalybeia
		Terpsiphone_bedfordi
		Terpsiphone_viridis
		Terpsiphone_corvina
		Terpsiphone_rufocinerea
		Hypothymis_azurea
		Trochocercus_cyanomelas
		Trochocercus_nitens
		Chasiempis_sandwichensis
		Arses_telescophthalmus
		Grallina_cyanoleuca
		Rhipidura_leucophrys
		Dicrurus_ludwigii
		Dicrurus_adsimilis
		Dicrurus_forficatus
		Pachycephala_pectoralis
		Chaetops_frenatus
		Chaetops_aurantius
		Petroica_australis
		Petroica_goodenovii
		Petroica_macrocephala
		Drymodes_brunneopygia
		Melanodryas_cucullata
		Eopsaltria_australis
		Auriparus_flaviceps
		Anthoscopus_caroli
		Anthoscopus_minutus
		Remiz_pendulinus
		Pseudopodoces_humilis
		Baeolophus_inornatus
		Baeolophus_bicolor
		Baeolophus_atricristatus
		Baeolophus_wollweberi
		Parus_cristatus
		Parus_ater
		Parus_rufonuchalis
		Parus_carolinensis
		Parus_hudsonicus
		Parus_cinctus
		Parus_rufescens
		Parus_sclateri
		Parus_atricapillus
		Parus_montanus
		Parus_lugubris
		Parus_leucomelas
		Parus_cinerascens
		Parus_niger
		Parus_albiventris
		Parus_major
		Parus_palustris
		Parus_cyanus
		Parus_caeruleus
		Stenostira_scita
		Elminia_albicauda
		Elminia_nigromitrata
		Elminia_albonotata
		Elminia_albiventris
		Culicicapa_ceylonensis
		Cephalopyrus_flammiceps
		Nicator_chloris
		Nicator_gularis
		Panurus_biarmicus
		Certhilauda_albescens
		Certhilauda_barlowi
		Certhilauda_burra
		Certhilauda_erythrochlamys
		Certhilauda_subcoronata
		Certhilauda_chuana
		Heteromirafra_ruddi
		Eremopterix_leucotis
		Eremopterix_australis
		Eremopterix_leucopareia
		Eremopterix_verticalis
		Eremopterix_nigriceps
		Ammomanes_deserti
		Calandrella_somalica
		Calandrella_cinerea
		Melanocorypha_calandra
		Spizocorys_conirostris
		Spizocorys_fringillaris
		Eremalauda_starki
		Galerida_theklae
		Galerida_modesta
		Galerida_cristata
		Galerida_magnirostris
		Alauda_razae
		Alauda_arvensis
		Lullula_arborea
		Eremophila_alpestris
		Mirafra_africana
		Mirafra_gilletti
		Mirafra_poecilosterna
		Mirafra_hova
		Mirafra_africanoides
		Mirafra_sabota
		Mirafra_hypermetra
		Acrocephalus_palustris
		Bradypterus_graueri
		Bradypterus_baboecala
		Bradypterus_cinnamomeus
		Bradypterus_barratti
		Bradypterus_lopezi
		Bradypterus_sylvaticus
		Cincloramphus_cruralis
		Locustella_naevia
		Locustella_luscinioides
		Locustella_fluviatilis
		Acrocephalus_luscinius
		Scotocerca_inquieta
		Hippolais_icterina
		Hippolais_polyglotta
		Acrocephalus_dumetorum
		Acrocephalus_orinus
		Acrocephalus_baeticatus
		Acrocephalus_scirpaceus
		Acrocephalus_paludicola
		Acrocephalus_bistrigiceps
		Acrocephalus_melanopogon
		Acrocephalus_schoenobaenus
		Acrocephalus_stentoreus
		Acrocephalus_familiaris
		Acrocephalus_aequinoctialis
		Acrocephalus_arundinaceus
		Acrocephalus_sechellensis
		Chloropeta_natalensis
		Hyliota_australis
		Hyliota_violacea
		Hyliota_flavigaster
		Zosterops_lateralis
		Yuhina_brunneiceps
		Turdoides_squamiceps
		Turdoides_altirostris
		Garrulax_morrisonianus
		Sylvia_nisoria
		Sylvia_subcaerulea
		Sylvia_boehmi
		Sylvia_buryi
		Sylvia_leucomelaena
		Sylvia_hortensis
		Sylvia_curruca
		Sylvia_melanothorax
		Sylvia_rueppelli
		Sylvia_melanocephala
		Sylvia_mystacea
		Sylvia_cantillans
		Sylvia_communis
		Sylvia_conspicillata
		Sylvia_sarda
		Sylvia_deserticola
		Sylvia_undata
		Sylvia_nana
		Sylvia_atricapilla
		Sylvia_borin
		Chamaea_fasciata
		Paradoxornis_webbianus
		Eremomela_icteropygialis
		Camaroptera_brachyura
		Camaroptera_superciliaris
		Apalis_thoracica
		Prinia_gracilis
		Hypergerus_atriceps
		Cisticola_anonymus
		Cisticola_robustus
		Cisticola_brunnescens
		Cisticola_cinereolus
		Cisticola_tinniens
		Cisticola_exilis
		Cisticola_juncidis
		Cisticola_ayresii
		Andropadus_importunus
		Chlorocichla_flaviventris
		Andropadus_nigriceps
		Andropadus_milanjensis
		Bleda_notatus
		Bleda_syndactylus
		Andropadus_gracilis
		Criniger_calurus
		Phyllastrephus_debilis
		Phyllastrephus_icterinus
		Phyllastrephus_cabanisi
		Phyllastrephus_fischeri
		Phyllastrephus_terrestris
		Phyllastrephus_flavostriatus
		Hypsipetes_olivaceus
		Ixos_amaurotis
		Alophoixus_finschii
		Pycnonotus_barbatus
		Pycnonotus_nigricans
		Pycnonotus_capensis
		Pycnonotus_sinensis
		Pycnonotus_xanthopygos
		Phylloscopus_ruficapilla
		Phylloscopus_umbrovirens
		Phylloscopus_nitidus
		Phylloscopus_fuscatus
		Phylloscopus_trochilus
		Phylloscopus_collybita
		Phylloscopus_sindianus
		Phylloscopus_humei
		Phylloscopus_sibilatrix
		Phylloscopus_bonelli
		Cettia_cetti
		Cettia_fortipes
		Psaltriparus_minimus
		Pholidornis_rushiae
		Delichon_urbicum
		Hirundo_semirufa
		Petrochelidon_pyrrhonota
		Petrochelidon_fulva
		Hirundo_ariel
		Hirundo_rustica
		Progne_subis
		Riparia_riparia
		Tachycineta_albilinea
		Tachycineta_thalassina
		Tachycineta_bicolor
		Sphenoeacus_afer
		Melocichla_mentalis
		Bradypterus_victorini
		Sylvietta_denti
		Sylvietta_brachyura
		Sylvietta_virens
		Sylvietta_rufescens
		Sylvietta_whytii
		Regulus_ignicapilla
		Regulus_regulus
		Certhia_brachydactyla
		Certhia_familiaris
		Polioptila_dumicola
		Catherpes_mexicanus
		Salpinctes_obsoletus
		Campylorhynchus_brunneicapillus
		Campylorhynchus_griseus
		Campylorhynchus_nuchalis
		Cistothorus_platensis
		Cistothorus_meridae
		Cistothorus_palustris
		Troglodytes_cobbi
		Troglodytes_aedon
		Troglodytes_troglodytes
		Thryothorus_sinaloa
		Thryothorus_rufalbus
		Thryothorus_felix
		Thryothorus_leucotis
		Thryomanes_bewickii
		Thryothorus_ludovicianus
		Sitta_carolinensis
		Sitta_europaea
		Scissirostrum_dubium
		Aplonis_opaca
		Aplonis_dichroa
		Gracula_religiosa
		Mino_anais
		Cinnyricinclus_leucogaster
		Onychognathus_nabouroup
		Onychognathus_albirostris
		Onychognathus_salvadorii
		Onychognathus_tristramii
		Onychognathus_walleri
		Onychognathus_morio
		Onychognathus_tenuirostris
		Speculipastor_bicolor
		Saroglossa_spiloptera
		Lamprotornis_corruscus
		Lamprotornis_purpureiceps
		Lamprotornis_purpuroptera
		Lamprotornis_caudatus
		Lamprotornis_australis
		Lamprotornis_mevesii
		Cosmopsarus_unicolor
		Cosmopsarus_regius
		Spreo_bicolor
		Spreo_fischeri
		Lamprotornis_pulcher
		Lamprotornis_superbus
		Lamprotornis_splendidus
		Lamprotornis_nitens
		Lamprotornis_chalybaeus
		Creatophora_cinerea
		Sturnus_roseus
		Sturnus_philippensis
		Sturnus_sturninus
		Sturnus_contra
		Sturnus_pagodarum
		Sturnus_malabaricus
		Leucopsar_rothschildi
		Acridotheres_cristatellus
		Acridotheres_fuscus
		Acridotheres_ginginianus
		Acridotheres_tristis
		Sturnus_unicolor
		Sturnus_vulgaris
		Mimus_gundlachii
		Mimus_polyglottos
		Mimus_gilvus
		Mimus_longicaudatus
		Mimus_patagonicus
		Mimus_thenca
		Mimus_parvulus
		Oreoscoptes_montanus
		Toxostoma_bendirei
		Toxostoma_lecontei
		Toxostoma_crissale
		Toxostoma_curvirostre
		Toxostoma_longirostre
		Toxostoma_rufum
		Dumetella_carolinensis
		Buphagus_africanus
		Buphagus_erythrorhynchus
		Cinclus_schulzi
		Cinclus_pallasii
		Cinclus_cinclus
		Cinclus_mexicanus
		Sialia_sialis
		Sialia_currucoides
		Sialia_mexicana
		Myadestes_palmeri
		Turdus_merula
		Turdus_helleri
		Turdus_iliacus
		Turdus_grayi
		Turdus_albicollis
		Turdus_migratorius
		Turdus_cardis
		Turdus_torquatus
		Turdus_pilaris
		Turdus_philomelos
		Turdus_viscivorus
		Catharus_guttatus
		Catharus_minimus
		Catharus_fuscescens
		Catharus_ustulatus
		Hylocichla_mustelina
		Zoothera_naevia
		Bradornis_infuscatus
		Bradornis_pallidus
		Bradornis_mariquensis
		Bradornis_microrhynchus
		Namibornis_herero
		Myioparus_plumbeus
		Myioparus_griseigularis
		Melaenornis_pammelaina
		Melaenornis_edolioides
		Sigelus_silens
		Empidornis_semipartitus
		Muscicapa_caerulescens
		Muscicapa_sethsmithi
		Muscicapa_adusta
		Muscicapa_striata
		Muscicapa_cassini
		Muscicapa_epulata
		Muscicapa_comitata
		Muscicapa_infuscata
		Phoenicurus_ochruros
		Phoenicurus_phoenicurus
		Myrmecocichla_aethiops
		Oenanthe_oenanthe
		Saxicola_torquatus
		Saxicola_rubetra
		Ficedula_hypoleuca
		Ficedula_albicollis
		Ficedula_semitorquata
		Ficedula_parva
		Ficedula_zanthopygia
		Luscinia_svecica
		Dioptrornis_fischeri
		Luscinia_megarhynchos
		Luscinia_luscinia
		Erithacus_rubecula
		Bombycilla_garrulus
		Bombycilla_cedrorum
		Phainopepla_nitens
		Anthus_leucophrys
		Anthus_lutescens
		Anthus_crenatus
		Anthus_chloris
		Anthus_melindae
		Anthus_lineiventris
		Anthus_trivialis
		Anthus_vaalensis
		Anthus_pratensis
		Anthus_petrosus
		Anthus_spinoletta
		Anthus_hoeschi
		Anthus_similis
		Anthus_campestris
		Anthus_novaeseelandiae
		Tmetothylacus_tenellus
		Dendronanthus_indicus
		Macronyx_fuellebornii
		Macronyx_sharpei
		Macronyx_aurantiigula
		Macronyx_croceus
		Macronyx_ameliae
		Macronyx_capensis
		Motacilla_cinerea
		Motacilla_madaraspatensis
		Motacilla_flava
		Motacilla_citreola
		Motacilla_alba
		Motacilla_aguimp
		Motacilla_grandis
		Motacilla_capensis
		Motacilla_clara
		Mycerobas_carnipes
		Coccothraustes_coccothraustes
		Pyrrhula_pyrrhula
		Pinicola_enucleator
		Rhodopechys_obsoletus
		Rhodopechys_sanguineus
		Carduelis_chloris
		Carduelis_spinoides
		Loxia_curvirostra
		Loxia_scotica
		Loxia_leucoptera
		Carduelis_hornemanni
		Carduelis_flammea
		Carduelis_citrinella
		Carduelis_carduelis
		Carduelis_cannabina
		Carduelis_flavirostris
		Carduelis_spinus
		Carduelis_pinus
		Carduelis_tristis
		Carduelis_psaltria
		Carduelis_lawrencei
		Serinus_burtoni
		Serinus_striolatus
		Serinus_leucopterus
		Serinus_nigriceps
		Serinus_totta
		Serinus_albogularis
		Serinus_gularis
		Serinus_flaviventris
		Serinus_syriacus
		Serinus_sulphuratus
		Serinus_scotops
		Serinus_mozambicus
		Serinus_tristriatus
		Serinus_citrinipectus
		Serinus_atrogularis
		Serinus_canaria
		Serinus_mennelli
		Serinus_serinus
		Serinus_flavivertex
		Serinus_canicollis
		Serinus_alario
		Serinus_pusillus
		Paroreomyza_montana
		Oreomystis_mana
		Loxioides_bailleui
		Telespiza_cantans
		Telespiza_ultima
		Loxops_coccineus
		Hemignathus_munroi
		Hemignathus_virens
		Pseudonestor_xanthophrys
		Himatione_sanguinea
		Vestiaria_coccinea
		Leucosticte_australis
		Leucosticte_atrata
		Leucosticte_tephrocotis
		Carpodacus_puniceus
		Carpodacus_cassinii
		Carpodacus_purpureus
		Carpodacus_erythrinus
		Callacanthis_burtoni
		Carpodacus_mexicanus
		Carpodacus_rubicilla
		Carpodacus_synoicus
		Carpodacus_roseus
		Eremopsaltria_mongolicus
		Bucanetes_githagineus
		Fringilla_teydea
		Fringilla_coelebs
		Fringilla_montifringilla
		Calcarius_mccownii
		Calcarius_pictus
		Calcarius_ornatus
		Calcarius_lapponicus
		Plectrophenax_nivalis
		Cacicus_chrysopterus
		Cacicus_haemorrhous
		Clypicterus_oseryi
		Cacicus_cela
		Cacicus_uropygialis
		Cacicus_solitarius
		Psarocolius_angustifrons
		Psarocolius_atrovirens
		Psarocolius_wagleri
		Psarocolius_guatimozinus
		Psarocolius_viridis
		Psarocolius_bifasciatus
		Icterus_pustulatus
		Icterus_bullockii
		Icterus_galbula
		Icterus_gularis
		Nesopsar_nigerrimus
		Agelaioides_badius
		Agelasticus_thilius
		Chrysomus_icterocephalus
		Curaeus_curaeus
		Amblyramphus_holosericeus
		Agelaius_tricolor
		Agelaius_phoeniceus
		Agelaius_assimilis
		Agelaius_xanthomus
		Agelaius_humeralis
		Molothrus_aeneus
		Molothrus_ater
		Molothrus_rufoaxillaris
		Quiscalus_lugubris
		Quiscalus_mexicanus
		Quiscalus_major
		Quiscalus_quiscula
		Euphagus_carolinus
		Euphagus_cyanocephalus
		Dives_dives
		Sturnella_magna
		Sturnella_defilippii
		Sturnella_neglecta
		Sturnella_loyca
		Sturnella_superciliaris
		Sturnella_bellicosa
		Dolichonyx_oryzivorus
		Xanthocephalus_xanthocephalus
		Icteria_virens
		Seiurus_aurocapilla
		Geothlypis_trichas
		Oporornis_formosus
		Oporornis_tolmiei
		Oporornis_philadelphia
		Protonotaria_citrea
		Limnothlypis_swainsonii
		Wilsonia_citrina
		Dendroica_caerulescens
		Setophaga_ruticilla
		Dendroica_adelaidae
		Dendroica_nigrescens
		Dendroica_virens
		Dendroica_townsendi
		Dendroica_discolor
		Dendroica_coronata
		Dendroica_dominica
		Dendroica_palmarum
		Dendroica_tigrina
		Dendroica_pensylvanica
		Dendroica_petechia
		Dendroica_striata
		Dendroica_castanea
		Dendroica_fusca
		Dendroica_cerulea
		Parula_americana
		Dendroica_magnolia
		Wilsonia_pusilla
		Wilsonia_canadensis
		Myioborus_pictus
		Mniotilta_varia
		Seiurus_motacilla
		Seiurus_noveboracensis
		Vermivora_ruficapilla
		Vermivora_peregrina
		Vermivora_chrysoptera
		Vermivora_pinus
		Emberiza_schoeniclus
		Emberiza_elegans
		Melophus_lathami
		Miliaria_calandra
		Emberiza_cia
		Emberiza_cioides
		Emberiza_hortulana
		Emberiza_citrinella
		Emberiza_cirlus
		Emberiza_flaviventris
		Emberiza_cabanisi
		Emberiza_striolata
		Emberiza_tahapisi
		Emberiza_impetuani
		Emberiza_capensis
		Ammodramus_savannarum
		Arremonops_rufivirgatus
		Aimophila_aestivalis
		Aimophila_botterii
		Aimophila_mystacalis
		Aimophila_humeralis
		Aimophila_carpalis
		Junco_hyemalis
		Junco_phaeonotus
		Zonotrichia_capensis
		Zonotrichia_albicollis
		Zonotrichia_querula
		Zonotrichia_leucophrys
		Zonotrichia_atricapilla
		Passerella_iliaca
		Spizella_arborea
		Ammodramus_caudacutus
		Ammodramus_maritimus
		Ammodramus_leconteii
		Pooecetes_gramineus
		Amphispiza_belli
		Passerculus_sandwichensis
		Melospiza_georgiana
		Melospiza_lincolnii
		Melospiza_melodia
		Ammodramus_bairdii
		Ammodramus_henslowii
		Pipilo_chlorurus
		Pipilo_erythrophthalmus
		Pipilo_maculatus
		Pezopetes_capitalis
		Pipilo_fuscus
		Pipilo_aberti
		Amphispiza_bilineata
		Aimophila_quinquestriata
		Spizella_pusilla
		Spizella_breweri
		Spizella_pallida
		Spizella_passerina
		Spizella_atrogularis
		Calamospiza_melanocorys
		Chondestes_grammacus
		Pheucticus_ludovicianus
		Pheucticus_melanocephalus
		Piranga_rubra
		Piranga_ludoviciana
		Piranga_olivacea
		Cardinalis_cardinalis
		Passerina_ciris
		Passerina_versicolor
		Passerina_leclancherii
		Passerina_amoena
		Passerina_caerulea
		Passerina_cyanea
		Spiza_americana
		Ramphocelus_costaricensis
		Volatinia_jacarina
		Sporophila_minuta
		Thraupis_episcopus
		Geospiza_fortis
		Geospiza_difficilis
		Geospiza_fuliginosa
		Geospiza_scandens
		Geospiza_magnirostris
		Geospiza_conirostris
		Tiaris_olivaceus
		Nesospiza_acunhae
		Passer_griseus
		Passer_montanus
		Passer_domesticus
		Passer_rutilans
		Petronia_petronia
		Montifringilla_nivalis
		Petronia_xanthocollis
		Prunella_modularis
		Prunella_collaris
		Amblyospiza_albifrons
		Anaplectes_rubriceps
		Sporopipes_frontalis
		Sporopipes_squamifrons
		Plocepasser_donaldsoni
		Plocepasser_mahali
		Philetairus_socius
		Dinemellia_dinemelli
		Bubalornis_albirostris
		Malimbus_nitens
		Malimbus_ibadanensis
		Malimbus_erythrogaster
		Malimbus_coronatus
		Malimbus_malimbicus
		Malimbus_rubricollis
		Malimbus_racheliae
		Malimbus_cassini
		Malimbus_scutatus
		Ploceus_sanctithomae
		Ploceus_olivaceiceps
		Ploceus_melanogaster
		Ploceus_grandis
		Ploceus_xanthopterus
		Ploceus_alienus
		Ploceus_bicolor
		Ploceus_capensis
		Ploceus_ocularis
		Ploceus_velatus
		Ploceus_nigerrimus
		Ploceus_jacksoni
		Ploceus_luteolus
		Ploceus_baglafecht
		Ploceus_intermedius
		Ploceus_taeniopterus
		Ploceus_melanocephalus
		Ploceus_cucullatus
		Ploceus_vitellinus
		Ploceus_preussi
		Ploceus_pelzelni
		Ploceus_angolensis
		Ploceus_spekei
		Ploceus_tricolor
		Ploceus_galbula
		Ploceus_megarhynchus
		Ploceus_nigricollis
		Ploceus_bertrandi
		Ploceus_benghalensis
		Ploceus_philippinus
		Ploceus_superciliosus
		Ploceus_xanthops
		Ploceus_heuglini
		Ploceus_princeps
		Quelea_quelea
		Quelea_cardinalis
		Pseudonigrita_arnaudi
		Foudia_eminentissima
		Foudia_madagascariensis
		Foudia_flavicans
		Foudia_rubra
		Foudia_sechellarum
		Euplectes_aureus
		Euplectes_afer
		Euplectes_hordeaceus
		Euplectes_nigroventris
		Euplectes_orix
		Euplectes_ardens
		Euplectes_gierowii
		Euplectes_franciscanus
		Euplectes_hartlaubi
		Euplectes_jacksoni
		Euplectes_progne
		Euplectes_axillaris
		Euplectes_albonotatus
		Euplectes_macroura
		Euplectes_capensis
		Histurgops_ruficaudus
		Taeniopygia_guttata
		Poephila_acuticauda
		Lonchura_striata
		Padda_oryzivora
		Lagonosticta_senegala
		Vidua_macroura
		Vidua_paradisaea
		Vidua_chalybeata
		Nectarinia_dussumieri
		Nectarinia_osea
		Nectarinia_coccinigaster
		Promerops_gurneyi
		Promerops_cafer
	;
END;
BEGIN TREES;
	TRANSLATE
		1	Oxyruncus_cristatus,
		2	Myiarchus_crinitus,
		3	Myiarchus_cinerascens,
		4	Tyrannus_tyrannus,
		5	Pyrocephalus_rubinus,
		6	Sayornis_nigricans,
		7	Sayornis_phoebe,
		8	Contopus_sordidulus,
		9	Empidonax_virescens,
		10	Empidonax_difficilis,
		11	Empidonax_flaviventris,
		12	Empidonax_minimus,
		13	Empidonax_traillii,
		14	Empidonax_alnorum,
		15	Elaenia_chiriquensis,
		16	Gymnopithys_leucaspis,
		17	Cercomacra_tyrannina,
		18	Conopophaga_lineata,
		19	Xenops_minutus,
		20	Leptasthenura_striolata,
		21	Leptasthenura_yanacensis,
		22	Synallaxis_brachyura,
		23	Synallaxis_zimmeri,
		24	Synallaxis_erythrothorax,
		25	Cranioleuca_erythrops,
		26	Pseudoseisura_lophotes,
		27	Pseudoseisura_cristata,
		28	Phacellodomus_striaticollis,
		29	Phacellodomus_maculipectus,
		30	Cinclodes_albiventris,
		31	Cinclodes_antarcticus,
		32	Cinclodes_fuscus,
		33	Cinclodes_comechingonus,
		34	Cinclodes_albidiventris,
		35	Furnarius_rufus,
		36	Automolus_ochrolaemus,
		37	Thripadectes_rufobrunneus,
		38	Automolus_rubiginosus,
		39	Sclerurus_caudacutus,
		40	Sclerurus_guatemalensis,
		41	Ailuroedus_crassirostris,
		42	Ailuroedus_melanotis,
		43	Scenopoeetes_dentirostris,
		44	Prionodura_newtoniana,
		45	Chlamydera_nuchalis,
		46	Chlamydera_cerviniventris,
		47	Chlamydera_lauterbachi,
		48	Chlamydera_guttata,
		49	Chlamydera_maculata,
		50	Ptilonorhynchus_violaceus,
		51	Malurus_cyanocephalus,
		52	Malurus_alboscapulatus,
		53	Malurus_pulcherrimus,
		54	Malurus_elegans,
		55	Malurus_amabilis,
		56	Malurus_lamberti,
		57	Malurus_coronatus,
		58	Malurus_cyaneus,
		59	Malurus_splendens,
		60	Malurus_leucopterus,
		61	Malurus_melanocephalus,
		62	Pardalotus_quadragintus,
		63	Pardalotus_striatus,
		64	Pardalotus_punctatus,
		65	Manorina_melanocephala,
		66	Pycnoptilus_floccosus,
		67	Sericornis_frontalis,
		68	Acanthornis_magna,
		69	Gerygone_igata,
		70	Pomatostomus_temporalis,
		71	Orthonyx_spaldingii,
		72	Notiomystis_cincta,
		73	Gymnorhina_tibicen,
		74	Laniarius_erythrogaster,
		75	Malaconotus_blanchoti,
		76	Tchagra_minutus,
		77	Dryoscopus_cubla,
		78	Tephrodornis_pondicerianus,
		79	Prionops_retzii,
		80	Tylas_eduardi,
		81	Vanga_curvirostris,
		82	Euryceros_prevostii,
		83	Calicalicus_madagascariensis,
		84	Platysteira_castanea,
		85	Platysteira_chalybea,
		86	Platysteira_concreta,
		87	Platysteira_cyanea,
		88	Platysteira_peltata,
		89	Batis_occulta,
		90	Campephaga_phoenicea,
		91	Campephaga_quiscalina,
		92	Coracina_azurea,
		93	Lalage_tricolor,
		94	Coracina_cinerea,
		95	Psophodes_olivaceus,
		96	Mohoua_novaeseelandiae,
		97	Mohoua_albicilla,
		98	Mohoua_ochrocephala,
		99	Vireo_atricapilla,
		100	Vireo_griseus,
		101	Vireo_bellii,
		102	Vireo_vicinior,
		103	Vireo_huttoni,
		104	Vireo_solitarius,
		105	Vireo_flavifrons,
		106	Vireo_olivaceus,
		107	Vireo_altiloquus,
		108	Vireo_flavoviridis,
		109	Vireo_philadelphicus,
		110	Cyclarhis_gujanensis,
		111	Lanius_collurio,
		112	Lanius_gubernator,
		113	Lanius_schach,
		114	Lanius_bucephalus,
		115	Lanius_vittatus,
		116	Lanius_tigrinus,
		117	Lanius_collaris,
		118	Lanius_senator,
		119	Lanius_minor,
		120	Lanius_nubicus,
		121	Lanius_somalicus,
		122	Lanius_ludovicianus,
		123	Lanius_excubitor,
		124	Lanius_sphenocercus,
		125	Lanius_dorsalis,
		126	Calocitta_formosa,
		127	Aphelocoma_ultramarina,
		128	Aphelocoma_californica,
		129	Aphelocoma_insularis,
		130	Aphelocoma_coerulescens,
		131	Cyanocitta_cristata,
		132	Pica_pica,
		133	Pica_nuttalli,
		134	Pica_hudsonia,
		135	Corvus_monedula,
		136	Corvus_brachyrhynchos,
		137	Corvus_corone,
		138	Corvus_rhipidurus,
		139	Perisoreus_infaustus,
		140	Perisoreus_canadensis,
		141	Pyrrhocorax_graculus,
		142	Manucodia_keraudrenii,
		143	Manucodia_chalybatus,
		144	Parotia_wahnesi,
		145	Parotia_carolae,
		146	Pteridophora_alberti,
		147	Paradisaea_minor,
		148	Cicinnurus_magnificus,
		149	Epimachus_meyeri,
		150	Epimachus_fastuosus,
		151	Epimachus_albertisi,
		152	Ptiloris_magnificus,
		153	Lophorina_superba,
		154	Terpsiphone_paradisi,
		155	Terpsiphone_rufiventer,
		156	Terpsiphone_atrochalybeia,
		157	Terpsiphone_bedfordi,
		158	Terpsiphone_viridis,
		159	Terpsiphone_corvina,
		160	Terpsiphone_rufocinerea,
		161	Hypothymis_azurea,
		162	Trochocercus_cyanomelas,
		163	Trochocercus_nitens,
		164	Chasiempis_sandwichensis,
		165	Arses_telescophthalmus,
		166	Grallina_cyanoleuca,
		167	Rhipidura_leucophrys,
		168	Dicrurus_ludwigii,
		169	Dicrurus_adsimilis,
		170	Dicrurus_forficatus,
		171	Pachycephala_pectoralis,
		172	Chaetops_frenatus,
		173	Chaetops_aurantius,
		174	Petroica_australis,
		175	Petroica_goodenovii,
		176	Petroica_macrocephala,
		177	Drymodes_brunneopygia,
		178	Melanodryas_cucullata,
		179	Eopsaltria_australis,
		180	Auriparus_flaviceps,
		181	Anthoscopus_caroli,
		182	Anthoscopus_minutus,
		183	Remiz_pendulinus,
		184	Pseudopodoces_humilis,
		185	Baeolophus_inornatus,
		186	Baeolophus_bicolor,
		187	Baeolophus_atricristatus,
		188	Baeolophus_wollweberi,
		189	Parus_cristatus,
		190	Parus_ater,
		191	Parus_rufonuchalis,
		192	Parus_carolinensis,
		193	Parus_hudsonicus,
		194	Parus_cinctus,
		195	Parus_rufescens,
		196	Parus_sclateri,
		197	Parus_atricapillus,
		198	Parus_montanus,
		199	Parus_lugubris,
		200	Parus_leucomelas,
		201	Parus_cinerascens,
		202	Parus_niger,
		203	Parus_albiventris,
		204	Parus_major,
		205	Parus_palustris,
		206	Parus_cyanus,
		207	Parus_caeruleus,
		208	Stenostira_scita,
		209	Elminia_albicauda,
		210	Elminia_nigromitrata,
		211	Elminia_albonotata,
		212	Elminia_albiventris,
		213	Culicicapa_ceylonensis,
		214	Cephalopyrus_flammiceps,
		215	Nicator_chloris,
		216	Nicator_gularis,
		217	Panurus_biarmicus,
		218	Certhilauda_albescens,
		219	Certhilauda_barlowi,
		220	Certhilauda_burra,
		221	Certhilauda_erythrochlamys,
		222	Certhilauda_subcoronata,
		223	Certhilauda_chuana,
		224	Heteromirafra_ruddi,
		225	Eremopterix_leucotis,
		226	Eremopterix_australis,
		227	Eremopterix_leucopareia,
		228	Eremopterix_verticalis,
		229	Eremopterix_nigriceps,
		230	Ammomanes_deserti,
		231	Calandrella_somalica,
		232	Calandrella_cinerea,
		233	Melanocorypha_calandra,
		234	Spizocorys_conirostris,
		235	Spizocorys_fringillaris,
		236	Eremalauda_starki,
		237	Galerida_theklae,
		238	Galerida_modesta,
		239	Galerida_cristata,
		240	Galerida_magnirostris,
		241	Alauda_razae,
		242	Alauda_arvensis,
		243	Lullula_arborea,
		244	Eremophila_alpestris,
		245	Mirafra_africana,
		246	Mirafra_gilletti,
		247	Mirafra_poecilosterna,
		248	Mirafra_hova,
		249	Mirafra_africanoides,
		250	Mirafra_sabota,
		251	Mirafra_hypermetra,
		252	Acrocephalus_palustris,
		253	Bradypterus_graueri,
		254	Bradypterus_baboecala,
		255	Bradypterus_cinnamomeus,
		256	Bradypterus_barratti,
		257	Bradypterus_lopezi,
		258	Bradypterus_sylvaticus,
		259	Cincloramphus_cruralis,
		260	Locustella_naevia,
		261	Locustella_luscinioides,
		262	Locustella_fluviatilis,
		263	Acrocephalus_luscinius,
		264	Scotocerca_inquieta,
		265	Hippolais_icterina,
		266	Hippolais_polyglotta,
		267	Acrocephalus_dumetorum,
		268	Acrocephalus_orinus,
		269	Acrocephalus_baeticatus,
		270	Acrocephalus_scirpaceus,
		271	Acrocephalus_paludicola,
		272	Acrocephalus_bistrigiceps,
		273	Acrocephalus_melanopogon,
		274	Acrocephalus_schoenobaenus,
		275	Acrocephalus_stentoreus,
		276	Acrocephalus_familiaris,
		277	Acrocephalus_aequinoctialis,
		278	Acrocephalus_arundinaceus,
		279	Acrocephalus_sechellensis,
		280	Chloropeta_natalensis,
		281	Hyliota_australis,
		282	Hyliota_violacea,
		283	Hyliota_flavigaster,
		284	Zosterops_lateralis,
		285	Yuhina_brunneiceps,
		286	Turdoides_squamiceps,
		287	Turdoides_altirostris,
		288	Garrulax_morrisonianus,
		289	Sylvia_nisoria,
		290	Sylvia_subcaerulea,
		291	Sylvia_boehmi,
		292	Sylvia_buryi,
		293	Sylvia_leucomelaena,
		294	Sylvia_hortensis,
		295	Sylvia_curruca,
		296	Sylvia_melanothorax,
		297	Sylvia_rueppelli,
		298	Sylvia_melanocephala,
		299	Sylvia_mystacea,
		300	Sylvia_cantillans,
		301	Sylvia_communis,
		302	Sylvia_conspicillata,
		303	Sylvia_sarda,
		304	Sylvia_deserticola,
		305	Sylvia_undata,
		306	Sylvia_nana,
		307	Sylvia_atricapilla,
		308	Sylvia_borin,
		309	Chamaea_fasciata,
		310	Paradoxornis_webbianus,
		311	Eremomela_icteropygialis,
		312	Camaroptera_brachyura,
		313	Camaroptera_superciliaris,
		314	Apalis_thoracica,
		315	Prinia_gracilis,
		316	Hypergerus_atriceps,
		317	Cisticola_anonymus,
		318	Cisticola_robustus,
		319	Cisticola_brunnescens,
		320	Cisticola_cinereolus,
		321	Cisticola_tinniens,
		322	Cisticola_exilis,
		323	Cisticola_juncidis,
		324	Cisticola_ayresii,
		325	Andropadus_importunus,
		326	Chlorocichla_flaviventris,
		327	Andropadus_nigriceps,
		328	Andropadus_milanjensis,
		329	Bleda_notatus,
		330	Bleda_syndactylus,
		331	Andropadus_gracilis,
		332	Criniger_calurus,
		333	Phyllastrephus_debilis,
		334	Phyllastrephus_icterinus,
		335	Phyllastrephus_cabanisi,
		336	Phyllastrephus_fischeri,
		337	Phyllastrephus_terrestris,
		338	Phyllastrephus_flavostriatus,
		339	Hypsipetes_olivaceus,
		340	Ixos_amaurotis,
		341	Alophoixus_finschii,
		342	Pycnonotus_barbatus,
		343	Pycnonotus_nigricans,
		344	Pycnonotus_capensis,
		345	Pycnonotus_sinensis,
		346	Pycnonotus_xanthopygos,
		347	Phylloscopus_ruficapilla,
		348	Phylloscopus_umbrovirens,
		349	Phylloscopus_nitidus,
		350	Phylloscopus_fuscatus,
		351	Phylloscopus_trochilus,
		352	Phylloscopus_collybita,
		353	Phylloscopus_sindianus,
		354	Phylloscopus_humei,
		355	Phylloscopus_sibilatrix,
		356	Phylloscopus_bonelli,
		357	Cettia_cetti,
		358	Cettia_fortipes,
		359	Psaltriparus_minimus,
		360	Pholidornis_rushiae,
		361	Delichon_urbicum,
		362	Hirundo_semirufa,
		363	Petrochelidon_pyrrhonota,
		364	Petrochelidon_fulva,
		365	Hirundo_ariel,
		366	Hirundo_rustica,
		367	Progne_subis,
		368	Riparia_riparia,
		369	Tachycineta_albilinea,
		370	Tachycineta_thalassina,
		371	Tachycineta_bicolor,
		372	Sphenoeacus_afer,
		373	Melocichla_mentalis,
		374	Bradypterus_victorini,
		375	Sylvietta_denti,
		376	Sylvietta_brachyura,
		377	Sylvietta_virens,
		378	Sylvietta_rufescens,
		379	Sylvietta_whytii,
		380	Regulus_ignicapilla,
		381	Regulus_regulus,
		382	Certhia_brachydactyla,
		383	Certhia_familiaris,
		384	Polioptila_dumicola,
		385	Catherpes_mexicanus,
		386	Salpinctes_obsoletus,
		387	Campylorhynchus_brunneicapillus,
		388	Campylorhynchus_griseus,
		389	Campylorhynchus_nuchalis,
		390	Cistothorus_platensis,
		391	Cistothorus_meridae,
		392	Cistothorus_palustris,
		393	Troglodytes_cobbi,
		394	Troglodytes_aedon,
		395	Troglodytes_troglodytes,
		396	Thryothorus_sinaloa,
		397	Thryothorus_rufalbus,
		398	Thryothorus_felix,
		399	Thryothorus_leucotis,
		400	Thryomanes_bewickii,
		401	Thryothorus_ludovicianus,
		402	Sitta_carolinensis,
		403	Sitta_europaea,
		404	Scissirostrum_dubium,
		405	Aplonis_opaca,
		406	Aplonis_dichroa,
		407	Gracula_religiosa,
		408	Mino_anais,
		409	Cinnyricinclus_leucogaster,
		410	Onychognathus_nabouroup,
		411	Onychognathus_albirostris,
		412	Onychognathus_salvadorii,
		413	Onychognathus_tristramii,
		414	Onychognathus_walleri,
		415	Onychognathus_morio,
		416	Onychognathus_tenuirostris,
		417	Speculipastor_bicolor,
		418	Saroglossa_spiloptera,
		419	Lamprotornis_corruscus,
		420	Lamprotornis_purpureiceps,
		421	Lamprotornis_purpuroptera,
		422	Lamprotornis_caudatus,
		423	Lamprotornis_australis,
		424	Lamprotornis_mevesii,
		425	Cosmopsarus_unicolor,
		426	Cosmopsarus_regius,
		427	Spreo_bicolor,
		428	Spreo_fischeri,
		429	Lamprotornis_pulcher,
		430	Lamprotornis_superbus,
		431	Lamprotornis_splendidus,
		432	Lamprotornis_nitens,
		433	Lamprotornis_chalybaeus,
		434	Creatophora_cinerea,
		435	Sturnus_roseus,
		436	Sturnus_philippensis,
		437	Sturnus_sturninus,
		438	Sturnus_contra,
		439	Sturnus_pagodarum,
		440	Sturnus_malabaricus,
		441	Leucopsar_rothschildi,
		442	Acridotheres_cristatellus,
		443	Acridotheres_fuscus,
		444	Acridotheres_ginginianus,
		445	Acridotheres_tristis,
		446	Sturnus_unicolor,
		447	Sturnus_vulgaris,
		448	Mimus_gundlachii,
		449	Mimus_polyglottos,
		450	Mimus_gilvus,
		451	Mimus_longicaudatus,
		452	Mimus_patagonicus,
		453	Mimus_thenca,
		454	Mimus_parvulus,
		455	Oreoscoptes_montanus,
		456	Toxostoma_bendirei,
		457	Toxostoma_lecontei,
		458	Toxostoma_crissale,
		459	Toxostoma_curvirostre,
		460	Toxostoma_longirostre,
		461	Toxostoma_rufum,
		462	Dumetella_carolinensis,
		463	Buphagus_africanus,
		464	Buphagus_erythrorhynchus,
		465	Cinclus_schulzi,
		466	Cinclus_pallasii,
		467	Cinclus_cinclus,
		468	Cinclus_mexicanus,
		469	Sialia_sialis,
		470	Sialia_currucoides,
		471	Sialia_mexicana,
		472	Myadestes_palmeri,
		473	Turdus_merula,
		474	Turdus_helleri,
		475	Turdus_iliacus,
		476	Turdus_grayi,
		477	Turdus_albicollis,
		478	Turdus_migratorius,
		479	Turdus_cardis,
		480	Turdus_torquatus,
		481	Turdus_pilaris,
		482	Turdus_philomelos,
		483	Turdus_viscivorus,
		484	Catharus_guttatus,
		485	Catharus_minimus,
		486	Catharus_fuscescens,
		487	Catharus_ustulatus,
		488	Hylocichla_mustelina,
		489	Zoothera_naevia,
		490	Bradornis_infuscatus,
		491	Bradornis_pallidus,
		492	Bradornis_mariquensis,
		493	Bradornis_microrhynchus,
		494	Namibornis_herero,
		495	Myioparus_plumbeus,
		496	Myioparus_griseigularis,
		497	Melaenornis_pammelaina,
		498	Melaenornis_edolioides,
		499	Sigelus_silens,
		500	Empidornis_semipartitus,
		501	Muscicapa_caerulescens,
		502	Muscicapa_sethsmithi,
		503	Muscicapa_adusta,
		504	Muscicapa_striata,
		505	Muscicapa_cassini,
		506	Muscicapa_epulata,
		507	Muscicapa_comitata,
		508	Muscicapa_infuscata,
		509	Phoenicurus_ochruros,
		510	Phoenicurus_phoenicurus,
		511	Myrmecocichla_aethiops,
		512	Oenanthe_oenanthe,
		513	Saxicola_torquatus,
		514	Saxicola_rubetra,
		515	Ficedula_hypoleuca,
		516	Ficedula_albicollis,
		517	Ficedula_semitorquata,
		518	Ficedula_parva,
		519	Ficedula_zanthopygia,
		520	Luscinia_svecica,
		521	Dioptrornis_fischeri,
		522	Luscinia_megarhynchos,
		523	Luscinia_luscinia,
		524	Erithacus_rubecula,
		525	Bombycilla_garrulus,
		526	Bombycilla_cedrorum,
		527	Phainopepla_nitens,
		528	Anthus_leucophrys,
		529	Anthus_lutescens,
		530	Anthus_crenatus,
		531	Anthus_chloris,
		532	Anthus_melindae,
		533	Anthus_lineiventris,
		534	Anthus_trivialis,
		535	Anthus_vaalensis,
		536	Anthus_pratensis,
		537	Anthus_petrosus,
		538	Anthus_spinoletta,
		539	Anthus_hoeschi,
		540	Anthus_similis,
		541	Anthus_campestris,
		542	Anthus_novaeseelandiae,
		543	Tmetothylacus_tenellus,
		544	Dendronanthus_indicus,
		545	Macronyx_fuellebornii,
		546	Macronyx_sharpei,
		547	Macronyx_aurantiigula,
		548	Macronyx_croceus,
		549	Macronyx_ameliae,
		550	Macronyx_capensis,
		551	Motacilla_cinerea,
		552	Motacilla_madaraspatensis,
		553	Motacilla_flava,
		554	Motacilla_citreola,
		555	Motacilla_alba,
		556	Motacilla_aguimp,
		557	Motacilla_grandis,
		558	Motacilla_capensis,
		559	Motacilla_clara,
		560	Mycerobas_carnipes,
		561	Coccothraustes_coccothraustes,
		562	Pyrrhula_pyrrhula,
		563	Pinicola_enucleator,
		564	Rhodopechys_obsoletus,
		565	Rhodopechys_sanguineus,
		566	Carduelis_chloris,
		567	Carduelis_spinoides,
		568	Loxia_curvirostra,
		569	Loxia_scotica,
		570	Loxia_leucoptera,
		571	Carduelis_hornemanni,
		572	Carduelis_flammea,
		573	Carduelis_citrinella,
		574	Carduelis_carduelis,
		575	Carduelis_cannabina,
		576	Carduelis_flavirostris,
		577	Carduelis_spinus,
		578	Carduelis_pinus,
		579	Carduelis_tristis,
		580	Carduelis_psaltria,
		581	Carduelis_lawrencei,
		582	Serinus_burtoni,
		583	Serinus_striolatus,
		584	Serinus_leucopterus,
		585	Serinus_nigriceps,
		586	Serinus_totta,
		587	Serinus_albogularis,
		588	Serinus_gularis,
		589	Serinus_flaviventris,
		590	Serinus_syriacus,
		591	Serinus_sulphuratus,
		592	Serinus_scotops,
		593	Serinus_mozambicus,
		594	Serinus_tristriatus,
		595	Serinus_citrinipectus,
		596	Serinus_atrogularis,
		597	Serinus_canaria,
		598	Serinus_mennelli,
		599	Serinus_serinus,
		600	Serinus_flavivertex,
		601	Serinus_canicollis,
		602	Serinus_alario,
		603	Serinus_pusillus,
		604	Paroreomyza_montana,
		605	Oreomystis_mana,
		606	Loxioides_bailleui,
		607	Telespiza_cantans,
		608	Telespiza_ultima,
		609	Loxops_coccineus,
		610	Hemignathus_munroi,
		611	Hemignathus_virens,
		612	Pseudonestor_xanthophrys,
		613	Himatione_sanguinea,
		614	Vestiaria_coccinea,
		615	Leucosticte_australis,
		616	Leucosticte_atrata,
		617	Leucosticte_tephrocotis,
		618	Carpodacus_puniceus,
		619	Carpodacus_cassinii,
		620	Carpodacus_purpureus,
		621	Carpodacus_erythrinus,
		622	Callacanthis_burtoni,
		623	Carpodacus_mexicanus,
		624	Carpodacus_rubicilla,
		625	Carpodacus_synoicus,
		626	Carpodacus_roseus,
		627	Eremopsaltria_mongolicus,
		628	Bucanetes_githagineus,
		629	Fringilla_teydea,
		630	Fringilla_coelebs,
		631	Fringilla_montifringilla,
		632	Calcarius_mccownii,
		633	Calcarius_pictus,
		634	Calcarius_ornatus,
		635	Calcarius_lapponicus,
		636	Plectrophenax_nivalis,
		637	Cacicus_chrysopterus,
		638	Cacicus_haemorrhous,
		639	Clypicterus_oseryi,
		640	Cacicus_cela,
		641	Cacicus_uropygialis,
		642	Cacicus_solitarius,
		643	Psarocolius_angustifrons,
		644	Psarocolius_atrovirens,
		645	Psarocolius_wagleri,
		646	Psarocolius_guatimozinus,
		647	Psarocolius_viridis,
		648	Psarocolius_bifasciatus,
		649	Icterus_pustulatus,
		650	Icterus_bullockii,
		651	Icterus_galbula,
		652	Icterus_gularis,
		653	Nesopsar_nigerrimus,
		654	Agelaioides_badius,
		655	Agelasticus_thilius,
		656	Chrysomus_icterocephalus,
		657	Curaeus_curaeus,
		658	Amblyramphus_holosericeus,
		659	Agelaius_tricolor,
		660	Agelaius_phoeniceus,
		661	Agelaius_assimilis,
		662	Agelaius_xanthomus,
		663	Agelaius_humeralis,
		664	Molothrus_aeneus,
		665	Molothrus_ater,
		666	Molothrus_rufoaxillaris,
		667	Quiscalus_lugubris,
		668	Quiscalus_mexicanus,
		669	Quiscalus_major,
		670	Quiscalus_quiscula,
		671	Euphagus_carolinus,
		672	Euphagus_cyanocephalus,
		673	Dives_dives,
		674	Sturnella_magna,
		675	Sturnella_defilippii,
		676	Sturnella_neglecta,
		677	Sturnella_loyca,
		678	Sturnella_superciliaris,
		679	Sturnella_bellicosa,
		680	Dolichonyx_oryzivorus,
		681	Xanthocephalus_xanthocephalus,
		682	Icteria_virens,
		683	Seiurus_aurocapilla,
		684	Geothlypis_trichas,
		685	Oporornis_formosus,
		686	Oporornis_tolmiei,
		687	Oporornis_philadelphia,
		688	Protonotaria_citrea,
		689	Limnothlypis_swainsonii,
		690	Wilsonia_citrina,
		691	Dendroica_caerulescens,
		692	Setophaga_ruticilla,
		693	Dendroica_adelaidae,
		694	Dendroica_nigrescens,
		695	Dendroica_virens,
		696	Dendroica_townsendi,
		697	Dendroica_discolor,
		698	Dendroica_coronata,
		699	Dendroica_dominica,
		700	Dendroica_palmarum,
		701	Dendroica_tigrina,
		702	Dendroica_pensylvanica,
		703	Dendroica_petechia,
		704	Dendroica_striata,
		705	Dendroica_castanea,
		706	Dendroica_fusca,
		707	Dendroica_cerulea,
		708	Parula_americana,
		709	Dendroica_magnolia,
		710	Wilsonia_pusilla,
		711	Wilsonia_canadensis,
		712	Myioborus_pictus,
		713	Mniotilta_varia,
		714	Seiurus_motacilla,
		715	Seiurus_noveboracensis,
		716	Vermivora_ruficapilla,
		717	Vermivora_peregrina,
		718	Vermivora_chrysoptera,
		719	Vermivora_pinus,
		720	Emberiza_schoeniclus,
		721	Emberiza_elegans,
		722	Melophus_lathami,
		723	Miliaria_calandra,
		724	Emberiza_cia,
		725	Emberiza_cioides,
		726	Emberiza_hortulana,
		727	Emberiza_citrinella,
		728	Emberiza_cirlus,
		729	Emberiza_flaviventris,
		730	Emberiza_cabanisi,
		731	Emberiza_striolata,
		732	Emberiza_tahapisi,
		733	Emberiza_impetuani,
		734	Emberiza_capensis,
		735	Ammodramus_savannarum,
		736	Arremonops_rufivirgatus,
		737	Aimophila_aestivalis,
		738	Aimophila_botterii,
		739	Aimophila_mystacalis,
		740	Aimophila_humeralis,
		741	Aimophila_carpalis,
		742	Junco_hyemalis,
		743	Junco_phaeonotus,
		744	Zonotrichia_capensis,
		745	Zonotrichia_albicollis,
		746	Zonotrichia_querula,
		747	Zonotrichia_leucophrys,
		748	Zonotrichia_atricapilla,
		749	Passerella_iliaca,
		750	Spizella_arborea,
		751	Ammodramus_caudacutus,
		752	Ammodramus_maritimus,
		753	Ammodramus_leconteii,
		754	Pooecetes_gramineus,
		755	Amphispiza_belli,
		756	Passerculus_sandwichensis,
		757	Melospiza_georgiana,
		758	Melospiza_lincolnii,
		759	Melospiza_melodia,
		760	Ammodramus_bairdii,
		761	Ammodramus_henslowii,
		762	Pipilo_chlorurus,
		763	Pipilo_erythrophthalmus,
		764	Pipilo_maculatus,
		765	Pezopetes_capitalis,
		766	Pipilo_fuscus,
		767	Pipilo_aberti,
		768	Amphispiza_bilineata,
		769	Aimophila_quinquestriata,
		770	Spizella_pusilla,
		771	Spizella_breweri,
		772	Spizella_pallida,
		773	Spizella_passerina,
		774	Spizella_atrogularis,
		775	Calamospiza_melanocorys,
		776	Chondestes_grammacus,
		777	Pheucticus_ludovicianus,
		778	Pheucticus_melanocephalus,
		779	Piranga_rubra,
		780	Piranga_ludoviciana,
		781	Piranga_olivacea,
		782	Cardinalis_cardinalis,
		783	Passerina_ciris,
		784	Passerina_versicolor,
		785	Passerina_leclancherii,
		786	Passerina_amoena,
		787	Passerina_caerulea,
		788	Passerina_cyanea,
		789	Spiza_americana,
		790	Ramphocelus_costaricensis,
		791	Volatinia_jacarina,
		792	Sporophila_minuta,
		793	Thraupis_episcopus,
		794	Geospiza_fortis,
		795	Geospiza_difficilis,
		796	Geospiza_fuliginosa,
		797	Geospiza_scandens,
		798	Geospiza_magnirostris,
		799	Geospiza_conirostris,
		800	Tiaris_olivaceus,
		801	Nesospiza_acunhae,
		802	Passer_griseus,
		803	Passer_montanus,
		804	Passer_domesticus,
		805	Passer_rutilans,
		806	Petronia_petronia,
		807	Montifringilla_nivalis,
		808	Petronia_xanthocollis,
		809	Prunella_modularis,
		810	Prunella_collaris,
		811	Amblyospiza_albifrons,
		812	Anaplectes_rubriceps,
		813	Sporopipes_frontalis,
		814	Sporopipes_squamifrons,
		815	Plocepasser_donaldsoni,
		816	Plocepasser_mahali,
		817	Philetairus_socius,
		818	Dinemellia_dinemelli,
		819	Bubalornis_albirostris,
		820	Malimbus_nitens,
		821	Malimbus_ibadanensis,
		822	Malimbus_erythrogaster,
		823	Malimbus_coronatus,
		824	Malimbus_malimbicus,
		825	Malimbus_rubricollis,
		826	Malimbus_racheliae,
		827	Malimbus_cassini,
		828	Malimbus_scutatus,
		829	Ploceus_sanctithomae,
		830	Ploceus_olivaceiceps,
		831	Ploceus_melanogaster,
		832	Ploceus_grandis,
		833	Ploceus_xanthopterus,
		834	Ploceus_alienus,
		835	Ploceus_bicolor,
		836	Ploceus_capensis,
		837	Ploceus_ocularis,
		838	Ploceus_velatus,
		839	Ploceus_nigerrimus,
		840	Ploceus_jacksoni,
		841	Ploceus_luteolus,
		842	Ploceus_baglafecht,
		843	Ploceus_intermedius,
		844	Ploceus_taeniopterus,
		845	Ploceus_melanocephalus,
		846	Ploceus_cucullatus,
		847	Ploceus_vitellinus,
		848	Ploceus_preussi,
		849	Ploceus_pelzelni,
		850	Ploceus_angolensis,
		851	Ploceus_spekei,
		852	Ploceus_tricolor,
		853	Ploceus_galbula,
		854	Ploceus_megarhynchus,
		855	Ploceus_nigricollis,
		856	Ploceus_bertrandi,
		857	Ploceus_benghalensis,
		858	Ploceus_philippinus,
		859	Ploceus_superciliosus,
		860	Ploceus_xanthops,
		861	Ploceus_heuglini,
		862	Ploceus_princeps,
		863	Quelea_quelea,
		864	Quelea_cardinalis,
		865	Pseudonigrita_arnaudi,
		866	Foudia_eminentissima,
		867	Foudia_madagascariensis,
		868	Foudia_flavicans,
		869	Foudia_rubra,
		870	Foudia_sechellarum,
		871	Euplectes_aureus,
		872	Euplectes_afer,
		873	Euplectes_hordeaceus,
		874	Euplectes_nigroventris,
		875	Euplectes_orix,
		876	Euplectes_ardens,
		877	Euplectes_gierowii,
		878	Euplectes_franciscanus,
		879	Euplectes_hartlaubi,
		880	Euplectes_jacksoni,
		881	Euplectes_progne,
		882	Euplectes_axillaris,
		883	Euplectes_albonotatus,
		884	Euplectes_macroura,
		885	Euplectes_capensis,
		886	Histurgops_ruficaudus,
		887	Taeniopygia_guttata,
		888	Poephila_acuticauda,
		889	Lonchura_striata,
		890	Padda_oryzivora,
		891	Lagonosticta_senegala,
		892	Vidua_macroura,
		893	Vidua_paradisaea,
		894	Vidua_chalybeata,
		895	Nectarinia_dussumieri,
		896	Nectarinia_osea,
		897	Nectarinia_coccinigaster,
		898	Promerops_gurneyi,
		899	Promerops_cafer
	;
	TREE * UNTITLED = [&R] (((1:29.63387223,((((2:1.8564055,3:1.856405501):11.59574628,4:13.45215179):3.773902695,(5:16.16863711,((6:1.074391127,7:1.074391127):7.416301479,(8:7.29952999,(9:7.248457587,((10:3.38761359,11:3.38761359):3.435542666,(12:6.301583085,(13:1.502166699,14:1.502166699):4.799416387):0.5215731702):0.4253013308):0.05107240366):1.191162616):7.677944503):1.057417371):2.452438281,15:1…
END;
