# Supplementary material for: Polygyny is linked to accelerated birdsong evolution but not to larger song repertoires
Source: Nat Commun. 2019 Feb 21;10:884. doi: 10.1038/s41467-019-08621-3 (PMC6385279; doi:10.1038/s41467-019-08621-3)
Supplement: Supplementary file 9 — Supplementary Software 1 [file 41467_2019_8621_MOESM9_ESM.zip › Final Revision Code/MacOnly BayesTraits Code/samplematezillaHack55.nex]

#NEXUS
[R-package APE, Thu Jan 11 18:46:51 2018]
BEGIN TAXA;
	DIMENSIONS NTAX = 899;
	TAXLABELS
		Tyrannus_tyrannus
		Myiarchus_crinitus
		Myiarchus_cinerascens
		Pyrocephalus_rubinus
		Sayornis_nigricans
		Sayornis_phoebe
		Contopus_sordidulus
		Empidonax_virescens
		Empidonax_difficilis
		Empidonax_flaviventris
		Empidonax_minimus
		Empidonax_traillii
		Empidonax_alnorum
		Elaenia_chiriquensis
		Oxyruncus_cristatus
		Gymnopithys_leucaspis
		Cercomacra_tyrannina
		Conopophaga_lineata
		Xenops_minutus
		Automolus_rubiginosus
		Automolus_ochrolaemus
		Thripadectes_rufobrunneus
		Furnarius_rufus
		Cinclodes_albiventris
		Cinclodes_antarcticus
		Cinclodes_fuscus
		Cinclodes_albidiventris
		Cinclodes_comechingonus
		Leptasthenura_striolata
		Leptasthenura_yanacensis
		Synallaxis_brachyura
		Synallaxis_erythrothorax
		Synallaxis_zimmeri
		Pseudoseisura_cristata
		Pseudoseisura_lophotes
		Cranioleuca_erythrops
		Phacellodomus_striaticollis
		Phacellodomus_maculipectus
		Sclerurus_caudacutus
		Sclerurus_guatemalensis
		Scenopoeetes_dentirostris
		Prionodura_newtoniana
		Chlamydera_cerviniventris
		Chlamydera_nuchalis
		Chlamydera_lauterbachi
		Chlamydera_maculata
		Chlamydera_guttata
		Ptilonorhynchus_violaceus
		Ailuroedus_melanotis
		Ailuroedus_crassirostris
		Malurus_splendens
		Malurus_cyanocephalus
		Malurus_cyaneus
		Malurus_alboscapulatus
		Malurus_coronatus
		Malurus_elegans
		Malurus_pulcherrimus
		Malurus_lamberti
		Malurus_amabilis
		Malurus_melanocephalus
		Malurus_leucopterus
		Pardalotus_quadragintus
		Pardalotus_striatus
		Pardalotus_punctatus
		Manorina_melanocephala
		Pycnoptilus_floccosus
		Sericornis_frontalis
		Acanthornis_magna
		Gerygone_igata
		Pomatostomus_temporalis
		Orthonyx_spaldingii
		Notiomystis_cincta
		Terpsiphone_atrochalybeia
		Terpsiphone_paradisi
		Terpsiphone_rufiventer
		Terpsiphone_bedfordi
		Terpsiphone_rufocinerea
		Terpsiphone_corvina
		Terpsiphone_viridis
		Hypothymis_azurea
		Trochocercus_cyanomelas
		Trochocercus_nitens
		Arses_telescophthalmus
		Chasiempis_sandwichensis
		Grallina_cyanoleuca
		Manucodia_keraudrenii
		Manucodia_chalybatus
		Parotia_wahnesi
		Parotia_carolae
		Pteridophora_alberti
		Ptiloris_magnificus
		Lophorina_superba
		Paradisaea_minor
		Cicinnurus_magnificus
		Epimachus_meyeri
		Epimachus_fastuosus
		Epimachus_albertisi
		Rhipidura_leucophrys
		Lanius_nubicus
		Lanius_collaris
		Lanius_tigrinus
		Lanius_vittatus
		Lanius_collurio
		Lanius_gubernator
		Lanius_schach
		Lanius_bucephalus
		Lanius_senator
		Lanius_minor
		Lanius_dorsalis
		Lanius_excubitor
		Lanius_sphenocercus
		Lanius_ludovicianus
		Lanius_somalicus
		Calocitta_formosa
		Cyanocitta_cristata
		Aphelocoma_californica
		Aphelocoma_insularis
		Aphelocoma_coerulescens
		Aphelocoma_ultramarina
		Corvus_monedula
		Corvus_rhipidurus
		Corvus_brachyrhynchos
		Corvus_corone
		Pica_pica
		Pica_nuttalli
		Pica_hudsonia
		Perisoreus_infaustus
		Perisoreus_canadensis
		Pyrrhocorax_graculus
		Dicrurus_ludwigii
		Dicrurus_forficatus
		Dicrurus_adsimilis
		Vireo_philadelphicus
		Vireo_olivaceus
		Vireo_flavoviridis
		Vireo_altiloquus
		Vireo_huttoni
		Vireo_vicinior
		Vireo_flavifrons
		Vireo_solitarius
		Vireo_atricapilla
		Vireo_griseus
		Vireo_bellii
		Cyclarhis_gujanensis
		Pachycephala_pectoralis
		Mohoua_albicilla
		Mohoua_ochrocephala
		Mohoua_novaeseelandiae
		Psophodes_olivaceus
		Euryceros_prevostii
		Vanga_curvirostris
		Tylas_eduardi
		Calicalicus_madagascariensis
		Tephrodornis_pondicerianus
		Prionops_retzii
		Platysteira_chalybea
		Platysteira_concreta
		Platysteira_cyanea
		Platysteira_peltata
		Platysteira_castanea
		Batis_occulta
		Laniarius_erythrogaster
		Malaconotus_blanchoti
		Tchagra_minutus
		Dryoscopus_cubla
		Gymnorhina_tibicen
		Campephaga_phoenicea
		Campephaga_quiscalina
		Lalage_tricolor
		Coracina_azurea
		Coracina_cinerea
		Chaetops_frenatus
		Chaetops_aurantius
		Petroica_macrocephala
		Petroica_goodenovii
		Petroica_australis
		Drymodes_brunneopygia
		Melanodryas_cucullata
		Eopsaltria_australis
		Auriparus_flaviceps
		Anthoscopus_caroli
		Anthoscopus_minutus
		Remiz_pendulinus
		Parus_ater
		Parus_rufonuchalis
		Parus_cinctus
		Parus_hudsonicus
		Parus_rufescens
		Parus_atricapillus
		Parus_carolinensis
		Parus_sclateri
		Parus_cinerascens
		Parus_leucomelas
		Parus_montanus
		Parus_lugubris
		Baeolophus_inornatus
		Baeolophus_bicolor
		Baeolophus_atricristatus
		Baeolophus_wollweberi
		Parus_cristatus
		Parus_albiventris
		Parus_niger
		Parus_major
		Parus_palustris
		Parus_cyanus
		Parus_caeruleus
		Pseudopodoces_humilis
		Cephalopyrus_flammiceps
		Stenostira_scita
		Elminia_albicauda
		Elminia_nigromitrata
		Elminia_albonotata
		Elminia_albiventris
		Culicicapa_ceylonensis
		Phylloscopus_umbrovirens
		Phylloscopus_ruficapilla
		Phylloscopus_nitidus
		Phylloscopus_bonelli
		Phylloscopus_sibilatrix
		Phylloscopus_trochilus
		Phylloscopus_collybita
		Phylloscopus_sindianus
		Phylloscopus_fuscatus
		Phylloscopus_humei
		Cettia_fortipes
		Cettia_cetti
		Psaltriparus_minimus
		Pholidornis_rushiae
		Delichon_urbicum
		Hirundo_semirufa
		Hirundo_ariel
		Petrochelidon_fulva
		Petrochelidon_pyrrhonota
		Hirundo_rustica
		Riparia_riparia
		Progne_subis
		Tachycineta_albilinea
		Tachycineta_bicolor
		Tachycineta_thalassina
		Scotocerca_inquieta
		Hyliota_flavigaster
		Hyliota_violacea
		Hyliota_australis
		Hippolais_polyglotta
		Hippolais_icterina
		Acrocephalus_aequinoctialis
		Acrocephalus_familiaris
		Acrocephalus_stentoreus
		Acrocephalus_arundinaceus
		Acrocephalus_sechellensis
		Acrocephalus_luscinius
		Acrocephalus_paludicola
		Acrocephalus_bistrigiceps
		Acrocephalus_schoenobaenus
		Acrocephalus_melanopogon
		Acrocephalus_orinus
		Acrocephalus_baeticatus
		Acrocephalus_scirpaceus
		Acrocephalus_dumetorum
		Chloropeta_natalensis
		Cincloramphus_cruralis
		Bradypterus_sylvaticus
		Bradypterus_barratti
		Bradypterus_cinnamomeus
		Bradypterus_lopezi
		Bradypterus_baboecala
		Locustella_naevia
		Locustella_luscinioides
		Bradypterus_graueri
		Locustella_fluviatilis
		Acrocephalus_palustris
		Hypergerus_atriceps
		Cisticola_cinereolus
		Cisticola_anonymus
		Cisticola_brunnescens
		Cisticola_robustus
		Cisticola_ayresii
		Cisticola_tinniens
		Cisticola_exilis
		Cisticola_juncidis
		Camaroptera_superciliaris
		Camaroptera_brachyura
		Eremomela_icteropygialis
		Apalis_thoracica
		Prinia_gracilis
		Zosterops_lateralis
		Yuhina_brunneiceps
		Turdoides_squamiceps
		Turdoides_altirostris
		Garrulax_morrisonianus
		Sylvia_nana
		Sylvia_communis
		Sylvia_sarda
		Sylvia_deserticola
		Sylvia_undata
		Sylvia_conspicillata
		Sylvia_mystacea
		Sylvia_melanocephala
		Sylvia_cantillans
		Sylvia_melanothorax
		Sylvia_rueppelli
		Sylvia_curruca
		Sylvia_hortensis
		Sylvia_leucomelaena
		Sylvia_buryi
		Sylvia_subcaerulea
		Sylvia_boehmi
		Sylvia_nisoria
		Sylvia_borin
		Sylvia_atricapilla
		Chamaea_fasciata
		Paradoxornis_webbianus
		Andropadus_importunus
		Chlorocichla_flaviventris
		Andropadus_milanjensis
		Andropadus_nigriceps
		Bleda_notatus
		Bleda_syndactylus
		Andropadus_gracilis
		Criniger_calurus
		Phyllastrephus_cabanisi
		Phyllastrephus_fischeri
		Phyllastrephus_terrestris
		Phyllastrephus_flavostriatus
		Phyllastrephus_icterinus
		Phyllastrephus_debilis
		Hypsipetes_olivaceus
		Ixos_amaurotis
		Alophoixus_finschii
		Pycnonotus_sinensis
		Pycnonotus_capensis
		Pycnonotus_barbatus
		Pycnonotus_nigricans
		Pycnonotus_xanthopygos
		Melocichla_mentalis
		Sphenoeacus_afer
		Bradypterus_victorini
		Sylvietta_rufescens
		Sylvietta_whytii
		Sylvietta_brachyura
		Sylvietta_virens
		Sylvietta_denti
		Nicator_chloris
		Nicator_gularis
		Panurus_biarmicus
		Eremophila_alpestris
		Eremalauda_starki
		Spizocorys_conirostris
		Spizocorys_fringillaris
		Lullula_arborea
		Galerida_magnirostris
		Galerida_theklae
		Galerida_modesta
		Galerida_cristata
		Alauda_arvensis
		Alauda_razae
		Melanocorypha_calandra
		Calandrella_cinerea
		Calandrella_somalica
		Mirafra_sabota
		Mirafra_poecilosterna
		Mirafra_hypermetra
		Mirafra_hova
		Mirafra_gilletti
		Mirafra_africanoides
		Mirafra_africana
		Certhilauda_burra
		Certhilauda_barlowi
		Ammomanes_deserti
		Certhilauda_albescens
		Certhilauda_erythrochlamys
		Certhilauda_subcoronata
		Certhilauda_chuana
		Heteromirafra_ruddi
		Eremopterix_nigriceps
		Eremopterix_leucopareia
		Eremopterix_leucotis
		Eremopterix_australis
		Eremopterix_verticalis
		Regulus_ignicapilla
		Regulus_regulus
		Certhia_familiaris
		Certhia_brachydactyla
		Polioptila_dumicola
		Campylorhynchus_nuchalis
		Campylorhynchus_griseus
		Campylorhynchus_brunneicapillus
		Thryothorus_sinaloa
		Thryothorus_rufalbus
		Thryothorus_felix
		Thryothorus_leucotis
		Thryomanes_bewickii
		Thryothorus_ludovicianus
		Cistothorus_platensis
		Cistothorus_meridae
		Cistothorus_palustris
		Troglodytes_troglodytes
		Troglodytes_aedon
		Troglodytes_cobbi
		Catherpes_mexicanus
		Salpinctes_obsoletus
		Sitta_carolinensis
		Sitta_europaea
		Scissirostrum_dubium
		Aplonis_opaca
		Aplonis_dichroa
		Gracula_religiosa
		Mino_anais
		Cinnyricinclus_leucogaster
		Creatophora_cinerea
		Sturnus_philippensis
		Sturnus_sturninus
		Sturnus_contra
		Sturnus_roseus
		Leucopsar_rothschildi
		Sturnus_malabaricus
		Sturnus_pagodarum
		Acridotheres_cristatellus
		Acridotheres_fuscus
		Acridotheres_ginginianus
		Acridotheres_tristis
		Sturnus_unicolor
		Sturnus_vulgaris
		Lamprotornis_australis
		Lamprotornis_purpuroptera
		Lamprotornis_caudatus
		Lamprotornis_mevesii
		Cosmopsarus_unicolor
		Lamprotornis_splendidus
		Cosmopsarus_regius
		Spreo_bicolor
		Spreo_fischeri
		Lamprotornis_pulcher
		Lamprotornis_superbus
		Lamprotornis_nitens
		Lamprotornis_chalybaeus
		Lamprotornis_corruscus
		Lamprotornis_purpureiceps
		Saroglossa_spiloptera
		Speculipastor_bicolor
		Onychognathus_nabouroup
		Onychognathus_walleri
		Onychognathus_salvadorii
		Onychognathus_tristramii
		Onychognathus_albirostris
		Onychognathus_morio
		Onychognathus_tenuirostris
		Mimus_patagonicus
		Mimus_thenca
		Mimus_parvulus
		Mimus_gilvus
		Mimus_polyglottos
		Mimus_longicaudatus
		Mimus_gundlachii
		Oreoscoptes_montanus
		Toxostoma_longirostre
		Toxostoma_rufum
		Toxostoma_curvirostre
		Toxostoma_bendirei
		Toxostoma_crissale
		Toxostoma_lecontei
		Dumetella_carolinensis
		Buphagus_africanus
		Buphagus_erythrorhynchus
		Cinclus_mexicanus
		Cinclus_cinclus
		Cinclus_pallasii
		Cinclus_schulzi
		Turdus_viscivorus
		Turdus_philomelos
		Turdus_albicollis
		Turdus_grayi
		Turdus_migratorius
		Turdus_torquatus
		Turdus_pilaris
		Turdus_cardis
		Turdus_helleri
		Turdus_iliacus
		Turdus_merula
		Catharus_ustulatus
		Catharus_fuscescens
		Catharus_minimus
		Catharus_guttatus
		Hylocichla_mustelina
		Zoothera_naevia
		Sialia_mexicana
		Sialia_currucoides
		Sialia_sialis
		Myadestes_palmeri
		Dioptrornis_fischeri
		Melaenornis_edolioides
		Melaenornis_pammelaina
		Sigelus_silens
		Empidornis_semipartitus
		Namibornis_herero
		Myioparus_plumbeus
		Myioparus_griseigularis
		Bradornis_mariquensis
		Bradornis_microrhynchus
		Bradornis_infuscatus
		Bradornis_pallidus
		Muscicapa_adusta
		Muscicapa_comitata
		Muscicapa_striata
		Muscicapa_cassini
		Muscicapa_sethsmithi
		Muscicapa_infuscata
		Muscicapa_epulata
		Muscicapa_caerulescens
		Phoenicurus_ochruros
		Phoenicurus_phoenicurus
		Saxicola_rubetra
		Saxicola_torquatus
		Myrmecocichla_aethiops
		Oenanthe_oenanthe
		Ficedula_parva
		Ficedula_semitorquata
		Ficedula_hypoleuca
		Ficedula_albicollis
		Ficedula_zanthopygia
		Erithacus_rubecula
		Luscinia_svecica
		Luscinia_luscinia
		Luscinia_megarhynchos
		Phainopepla_nitens
		Bombycilla_cedrorum
		Bombycilla_garrulus
		Sporopipes_frontalis
		Sporopipes_squamifrons
		Pseudonigrita_arnaudi
		Plocepasser_donaldsoni
		Plocepasser_mahali
		Anaplectes_rubriceps
		Philetairus_socius
		Histurgops_ruficaudus
		Dinemellia_dinemelli
		Bubalornis_albirostris
		Malimbus_erythrogaster
		Malimbus_racheliae
		Malimbus_ibadanensis
		Malimbus_coronatus
		Malimbus_cassini
		Malimbus_rubricollis
		Malimbus_nitens
		Malimbus_malimbicus
		Malimbus_scutatus
		Ploceus_vitellinus
		Ploceus_galbula
		Ploceus_bicolor
		Ploceus_xanthopterus
		Ploceus_baglafecht
		Ploceus_superciliosus
		Ploceus_luteolus
		Ploceus_ocularis
		Ploceus_capensis
		Ploceus_velatus
		Ploceus_nigerrimus
		Ploceus_olivaceiceps
		Ploceus_intermedius
		Ploceus_melanocephalus
		Ploceus_taeniopterus
		Ploceus_angolensis
		Ploceus_cucullatus
		Ploceus_nigricollis
		Ploceus_heuglini
		Ploceus_princeps
		Ploceus_preussi
		Ploceus_xanthops
		Ploceus_pelzelni
		Ploceus_benghalensis
		Ploceus_sanctithomae
		Ploceus_grandis
		Ploceus_spekei
		Ploceus_philippinus
		Ploceus_bertrandi
		Ploceus_jacksoni
		Ploceus_melanogaster
		Ploceus_megarhynchus
		Ploceus_tricolor
		Ploceus_alienus
		Quelea_quelea
		Quelea_cardinalis
		Foudia_eminentissima
		Foudia_rubra
		Foudia_sechellarum
		Foudia_flavicans
		Foudia_madagascariensis
		Euplectes_hordeaceus
		Euplectes_orix
		Euplectes_nigroventris
		Euplectes_ardens
		Euplectes_gierowii
		Euplectes_franciscanus
		Euplectes_capensis
		Euplectes_macroura
		Euplectes_hartlaubi
		Euplectes_jacksoni
		Euplectes_progne
		Euplectes_albonotatus
		Euplectes_axillaris
		Euplectes_aureus
		Euplectes_afer
		Amblyospiza_albifrons
		Poephila_acuticauda
		Taeniopygia_guttata
		Lonchura_striata
		Padda_oryzivora
		Lagonosticta_senegala
		Vidua_chalybeata
		Vidua_macroura
		Vidua_paradisaea
		Prunella_modularis
		Prunella_collaris
		Montifringilla_nivalis
		Petronia_petronia
		Passer_griseus
		Passer_rutilans
		Passer_domesticus
		Passer_montanus
		Petronia_xanthocollis
		Coccothraustes_coccothraustes
		Mycerobas_carnipes
		Leucosticte_australis
		Leucosticte_atrata
		Leucosticte_tephrocotis
		Carpodacus_erythrinus
		Callacanthis_burtoni
		Carpodacus_mexicanus
		Carpodacus_purpureus
		Carpodacus_puniceus
		Carpodacus_cassinii
		Carpodacus_rubicilla
		Carpodacus_synoicus
		Carpodacus_roseus
		Eremopsaltria_mongolicus
		Bucanetes_githagineus
		Oreomystis_mana
		Telespiza_cantans
		Telespiza_ultima
		Loxioides_bailleui
		Loxops_coccineus
		Pseudonestor_xanthophrys
		Hemignathus_munroi
		Hemignathus_virens
		Vestiaria_coccinea
		Himatione_sanguinea
		Paroreomyza_montana
		Pyrrhula_pyrrhula
		Pinicola_enucleator
		Loxia_curvirostra
		Loxia_scotica
		Loxia_leucoptera
		Carduelis_hornemanni
		Carduelis_flammea
		Carduelis_carduelis
		Carduelis_citrinella
		Carduelis_flavirostris
		Carduelis_cannabina
		Carduelis_pinus
		Carduelis_spinus
		Carduelis_tristis
		Carduelis_psaltria
		Carduelis_lawrencei
		Serinus_scotops
		Serinus_citrinipectus
		Serinus_leucopterus
		Serinus_atrogularis
		Serinus_mozambicus
		Serinus_burtoni
		Serinus_sulphuratus
		Serinus_flaviventris
		Serinus_nigriceps
		Serinus_albogularis
		Serinus_gularis
		Serinus_syriacus
		Serinus_tristriatus
		Serinus_striolatus
		Serinus_totta
		Serinus_serinus
		Serinus_canaria
		Serinus_pusillus
		Serinus_mennelli
		Serinus_alario
		Serinus_canicollis
		Serinus_flavivertex
		Rhodopechys_obsoletus
		Rhodopechys_sanguineus
		Carduelis_chloris
		Carduelis_spinoides
		Fringilla_teydea
		Fringilla_coelebs
		Fringilla_montifringilla
		Calcarius_mccownii
		Calcarius_lapponicus
		Calcarius_ornatus
		Calcarius_pictus
		Plectrophenax_nivalis
		Emberiza_tahapisi
		Emberiza_striolata
		Emberiza_impetuani
		Emberiza_capensis
		Emberiza_cabanisi
		Emberiza_flaviventris
		Emberiza_elegans
		Emberiza_schoeniclus
		Emberiza_cia
		Emberiza_cioides
		Emberiza_cirlus
		Emberiza_citrinella
		Emberiza_hortulana
		Miliaria_calandra
		Melophus_lathami
		Aimophila_carpalis
		Arremonops_rufivirgatus
		Ammodramus_savannarum
		Aimophila_aestivalis
		Aimophila_botterii
		Aimophila_mystacalis
		Aimophila_humeralis
		Pezopetes_capitalis
		Pipilo_aberti
		Pipilo_fuscus
		Pipilo_erythrophthalmus
		Pipilo_maculatus
		Pipilo_chlorurus
		Melospiza_lincolnii
		Melospiza_georgiana
		Melospiza_melodia
		Ammodramus_henslowii
		Ammodramus_bairdii
		Passerculus_sandwichensis
		Ammodramus_caudacutus
		Ammodramus_maritimus
		Ammodramus_leconteii
		Pooecetes_gramineus
		Amphispiza_belli
		Passerella_iliaca
		Junco_hyemalis
		Junco_phaeonotus
		Zonotrichia_querula
		Zonotrichia_albicollis
		Zonotrichia_atricapilla
		Zonotrichia_leucophrys
		Zonotrichia_capensis
		Spizella_arborea
		Amphispiza_bilineata
		Aimophila_quinquestriata
		Spizella_pallida
		Spizella_passerina
		Spizella_atrogularis
		Spizella_breweri
		Spizella_pusilla
		Calamospiza_melanocorys
		Chondestes_grammacus
		Icterus_gularis
		Icterus_pustulatus
		Icterus_bullockii
		Icterus_galbula
		Agelasticus_thilius
		Agelaioides_badius
		Chrysomus_icterocephalus
		Amblyramphus_holosericeus
		Curaeus_curaeus
		Agelaius_assimilis
		Agelaius_tricolor
		Agelaius_phoeniceus
		Agelaius_xanthomus
		Agelaius_humeralis
		Molothrus_ater
		Molothrus_aeneus
		Molothrus_rufoaxillaris
		Euphagus_carolinus
		Euphagus_cyanocephalus
		Quiscalus_lugubris
		Quiscalus_mexicanus
		Quiscalus_major
		Quiscalus_quiscula
		Dives_dives
		Nesopsar_nigerrimus
		Cacicus_solitarius
		Cacicus_cela
		Cacicus_uropygialis
		Cacicus_haemorrhous
		Clypicterus_oseryi
		Cacicus_chrysopterus
		Psarocolius_guatimozinus
		Psarocolius_viridis
		Psarocolius_bifasciatus
		Psarocolius_angustifrons
		Psarocolius_atrovirens
		Psarocolius_wagleri
		Sturnella_magna
		Sturnella_defilippii
		Sturnella_neglecta
		Sturnella_superciliaris
		Sturnella_loyca
		Sturnella_bellicosa
		Dolichonyx_oryzivorus
		Xanthocephalus_xanthocephalus
		Seiurus_aurocapilla
		Wilsonia_citrina
		Dendroica_magnolia
		Dendroica_fusca
		Dendroica_striata
		Dendroica_castanea
		Dendroica_pensylvanica
		Dendroica_petechia
		Dendroica_caerulescens
		Setophaga_ruticilla
		Dendroica_nigrescens
		Dendroica_townsendi
		Dendroica_virens
		Dendroica_adelaidae
		Dendroica_discolor
		Dendroica_palmarum
		Dendroica_coronata
		Dendroica_dominica
		Parula_americana
		Dendroica_cerulea
		Dendroica_tigrina
		Wilsonia_canadensis
		Wilsonia_pusilla
		Myioborus_pictus
		Vermivora_ruficapilla
		Vermivora_peregrina
		Vermivora_pinus
		Vermivora_chrysoptera
		Limnothlypis_swainsonii
		Protonotaria_citrea
		Oporornis_formosus
		Oporornis_tolmiei
		Oporornis_philadelphia
		Geothlypis_trichas
		Seiurus_noveboracensis
		Seiurus_motacilla
		Mniotilta_varia
		Icteria_virens
		Pheucticus_ludovicianus
		Pheucticus_melanocephalus
		Spiza_americana
		Passerina_caerulea
		Passerina_amoena
		Passerina_ciris
		Passerina_versicolor
		Passerina_leclancherii
		Passerina_cyanea
		Piranga_rubra
		Piranga_olivacea
		Piranga_ludoviciana
		Cardinalis_cardinalis
		Ramphocelus_costaricensis
		Volatinia_jacarina
		Sporophila_minuta
		Tiaris_olivaceus
		Geospiza_fortis
		Geospiza_scandens
		Geospiza_fuliginosa
		Geospiza_difficilis
		Geospiza_magnirostris
		Geospiza_conirostris
		Thraupis_episcopus
		Nesospiza_acunhae
		Anthus_melindae
		Anthus_campestris
		Anthus_lineiventris
		Anthus_crenatus
		Anthus_similis
		Anthus_novaeseelandiae
		Anthus_trivialis
		Anthus_leucophrys
		Anthus_chloris
		Anthus_hoeschi
		Anthus_vaalensis
		Anthus_petrosus
		Anthus_spinoletta
		Anthus_pratensis
		Anthus_lutescens
		Macronyx_croceus
		Macronyx_ameliae
		Macronyx_capensis
		Macronyx_aurantiigula
		Macronyx_sharpei
		Macronyx_fuellebornii
		Dendronanthus_indicus
		Tmetothylacus_tenellus
		Motacilla_grandis
		Motacilla_clara
		Motacilla_capensis
		Motacilla_aguimp
		Motacilla_cinerea
		Motacilla_madaraspatensis
		Motacilla_flava
		Motacilla_citreola
		Motacilla_alba
		Nectarinia_osea
		Nectarinia_coccinigaster
		Nectarinia_dussumieri
		Promerops_gurneyi
		Promerops_cafer
	;
END;
BEGIN TREES;
	TRANSLATE
		1	Tyrannus_tyrannus,
		2	Myiarchus_crinitus,
		3	Myiarchus_cinerascens,
		4	Pyrocephalus_rubinus,
		5	Sayornis_nigricans,
		6	Sayornis_phoebe,
		7	Contopus_sordidulus,
		8	Empidonax_virescens,
		9	Empidonax_difficilis,
		10	Empidonax_flaviventris,
		11	Empidonax_minimus,
		12	Empidonax_traillii,
		13	Empidonax_alnorum,
		14	Elaenia_chiriquensis,
		15	Oxyruncus_cristatus,
		16	Gymnopithys_leucaspis,
		17	Cercomacra_tyrannina,
		18	Conopophaga_lineata,
		19	Xenops_minutus,
		20	Automolus_rubiginosus,
		21	Automolus_ochrolaemus,
		22	Thripadectes_rufobrunneus,
		23	Furnarius_rufus,
		24	Cinclodes_albiventris,
		25	Cinclodes_antarcticus,
		26	Cinclodes_fuscus,
		27	Cinclodes_albidiventris,
		28	Cinclodes_comechingonus,
		29	Leptasthenura_striolata,
		30	Leptasthenura_yanacensis,
		31	Synallaxis_brachyura,
		32	Synallaxis_erythrothorax,
		33	Synallaxis_zimmeri,
		34	Pseudoseisura_cristata,
		35	Pseudoseisura_lophotes,
		36	Cranioleuca_erythrops,
		37	Phacellodomus_striaticollis,
		38	Phacellodomus_maculipectus,
		39	Sclerurus_caudacutus,
		40	Sclerurus_guatemalensis,
		41	Scenopoeetes_dentirostris,
		42	Prionodura_newtoniana,
		43	Chlamydera_cerviniventris,
		44	Chlamydera_nuchalis,
		45	Chlamydera_lauterbachi,
		46	Chlamydera_maculata,
		47	Chlamydera_guttata,
		48	Ptilonorhynchus_violaceus,
		49	Ailuroedus_melanotis,
		50	Ailuroedus_crassirostris,
		51	Malurus_splendens,
		52	Malurus_cyanocephalus,
		53	Malurus_cyaneus,
		54	Malurus_alboscapulatus,
		55	Malurus_coronatus,
		56	Malurus_elegans,
		57	Malurus_pulcherrimus,
		58	Malurus_lamberti,
		59	Malurus_amabilis,
		60	Malurus_melanocephalus,
		61	Malurus_leucopterus,
		62	Pardalotus_quadragintus,
		63	Pardalotus_striatus,
		64	Pardalotus_punctatus,
		65	Manorina_melanocephala,
		66	Pycnoptilus_floccosus,
		67	Sericornis_frontalis,
		68	Acanthornis_magna,
		69	Gerygone_igata,
		70	Pomatostomus_temporalis,
		71	Orthonyx_spaldingii,
		72	Notiomystis_cincta,
		73	Terpsiphone_atrochalybeia,
		74	Terpsiphone_paradisi,
		75	Terpsiphone_rufiventer,
		76	Terpsiphone_bedfordi,
		77	Terpsiphone_rufocinerea,
		78	Terpsiphone_corvina,
		79	Terpsiphone_viridis,
		80	Hypothymis_azurea,
		81	Trochocercus_cyanomelas,
		82	Trochocercus_nitens,
		83	Arses_telescophthalmus,
		84	Chasiempis_sandwichensis,
		85	Grallina_cyanoleuca,
		86	Manucodia_keraudrenii,
		87	Manucodia_chalybatus,
		88	Parotia_wahnesi,
		89	Parotia_carolae,
		90	Pteridophora_alberti,
		91	Ptiloris_magnificus,
		92	Lophorina_superba,
		93	Paradisaea_minor,
		94	Cicinnurus_magnificus,
		95	Epimachus_meyeri,
		96	Epimachus_fastuosus,
		97	Epimachus_albertisi,
		98	Rhipidura_leucophrys,
		99	Lanius_nubicus,
		100	Lanius_collaris,
		101	Lanius_tigrinus,
		102	Lanius_vittatus,
		103	Lanius_collurio,
		104	Lanius_gubernator,
		105	Lanius_schach,
		106	Lanius_bucephalus,
		107	Lanius_senator,
		108	Lanius_minor,
		109	Lanius_dorsalis,
		110	Lanius_excubitor,
		111	Lanius_sphenocercus,
		112	Lanius_ludovicianus,
		113	Lanius_somalicus,
		114	Calocitta_formosa,
		115	Cyanocitta_cristata,
		116	Aphelocoma_californica,
		117	Aphelocoma_insularis,
		118	Aphelocoma_coerulescens,
		119	Aphelocoma_ultramarina,
		120	Corvus_monedula,
		121	Corvus_rhipidurus,
		122	Corvus_brachyrhynchos,
		123	Corvus_corone,
		124	Pica_pica,
		125	Pica_nuttalli,
		126	Pica_hudsonia,
		127	Perisoreus_infaustus,
		128	Perisoreus_canadensis,
		129	Pyrrhocorax_graculus,
		130	Dicrurus_ludwigii,
		131	Dicrurus_forficatus,
		132	Dicrurus_adsimilis,
		133	Vireo_philadelphicus,
		134	Vireo_olivaceus,
		135	Vireo_flavoviridis,
		136	Vireo_altiloquus,
		137	Vireo_huttoni,
		138	Vireo_vicinior,
		139	Vireo_flavifrons,
		140	Vireo_solitarius,
		141	Vireo_atricapilla,
		142	Vireo_griseus,
		143	Vireo_bellii,
		144	Cyclarhis_gujanensis,
		145	Pachycephala_pectoralis,
		146	Mohoua_albicilla,
		147	Mohoua_ochrocephala,
		148	Mohoua_novaeseelandiae,
		149	Psophodes_olivaceus,
		150	Euryceros_prevostii,
		151	Vanga_curvirostris,
		152	Tylas_eduardi,
		153	Calicalicus_madagascariensis,
		154	Tephrodornis_pondicerianus,
		155	Prionops_retzii,
		156	Platysteira_chalybea,
		157	Platysteira_concreta,
		158	Platysteira_cyanea,
		159	Platysteira_peltata,
		160	Platysteira_castanea,
		161	Batis_occulta,
		162	Laniarius_erythrogaster,
		163	Malaconotus_blanchoti,
		164	Tchagra_minutus,
		165	Dryoscopus_cubla,
		166	Gymnorhina_tibicen,
		167	Campephaga_phoenicea,
		168	Campephaga_quiscalina,
		169	Lalage_tricolor,
		170	Coracina_azurea,
		171	Coracina_cinerea,
		172	Chaetops_frenatus,
		173	Chaetops_aurantius,
		174	Petroica_macrocephala,
		175	Petroica_goodenovii,
		176	Petroica_australis,
		177	Drymodes_brunneopygia,
		178	Melanodryas_cucullata,
		179	Eopsaltria_australis,
		180	Auriparus_flaviceps,
		181	Anthoscopus_caroli,
		182	Anthoscopus_minutus,
		183	Remiz_pendulinus,
		184	Parus_ater,
		185	Parus_rufonuchalis,
		186	Parus_cinctus,
		187	Parus_hudsonicus,
		188	Parus_rufescens,
		189	Parus_atricapillus,
		190	Parus_carolinensis,
		191	Parus_sclateri,
		192	Parus_cinerascens,
		193	Parus_leucomelas,
		194	Parus_montanus,
		195	Parus_lugubris,
		196	Baeolophus_inornatus,
		197	Baeolophus_bicolor,
		198	Baeolophus_atricristatus,
		199	Baeolophus_wollweberi,
		200	Parus_cristatus,
		201	Parus_albiventris,
		202	Parus_niger,
		203	Parus_major,
		204	Parus_palustris,
		205	Parus_cyanus,
		206	Parus_caeruleus,
		207	Pseudopodoces_humilis,
		208	Cephalopyrus_flammiceps,
		209	Stenostira_scita,
		210	Elminia_albicauda,
		211	Elminia_nigromitrata,
		212	Elminia_albonotata,
		213	Elminia_albiventris,
		214	Culicicapa_ceylonensis,
		215	Phylloscopus_umbrovirens,
		216	Phylloscopus_ruficapilla,
		217	Phylloscopus_nitidus,
		218	Phylloscopus_bonelli,
		219	Phylloscopus_sibilatrix,
		220	Phylloscopus_trochilus,
		221	Phylloscopus_collybita,
		222	Phylloscopus_sindianus,
		223	Phylloscopus_fuscatus,
		224	Phylloscopus_humei,
		225	Cettia_fortipes,
		226	Cettia_cetti,
		227	Psaltriparus_minimus,
		228	Pholidornis_rushiae,
		229	Delichon_urbicum,
		230	Hirundo_semirufa,
		231	Hirundo_ariel,
		232	Petrochelidon_fulva,
		233	Petrochelidon_pyrrhonota,
		234	Hirundo_rustica,
		235	Riparia_riparia,
		236	Progne_subis,
		237	Tachycineta_albilinea,
		238	Tachycineta_bicolor,
		239	Tachycineta_thalassina,
		240	Scotocerca_inquieta,
		241	Hyliota_flavigaster,
		242	Hyliota_violacea,
		243	Hyliota_australis,
		244	Hippolais_polyglotta,
		245	Hippolais_icterina,
		246	Acrocephalus_aequinoctialis,
		247	Acrocephalus_familiaris,
		248	Acrocephalus_stentoreus,
		249	Acrocephalus_arundinaceus,
		250	Acrocephalus_sechellensis,
		251	Acrocephalus_luscinius,
		252	Acrocephalus_paludicola,
		253	Acrocephalus_bistrigiceps,
		254	Acrocephalus_schoenobaenus,
		255	Acrocephalus_melanopogon,
		256	Acrocephalus_orinus,
		257	Acrocephalus_baeticatus,
		258	Acrocephalus_scirpaceus,
		259	Acrocephalus_dumetorum,
		260	Chloropeta_natalensis,
		261	Cincloramphus_cruralis,
		262	Bradypterus_sylvaticus,
		263	Bradypterus_barratti,
		264	Bradypterus_cinnamomeus,
		265	Bradypterus_lopezi,
		266	Bradypterus_baboecala,
		267	Locustella_naevia,
		268	Locustella_luscinioides,
		269	Bradypterus_graueri,
		270	Locustella_fluviatilis,
		271	Acrocephalus_palustris,
		272	Hypergerus_atriceps,
		273	Cisticola_cinereolus,
		274	Cisticola_anonymus,
		275	Cisticola_brunnescens,
		276	Cisticola_robustus,
		277	Cisticola_ayresii,
		278	Cisticola_tinniens,
		279	Cisticola_exilis,
		280	Cisticola_juncidis,
		281	Camaroptera_superciliaris,
		282	Camaroptera_brachyura,
		283	Eremomela_icteropygialis,
		284	Apalis_thoracica,
		285	Prinia_gracilis,
		286	Zosterops_lateralis,
		287	Yuhina_brunneiceps,
		288	Turdoides_squamiceps,
		289	Turdoides_altirostris,
		290	Garrulax_morrisonianus,
		291	Sylvia_nana,
		292	Sylvia_communis,
		293	Sylvia_sarda,
		294	Sylvia_deserticola,
		295	Sylvia_undata,
		296	Sylvia_conspicillata,
		297	Sylvia_mystacea,
		298	Sylvia_melanocephala,
		299	Sylvia_cantillans,
		300	Sylvia_melanothorax,
		301	Sylvia_rueppelli,
		302	Sylvia_curruca,
		303	Sylvia_hortensis,
		304	Sylvia_leucomelaena,
		305	Sylvia_buryi,
		306	Sylvia_subcaerulea,
		307	Sylvia_boehmi,
		308	Sylvia_nisoria,
		309	Sylvia_borin,
		310	Sylvia_atricapilla,
		311	Chamaea_fasciata,
		312	Paradoxornis_webbianus,
		313	Andropadus_importunus,
		314	Chlorocichla_flaviventris,
		315	Andropadus_milanjensis,
		316	Andropadus_nigriceps,
		317	Bleda_notatus,
		318	Bleda_syndactylus,
		319	Andropadus_gracilis,
		320	Criniger_calurus,
		321	Phyllastrephus_cabanisi,
		322	Phyllastrephus_fischeri,
		323	Phyllastrephus_terrestris,
		324	Phyllastrephus_flavostriatus,
		325	Phyllastrephus_icterinus,
		326	Phyllastrephus_debilis,
		327	Hypsipetes_olivaceus,
		328	Ixos_amaurotis,
		329	Alophoixus_finschii,
		330	Pycnonotus_sinensis,
		331	Pycnonotus_capensis,
		332	Pycnonotus_barbatus,
		333	Pycnonotus_nigricans,
		334	Pycnonotus_xanthopygos,
		335	Melocichla_mentalis,
		336	Sphenoeacus_afer,
		337	Bradypterus_victorini,
		338	Sylvietta_rufescens,
		339	Sylvietta_whytii,
		340	Sylvietta_brachyura,
		341	Sylvietta_virens,
		342	Sylvietta_denti,
		343	Nicator_chloris,
		344	Nicator_gularis,
		345	Panurus_biarmicus,
		346	Eremophila_alpestris,
		347	Eremalauda_starki,
		348	Spizocorys_conirostris,
		349	Spizocorys_fringillaris,
		350	Lullula_arborea,
		351	Galerida_magnirostris,
		352	Galerida_theklae,
		353	Galerida_modesta,
		354	Galerida_cristata,
		355	Alauda_arvensis,
		356	Alauda_razae,
		357	Melanocorypha_calandra,
		358	Calandrella_cinerea,
		359	Calandrella_somalica,
		360	Mirafra_sabota,
		361	Mirafra_poecilosterna,
		362	Mirafra_hypermetra,
		363	Mirafra_hova,
		364	Mirafra_gilletti,
		365	Mirafra_africanoides,
		366	Mirafra_africana,
		367	Certhilauda_burra,
		368	Certhilauda_barlowi,
		369	Ammomanes_deserti,
		370	Certhilauda_albescens,
		371	Certhilauda_erythrochlamys,
		372	Certhilauda_subcoronata,
		373	Certhilauda_chuana,
		374	Heteromirafra_ruddi,
		375	Eremopterix_nigriceps,
		376	Eremopterix_leucopareia,
		377	Eremopterix_leucotis,
		378	Eremopterix_australis,
		379	Eremopterix_verticalis,
		380	Regulus_ignicapilla,
		381	Regulus_regulus,
		382	Certhia_familiaris,
		383	Certhia_brachydactyla,
		384	Polioptila_dumicola,
		385	Campylorhynchus_nuchalis,
		386	Campylorhynchus_griseus,
		387	Campylorhynchus_brunneicapillus,
		388	Thryothorus_sinaloa,
		389	Thryothorus_rufalbus,
		390	Thryothorus_felix,
		391	Thryothorus_leucotis,
		392	Thryomanes_bewickii,
		393	Thryothorus_ludovicianus,
		394	Cistothorus_platensis,
		395	Cistothorus_meridae,
		396	Cistothorus_palustris,
		397	Troglodytes_troglodytes,
		398	Troglodytes_aedon,
		399	Troglodytes_cobbi,
		400	Catherpes_mexicanus,
		401	Salpinctes_obsoletus,
		402	Sitta_carolinensis,
		403	Sitta_europaea,
		404	Scissirostrum_dubium,
		405	Aplonis_opaca,
		406	Aplonis_dichroa,
		407	Gracula_religiosa,
		408	Mino_anais,
		409	Cinnyricinclus_leucogaster,
		410	Creatophora_cinerea,
		411	Sturnus_philippensis,
		412	Sturnus_sturninus,
		413	Sturnus_contra,
		414	Sturnus_roseus,
		415	Leucopsar_rothschildi,
		416	Sturnus_malabaricus,
		417	Sturnus_pagodarum,
		418	Acridotheres_cristatellus,
		419	Acridotheres_fuscus,
		420	Acridotheres_ginginianus,
		421	Acridotheres_tristis,
		422	Sturnus_unicolor,
		423	Sturnus_vulgaris,
		424	Lamprotornis_australis,
		425	Lamprotornis_purpuroptera,
		426	Lamprotornis_caudatus,
		427	Lamprotornis_mevesii,
		428	Cosmopsarus_unicolor,
		429	Lamprotornis_splendidus,
		430	Cosmopsarus_regius,
		431	Spreo_bicolor,
		432	Spreo_fischeri,
		433	Lamprotornis_pulcher,
		434	Lamprotornis_superbus,
		435	Lamprotornis_nitens,
		436	Lamprotornis_chalybaeus,
		437	Lamprotornis_corruscus,
		438	Lamprotornis_purpureiceps,
		439	Saroglossa_spiloptera,
		440	Speculipastor_bicolor,
		441	Onychognathus_nabouroup,
		442	Onychognathus_walleri,
		443	Onychognathus_salvadorii,
		444	Onychognathus_tristramii,
		445	Onychognathus_albirostris,
		446	Onychognathus_morio,
		447	Onychognathus_tenuirostris,
		448	Mimus_patagonicus,
		449	Mimus_thenca,
		450	Mimus_parvulus,
		451	Mimus_gilvus,
		452	Mimus_polyglottos,
		453	Mimus_longicaudatus,
		454	Mimus_gundlachii,
		455	Oreoscoptes_montanus,
		456	Toxostoma_longirostre,
		457	Toxostoma_rufum,
		458	Toxostoma_curvirostre,
		459	Toxostoma_bendirei,
		460	Toxostoma_crissale,
		461	Toxostoma_lecontei,
		462	Dumetella_carolinensis,
		463	Buphagus_africanus,
		464	Buphagus_erythrorhynchus,
		465	Cinclus_mexicanus,
		466	Cinclus_cinclus,
		467	Cinclus_pallasii,
		468	Cinclus_schulzi,
		469	Turdus_viscivorus,
		470	Turdus_philomelos,
		471	Turdus_albicollis,
		472	Turdus_grayi,
		473	Turdus_migratorius,
		474	Turdus_torquatus,
		475	Turdus_pilaris,
		476	Turdus_cardis,
		477	Turdus_helleri,
		478	Turdus_iliacus,
		479	Turdus_merula,
		480	Catharus_ustulatus,
		481	Catharus_fuscescens,
		482	Catharus_minimus,
		483	Catharus_guttatus,
		484	Hylocichla_mustelina,
		485	Zoothera_naevia,
		486	Sialia_mexicana,
		487	Sialia_currucoides,
		488	Sialia_sialis,
		489	Myadestes_palmeri,
		490	Dioptrornis_fischeri,
		491	Melaenornis_edolioides,
		492	Melaenornis_pammelaina,
		493	Sigelus_silens,
		494	Empidornis_semipartitus,
		495	Namibornis_herero,
		496	Myioparus_plumbeus,
		497	Myioparus_griseigularis,
		498	Bradornis_mariquensis,
		499	Bradornis_microrhynchus,
		500	Bradornis_infuscatus,
		501	Bradornis_pallidus,
		502	Muscicapa_adusta,
		503	Muscicapa_comitata,
		504	Muscicapa_striata,
		505	Muscicapa_cassini,
		506	Muscicapa_sethsmithi,
		507	Muscicapa_infuscata,
		508	Muscicapa_epulata,
		509	Muscicapa_caerulescens,
		510	Phoenicurus_ochruros,
		511	Phoenicurus_phoenicurus,
		512	Saxicola_rubetra,
		513	Saxicola_torquatus,
		514	Myrmecocichla_aethiops,
		515	Oenanthe_oenanthe,
		516	Ficedula_parva,
		517	Ficedula_semitorquata,
		518	Ficedula_hypoleuca,
		519	Ficedula_albicollis,
		520	Ficedula_zanthopygia,
		521	Erithacus_rubecula,
		522	Luscinia_svecica,
		523	Luscinia_luscinia,
		524	Luscinia_megarhynchos,
		525	Phainopepla_nitens,
		526	Bombycilla_cedrorum,
		527	Bombycilla_garrulus,
		528	Sporopipes_frontalis,
		529	Sporopipes_squamifrons,
		530	Pseudonigrita_arnaudi,
		531	Plocepasser_donaldsoni,
		532	Plocepasser_mahali,
		533	Anaplectes_rubriceps,
		534	Philetairus_socius,
		535	Histurgops_ruficaudus,
		536	Dinemellia_dinemelli,
		537	Bubalornis_albirostris,
		538	Malimbus_erythrogaster,
		539	Malimbus_racheliae,
		540	Malimbus_ibadanensis,
		541	Malimbus_coronatus,
		542	Malimbus_cassini,
		543	Malimbus_rubricollis,
		544	Malimbus_nitens,
		545	Malimbus_malimbicus,
		546	Malimbus_scutatus,
		547	Ploceus_vitellinus,
		548	Ploceus_galbula,
		549	Ploceus_bicolor,
		550	Ploceus_xanthopterus,
		551	Ploceus_baglafecht,
		552	Ploceus_superciliosus,
		553	Ploceus_luteolus,
		554	Ploceus_ocularis,
		555	Ploceus_capensis,
		556	Ploceus_velatus,
		557	Ploceus_nigerrimus,
		558	Ploceus_olivaceiceps,
		559	Ploceus_intermedius,
		560	Ploceus_melanocephalus,
		561	Ploceus_taeniopterus,
		562	Ploceus_angolensis,
		563	Ploceus_cucullatus,
		564	Ploceus_nigricollis,
		565	Ploceus_heuglini,
		566	Ploceus_princeps,
		567	Ploceus_preussi,
		568	Ploceus_xanthops,
		569	Ploceus_pelzelni,
		570	Ploceus_benghalensis,
		571	Ploceus_sanctithomae,
		572	Ploceus_grandis,
		573	Ploceus_spekei,
		574	Ploceus_philippinus,
		575	Ploceus_bertrandi,
		576	Ploceus_jacksoni,
		577	Ploceus_melanogaster,
		578	Ploceus_megarhynchus,
		579	Ploceus_tricolor,
		580	Ploceus_alienus,
		581	Quelea_quelea,
		582	Quelea_cardinalis,
		583	Foudia_eminentissima,
		584	Foudia_rubra,
		585	Foudia_sechellarum,
		586	Foudia_flavicans,
		587	Foudia_madagascariensis,
		588	Euplectes_hordeaceus,
		589	Euplectes_orix,
		590	Euplectes_nigroventris,
		591	Euplectes_ardens,
		592	Euplectes_gierowii,
		593	Euplectes_franciscanus,
		594	Euplectes_capensis,
		595	Euplectes_macroura,
		596	Euplectes_hartlaubi,
		597	Euplectes_jacksoni,
		598	Euplectes_progne,
		599	Euplectes_albonotatus,
		600	Euplectes_axillaris,
		601	Euplectes_aureus,
		602	Euplectes_afer,
		603	Amblyospiza_albifrons,
		604	Poephila_acuticauda,
		605	Taeniopygia_guttata,
		606	Lonchura_striata,
		607	Padda_oryzivora,
		608	Lagonosticta_senegala,
		609	Vidua_chalybeata,
		610	Vidua_macroura,
		611	Vidua_paradisaea,
		612	Prunella_modularis,
		613	Prunella_collaris,
		614	Montifringilla_nivalis,
		615	Petronia_petronia,
		616	Passer_griseus,
		617	Passer_rutilans,
		618	Passer_domesticus,
		619	Passer_montanus,
		620	Petronia_xanthocollis,
		621	Coccothraustes_coccothraustes,
		622	Mycerobas_carnipes,
		623	Leucosticte_australis,
		624	Leucosticte_atrata,
		625	Leucosticte_tephrocotis,
		626	Carpodacus_erythrinus,
		627	Callacanthis_burtoni,
		628	Carpodacus_mexicanus,
		629	Carpodacus_purpureus,
		630	Carpodacus_puniceus,
		631	Carpodacus_cassinii,
		632	Carpodacus_rubicilla,
		633	Carpodacus_synoicus,
		634	Carpodacus_roseus,
		635	Eremopsaltria_mongolicus,
		636	Bucanetes_githagineus,
		637	Oreomystis_mana,
		638	Telespiza_cantans,
		639	Telespiza_ultima,
		640	Loxioides_bailleui,
		641	Loxops_coccineus,
		642	Pseudonestor_xanthophrys,
		643	Hemignathus_munroi,
		644	Hemignathus_virens,
		645	Vestiaria_coccinea,
		646	Himatione_sanguinea,
		647	Paroreomyza_montana,
		648	Pyrrhula_pyrrhula,
		649	Pinicola_enucleator,
		650	Loxia_curvirostra,
		651	Loxia_scotica,
		652	Loxia_leucoptera,
		653	Carduelis_hornemanni,
		654	Carduelis_flammea,
		655	Carduelis_carduelis,
		656	Carduelis_citrinella,
		657	Carduelis_flavirostris,
		658	Carduelis_cannabina,
		659	Carduelis_pinus,
		660	Carduelis_spinus,
		661	Carduelis_tristis,
		662	Carduelis_psaltria,
		663	Carduelis_lawrencei,
		664	Serinus_scotops,
		665	Serinus_citrinipectus,
		666	Serinus_leucopterus,
		667	Serinus_atrogularis,
		668	Serinus_mozambicus,
		669	Serinus_burtoni,
		670	Serinus_sulphuratus,
		671	Serinus_flaviventris,
		672	Serinus_nigriceps,
		673	Serinus_albogularis,
		674	Serinus_gularis,
		675	Serinus_syriacus,
		676	Serinus_tristriatus,
		677	Serinus_striolatus,
		678	Serinus_totta,
		679	Serinus_serinus,
		680	Serinus_canaria,
		681	Serinus_pusillus,
		682	Serinus_mennelli,
		683	Serinus_alario,
		684	Serinus_canicollis,
		685	Serinus_flavivertex,
		686	Rhodopechys_obsoletus,
		687	Rhodopechys_sanguineus,
		688	Carduelis_chloris,
		689	Carduelis_spinoides,
		690	Fringilla_teydea,
		691	Fringilla_coelebs,
		692	Fringilla_montifringilla,
		693	Calcarius_mccownii,
		694	Calcarius_lapponicus,
		695	Calcarius_ornatus,
		696	Calcarius_pictus,
		697	Plectrophenax_nivalis,
		698	Emberiza_tahapisi,
		699	Emberiza_striolata,
		700	Emberiza_impetuani,
		701	Emberiza_capensis,
		702	Emberiza_cabanisi,
		703	Emberiza_flaviventris,
		704	Emberiza_elegans,
		705	Emberiza_schoeniclus,
		706	Emberiza_cia,
		707	Emberiza_cioides,
		708	Emberiza_cirlus,
		709	Emberiza_citrinella,
		710	Emberiza_hortulana,
		711	Miliaria_calandra,
		712	Melophus_lathami,
		713	Aimophila_carpalis,
		714	Arremonops_rufivirgatus,
		715	Ammodramus_savannarum,
		716	Aimophila_aestivalis,
		717	Aimophila_botterii,
		718	Aimophila_mystacalis,
		719	Aimophila_humeralis,
		720	Pezopetes_capitalis,
		721	Pipilo_aberti,
		722	Pipilo_fuscus,
		723	Pipilo_erythrophthalmus,
		724	Pipilo_maculatus,
		725	Pipilo_chlorurus,
		726	Melospiza_lincolnii,
		727	Melospiza_georgiana,
		728	Melospiza_melodia,
		729	Ammodramus_henslowii,
		730	Ammodramus_bairdii,
		731	Passerculus_sandwichensis,
		732	Ammodramus_caudacutus,
		733	Ammodramus_maritimus,
		734	Ammodramus_leconteii,
		735	Pooecetes_gramineus,
		736	Amphispiza_belli,
		737	Passerella_iliaca,
		738	Junco_hyemalis,
		739	Junco_phaeonotus,
		740	Zonotrichia_querula,
		741	Zonotrichia_albicollis,
		742	Zonotrichia_atricapilla,
		743	Zonotrichia_leucophrys,
		744	Zonotrichia_capensis,
		745	Spizella_arborea,
		746	Amphispiza_bilineata,
		747	Aimophila_quinquestriata,
		748	Spizella_pallida,
		749	Spizella_passerina,
		750	Spizella_atrogularis,
		751	Spizella_breweri,
		752	Spizella_pusilla,
		753	Calamospiza_melanocorys,
		754	Chondestes_grammacus,
		755	Icterus_gularis,
		756	Icterus_pustulatus,
		757	Icterus_bullockii,
		758	Icterus_galbula,
		759	Agelasticus_thilius,
		760	Agelaioides_badius,
		761	Chrysomus_icterocephalus,
		762	Amblyramphus_holosericeus,
		763	Curaeus_curaeus,
		764	Agelaius_assimilis,
		765	Agelaius_tricolor,
		766	Agelaius_phoeniceus,
		767	Agelaius_xanthomus,
		768	Agelaius_humeralis,
		769	Molothrus_ater,
		770	Molothrus_aeneus,
		771	Molothrus_rufoaxillaris,
		772	Euphagus_carolinus,
		773	Euphagus_cyanocephalus,
		774	Quiscalus_lugubris,
		775	Quiscalus_mexicanus,
		776	Quiscalus_major,
		777	Quiscalus_quiscula,
		778	Dives_dives,
		779	Nesopsar_nigerrimus,
		780	Cacicus_solitarius,
		781	Cacicus_cela,
		782	Cacicus_uropygialis,
		783	Cacicus_haemorrhous,
		784	Clypicterus_oseryi,
		785	Cacicus_chrysopterus,
		786	Psarocolius_guatimozinus,
		787	Psarocolius_viridis,
		788	Psarocolius_bifasciatus,
		789	Psarocolius_angustifrons,
		790	Psarocolius_atrovirens,
		791	Psarocolius_wagleri,
		792	Sturnella_magna,
		793	Sturnella_defilippii,
		794	Sturnella_neglecta,
		795	Sturnella_superciliaris,
		796	Sturnella_loyca,
		797	Sturnella_bellicosa,
		798	Dolichonyx_oryzivorus,
		799	Xanthocephalus_xanthocephalus,
		800	Seiurus_aurocapilla,
		801	Wilsonia_citrina,
		802	Dendroica_magnolia,
		803	Dendroica_fusca,
		804	Dendroica_striata,
		805	Dendroica_castanea,
		806	Dendroica_pensylvanica,
		807	Dendroica_petechia,
		808	Dendroica_caerulescens,
		809	Setophaga_ruticilla,
		810	Dendroica_nigrescens,
		811	Dendroica_townsendi,
		812	Dendroica_virens,
		813	Dendroica_adelaidae,
		814	Dendroica_discolor,
		815	Dendroica_palmarum,
		816	Dendroica_coronata,
		817	Dendroica_dominica,
		818	Parula_americana,
		819	Dendroica_cerulea,
		820	Dendroica_tigrina,
		821	Wilsonia_canadensis,
		822	Wilsonia_pusilla,
		823	Myioborus_pictus,
		824	Vermivora_ruficapilla,
		825	Vermivora_peregrina,
		826	Vermivora_pinus,
		827	Vermivora_chrysoptera,
		828	Limnothlypis_swainsonii,
		829	Protonotaria_citrea,
		830	Oporornis_formosus,
		831	Oporornis_tolmiei,
		832	Oporornis_philadelphia,
		833	Geothlypis_trichas,
		834	Seiurus_noveboracensis,
		835	Seiurus_motacilla,
		836	Mniotilta_varia,
		837	Icteria_virens,
		838	Pheucticus_ludovicianus,
		839	Pheucticus_melanocephalus,
		840	Spiza_americana,
		841	Passerina_caerulea,
		842	Passerina_amoena,
		843	Passerina_ciris,
		844	Passerina_versicolor,
		845	Passerina_leclancherii,
		846	Passerina_cyanea,
		847	Piranga_rubra,
		848	Piranga_olivacea,
		849	Piranga_ludoviciana,
		850	Cardinalis_cardinalis,
		851	Ramphocelus_costaricensis,
		852	Volatinia_jacarina,
		853	Sporophila_minuta,
		854	Tiaris_olivaceus,
		855	Geospiza_fortis,
		856	Geospiza_scandens,
		857	Geospiza_fuliginosa,
		858	Geospiza_difficilis,
		859	Geospiza_magnirostris,
		860	Geospiza_conirostris,
		861	Thraupis_episcopus,
		862	Nesospiza_acunhae,
		863	Anthus_melindae,
		864	Anthus_campestris,
		865	Anthus_lineiventris,
		866	Anthus_crenatus,
		867	Anthus_similis,
		868	Anthus_novaeseelandiae,
		869	Anthus_trivialis,
		870	Anthus_leucophrys,
		871	Anthus_chloris,
		872	Anthus_hoeschi,
		873	Anthus_vaalensis,
		874	Anthus_petrosus,
		875	Anthus_spinoletta,
		876	Anthus_pratensis,
		877	Anthus_lutescens,
		878	Macronyx_croceus,
		879	Macronyx_ameliae,
		880	Macronyx_capensis,
		881	Macronyx_aurantiigula,
		882	Macronyx_sharpei,
		883	Macronyx_fuellebornii,
		884	Dendronanthus_indicus,
		885	Tmetothylacus_tenellus,
		886	Motacilla_grandis,
		887	Motacilla_clara,
		888	Motacilla_capensis,
		889	Motacilla_aguimp,
		890	Motacilla_cinerea,
		891	Motacilla_madaraspatensis,
		892	Motacilla_flava,
		893	Motacilla_citreola,
		894	Motacilla_alba,
		895	Nectarinia_osea,
		896	Nectarinia_coccinigaster,
		897	Nectarinia_dussumieri,
		898	Promerops_gurneyi,
		899	Promerops_cafer
	;
	TREE * UNTITLED = [&R] ((((((1:13.1735235,(2:2.169630279,3:2.169630279):11.00389322):4.16277431,(4:16.48365032,((5:1.238628881,6:1.238628881):7.323990717,(7:7.733495358,(8:7.475723248,((9:3.283972515,10:3.283972515):3.973263934,(11:6.674280315,(12:1.850113447,13:1.850113447):4.824166869):0.5829561336):0.218486799):0.257772111):0.8291242388):7.921030726):0.8526474838):2.539766413,14:19.87606422):1…
END;
