# Supplementary material for: Polygyny is linked to accelerated birdsong evolution but not to larger song repertoires
Source: Nat Commun. 2019 Feb 21;10:884. doi: 10.1038/s41467-019-08621-3 (PMC6385279; doi:10.1038/s41467-019-08621-3)
Supplement: Supplementary file 9 — Supplementary Software 1 [file 41467_2019_8621_MOESM9_ESM.zip › Final Revision Code/MacOnly BayesTraits Code/samplematezillaHack69.nex]

#NEXUS
[R-package APE, Thu Jan 11 18:46:54 2018]
BEGIN TAXA;
	DIMENSIONS NTAX = 899;
	TAXLABELS
		Oxyruncus_cristatus
		Sayornis_nigricans
		Sayornis_phoebe
		Empidonax_minimus
		Empidonax_traillii
		Empidonax_alnorum
		Empidonax_flaviventris
		Empidonax_difficilis
		Empidonax_virescens
		Contopus_sordidulus
		Pyrocephalus_rubinus
		Tyrannus_tyrannus
		Myiarchus_crinitus
		Myiarchus_cinerascens
		Elaenia_chiriquensis
		Gymnopithys_leucaspis
		Cercomacra_tyrannina
		Conopophaga_lineata
		Xenops_minutus
		Automolus_ochrolaemus
		Thripadectes_rufobrunneus
		Automolus_rubiginosus
		Cinclodes_fuscus
		Cinclodes_antarcticus
		Cinclodes_comechingonus
		Cinclodes_albidiventris
		Cinclodes_albiventris
		Furnarius_rufus
		Leptasthenura_striolata
		Leptasthenura_yanacensis
		Pseudoseisura_lophotes
		Pseudoseisura_cristata
		Cranioleuca_erythrops
		Synallaxis_zimmeri
		Synallaxis_erythrothorax
		Synallaxis_brachyura
		Phacellodomus_maculipectus
		Phacellodomus_striaticollis
		Sclerurus_guatemalensis
		Sclerurus_caudacutus
		Ailuroedus_crassirostris
		Ailuroedus_melanotis
		Scenopoeetes_dentirostris
		Prionodura_newtoniana
		Ptilonorhynchus_violaceus
		Chlamydera_maculata
		Chlamydera_guttata
		Chlamydera_lauterbachi
		Chlamydera_nuchalis
		Chlamydera_cerviniventris
		Malurus_alboscapulatus
		Malurus_amabilis
		Malurus_lamberti
		Malurus_elegans
		Malurus_splendens
		Malurus_cyaneus
		Malurus_coronatus
		Malurus_cyanocephalus
		Malurus_melanocephalus
		Malurus_pulcherrimus
		Malurus_leucopterus
		Pardalotus_punctatus
		Pardalotus_quadragintus
		Pardalotus_striatus
		Manorina_melanocephala
		Pycnoptilus_floccosus
		Sericornis_frontalis
		Acanthornis_magna
		Gerygone_igata
		Pomatostomus_temporalis
		Orthonyx_spaldingii
		Notiomystis_cincta
		Mohoua_ochrocephala
		Mohoua_albicilla
		Mohoua_novaeseelandiae
		Psophodes_olivaceus
		Gymnorhina_tibicen
		Laniarius_erythrogaster
		Malaconotus_blanchoti
		Tchagra_minutus
		Dryoscopus_cubla
		Platysteira_chalybea
		Platysteira_concreta
		Platysteira_cyanea
		Platysteira_peltata
		Platysteira_castanea
		Batis_occulta
		Calicalicus_madagascariensis
		Vanga_curvirostris
		Tylas_eduardi
		Euryceros_prevostii
		Prionops_retzii
		Tephrodornis_pondicerianus
		Lalage_tricolor
		Coracina_azurea
		Campephaga_phoenicea
		Campephaga_quiscalina
		Coracina_cinerea
		Lanius_tigrinus
		Lanius_vittatus
		Lanius_collurio
		Lanius_gubernator
		Lanius_bucephalus
		Lanius_schach
		Lanius_minor
		Lanius_senator
		Lanius_collaris
		Lanius_nubicus
		Lanius_somalicus
		Lanius_ludovicianus
		Lanius_sphenocercus
		Lanius_excubitor
		Lanius_dorsalis
		Calocitta_formosa
		Cyanocitta_cristata
		Aphelocoma_ultramarina
		Aphelocoma_californica
		Aphelocoma_insularis
		Aphelocoma_coerulescens
		Pica_pica
		Pica_nuttalli
		Pica_hudsonia
		Corvus_brachyrhynchos
		Corvus_corone
		Corvus_rhipidurus
		Corvus_monedula
		Perisoreus_infaustus
		Perisoreus_canadensis
		Pyrrhocorax_graculus
		Manucodia_keraudrenii
		Manucodia_chalybatus
		Parotia_wahnesi
		Parotia_carolae
		Pteridophora_alberti
		Paradisaea_minor
		Cicinnurus_magnificus
		Epimachus_meyeri
		Epimachus_fastuosus
		Epimachus_albertisi
		Ptiloris_magnificus
		Lophorina_superba
		Terpsiphone_corvina
		Terpsiphone_viridis
		Terpsiphone_rufiventer
		Terpsiphone_paradisi
		Terpsiphone_bedfordi
		Terpsiphone_rufocinerea
		Terpsiphone_atrochalybeia
		Hypothymis_azurea
		Trochocercus_cyanomelas
		Trochocercus_nitens
		Chasiempis_sandwichensis
		Arses_telescophthalmus
		Grallina_cyanoleuca
		Rhipidura_leucophrys
		Dicrurus_ludwigii
		Dicrurus_adsimilis
		Dicrurus_forficatus
		Vireo_vicinior
		Vireo_solitarius
		Vireo_flavifrons
		Vireo_huttoni
		Vireo_bellii
		Vireo_griseus
		Vireo_atricapilla
		Vireo_philadelphicus
		Vireo_olivaceus
		Vireo_flavoviridis
		Vireo_altiloquus
		Cyclarhis_gujanensis
		Pachycephala_pectoralis
		Chaetops_frenatus
		Chaetops_aurantius
		Drymodes_brunneopygia
		Eopsaltria_australis
		Melanodryas_cucullata
		Petroica_macrocephala
		Petroica_goodenovii
		Petroica_australis
		Elminia_albicauda
		Elminia_albiventris
		Elminia_albonotata
		Elminia_nigromitrata
		Culicicapa_ceylonensis
		Stenostira_scita
		Cephalopyrus_flammiceps
		Auriparus_flaviceps
		Anthoscopus_caroli
		Anthoscopus_minutus
		Remiz_pendulinus
		Pseudopodoces_humilis
		Parus_cyanus
		Parus_caeruleus
		Parus_niger
		Parus_albiventris
		Parus_major
		Parus_palustris
		Baeolophus_wollweberi
		Baeolophus_inornatus
		Baeolophus_bicolor
		Baeolophus_atricristatus
		Parus_cristatus
		Parus_rufonuchalis
		Parus_ater
		Parus_carolinensis
		Parus_cinctus
		Parus_rufescens
		Parus_hudsonicus
		Parus_sclateri
		Parus_atricapillus
		Parus_leucomelas
		Parus_montanus
		Parus_lugubris
		Parus_cinerascens
		Nicator_gularis
		Nicator_chloris
		Panurus_biarmicus
		Mirafra_gilletti
		Mirafra_hypermetra
		Mirafra_hova
		Mirafra_africana
		Mirafra_africanoides
		Mirafra_poecilosterna
		Mirafra_sabota
		Eremophila_alpestris
		Calandrella_cinerea
		Calandrella_somalica
		Spizocorys_fringillaris
		Spizocorys_conirostris
		Melanocorypha_calandra
		Eremalauda_starki
		Alauda_razae
		Alauda_arvensis
		Galerida_cristata
		Galerida_modesta
		Galerida_theklae
		Galerida_magnirostris
		Lullula_arborea
		Ammomanes_deserti
		Certhilauda_erythrochlamys
		Certhilauda_albescens
		Certhilauda_barlowi
		Certhilauda_burra
		Certhilauda_chuana
		Certhilauda_subcoronata
		Heteromirafra_ruddi
		Eremopterix_leucotis
		Eremopterix_verticalis
		Eremopterix_nigriceps
		Eremopterix_australis
		Eremopterix_leucopareia
		Andropadus_importunus
		Chlorocichla_flaviventris
		Andropadus_nigriceps
		Andropadus_milanjensis
		Bleda_notatus
		Bleda_syndactylus
		Andropadus_gracilis
		Criniger_calurus
		Phyllastrephus_terrestris
		Phyllastrephus_fischeri
		Phyllastrephus_cabanisi
		Phyllastrephus_flavostriatus
		Phyllastrephus_debilis
		Phyllastrephus_icterinus
		Hypsipetes_olivaceus
		Ixos_amaurotis
		Alophoixus_finschii
		Pycnonotus_capensis
		Pycnonotus_barbatus
		Pycnonotus_nigricans
		Pycnonotus_sinensis
		Pycnonotus_xanthopygos
		Hypergerus_atriceps
		Cisticola_brunnescens
		Cisticola_juncidis
		Cisticola_cinereolus
		Cisticola_tinniens
		Cisticola_ayresii
		Cisticola_anonymus
		Cisticola_exilis
		Cisticola_robustus
		Prinia_gracilis
		Camaroptera_brachyura
		Camaroptera_superciliaris
		Apalis_thoracica
		Eremomela_icteropygialis
		Garrulax_morrisonianus
		Turdoides_squamiceps
		Turdoides_altirostris
		Yuhina_brunneiceps
		Zosterops_lateralis
		Paradoxornis_webbianus
		Chamaea_fasciata
		Sylvia_nana
		Sylvia_cantillans
		Sylvia_melanocephala
		Sylvia_mystacea
		Sylvia_melanothorax
		Sylvia_rueppelli
		Sylvia_communis
		Sylvia_sarda
		Sylvia_undata
		Sylvia_deserticola
		Sylvia_conspicillata
		Sylvia_subcaerulea
		Sylvia_boehmi
		Sylvia_hortensis
		Sylvia_leucomelaena
		Sylvia_buryi
		Sylvia_curruca
		Sylvia_nisoria
		Sylvia_atricapilla
		Sylvia_borin
		Delichon_urbicum
		Hirundo_semirufa
		Hirundo_ariel
		Petrochelidon_pyrrhonota
		Petrochelidon_fulva
		Hirundo_rustica
		Tachycineta_albilinea
		Tachycineta_thalassina
		Tachycineta_bicolor
		Riparia_riparia
		Progne_subis
		Acrocephalus_palustris
		Bradypterus_graueri
		Bradypterus_cinnamomeus
		Bradypterus_lopezi
		Bradypterus_barratti
		Bradypterus_baboecala
		Bradypterus_sylvaticus
		Cincloramphus_cruralis
		Locustella_naevia
		Locustella_fluviatilis
		Locustella_luscinioides
		Acrocephalus_luscinius
		Hippolais_polyglotta
		Hippolais_icterina
		Chloropeta_natalensis
		Acrocephalus_arundinaceus
		Acrocephalus_stentoreus
		Acrocephalus_familiaris
		Acrocephalus_aequinoctialis
		Acrocephalus_sechellensis
		Acrocephalus_baeticatus
		Acrocephalus_scirpaceus
		Acrocephalus_dumetorum
		Acrocephalus_orinus
		Acrocephalus_melanopogon
		Acrocephalus_schoenobaenus
		Acrocephalus_bistrigiceps
		Acrocephalus_paludicola
		Hyliota_flavigaster
		Hyliota_australis
		Hyliota_violacea
		Scotocerca_inquieta
		Pholidornis_rushiae
		Psaltriparus_minimus
		Cettia_cetti
		Cettia_fortipes
		Phylloscopus_sibilatrix
		Phylloscopus_bonelli
		Phylloscopus_fuscatus
		Phylloscopus_trochilus
		Phylloscopus_sindianus
		Phylloscopus_collybita
		Phylloscopus_humei
		Phylloscopus_nitidus
		Phylloscopus_umbrovirens
		Phylloscopus_ruficapilla
		Bradypterus_victorini
		Melocichla_mentalis
		Sphenoeacus_afer
		Sylvietta_rufescens
		Sylvietta_whytii
		Sylvietta_virens
		Sylvietta_brachyura
		Sylvietta_denti
		Phainopepla_nitens
		Bombycilla_garrulus
		Bombycilla_cedrorum
		Certhia_brachydactyla
		Certhia_familiaris
		Salpinctes_obsoletus
		Catherpes_mexicanus
		Thryothorus_leucotis
		Thryothorus_felix
		Thryothorus_sinaloa
		Thryothorus_rufalbus
		Thryothorus_ludovicianus
		Thryomanes_bewickii
		Troglodytes_troglodytes
		Troglodytes_cobbi
		Troglodytes_aedon
		Cistothorus_platensis
		Cistothorus_meridae
		Cistothorus_palustris
		Campylorhynchus_brunneicapillus
		Campylorhynchus_griseus
		Campylorhynchus_nuchalis
		Polioptila_dumicola
		Sitta_europaea
		Sitta_carolinensis
		Dumetella_carolinensis
		Toxostoma_curvirostre
		Toxostoma_rufum
		Toxostoma_longirostre
		Toxostoma_bendirei
		Toxostoma_lecontei
		Toxostoma_crissale
		Oreoscoptes_montanus
		Mimus_longicaudatus
		Mimus_polyglottos
		Mimus_gilvus
		Mimus_parvulus
		Mimus_patagonicus
		Mimus_thenca
		Mimus_gundlachii
		Creatophora_cinerea
		Sturnus_roseus
		Sturnus_philippensis
		Sturnus_sturninus
		Sturnus_contra
		Acridotheres_ginginianus
		Acridotheres_tristis
		Acridotheres_cristatellus
		Acridotheres_fuscus
		Sturnus_pagodarum
		Sturnus_malabaricus
		Leucopsar_rothschildi
		Sturnus_unicolor
		Sturnus_vulgaris
		Cinnyricinclus_leucogaster
		Onychognathus_nabouroup
		Onychognathus_walleri
		Onychognathus_salvadorii
		Onychognathus_albirostris
		Onychognathus_tristramii
		Onychognathus_morio
		Onychognathus_tenuirostris
		Speculipastor_bicolor
		Saroglossa_spiloptera
		Lamprotornis_corruscus
		Lamprotornis_purpureiceps
		Lamprotornis_australis
		Lamprotornis_caudatus
		Lamprotornis_purpuroptera
		Cosmopsarus_unicolor
		Lamprotornis_mevesii
		Lamprotornis_chalybaeus
		Lamprotornis_nitens
		Lamprotornis_splendidus
		Cosmopsarus_regius
		Lamprotornis_pulcher
		Lamprotornis_superbus
		Spreo_fischeri
		Spreo_bicolor
		Gracula_religiosa
		Mino_anais
		Aplonis_opaca
		Aplonis_dichroa
		Scissirostrum_dubium
		Buphagus_erythrorhynchus
		Buphagus_africanus
		Cinclus_pallasii
		Cinclus_cinclus
		Cinclus_mexicanus
		Cinclus_schulzi
		Sialia_sialis
		Sialia_currucoides
		Sialia_mexicana
		Myadestes_palmeri
		Turdus_philomelos
		Turdus_viscivorus
		Turdus_albicollis
		Turdus_grayi
		Turdus_cardis
		Turdus_torquatus
		Turdus_pilaris
		Turdus_migratorius
		Turdus_helleri
		Turdus_iliacus
		Turdus_merula
		Hylocichla_mustelina
		Catharus_minimus
		Catharus_fuscescens
		Catharus_guttatus
		Catharus_ustulatus
		Zoothera_naevia
		Myioparus_plumbeus
		Myioparus_griseigularis
		Melaenornis_pammelaina
		Melaenornis_edolioides
		Empidornis_semipartitus
		Sigelus_silens
		Namibornis_herero
		Bradornis_infuscatus
		Bradornis_pallidus
		Bradornis_mariquensis
		Bradornis_microrhynchus
		Muscicapa_infuscata
		Muscicapa_caerulescens
		Muscicapa_epulata
		Muscicapa_comitata
		Muscicapa_adusta
		Muscicapa_striata
		Muscicapa_cassini
		Muscicapa_sethsmithi
		Dioptrornis_fischeri
		Erithacus_rubecula
		Ficedula_parva
		Ficedula_semitorquata
		Ficedula_hypoleuca
		Ficedula_albicollis
		Ficedula_zanthopygia
		Phoenicurus_ochruros
		Phoenicurus_phoenicurus
		Myrmecocichla_aethiops
		Oenanthe_oenanthe
		Saxicola_rubetra
		Saxicola_torquatus
		Luscinia_megarhynchos
		Luscinia_luscinia
		Luscinia_svecica
		Regulus_ignicapilla
		Regulus_regulus
		Nectarinia_osea
		Nectarinia_dussumieri
		Nectarinia_coccinigaster
		Passer_rutilans
		Passer_griseus
		Passer_domesticus
		Passer_montanus
		Petronia_xanthocollis
		Montifringilla_nivalis
		Petronia_petronia
		Macronyx_aurantiigula
		Macronyx_ameliae
		Macronyx_capensis
		Macronyx_croceus
		Macronyx_sharpei
		Macronyx_fuellebornii
		Anthus_vaalensis
		Anthus_campestris
		Anthus_hoeschi
		Anthus_similis
		Anthus_novaeseelandiae
		Anthus_leucophrys
		Anthus_crenatus
		Anthus_pratensis
		Anthus_petrosus
		Anthus_spinoletta
		Anthus_lineiventris
		Anthus_trivialis
		Anthus_melindae
		Anthus_lutescens
		Anthus_chloris
		Tmetothylacus_tenellus
		Motacilla_aguimp
		Motacilla_cinerea
		Motacilla_madaraspatensis
		Motacilla_flava
		Motacilla_citreola
		Motacilla_alba
		Motacilla_grandis
		Motacilla_capensis
		Motacilla_clara
		Dendronanthus_indicus
		Mycerobas_carnipes
		Coccothraustes_coccothraustes
		Paroreomyza_montana
		Loxioides_bailleui
		Telespiza_cantans
		Telespiza_ultima
		Oreomystis_mana
		Himatione_sanguinea
		Vestiaria_coccinea
		Hemignathus_munroi
		Hemignathus_virens
		Pseudonestor_xanthophrys
		Loxops_coccineus
		Eremopsaltria_mongolicus
		Bucanetes_githagineus
		Carpodacus_cassinii
		Callacanthis_burtoni
		Carpodacus_purpureus
		Leucosticte_australis
		Leucosticte_tephrocotis
		Leucosticte_atrata
		Carpodacus_puniceus
		Carpodacus_rubicilla
		Carpodacus_synoicus
		Carpodacus_mexicanus
		Carpodacus_erythrinus
		Carpodacus_roseus
		Pinicola_enucleator
		Pyrrhula_pyrrhula
		Carduelis_spinoides
		Carduelis_chloris
		Rhodopechys_obsoletus
		Rhodopechys_sanguineus
		Carduelis_cannabina
		Carduelis_flavirostris
		Carduelis_tristis
		Carduelis_lawrencei
		Carduelis_psaltria
		Carduelis_spinus
		Carduelis_pinus
		Serinus_canaria
		Serinus_serinus
		Serinus_pusillus
		Serinus_canicollis
		Serinus_tristriatus
		Serinus_flavivertex
		Serinus_alario
		Serinus_albogularis
		Serinus_sulphuratus
		Serinus_flaviventris
		Serinus_gularis
		Serinus_striolatus
		Serinus_nigriceps
		Serinus_leucopterus
		Serinus_mennelli
		Serinus_burtoni
		Serinus_scotops
		Serinus_citrinipectus
		Serinus_syriacus
		Serinus_atrogularis
		Serinus_mozambicus
		Serinus_totta
		Carduelis_hornemanni
		Carduelis_flammea
		Loxia_curvirostra
		Loxia_scotica
		Loxia_leucoptera
		Carduelis_carduelis
		Carduelis_citrinella
		Fringilla_teydea
		Fringilla_coelebs
		Fringilla_montifringilla
		Calcarius_pictus
		Calcarius_ornatus
		Calcarius_mccownii
		Calcarius_lapponicus
		Plectrophenax_nivalis
		Nesospiza_acunhae
		Geospiza_difficilis
		Geospiza_conirostris
		Geospiza_fuliginosa
		Geospiza_magnirostris
		Geospiza_scandens
		Geospiza_fortis
		Tiaris_olivaceus
		Thraupis_episcopus
		Sporophila_minuta
		Ramphocelus_costaricensis
		Volatinia_jacarina
		Piranga_rubra
		Piranga_ludoviciana
		Piranga_olivacea
		Cardinalis_cardinalis
		Pheucticus_melanocephalus
		Pheucticus_ludovicianus
		Spiza_americana
		Passerina_caerulea
		Passerina_amoena
		Passerina_leclancherii
		Passerina_ciris
		Passerina_versicolor
		Passerina_cyanea
		Seiurus_aurocapilla
		Dendroica_magnolia
		Dendroica_fusca
		Dendroica_striata
		Dendroica_castanea
		Dendroica_pensylvanica
		Dendroica_petechia
		Dendroica_cerulea
		Dendroica_tigrina
		Parula_americana
		Setophaga_ruticilla
		Dendroica_caerulescens
		Dendroica_discolor
		Dendroica_nigrescens
		Dendroica_townsendi
		Dendroica_virens
		Dendroica_adelaidae
		Dendroica_coronata
		Dendroica_dominica
		Dendroica_palmarum
		Wilsonia_citrina
		Wilsonia_canadensis
		Wilsonia_pusilla
		Myioborus_pictus
		Limnothlypis_swainsonii
		Protonotaria_citrea
		Oporornis_formosus
		Oporornis_tolmiei
		Oporornis_philadelphia
		Geothlypis_trichas
		Vermivora_ruficapilla
		Vermivora_peregrina
		Vermivora_pinus
		Vermivora_chrysoptera
		Seiurus_noveboracensis
		Seiurus_motacilla
		Mniotilta_varia
		Icteria_virens
		Emberiza_schoeniclus
		Emberiza_elegans
		Melophus_lathami
		Miliaria_calandra
		Emberiza_cia
		Emberiza_cioides
		Emberiza_hortulana
		Emberiza_citrinella
		Emberiza_cirlus
		Emberiza_flaviventris
		Emberiza_cabanisi
		Emberiza_impetuani
		Emberiza_striolata
		Emberiza_tahapisi
		Emberiza_capensis
		Aimophila_aestivalis
		Aimophila_botterii
		Aimophila_mystacalis
		Aimophila_humeralis
		Ammodramus_savannarum
		Arremonops_rufivirgatus
		Aimophila_carpalis
		Junco_hyemalis
		Junco_phaeonotus
		Zonotrichia_capensis
		Zonotrichia_leucophrys
		Zonotrichia_atricapilla
		Zonotrichia_querula
		Zonotrichia_albicollis
		Spizella_arborea
		Passerella_iliaca
		Amphispiza_belli
		Pooecetes_gramineus
		Ammodramus_caudacutus
		Ammodramus_maritimus
		Ammodramus_leconteii
		Passerculus_sandwichensis
		Melospiza_georgiana
		Melospiza_lincolnii
		Melospiza_melodia
		Ammodramus_bairdii
		Ammodramus_henslowii
		Pipilo_erythrophthalmus
		Pipilo_maculatus
		Pipilo_chlorurus
		Pezopetes_capitalis
		Pipilo_fuscus
		Pipilo_aberti
		Amphispiza_bilineata
		Aimophila_quinquestriata
		Spizella_atrogularis
		Spizella_pallida
		Spizella_passerina
		Spizella_breweri
		Spizella_pusilla
		Calamospiza_melanocorys
		Chondestes_grammacus
		Molothrus_aeneus
		Molothrus_ater
		Molothrus_rufoaxillaris
		Agelaius_xanthomus
		Agelaius_humeralis
		Agelaius_tricolor
		Agelaius_assimilis
		Agelaius_phoeniceus
		Euphagus_carolinus
		Euphagus_cyanocephalus
		Quiscalus_lugubris
		Quiscalus_mexicanus
		Quiscalus_major
		Quiscalus_quiscula
		Nesopsar_nigerrimus
		Dives_dives
		Agelasticus_thilius
		Agelaioides_badius
		Chrysomus_icterocephalus
		Amblyramphus_holosericeus
		Curaeus_curaeus
		Cacicus_solitarius
		Cacicus_haemorrhous
		Clypicterus_oseryi
		Cacicus_cela
		Cacicus_uropygialis
		Cacicus_chrysopterus
		Psarocolius_wagleri
		Psarocolius_guatimozinus
		Psarocolius_angustifrons
		Psarocolius_atrovirens
		Psarocolius_viridis
		Psarocolius_bifasciatus
		Icterus_pustulatus
		Icterus_bullockii
		Icterus_gularis
		Icterus_galbula
		Sturnella_loyca
		Sturnella_superciliaris
		Sturnella_defilippii
		Sturnella_neglecta
		Sturnella_magna
		Sturnella_bellicosa
		Dolichonyx_oryzivorus
		Xanthocephalus_xanthocephalus
		Histurgops_ruficaudus
		Amblyospiza_albifrons
		Dinemellia_dinemelli
		Philetairus_socius
		Plocepasser_donaldsoni
		Plocepasser_mahali
		Pseudonigrita_arnaudi
		Sporopipes_frontalis
		Sporopipes_squamifrons
		Malimbus_coronatus
		Malimbus_erythrogaster
		Malimbus_scutatus
		Malimbus_malimbicus
		Malimbus_cassini
		Malimbus_ibadanensis
		Malimbus_nitens
		Malimbus_rubricollis
		Malimbus_racheliae
		Ploceus_xanthopterus
		Ploceus_bertrandi
		Ploceus_melanogaster
		Ploceus_benghalensis
		Ploceus_nigerrimus
		Ploceus_tricolor
		Ploceus_megarhynchus
		Ploceus_xanthops
		Ploceus_heuglini
		Ploceus_vitellinus
		Ploceus_spekei
		Ploceus_sanctithomae
		Ploceus_grandis
		Ploceus_preussi
		Ploceus_velatus
		Ploceus_capensis
		Ploceus_ocularis
		Ploceus_superciliosus
		Ploceus_luteolus
		Ploceus_intermedius
		Ploceus_taeniopterus
		Ploceus_melanocephalus
		Ploceus_pelzelni
		Ploceus_cucullatus
		Ploceus_jacksoni
		Ploceus_baglafecht
		Ploceus_bicolor
		Ploceus_alienus
		Ploceus_nigricollis
		Ploceus_angolensis
		Ploceus_olivaceiceps
		Ploceus_galbula
		Ploceus_princeps
		Ploceus_philippinus
		Euplectes_afer
		Euplectes_aureus
		Euplectes_franciscanus
		Euplectes_ardens
		Euplectes_hordeaceus
		Euplectes_orix
		Euplectes_nigroventris
		Euplectes_gierowii
		Euplectes_albonotatus
		Euplectes_axillaris
		Euplectes_hartlaubi
		Euplectes_jacksoni
		Euplectes_progne
		Euplectes_macroura
		Euplectes_capensis
		Anaplectes_rubriceps
		Quelea_quelea
		Quelea_cardinalis
		Foudia_rubra
		Foudia_flavicans
		Foudia_eminentissima
		Foudia_sechellarum
		Foudia_madagascariensis
		Bubalornis_albirostris
		Taeniopygia_guttata
		Poephila_acuticauda
		Lonchura_striata
		Padda_oryzivora
		Lagonosticta_senegala
		Vidua_macroura
		Vidua_paradisaea
		Vidua_chalybeata
		Prunella_collaris
		Prunella_modularis
		Promerops_cafer
		Promerops_gurneyi
	;
END;
BEGIN TREES;
	TRANSLATE
		1	Oxyruncus_cristatus,
		2	Sayornis_nigricans,
		3	Sayornis_phoebe,
		4	Empidonax_minimus,
		5	Empidonax_traillii,
		6	Empidonax_alnorum,
		7	Empidonax_flaviventris,
		8	Empidonax_difficilis,
		9	Empidonax_virescens,
		10	Contopus_sordidulus,
		11	Pyrocephalus_rubinus,
		12	Tyrannus_tyrannus,
		13	Myiarchus_crinitus,
		14	Myiarchus_cinerascens,
		15	Elaenia_chiriquensis,
		16	Gymnopithys_leucaspis,
		17	Cercomacra_tyrannina,
		18	Conopophaga_lineata,
		19	Xenops_minutus,
		20	Automolus_ochrolaemus,
		21	Thripadectes_rufobrunneus,
		22	Automolus_rubiginosus,
		23	Cinclodes_fuscus,
		24	Cinclodes_antarcticus,
		25	Cinclodes_comechingonus,
		26	Cinclodes_albidiventris,
		27	Cinclodes_albiventris,
		28	Furnarius_rufus,
		29	Leptasthenura_striolata,
		30	Leptasthenura_yanacensis,
		31	Pseudoseisura_lophotes,
		32	Pseudoseisura_cristata,
		33	Cranioleuca_erythrops,
		34	Synallaxis_zimmeri,
		35	Synallaxis_erythrothorax,
		36	Synallaxis_brachyura,
		37	Phacellodomus_maculipectus,
		38	Phacellodomus_striaticollis,
		39	Sclerurus_guatemalensis,
		40	Sclerurus_caudacutus,
		41	Ailuroedus_crassirostris,
		42	Ailuroedus_melanotis,
		43	Scenopoeetes_dentirostris,
		44	Prionodura_newtoniana,
		45	Ptilonorhynchus_violaceus,
		46	Chlamydera_maculata,
		47	Chlamydera_guttata,
		48	Chlamydera_lauterbachi,
		49	Chlamydera_nuchalis,
		50	Chlamydera_cerviniventris,
		51	Malurus_alboscapulatus,
		52	Malurus_amabilis,
		53	Malurus_lamberti,
		54	Malurus_elegans,
		55	Malurus_splendens,
		56	Malurus_cyaneus,
		57	Malurus_coronatus,
		58	Malurus_cyanocephalus,
		59	Malurus_melanocephalus,
		60	Malurus_pulcherrimus,
		61	Malurus_leucopterus,
		62	Pardalotus_punctatus,
		63	Pardalotus_quadragintus,
		64	Pardalotus_striatus,
		65	Manorina_melanocephala,
		66	Pycnoptilus_floccosus,
		67	Sericornis_frontalis,
		68	Acanthornis_magna,
		69	Gerygone_igata,
		70	Pomatostomus_temporalis,
		71	Orthonyx_spaldingii,
		72	Notiomystis_cincta,
		73	Mohoua_ochrocephala,
		74	Mohoua_albicilla,
		75	Mohoua_novaeseelandiae,
		76	Psophodes_olivaceus,
		77	Gymnorhina_tibicen,
		78	Laniarius_erythrogaster,
		79	Malaconotus_blanchoti,
		80	Tchagra_minutus,
		81	Dryoscopus_cubla,
		82	Platysteira_chalybea,
		83	Platysteira_concreta,
		84	Platysteira_cyanea,
		85	Platysteira_peltata,
		86	Platysteira_castanea,
		87	Batis_occulta,
		88	Calicalicus_madagascariensis,
		89	Vanga_curvirostris,
		90	Tylas_eduardi,
		91	Euryceros_prevostii,
		92	Prionops_retzii,
		93	Tephrodornis_pondicerianus,
		94	Lalage_tricolor,
		95	Coracina_azurea,
		96	Campephaga_phoenicea,
		97	Campephaga_quiscalina,
		98	Coracina_cinerea,
		99	Lanius_tigrinus,
		100	Lanius_vittatus,
		101	Lanius_collurio,
		102	Lanius_gubernator,
		103	Lanius_bucephalus,
		104	Lanius_schach,
		105	Lanius_minor,
		106	Lanius_senator,
		107	Lanius_collaris,
		108	Lanius_nubicus,
		109	Lanius_somalicus,
		110	Lanius_ludovicianus,
		111	Lanius_sphenocercus,
		112	Lanius_excubitor,
		113	Lanius_dorsalis,
		114	Calocitta_formosa,
		115	Cyanocitta_cristata,
		116	Aphelocoma_ultramarina,
		117	Aphelocoma_californica,
		118	Aphelocoma_insularis,
		119	Aphelocoma_coerulescens,
		120	Pica_pica,
		121	Pica_nuttalli,
		122	Pica_hudsonia,
		123	Corvus_brachyrhynchos,
		124	Corvus_corone,
		125	Corvus_rhipidurus,
		126	Corvus_monedula,
		127	Perisoreus_infaustus,
		128	Perisoreus_canadensis,
		129	Pyrrhocorax_graculus,
		130	Manucodia_keraudrenii,
		131	Manucodia_chalybatus,
		132	Parotia_wahnesi,
		133	Parotia_carolae,
		134	Pteridophora_alberti,
		135	Paradisaea_minor,
		136	Cicinnurus_magnificus,
		137	Epimachus_meyeri,
		138	Epimachus_fastuosus,
		139	Epimachus_albertisi,
		140	Ptiloris_magnificus,
		141	Lophorina_superba,
		142	Terpsiphone_corvina,
		143	Terpsiphone_viridis,
		144	Terpsiphone_rufiventer,
		145	Terpsiphone_paradisi,
		146	Terpsiphone_bedfordi,
		147	Terpsiphone_rufocinerea,
		148	Terpsiphone_atrochalybeia,
		149	Hypothymis_azurea,
		150	Trochocercus_cyanomelas,
		151	Trochocercus_nitens,
		152	Chasiempis_sandwichensis,
		153	Arses_telescophthalmus,
		154	Grallina_cyanoleuca,
		155	Rhipidura_leucophrys,
		156	Dicrurus_ludwigii,
		157	Dicrurus_adsimilis,
		158	Dicrurus_forficatus,
		159	Vireo_vicinior,
		160	Vireo_solitarius,
		161	Vireo_flavifrons,
		162	Vireo_huttoni,
		163	Vireo_bellii,
		164	Vireo_griseus,
		165	Vireo_atricapilla,
		166	Vireo_philadelphicus,
		167	Vireo_olivaceus,
		168	Vireo_flavoviridis,
		169	Vireo_altiloquus,
		170	Cyclarhis_gujanensis,
		171	Pachycephala_pectoralis,
		172	Chaetops_frenatus,
		173	Chaetops_aurantius,
		174	Drymodes_brunneopygia,
		175	Eopsaltria_australis,
		176	Melanodryas_cucullata,
		177	Petroica_macrocephala,
		178	Petroica_goodenovii,
		179	Petroica_australis,
		180	Elminia_albicauda,
		181	Elminia_albiventris,
		182	Elminia_albonotata,
		183	Elminia_nigromitrata,
		184	Culicicapa_ceylonensis,
		185	Stenostira_scita,
		186	Cephalopyrus_flammiceps,
		187	Auriparus_flaviceps,
		188	Anthoscopus_caroli,
		189	Anthoscopus_minutus,
		190	Remiz_pendulinus,
		191	Pseudopodoces_humilis,
		192	Parus_cyanus,
		193	Parus_caeruleus,
		194	Parus_niger,
		195	Parus_albiventris,
		196	Parus_major,
		197	Parus_palustris,
		198	Baeolophus_wollweberi,
		199	Baeolophus_inornatus,
		200	Baeolophus_bicolor,
		201	Baeolophus_atricristatus,
		202	Parus_cristatus,
		203	Parus_rufonuchalis,
		204	Parus_ater,
		205	Parus_carolinensis,
		206	Parus_cinctus,
		207	Parus_rufescens,
		208	Parus_hudsonicus,
		209	Parus_sclateri,
		210	Parus_atricapillus,
		211	Parus_leucomelas,
		212	Parus_montanus,
		213	Parus_lugubris,
		214	Parus_cinerascens,
		215	Nicator_gularis,
		216	Nicator_chloris,
		217	Panurus_biarmicus,
		218	Mirafra_gilletti,
		219	Mirafra_hypermetra,
		220	Mirafra_hova,
		221	Mirafra_africana,
		222	Mirafra_africanoides,
		223	Mirafra_poecilosterna,
		224	Mirafra_sabota,
		225	Eremophila_alpestris,
		226	Calandrella_cinerea,
		227	Calandrella_somalica,
		228	Spizocorys_fringillaris,
		229	Spizocorys_conirostris,
		230	Melanocorypha_calandra,
		231	Eremalauda_starki,
		232	Alauda_razae,
		233	Alauda_arvensis,
		234	Galerida_cristata,
		235	Galerida_modesta,
		236	Galerida_theklae,
		237	Galerida_magnirostris,
		238	Lullula_arborea,
		239	Ammomanes_deserti,
		240	Certhilauda_erythrochlamys,
		241	Certhilauda_albescens,
		242	Certhilauda_barlowi,
		243	Certhilauda_burra,
		244	Certhilauda_chuana,
		245	Certhilauda_subcoronata,
		246	Heteromirafra_ruddi,
		247	Eremopterix_leucotis,
		248	Eremopterix_verticalis,
		249	Eremopterix_nigriceps,
		250	Eremopterix_australis,
		251	Eremopterix_leucopareia,
		252	Andropadus_importunus,
		253	Chlorocichla_flaviventris,
		254	Andropadus_nigriceps,
		255	Andropadus_milanjensis,
		256	Bleda_notatus,
		257	Bleda_syndactylus,
		258	Andropadus_gracilis,
		259	Criniger_calurus,
		260	Phyllastrephus_terrestris,
		261	Phyllastrephus_fischeri,
		262	Phyllastrephus_cabanisi,
		263	Phyllastrephus_flavostriatus,
		264	Phyllastrephus_debilis,
		265	Phyllastrephus_icterinus,
		266	Hypsipetes_olivaceus,
		267	Ixos_amaurotis,
		268	Alophoixus_finschii,
		269	Pycnonotus_capensis,
		270	Pycnonotus_barbatus,
		271	Pycnonotus_nigricans,
		272	Pycnonotus_sinensis,
		273	Pycnonotus_xanthopygos,
		274	Hypergerus_atriceps,
		275	Cisticola_brunnescens,
		276	Cisticola_juncidis,
		277	Cisticola_cinereolus,
		278	Cisticola_tinniens,
		279	Cisticola_ayresii,
		280	Cisticola_anonymus,
		281	Cisticola_exilis,
		282	Cisticola_robustus,
		283	Prinia_gracilis,
		284	Camaroptera_brachyura,
		285	Camaroptera_superciliaris,
		286	Apalis_thoracica,
		287	Eremomela_icteropygialis,
		288	Garrulax_morrisonianus,
		289	Turdoides_squamiceps,
		290	Turdoides_altirostris,
		291	Yuhina_brunneiceps,
		292	Zosterops_lateralis,
		293	Paradoxornis_webbianus,
		294	Chamaea_fasciata,
		295	Sylvia_nana,
		296	Sylvia_cantillans,
		297	Sylvia_melanocephala,
		298	Sylvia_mystacea,
		299	Sylvia_melanothorax,
		300	Sylvia_rueppelli,
		301	Sylvia_communis,
		302	Sylvia_sarda,
		303	Sylvia_undata,
		304	Sylvia_deserticola,
		305	Sylvia_conspicillata,
		306	Sylvia_subcaerulea,
		307	Sylvia_boehmi,
		308	Sylvia_hortensis,
		309	Sylvia_leucomelaena,
		310	Sylvia_buryi,
		311	Sylvia_curruca,
		312	Sylvia_nisoria,
		313	Sylvia_atricapilla,
		314	Sylvia_borin,
		315	Delichon_urbicum,
		316	Hirundo_semirufa,
		317	Hirundo_ariel,
		318	Petrochelidon_pyrrhonota,
		319	Petrochelidon_fulva,
		320	Hirundo_rustica,
		321	Tachycineta_albilinea,
		322	Tachycineta_thalassina,
		323	Tachycineta_bicolor,
		324	Riparia_riparia,
		325	Progne_subis,
		326	Acrocephalus_palustris,
		327	Bradypterus_graueri,
		328	Bradypterus_cinnamomeus,
		329	Bradypterus_lopezi,
		330	Bradypterus_barratti,
		331	Bradypterus_baboecala,
		332	Bradypterus_sylvaticus,
		333	Cincloramphus_cruralis,
		334	Locustella_naevia,
		335	Locustella_fluviatilis,
		336	Locustella_luscinioides,
		337	Acrocephalus_luscinius,
		338	Hippolais_polyglotta,
		339	Hippolais_icterina,
		340	Chloropeta_natalensis,
		341	Acrocephalus_arundinaceus,
		342	Acrocephalus_stentoreus,
		343	Acrocephalus_familiaris,
		344	Acrocephalus_aequinoctialis,
		345	Acrocephalus_sechellensis,
		346	Acrocephalus_baeticatus,
		347	Acrocephalus_scirpaceus,
		348	Acrocephalus_dumetorum,
		349	Acrocephalus_orinus,
		350	Acrocephalus_melanopogon,
		351	Acrocephalus_schoenobaenus,
		352	Acrocephalus_bistrigiceps,
		353	Acrocephalus_paludicola,
		354	Hyliota_flavigaster,
		355	Hyliota_australis,
		356	Hyliota_violacea,
		357	Scotocerca_inquieta,
		358	Pholidornis_rushiae,
		359	Psaltriparus_minimus,
		360	Cettia_cetti,
		361	Cettia_fortipes,
		362	Phylloscopus_sibilatrix,
		363	Phylloscopus_bonelli,
		364	Phylloscopus_fuscatus,
		365	Phylloscopus_trochilus,
		366	Phylloscopus_sindianus,
		367	Phylloscopus_collybita,
		368	Phylloscopus_humei,
		369	Phylloscopus_nitidus,
		370	Phylloscopus_umbrovirens,
		371	Phylloscopus_ruficapilla,
		372	Bradypterus_victorini,
		373	Melocichla_mentalis,
		374	Sphenoeacus_afer,
		375	Sylvietta_rufescens,
		376	Sylvietta_whytii,
		377	Sylvietta_virens,
		378	Sylvietta_brachyura,
		379	Sylvietta_denti,
		380	Phainopepla_nitens,
		381	Bombycilla_garrulus,
		382	Bombycilla_cedrorum,
		383	Certhia_brachydactyla,
		384	Certhia_familiaris,
		385	Salpinctes_obsoletus,
		386	Catherpes_mexicanus,
		387	Thryothorus_leucotis,
		388	Thryothorus_felix,
		389	Thryothorus_sinaloa,
		390	Thryothorus_rufalbus,
		391	Thryothorus_ludovicianus,
		392	Thryomanes_bewickii,
		393	Troglodytes_troglodytes,
		394	Troglodytes_cobbi,
		395	Troglodytes_aedon,
		396	Cistothorus_platensis,
		397	Cistothorus_meridae,
		398	Cistothorus_palustris,
		399	Campylorhynchus_brunneicapillus,
		400	Campylorhynchus_griseus,
		401	Campylorhynchus_nuchalis,
		402	Polioptila_dumicola,
		403	Sitta_europaea,
		404	Sitta_carolinensis,
		405	Dumetella_carolinensis,
		406	Toxostoma_curvirostre,
		407	Toxostoma_rufum,
		408	Toxostoma_longirostre,
		409	Toxostoma_bendirei,
		410	Toxostoma_lecontei,
		411	Toxostoma_crissale,
		412	Oreoscoptes_montanus,
		413	Mimus_longicaudatus,
		414	Mimus_polyglottos,
		415	Mimus_gilvus,
		416	Mimus_parvulus,
		417	Mimus_patagonicus,
		418	Mimus_thenca,
		419	Mimus_gundlachii,
		420	Creatophora_cinerea,
		421	Sturnus_roseus,
		422	Sturnus_philippensis,
		423	Sturnus_sturninus,
		424	Sturnus_contra,
		425	Acridotheres_ginginianus,
		426	Acridotheres_tristis,
		427	Acridotheres_cristatellus,
		428	Acridotheres_fuscus,
		429	Sturnus_pagodarum,
		430	Sturnus_malabaricus,
		431	Leucopsar_rothschildi,
		432	Sturnus_unicolor,
		433	Sturnus_vulgaris,
		434	Cinnyricinclus_leucogaster,
		435	Onychognathus_nabouroup,
		436	Onychognathus_walleri,
		437	Onychognathus_salvadorii,
		438	Onychognathus_albirostris,
		439	Onychognathus_tristramii,
		440	Onychognathus_morio,
		441	Onychognathus_tenuirostris,
		442	Speculipastor_bicolor,
		443	Saroglossa_spiloptera,
		444	Lamprotornis_corruscus,
		445	Lamprotornis_purpureiceps,
		446	Lamprotornis_australis,
		447	Lamprotornis_caudatus,
		448	Lamprotornis_purpuroptera,
		449	Cosmopsarus_unicolor,
		450	Lamprotornis_mevesii,
		451	Lamprotornis_chalybaeus,
		452	Lamprotornis_nitens,
		453	Lamprotornis_splendidus,
		454	Cosmopsarus_regius,
		455	Lamprotornis_pulcher,
		456	Lamprotornis_superbus,
		457	Spreo_fischeri,
		458	Spreo_bicolor,
		459	Gracula_religiosa,
		460	Mino_anais,
		461	Aplonis_opaca,
		462	Aplonis_dichroa,
		463	Scissirostrum_dubium,
		464	Buphagus_erythrorhynchus,
		465	Buphagus_africanus,
		466	Cinclus_pallasii,
		467	Cinclus_cinclus,
		468	Cinclus_mexicanus,
		469	Cinclus_schulzi,
		470	Sialia_sialis,
		471	Sialia_currucoides,
		472	Sialia_mexicana,
		473	Myadestes_palmeri,
		474	Turdus_philomelos,
		475	Turdus_viscivorus,
		476	Turdus_albicollis,
		477	Turdus_grayi,
		478	Turdus_cardis,
		479	Turdus_torquatus,
		480	Turdus_pilaris,
		481	Turdus_migratorius,
		482	Turdus_helleri,
		483	Turdus_iliacus,
		484	Turdus_merula,
		485	Hylocichla_mustelina,
		486	Catharus_minimus,
		487	Catharus_fuscescens,
		488	Catharus_guttatus,
		489	Catharus_ustulatus,
		490	Zoothera_naevia,
		491	Myioparus_plumbeus,
		492	Myioparus_griseigularis,
		493	Melaenornis_pammelaina,
		494	Melaenornis_edolioides,
		495	Empidornis_semipartitus,
		496	Sigelus_silens,
		497	Namibornis_herero,
		498	Bradornis_infuscatus,
		499	Bradornis_pallidus,
		500	Bradornis_mariquensis,
		501	Bradornis_microrhynchus,
		502	Muscicapa_infuscata,
		503	Muscicapa_caerulescens,
		504	Muscicapa_epulata,
		505	Muscicapa_comitata,
		506	Muscicapa_adusta,
		507	Muscicapa_striata,
		508	Muscicapa_cassini,
		509	Muscicapa_sethsmithi,
		510	Dioptrornis_fischeri,
		511	Erithacus_rubecula,
		512	Ficedula_parva,
		513	Ficedula_semitorquata,
		514	Ficedula_hypoleuca,
		515	Ficedula_albicollis,
		516	Ficedula_zanthopygia,
		517	Phoenicurus_ochruros,
		518	Phoenicurus_phoenicurus,
		519	Myrmecocichla_aethiops,
		520	Oenanthe_oenanthe,
		521	Saxicola_rubetra,
		522	Saxicola_torquatus,
		523	Luscinia_megarhynchos,
		524	Luscinia_luscinia,
		525	Luscinia_svecica,
		526	Regulus_ignicapilla,
		527	Regulus_regulus,
		528	Nectarinia_osea,
		529	Nectarinia_dussumieri,
		530	Nectarinia_coccinigaster,
		531	Passer_rutilans,
		532	Passer_griseus,
		533	Passer_domesticus,
		534	Passer_montanus,
		535	Petronia_xanthocollis,
		536	Montifringilla_nivalis,
		537	Petronia_petronia,
		538	Macronyx_aurantiigula,
		539	Macronyx_ameliae,
		540	Macronyx_capensis,
		541	Macronyx_croceus,
		542	Macronyx_sharpei,
		543	Macronyx_fuellebornii,
		544	Anthus_vaalensis,
		545	Anthus_campestris,
		546	Anthus_hoeschi,
		547	Anthus_similis,
		548	Anthus_novaeseelandiae,
		549	Anthus_leucophrys,
		550	Anthus_crenatus,
		551	Anthus_pratensis,
		552	Anthus_petrosus,
		553	Anthus_spinoletta,
		554	Anthus_lineiventris,
		555	Anthus_trivialis,
		556	Anthus_melindae,
		557	Anthus_lutescens,
		558	Anthus_chloris,
		559	Tmetothylacus_tenellus,
		560	Motacilla_aguimp,
		561	Motacilla_cinerea,
		562	Motacilla_madaraspatensis,
		563	Motacilla_flava,
		564	Motacilla_citreola,
		565	Motacilla_alba,
		566	Motacilla_grandis,
		567	Motacilla_capensis,
		568	Motacilla_clara,
		569	Dendronanthus_indicus,
		570	Mycerobas_carnipes,
		571	Coccothraustes_coccothraustes,
		572	Paroreomyza_montana,
		573	Loxioides_bailleui,
		574	Telespiza_cantans,
		575	Telespiza_ultima,
		576	Oreomystis_mana,
		577	Himatione_sanguinea,
		578	Vestiaria_coccinea,
		579	Hemignathus_munroi,
		580	Hemignathus_virens,
		581	Pseudonestor_xanthophrys,
		582	Loxops_coccineus,
		583	Eremopsaltria_mongolicus,
		584	Bucanetes_githagineus,
		585	Carpodacus_cassinii,
		586	Callacanthis_burtoni,
		587	Carpodacus_purpureus,
		588	Leucosticte_australis,
		589	Leucosticte_tephrocotis,
		590	Leucosticte_atrata,
		591	Carpodacus_puniceus,
		592	Carpodacus_rubicilla,
		593	Carpodacus_synoicus,
		594	Carpodacus_mexicanus,
		595	Carpodacus_erythrinus,
		596	Carpodacus_roseus,
		597	Pinicola_enucleator,
		598	Pyrrhula_pyrrhula,
		599	Carduelis_spinoides,
		600	Carduelis_chloris,
		601	Rhodopechys_obsoletus,
		602	Rhodopechys_sanguineus,
		603	Carduelis_cannabina,
		604	Carduelis_flavirostris,
		605	Carduelis_tristis,
		606	Carduelis_lawrencei,
		607	Carduelis_psaltria,
		608	Carduelis_spinus,
		609	Carduelis_pinus,
		610	Serinus_canaria,
		611	Serinus_serinus,
		612	Serinus_pusillus,
		613	Serinus_canicollis,
		614	Serinus_tristriatus,
		615	Serinus_flavivertex,
		616	Serinus_alario,
		617	Serinus_albogularis,
		618	Serinus_sulphuratus,
		619	Serinus_flaviventris,
		620	Serinus_gularis,
		621	Serinus_striolatus,
		622	Serinus_nigriceps,
		623	Serinus_leucopterus,
		624	Serinus_mennelli,
		625	Serinus_burtoni,
		626	Serinus_scotops,
		627	Serinus_citrinipectus,
		628	Serinus_syriacus,
		629	Serinus_atrogularis,
		630	Serinus_mozambicus,
		631	Serinus_totta,
		632	Carduelis_hornemanni,
		633	Carduelis_flammea,
		634	Loxia_curvirostra,
		635	Loxia_scotica,
		636	Loxia_leucoptera,
		637	Carduelis_carduelis,
		638	Carduelis_citrinella,
		639	Fringilla_teydea,
		640	Fringilla_coelebs,
		641	Fringilla_montifringilla,
		642	Calcarius_pictus,
		643	Calcarius_ornatus,
		644	Calcarius_mccownii,
		645	Calcarius_lapponicus,
		646	Plectrophenax_nivalis,
		647	Nesospiza_acunhae,
		648	Geospiza_difficilis,
		649	Geospiza_conirostris,
		650	Geospiza_fuliginosa,
		651	Geospiza_magnirostris,
		652	Geospiza_scandens,
		653	Geospiza_fortis,
		654	Tiaris_olivaceus,
		655	Thraupis_episcopus,
		656	Sporophila_minuta,
		657	Ramphocelus_costaricensis,
		658	Volatinia_jacarina,
		659	Piranga_rubra,
		660	Piranga_ludoviciana,
		661	Piranga_olivacea,
		662	Cardinalis_cardinalis,
		663	Pheucticus_melanocephalus,
		664	Pheucticus_ludovicianus,
		665	Spiza_americana,
		666	Passerina_caerulea,
		667	Passerina_amoena,
		668	Passerina_leclancherii,
		669	Passerina_ciris,
		670	Passerina_versicolor,
		671	Passerina_cyanea,
		672	Seiurus_aurocapilla,
		673	Dendroica_magnolia,
		674	Dendroica_fusca,
		675	Dendroica_striata,
		676	Dendroica_castanea,
		677	Dendroica_pensylvanica,
		678	Dendroica_petechia,
		679	Dendroica_cerulea,
		680	Dendroica_tigrina,
		681	Parula_americana,
		682	Setophaga_ruticilla,
		683	Dendroica_caerulescens,
		684	Dendroica_discolor,
		685	Dendroica_nigrescens,
		686	Dendroica_townsendi,
		687	Dendroica_virens,
		688	Dendroica_adelaidae,
		689	Dendroica_coronata,
		690	Dendroica_dominica,
		691	Dendroica_palmarum,
		692	Wilsonia_citrina,
		693	Wilsonia_canadensis,
		694	Wilsonia_pusilla,
		695	Myioborus_pictus,
		696	Limnothlypis_swainsonii,
		697	Protonotaria_citrea,
		698	Oporornis_formosus,
		699	Oporornis_tolmiei,
		700	Oporornis_philadelphia,
		701	Geothlypis_trichas,
		702	Vermivora_ruficapilla,
		703	Vermivora_peregrina,
		704	Vermivora_pinus,
		705	Vermivora_chrysoptera,
		706	Seiurus_noveboracensis,
		707	Seiurus_motacilla,
		708	Mniotilta_varia,
		709	Icteria_virens,
		710	Emberiza_schoeniclus,
		711	Emberiza_elegans,
		712	Melophus_lathami,
		713	Miliaria_calandra,
		714	Emberiza_cia,
		715	Emberiza_cioides,
		716	Emberiza_hortulana,
		717	Emberiza_citrinella,
		718	Emberiza_cirlus,
		719	Emberiza_flaviventris,
		720	Emberiza_cabanisi,
		721	Emberiza_impetuani,
		722	Emberiza_striolata,
		723	Emberiza_tahapisi,
		724	Emberiza_capensis,
		725	Aimophila_aestivalis,
		726	Aimophila_botterii,
		727	Aimophila_mystacalis,
		728	Aimophila_humeralis,
		729	Ammodramus_savannarum,
		730	Arremonops_rufivirgatus,
		731	Aimophila_carpalis,
		732	Junco_hyemalis,
		733	Junco_phaeonotus,
		734	Zonotrichia_capensis,
		735	Zonotrichia_leucophrys,
		736	Zonotrichia_atricapilla,
		737	Zonotrichia_querula,
		738	Zonotrichia_albicollis,
		739	Spizella_arborea,
		740	Passerella_iliaca,
		741	Amphispiza_belli,
		742	Pooecetes_gramineus,
		743	Ammodramus_caudacutus,
		744	Ammodramus_maritimus,
		745	Ammodramus_leconteii,
		746	Passerculus_sandwichensis,
		747	Melospiza_georgiana,
		748	Melospiza_lincolnii,
		749	Melospiza_melodia,
		750	Ammodramus_bairdii,
		751	Ammodramus_henslowii,
		752	Pipilo_erythrophthalmus,
		753	Pipilo_maculatus,
		754	Pipilo_chlorurus,
		755	Pezopetes_capitalis,
		756	Pipilo_fuscus,
		757	Pipilo_aberti,
		758	Amphispiza_bilineata,
		759	Aimophila_quinquestriata,
		760	Spizella_atrogularis,
		761	Spizella_pallida,
		762	Spizella_passerina,
		763	Spizella_breweri,
		764	Spizella_pusilla,
		765	Calamospiza_melanocorys,
		766	Chondestes_grammacus,
		767	Molothrus_aeneus,
		768	Molothrus_ater,
		769	Molothrus_rufoaxillaris,
		770	Agelaius_xanthomus,
		771	Agelaius_humeralis,
		772	Agelaius_tricolor,
		773	Agelaius_assimilis,
		774	Agelaius_phoeniceus,
		775	Euphagus_carolinus,
		776	Euphagus_cyanocephalus,
		777	Quiscalus_lugubris,
		778	Quiscalus_mexicanus,
		779	Quiscalus_major,
		780	Quiscalus_quiscula,
		781	Nesopsar_nigerrimus,
		782	Dives_dives,
		783	Agelasticus_thilius,
		784	Agelaioides_badius,
		785	Chrysomus_icterocephalus,
		786	Amblyramphus_holosericeus,
		787	Curaeus_curaeus,
		788	Cacicus_solitarius,
		789	Cacicus_haemorrhous,
		790	Clypicterus_oseryi,
		791	Cacicus_cela,
		792	Cacicus_uropygialis,
		793	Cacicus_chrysopterus,
		794	Psarocolius_wagleri,
		795	Psarocolius_guatimozinus,
		796	Psarocolius_angustifrons,
		797	Psarocolius_atrovirens,
		798	Psarocolius_viridis,
		799	Psarocolius_bifasciatus,
		800	Icterus_pustulatus,
		801	Icterus_bullockii,
		802	Icterus_gularis,
		803	Icterus_galbula,
		804	Sturnella_loyca,
		805	Sturnella_superciliaris,
		806	Sturnella_defilippii,
		807	Sturnella_neglecta,
		808	Sturnella_magna,
		809	Sturnella_bellicosa,
		810	Dolichonyx_oryzivorus,
		811	Xanthocephalus_xanthocephalus,
		812	Histurgops_ruficaudus,
		813	Amblyospiza_albifrons,
		814	Dinemellia_dinemelli,
		815	Philetairus_socius,
		816	Plocepasser_donaldsoni,
		817	Plocepasser_mahali,
		818	Pseudonigrita_arnaudi,
		819	Sporopipes_frontalis,
		820	Sporopipes_squamifrons,
		821	Malimbus_coronatus,
		822	Malimbus_erythrogaster,
		823	Malimbus_scutatus,
		824	Malimbus_malimbicus,
		825	Malimbus_cassini,
		826	Malimbus_ibadanensis,
		827	Malimbus_nitens,
		828	Malimbus_rubricollis,
		829	Malimbus_racheliae,
		830	Ploceus_xanthopterus,
		831	Ploceus_bertrandi,
		832	Ploceus_melanogaster,
		833	Ploceus_benghalensis,
		834	Ploceus_nigerrimus,
		835	Ploceus_tricolor,
		836	Ploceus_megarhynchus,
		837	Ploceus_xanthops,
		838	Ploceus_heuglini,
		839	Ploceus_vitellinus,
		840	Ploceus_spekei,
		841	Ploceus_sanctithomae,
		842	Ploceus_grandis,
		843	Ploceus_preussi,
		844	Ploceus_velatus,
		845	Ploceus_capensis,
		846	Ploceus_ocularis,
		847	Ploceus_superciliosus,
		848	Ploceus_luteolus,
		849	Ploceus_intermedius,
		850	Ploceus_taeniopterus,
		851	Ploceus_melanocephalus,
		852	Ploceus_pelzelni,
		853	Ploceus_cucullatus,
		854	Ploceus_jacksoni,
		855	Ploceus_baglafecht,
		856	Ploceus_bicolor,
		857	Ploceus_alienus,
		858	Ploceus_nigricollis,
		859	Ploceus_angolensis,
		860	Ploceus_olivaceiceps,
		861	Ploceus_galbula,
		862	Ploceus_princeps,
		863	Ploceus_philippinus,
		864	Euplectes_afer,
		865	Euplectes_aureus,
		866	Euplectes_franciscanus,
		867	Euplectes_ardens,
		868	Euplectes_hordeaceus,
		869	Euplectes_orix,
		870	Euplectes_nigroventris,
		871	Euplectes_gierowii,
		872	Euplectes_albonotatus,
		873	Euplectes_axillaris,
		874	Euplectes_hartlaubi,
		875	Euplectes_jacksoni,
		876	Euplectes_progne,
		877	Euplectes_macroura,
		878	Euplectes_capensis,
		879	Anaplectes_rubriceps,
		880	Quelea_quelea,
		881	Quelea_cardinalis,
		882	Foudia_rubra,
		883	Foudia_flavicans,
		884	Foudia_eminentissima,
		885	Foudia_sechellarum,
		886	Foudia_madagascariensis,
		887	Bubalornis_albirostris,
		888	Taeniopygia_guttata,
		889	Poephila_acuticauda,
		890	Lonchura_striata,
		891	Padda_oryzivora,
		892	Lagonosticta_senegala,
		893	Vidua_macroura,
		894	Vidua_paradisaea,
		895	Vidua_chalybeata,
		896	Prunella_collaris,
		897	Prunella_modularis,
		898	Promerops_cafer,
		899	Promerops_gurneyi
	;
	TREE * UNTITLED = [&R] (((1:36.22435536,(((((2:1.431147216,3:1.431147216):9.200156872,((((4:7.742220309,(5:2.755123791,6:2.755123791):4.987096518):0.7902986775,(7:4.340532327,8:4.340532327):4.19198666):0.5342421937,9:9.06676118):0.2245502954,10:9.291311476):1.339992612):8.411869964,11:19.04317405):0.6983369564,(12:15.9684346,(13:1.907246051,14:1.907246051):14.06118855):3.773076406):3.578174195,15…
END;
