# Supplementary material for: Polygyny is linked to accelerated birdsong evolution but not to larger song repertoires
Source: Nat Commun. 2019 Feb 21;10:884. doi: 10.1038/s41467-019-08621-3 (PMC6385279; doi:10.1038/s41467-019-08621-3)
Supplement: Supplementary file 9 — Supplementary Software 1 [file 41467_2019_8621_MOESM9_ESM.zip › Final Revision Code/MacOnly BayesTraits Code/samplematezillaHack45.nex]

#NEXUS
[R-package APE, Thu Jan 11 18:46:49 2018]
BEGIN TAXA;
	DIMENSIONS NTAX = 899;
	TAXLABELS
		Sayornis_nigricans
		Sayornis_phoebe
		Empidonax_minimus
		Empidonax_traillii
		Empidonax_alnorum
		Empidonax_flaviventris
		Empidonax_difficilis
		Empidonax_virescens
		Contopus_sordidulus
		Pyrocephalus_rubinus
		Tyrannus_tyrannus
		Myiarchus_cinerascens
		Myiarchus_crinitus
		Elaenia_chiriquensis
		Oxyruncus_cristatus
		Gymnopithys_leucaspis
		Cercomacra_tyrannina
		Conopophaga_lineata
		Xenops_minutus
		Automolus_ochrolaemus
		Thripadectes_rufobrunneus
		Automolus_rubiginosus
		Furnarius_rufus
		Cinclodes_albidiventris
		Cinclodes_comechingonus
		Cinclodes_antarcticus
		Cinclodes_fuscus
		Cinclodes_albiventris
		Leptasthenura_striolata
		Leptasthenura_yanacensis
		Cranioleuca_erythrops
		Synallaxis_zimmeri
		Synallaxis_erythrothorax
		Synallaxis_brachyura
		Pseudoseisura_lophotes
		Pseudoseisura_cristata
		Phacellodomus_striaticollis
		Phacellodomus_maculipectus
		Sclerurus_caudacutus
		Sclerurus_guatemalensis
		Ailuroedus_crassirostris
		Ailuroedus_melanotis
		Chlamydera_lauterbachi
		Chlamydera_cerviniventris
		Chlamydera_nuchalis
		Chlamydera_guttata
		Chlamydera_maculata
		Ptilonorhynchus_violaceus
		Scenopoeetes_dentirostris
		Prionodura_newtoniana
		Malurus_lamberti
		Malurus_amabilis
		Malurus_elegans
		Malurus_coronatus
		Malurus_cyaneus
		Malurus_alboscapulatus
		Malurus_cyanocephalus
		Malurus_splendens
		Malurus_pulcherrimus
		Malurus_melanocephalus
		Malurus_leucopterus
		Pardalotus_quadragintus
		Pardalotus_punctatus
		Pardalotus_striatus
		Manorina_melanocephala
		Sericornis_frontalis
		Pycnoptilus_floccosus
		Acanthornis_magna
		Gerygone_igata
		Pomatostomus_temporalis
		Orthonyx_spaldingii
		Notiomystis_cincta
		Malaconotus_blanchoti
		Tchagra_minutus
		Dryoscopus_cubla
		Laniarius_erythrogaster
		Prionops_retzii
		Tephrodornis_pondicerianus
		Calicalicus_madagascariensis
		Tylas_eduardi
		Vanga_curvirostris
		Euryceros_prevostii
		Platysteira_castanea
		Platysteira_chalybea
		Platysteira_concreta
		Platysteira_cyanea
		Platysteira_peltata
		Batis_occulta
		Gymnorhina_tibicen
		Mohoua_novaeseelandiae
		Mohoua_albicilla
		Mohoua_ochrocephala
		Psophodes_olivaceus
		Campephaga_phoenicea
		Campephaga_quiscalina
		Lalage_tricolor
		Coracina_azurea
		Coracina_cinerea
		Manucodia_keraudrenii
		Manucodia_chalybatus
		Parotia_wahnesi
		Parotia_carolae
		Pteridophora_alberti
		Ptiloris_magnificus
		Lophorina_superba
		Paradisaea_minor
		Cicinnurus_magnificus
		Epimachus_meyeri
		Epimachus_fastuosus
		Epimachus_albertisi
		Terpsiphone_rufiventer
		Terpsiphone_viridis
		Terpsiphone_bedfordi
		Terpsiphone_paradisi
		Terpsiphone_corvina
		Terpsiphone_rufocinerea
		Terpsiphone_atrochalybeia
		Hypothymis_azurea
		Trochocercus_cyanomelas
		Trochocercus_nitens
		Arses_telescophthalmus
		Chasiempis_sandwichensis
		Grallina_cyanoleuca
		Rhipidura_leucophrys
		Lanius_nubicus
		Lanius_tigrinus
		Lanius_schach
		Lanius_bucephalus
		Lanius_vittatus
		Lanius_collurio
		Lanius_gubernator
		Lanius_minor
		Lanius_senator
		Lanius_collaris
		Lanius_dorsalis
		Lanius_somalicus
		Lanius_excubitor
		Lanius_sphenocercus
		Lanius_ludovicianus
		Calocitta_formosa
		Cyanocitta_cristata
		Aphelocoma_californica
		Aphelocoma_insularis
		Aphelocoma_coerulescens
		Aphelocoma_ultramarina
		Corvus_monedula
		Corvus_brachyrhynchos
		Corvus_rhipidurus
		Corvus_corone
		Pica_pica
		Pica_nuttalli
		Pica_hudsonia
		Perisoreus_infaustus
		Perisoreus_canadensis
		Pyrrhocorax_graculus
		Dicrurus_forficatus
		Dicrurus_adsimilis
		Dicrurus_ludwigii
		Vireo_flavifrons
		Vireo_solitarius
		Vireo_huttoni
		Vireo_vicinior
		Vireo_bellii
		Vireo_atricapilla
		Vireo_griseus
		Vireo_altiloquus
		Vireo_flavoviridis
		Vireo_olivaceus
		Vireo_philadelphicus
		Cyclarhis_gujanensis
		Pachycephala_pectoralis
		Chaetops_frenatus
		Chaetops_aurantius
		Eopsaltria_australis
		Melanodryas_cucullata
		Petroica_macrocephala
		Petroica_australis
		Petroica_goodenovii
		Drymodes_brunneopygia
		Auriparus_flaviceps
		Anthoscopus_caroli
		Anthoscopus_minutus
		Remiz_pendulinus
		Pseudopodoces_humilis
		Parus_caeruleus
		Parus_cyanus
		Parus_hudsonicus
		Parus_rufescens
		Parus_cinctus
		Parus_sclateri
		Parus_carolinensis
		Parus_atricapillus
		Parus_montanus
		Parus_lugubris
		Parus_rufonuchalis
		Parus_leucomelas
		Parus_ater
		Baeolophus_inornatus
		Baeolophus_bicolor
		Baeolophus_atricristatus
		Baeolophus_wollweberi
		Parus_cinerascens
		Parus_cristatus
		Parus_palustris
		Parus_major
		Parus_niger
		Parus_albiventris
		Cephalopyrus_flammiceps
		Elminia_albicauda
		Elminia_nigromitrata
		Elminia_albonotata
		Elminia_albiventris
		Culicicapa_ceylonensis
		Stenostira_scita
		Panurus_biarmicus
		Eremopterix_leucotis
		Eremopterix_verticalis
		Eremopterix_nigriceps
		Eremopterix_leucopareia
		Eremopterix_australis
		Mirafra_hova
		Mirafra_sabota
		Mirafra_poecilosterna
		Mirafra_gilletti
		Mirafra_hypermetra
		Mirafra_africana
		Mirafra_africanoides
		Eremophila_alpestris
		Calandrella_somalica
		Calandrella_cinerea
		Spizocorys_conirostris
		Spizocorys_fringillaris
		Eremalauda_starki
		Melanocorypha_calandra
		Lullula_arborea
		Heteromirafra_ruddi
		Alauda_arvensis
		Alauda_razae
		Galerida_magnirostris
		Galerida_cristata
		Galerida_theklae
		Galerida_modesta
		Certhilauda_erythrochlamys
		Ammomanes_deserti
		Certhilauda_chuana
		Certhilauda_subcoronata
		Certhilauda_albescens
		Certhilauda_barlowi
		Certhilauda_burra
		Nicator_chloris
		Nicator_gularis
		Andropadus_importunus
		Bleda_syndactylus
		Bleda_notatus
		Chlorocichla_flaviventris
		Andropadus_nigriceps
		Andropadus_milanjensis
		Phyllastrephus_debilis
		Phyllastrephus_icterinus
		Phyllastrephus_fischeri
		Phyllastrephus_cabanisi
		Phyllastrephus_terrestris
		Phyllastrephus_flavostriatus
		Andropadus_gracilis
		Criniger_calurus
		Pycnonotus_xanthopygos
		Pycnonotus_sinensis
		Pycnonotus_capensis
		Pycnonotus_nigricans
		Pycnonotus_barbatus
		Hypsipetes_olivaceus
		Ixos_amaurotis
		Alophoixus_finschii
		Turdoides_altirostris
		Turdoides_squamiceps
		Garrulax_morrisonianus
		Yuhina_brunneiceps
		Zosterops_lateralis
		Sylvia_borin
		Sylvia_atricapilla
		Sylvia_buryi
		Sylvia_hortensis
		Sylvia_leucomelaena
		Sylvia_curruca
		Sylvia_boehmi
		Sylvia_subcaerulea
		Sylvia_nisoria
		Sylvia_rueppelli
		Sylvia_melanothorax
		Sylvia_mystacea
		Sylvia_melanocephala
		Sylvia_cantillans
		Sylvia_communis
		Sylvia_undata
		Sylvia_deserticola
		Sylvia_sarda
		Sylvia_conspicillata
		Sylvia_nana
		Chamaea_fasciata
		Paradoxornis_webbianus
		Chloropeta_natalensis
		Acrocephalus_sechellensis
		Acrocephalus_stentoreus
		Acrocephalus_aequinoctialis
		Acrocephalus_familiaris
		Acrocephalus_arundinaceus
		Acrocephalus_paludicola
		Acrocephalus_bistrigiceps
		Acrocephalus_melanopogon
		Acrocephalus_schoenobaenus
		Acrocephalus_orinus
		Acrocephalus_dumetorum
		Acrocephalus_scirpaceus
		Acrocephalus_baeticatus
		Hippolais_polyglotta
		Hippolais_icterina
		Acrocephalus_palustris
		Acrocephalus_luscinius
		Locustella_fluviatilis
		Locustella_luscinioides
		Locustella_naevia
		Bradypterus_lopezi
		Bradypterus_cinnamomeus
		Bradypterus_barratti
		Bradypterus_baboecala
		Bradypterus_sylvaticus
		Cincloramphus_cruralis
		Bradypterus_graueri
		Hyliota_flavigaster
		Hyliota_australis
		Hyliota_violacea
		Scotocerca_inquieta
		Hypergerus_atriceps
		Cisticola_brunnescens
		Cisticola_exilis
		Cisticola_cinereolus
		Cisticola_tinniens
		Cisticola_juncidis
		Cisticola_anonymus
		Cisticola_ayresii
		Cisticola_robustus
		Camaroptera_brachyura
		Camaroptera_superciliaris
		Eremomela_icteropygialis
		Apalis_thoracica
		Prinia_gracilis
		Psaltriparus_minimus
		Pholidornis_rushiae
		Cettia_cetti
		Cettia_fortipes
		Phylloscopus_collybita
		Phylloscopus_sindianus
		Phylloscopus_trochilus
		Phylloscopus_fuscatus
		Phylloscopus_humei
		Phylloscopus_sibilatrix
		Phylloscopus_bonelli
		Phylloscopus_nitidus
		Phylloscopus_umbrovirens
		Phylloscopus_ruficapilla
		Tachycineta_albilinea
		Tachycineta_thalassina
		Tachycineta_bicolor
		Riparia_riparia
		Progne_subis
		Hirundo_semirufa
		Hirundo_ariel
		Petrochelidon_fulva
		Petrochelidon_pyrrhonota
		Hirundo_rustica
		Delichon_urbicum
		Sylvietta_denti
		Sylvietta_virens
		Sylvietta_brachyura
		Sylvietta_rufescens
		Sylvietta_whytii
		Sphenoeacus_afer
		Melocichla_mentalis
		Bradypterus_victorini
		Phainopepla_nitens
		Bombycilla_cedrorum
		Bombycilla_garrulus
		Certhia_brachydactyla
		Certhia_familiaris
		Polioptila_dumicola
		Campylorhynchus_nuchalis
		Campylorhynchus_griseus
		Campylorhynchus_brunneicapillus
		Troglodytes_aedon
		Troglodytes_troglodytes
		Troglodytes_cobbi
		Cistothorus_palustris
		Cistothorus_meridae
		Cistothorus_platensis
		Thryomanes_bewickii
		Thryothorus_ludovicianus
		Thryothorus_leucotis
		Thryothorus_felix
		Thryothorus_sinaloa
		Thryothorus_rufalbus
		Salpinctes_obsoletus
		Catherpes_mexicanus
		Sitta_carolinensis
		Sitta_europaea
		Dumetella_carolinensis
		Toxostoma_bendirei
		Toxostoma_lecontei
		Toxostoma_crissale
		Toxostoma_rufum
		Toxostoma_longirostre
		Toxostoma_curvirostre
		Oreoscoptes_montanus
		Mimus_parvulus
		Mimus_gundlachii
		Mimus_patagonicus
		Mimus_thenca
		Mimus_longicaudatus
		Mimus_polyglottos
		Mimus_gilvus
		Creatophora_cinerea
		Sturnus_philippensis
		Sturnus_sturninus
		Sturnus_contra
		Acridotheres_ginginianus
		Acridotheres_tristis
		Acridotheres_cristatellus
		Acridotheres_fuscus
		Sturnus_pagodarum
		Sturnus_malabaricus
		Leucopsar_rothschildi
		Sturnus_roseus
		Sturnus_unicolor
		Sturnus_vulgaris
		Cinnyricinclus_leucogaster
		Onychognathus_tristramii
		Onychognathus_albirostris
		Onychognathus_salvadorii
		Onychognathus_walleri
		Onychognathus_morio
		Onychognathus_nabouroup
		Onychognathus_tenuirostris
		Saroglossa_spiloptera
		Speculipastor_bicolor
		Lamprotornis_australis
		Lamprotornis_caudatus
		Lamprotornis_purpuroptera
		Cosmopsarus_unicolor
		Lamprotornis_mevesii
		Lamprotornis_nitens
		Lamprotornis_chalybaeus
		Cosmopsarus_regius
		Lamprotornis_superbus
		Spreo_fischeri
		Spreo_bicolor
		Lamprotornis_pulcher
		Lamprotornis_splendidus
		Lamprotornis_corruscus
		Lamprotornis_purpureiceps
		Gracula_religiosa
		Mino_anais
		Aplonis_dichroa
		Aplonis_opaca
		Scissirostrum_dubium
		Buphagus_erythrorhynchus
		Buphagus_africanus
		Cinclus_cinclus
		Cinclus_pallasii
		Cinclus_mexicanus
		Cinclus_schulzi
		Sialia_mexicana
		Sialia_currucoides
		Sialia_sialis
		Myadestes_palmeri
		Hylocichla_mustelina
		Catharus_guttatus
		Catharus_minimus
		Catharus_fuscescens
		Catharus_ustulatus
		Zoothera_naevia
		Turdus_iliacus
		Turdus_helleri
		Turdus_cardis
		Turdus_torquatus
		Turdus_pilaris
		Turdus_grayi
		Turdus_albicollis
		Turdus_migratorius
		Turdus_merula
		Turdus_philomelos
		Turdus_viscivorus
		Dioptrornis_fischeri
		Erithacus_rubecula
		Luscinia_megarhynchos
		Luscinia_luscinia
		Luscinia_svecica
		Ficedula_zanthopygia
		Ficedula_parva
		Ficedula_albicollis
		Ficedula_hypoleuca
		Ficedula_semitorquata
		Oenanthe_oenanthe
		Myrmecocichla_aethiops
		Saxicola_rubetra
		Saxicola_torquatus
		Phoenicurus_phoenicurus
		Phoenicurus_ochruros
		Muscicapa_epulata
		Muscicapa_caerulescens
		Muscicapa_infuscata
		Muscicapa_comitata
		Muscicapa_sethsmithi
		Muscicapa_adusta
		Muscicapa_striata
		Muscicapa_cassini
		Bradornis_infuscatus
		Bradornis_pallidus
		Bradornis_mariquensis
		Bradornis_microrhynchus
		Myioparus_plumbeus
		Myioparus_griseigularis
		Sigelus_silens
		Empidornis_semipartitus
		Namibornis_herero
		Melaenornis_pammelaina
		Melaenornis_edolioides
		Regulus_ignicapilla
		Regulus_regulus
		Promerops_cafer
		Promerops_gurneyi
		Prunella_collaris
		Prunella_modularis
		Passer_griseus
		Passer_rutilans
		Passer_domesticus
		Passer_montanus
		Petronia_petronia
		Montifringilla_nivalis
		Petronia_xanthocollis
		Coccothraustes_coccothraustes
		Mycerobas_carnipes
		Eremopsaltria_mongolicus
		Bucanetes_githagineus
		Pinicola_enucleator
		Pyrrhula_pyrrhula
		Leucosticte_tephrocotis
		Leucosticte_australis
		Leucosticte_atrata
		Callacanthis_burtoni
		Carpodacus_purpureus
		Carpodacus_cassinii
		Carpodacus_erythrinus
		Carpodacus_synoicus
		Carpodacus_mexicanus
		Carpodacus_rubicilla
		Carpodacus_puniceus
		Carpodacus_roseus
		Paroreomyza_montana
		Loxioides_bailleui
		Telespiza_cantans
		Telespiza_ultima
		Pseudonestor_xanthophrys
		Loxops_coccineus
		Hemignathus_virens
		Hemignathus_munroi
		Himatione_sanguinea
		Vestiaria_coccinea
		Oreomystis_mana
		Carduelis_chloris
		Carduelis_spinoides
		Rhodopechys_obsoletus
		Rhodopechys_sanguineus
		Carduelis_hornemanni
		Carduelis_flammea
		Loxia_curvirostra
		Loxia_scotica
		Loxia_leucoptera
		Carduelis_citrinella
		Carduelis_carduelis
		Carduelis_flavirostris
		Carduelis_cannabina
		Carduelis_tristis
		Carduelis_lawrencei
		Carduelis_psaltria
		Carduelis_spinus
		Carduelis_pinus
		Serinus_canaria
		Serinus_alario
		Serinus_tristriatus
		Serinus_canicollis
		Serinus_flavivertex
		Serinus_pusillus
		Serinus_serinus
		Serinus_sulphuratus
		Serinus_flaviventris
		Serinus_gularis
		Serinus_albogularis
		Serinus_striolatus
		Serinus_nigriceps
		Serinus_burtoni
		Serinus_leucopterus
		Serinus_syriacus
		Serinus_atrogularis
		Serinus_citrinipectus
		Serinus_mennelli
		Serinus_totta
		Serinus_mozambicus
		Serinus_scotops
		Fringilla_teydea
		Fringilla_coelebs
		Fringilla_montifringilla
		Calcarius_lapponicus
		Calcarius_mccownii
		Calcarius_ornatus
		Calcarius_pictus
		Plectrophenax_nivalis
		Nesospiza_acunhae
		Geospiza_difficilis
		Geospiza_conirostris
		Geospiza_fuliginosa
		Geospiza_magnirostris
		Geospiza_scandens
		Geospiza_fortis
		Tiaris_olivaceus
		Thraupis_episcopus
		Sporophila_minuta
		Ramphocelus_costaricensis
		Volatinia_jacarina
		Piranga_olivacea
		Piranga_ludoviciana
		Piranga_rubra
		Cardinalis_cardinalis
		Spiza_americana
		Passerina_caerulea
		Passerina_amoena
		Passerina_leclancherii
		Passerina_ciris
		Passerina_versicolor
		Passerina_cyanea
		Pheucticus_melanocephalus
		Pheucticus_ludovicianus
		Agelaioides_badius
		Chrysomus_icterocephalus
		Agelasticus_thilius
		Amblyramphus_holosericeus
		Curaeus_curaeus
		Dives_dives
		Molothrus_ater
		Molothrus_aeneus
		Molothrus_rufoaxillaris
		Agelaius_xanthomus
		Agelaius_humeralis
		Agelaius_phoeniceus
		Agelaius_assimilis
		Agelaius_tricolor
		Euphagus_carolinus
		Euphagus_cyanocephalus
		Quiscalus_lugubris
		Quiscalus_major
		Quiscalus_mexicanus
		Quiscalus_quiscula
		Nesopsar_nigerrimus
		Cacicus_chrysopterus
		Cacicus_cela
		Cacicus_uropygialis
		Clypicterus_oseryi
		Cacicus_haemorrhous
		Cacicus_solitarius
		Psarocolius_viridis
		Psarocolius_bifasciatus
		Psarocolius_guatimozinus
		Psarocolius_atrovirens
		Psarocolius_angustifrons
		Psarocolius_wagleri
		Icterus_pustulatus
		Icterus_bullockii
		Icterus_galbula
		Icterus_gularis
		Sturnella_bellicosa
		Sturnella_loyca
		Sturnella_superciliaris
		Sturnella_defilippii
		Sturnella_neglecta
		Sturnella_magna
		Dolichonyx_oryzivorus
		Xanthocephalus_xanthocephalus
		Seiurus_aurocapilla
		Protonotaria_citrea
		Limnothlypis_swainsonii
		Vermivora_peregrina
		Vermivora_ruficapilla
		Vermivora_chrysoptera
		Vermivora_pinus
		Geothlypis_trichas
		Oporornis_formosus
		Oporornis_tolmiei
		Oporornis_philadelphia
		Mniotilta_varia
		Seiurus_motacilla
		Seiurus_noveboracensis
		Wilsonia_citrina
		Dendroica_magnolia
		Dendroica_striata
		Dendroica_castanea
		Dendroica_pensylvanica
		Dendroica_petechia
		Dendroica_fusca
		Dendroica_tigrina
		Dendroica_cerulea
		Parula_americana
		Setophaga_ruticilla
		Dendroica_adelaidae
		Dendroica_virens
		Dendroica_townsendi
		Dendroica_nigrescens
		Dendroica_discolor
		Dendroica_dominica
		Dendroica_coronata
		Dendroica_palmarum
		Dendroica_caerulescens
		Wilsonia_canadensis
		Wilsonia_pusilla
		Myioborus_pictus
		Icteria_virens
		Emberiza_tahapisi
		Emberiza_striolata
		Emberiza_impetuani
		Emberiza_capensis
		Emberiza_cabanisi
		Emberiza_flaviventris
		Melophus_lathami
		Miliaria_calandra
		Emberiza_cioides
		Emberiza_cia
		Emberiza_hortulana
		Emberiza_cirlus
		Emberiza_citrinella
		Emberiza_elegans
		Emberiza_schoeniclus
		Aimophila_carpalis
		Aimophila_aestivalis
		Aimophila_botterii
		Aimophila_mystacalis
		Aimophila_humeralis
		Arremonops_rufivirgatus
		Ammodramus_savannarum
		Spizella_arborea
		Junco_hyemalis
		Junco_phaeonotus
		Zonotrichia_querula
		Zonotrichia_albicollis
		Zonotrichia_atricapilla
		Zonotrichia_leucophrys
		Zonotrichia_capensis
		Passerella_iliaca
		Pezopetes_capitalis
		Pipilo_fuscus
		Pipilo_aberti
		Pipilo_chlorurus
		Pipilo_erythrophthalmus
		Pipilo_maculatus
		Melospiza_lincolnii
		Melospiza_georgiana
		Melospiza_melodia
		Ammodramus_henslowii
		Ammodramus_bairdii
		Passerculus_sandwichensis
		Pooecetes_gramineus
		Amphispiza_belli
		Ammodramus_caudacutus
		Ammodramus_maritimus
		Ammodramus_leconteii
		Amphispiza_bilineata
		Aimophila_quinquestriata
		Spizella_pallida
		Spizella_passerina
		Spizella_pusilla
		Spizella_breweri
		Spizella_atrogularis
		Chondestes_grammacus
		Calamospiza_melanocorys
		Tmetothylacus_tenellus
		Motacilla_capensis
		Motacilla_clara
		Motacilla_aguimp
		Motacilla_madaraspatensis
		Motacilla_cinerea
		Motacilla_grandis
		Motacilla_alba
		Motacilla_citreola
		Motacilla_flava
		Macronyx_sharpei
		Macronyx_ameliae
		Macronyx_aurantiigula
		Macronyx_fuellebornii
		Macronyx_capensis
		Macronyx_croceus
		Dendronanthus_indicus
		Anthus_lineiventris
		Anthus_lutescens
		Anthus_crenatus
		Anthus_hoeschi
		Anthus_trivialis
		Anthus_pratensis
		Anthus_spinoletta
		Anthus_petrosus
		Anthus_leucophrys
		Anthus_melindae
		Anthus_campestris
		Anthus_similis
		Anthus_novaeseelandiae
		Anthus_vaalensis
		Anthus_chloris
		Amblyospiza_albifrons
		Plocepasser_donaldsoni
		Plocepasser_mahali
		Histurgops_ruficaudus
		Pseudonigrita_arnaudi
		Anaplectes_rubriceps
		Philetairus_socius
		Dinemellia_dinemelli
		Sporopipes_frontalis
		Sporopipes_squamifrons
		Bubalornis_albirostris
		Quelea_cardinalis
		Quelea_quelea
		Foudia_eminentissima
		Foudia_flavicans
		Foudia_madagascariensis
		Foudia_rubra
		Foudia_sechellarum
		Euplectes_aureus
		Euplectes_ardens
		Euplectes_nigroventris
		Euplectes_orix
		Euplectes_hordeaceus
		Euplectes_gierowii
		Euplectes_franciscanus
		Euplectes_capensis
		Euplectes_macroura
		Euplectes_axillaris
		Euplectes_albonotatus
		Euplectes_hartlaubi
		Euplectes_jacksoni
		Euplectes_progne
		Euplectes_afer
		Malimbus_nitens
		Malimbus_malimbicus
		Malimbus_scutatus
		Malimbus_rubricollis
		Malimbus_coronatus
		Malimbus_racheliae
		Malimbus_ibadanensis
		Malimbus_cassini
		Malimbus_erythrogaster
		Ploceus_baglafecht
		Ploceus_philippinus
		Ploceus_angolensis
		Ploceus_melanogaster
		Ploceus_tricolor
		Ploceus_sanctithomae
		Ploceus_benghalensis
		Ploceus_olivaceiceps
		Ploceus_bertrandi
		Ploceus_preussi
		Ploceus_xanthops
		Ploceus_nigerrimus
		Ploceus_spekei
		Ploceus_heuglini
		Ploceus_jacksoni
		Ploceus_luteolus
		Ploceus_capensis
		Ploceus_velatus
		Ploceus_ocularis
		Ploceus_alienus
		Ploceus_superciliosus
		Ploceus_bicolor
		Ploceus_megarhynchus
		Ploceus_cucullatus
		Ploceus_xanthopterus
		Ploceus_galbula
		Ploceus_intermedius
		Ploceus_taeniopterus
		Ploceus_melanocephalus
		Ploceus_princeps
		Ploceus_vitellinus
		Ploceus_pelzelni
		Ploceus_grandis
		Ploceus_nigricollis
		Lagonosticta_senegala
		Lonchura_striata
		Padda_oryzivora
		Taeniopygia_guttata
		Poephila_acuticauda
		Vidua_paradisaea
		Vidua_macroura
		Vidua_chalybeata
		Nectarinia_dussumieri
		Nectarinia_osea
		Nectarinia_coccinigaster
	;
END;
BEGIN TREES;
	TRANSLATE
		1	Sayornis_nigricans,
		2	Sayornis_phoebe,
		3	Empidonax_minimus,
		4	Empidonax_traillii,
		5	Empidonax_alnorum,
		6	Empidonax_flaviventris,
		7	Empidonax_difficilis,
		8	Empidonax_virescens,
		9	Contopus_sordidulus,
		10	Pyrocephalus_rubinus,
		11	Tyrannus_tyrannus,
		12	Myiarchus_cinerascens,
		13	Myiarchus_crinitus,
		14	Elaenia_chiriquensis,
		15	Oxyruncus_cristatus,
		16	Gymnopithys_leucaspis,
		17	Cercomacra_tyrannina,
		18	Conopophaga_lineata,
		19	Xenops_minutus,
		20	Automolus_ochrolaemus,
		21	Thripadectes_rufobrunneus,
		22	Automolus_rubiginosus,
		23	Furnarius_rufus,
		24	Cinclodes_albidiventris,
		25	Cinclodes_comechingonus,
		26	Cinclodes_antarcticus,
		27	Cinclodes_fuscus,
		28	Cinclodes_albiventris,
		29	Leptasthenura_striolata,
		30	Leptasthenura_yanacensis,
		31	Cranioleuca_erythrops,
		32	Synallaxis_zimmeri,
		33	Synallaxis_erythrothorax,
		34	Synallaxis_brachyura,
		35	Pseudoseisura_lophotes,
		36	Pseudoseisura_cristata,
		37	Phacellodomus_striaticollis,
		38	Phacellodomus_maculipectus,
		39	Sclerurus_caudacutus,
		40	Sclerurus_guatemalensis,
		41	Ailuroedus_crassirostris,
		42	Ailuroedus_melanotis,
		43	Chlamydera_lauterbachi,
		44	Chlamydera_cerviniventris,
		45	Chlamydera_nuchalis,
		46	Chlamydera_guttata,
		47	Chlamydera_maculata,
		48	Ptilonorhynchus_violaceus,
		49	Scenopoeetes_dentirostris,
		50	Prionodura_newtoniana,
		51	Malurus_lamberti,
		52	Malurus_amabilis,
		53	Malurus_elegans,
		54	Malurus_coronatus,
		55	Malurus_cyaneus,
		56	Malurus_alboscapulatus,
		57	Malurus_cyanocephalus,
		58	Malurus_splendens,
		59	Malurus_pulcherrimus,
		60	Malurus_melanocephalus,
		61	Malurus_leucopterus,
		62	Pardalotus_quadragintus,
		63	Pardalotus_punctatus,
		64	Pardalotus_striatus,
		65	Manorina_melanocephala,
		66	Sericornis_frontalis,
		67	Pycnoptilus_floccosus,
		68	Acanthornis_magna,
		69	Gerygone_igata,
		70	Pomatostomus_temporalis,
		71	Orthonyx_spaldingii,
		72	Notiomystis_cincta,
		73	Malaconotus_blanchoti,
		74	Tchagra_minutus,
		75	Dryoscopus_cubla,
		76	Laniarius_erythrogaster,
		77	Prionops_retzii,
		78	Tephrodornis_pondicerianus,
		79	Calicalicus_madagascariensis,
		80	Tylas_eduardi,
		81	Vanga_curvirostris,
		82	Euryceros_prevostii,
		83	Platysteira_castanea,
		84	Platysteira_chalybea,
		85	Platysteira_concreta,
		86	Platysteira_cyanea,
		87	Platysteira_peltata,
		88	Batis_occulta,
		89	Gymnorhina_tibicen,
		90	Mohoua_novaeseelandiae,
		91	Mohoua_albicilla,
		92	Mohoua_ochrocephala,
		93	Psophodes_olivaceus,
		94	Campephaga_phoenicea,
		95	Campephaga_quiscalina,
		96	Lalage_tricolor,
		97	Coracina_azurea,
		98	Coracina_cinerea,
		99	Manucodia_keraudrenii,
		100	Manucodia_chalybatus,
		101	Parotia_wahnesi,
		102	Parotia_carolae,
		103	Pteridophora_alberti,
		104	Ptiloris_magnificus,
		105	Lophorina_superba,
		106	Paradisaea_minor,
		107	Cicinnurus_magnificus,
		108	Epimachus_meyeri,
		109	Epimachus_fastuosus,
		110	Epimachus_albertisi,
		111	Terpsiphone_rufiventer,
		112	Terpsiphone_viridis,
		113	Terpsiphone_bedfordi,
		114	Terpsiphone_paradisi,
		115	Terpsiphone_corvina,
		116	Terpsiphone_rufocinerea,
		117	Terpsiphone_atrochalybeia,
		118	Hypothymis_azurea,
		119	Trochocercus_cyanomelas,
		120	Trochocercus_nitens,
		121	Arses_telescophthalmus,
		122	Chasiempis_sandwichensis,
		123	Grallina_cyanoleuca,
		124	Rhipidura_leucophrys,
		125	Lanius_nubicus,
		126	Lanius_tigrinus,
		127	Lanius_schach,
		128	Lanius_bucephalus,
		129	Lanius_vittatus,
		130	Lanius_collurio,
		131	Lanius_gubernator,
		132	Lanius_minor,
		133	Lanius_senator,
		134	Lanius_collaris,
		135	Lanius_dorsalis,
		136	Lanius_somalicus,
		137	Lanius_excubitor,
		138	Lanius_sphenocercus,
		139	Lanius_ludovicianus,
		140	Calocitta_formosa,
		141	Cyanocitta_cristata,
		142	Aphelocoma_californica,
		143	Aphelocoma_insularis,
		144	Aphelocoma_coerulescens,
		145	Aphelocoma_ultramarina,
		146	Corvus_monedula,
		147	Corvus_brachyrhynchos,
		148	Corvus_rhipidurus,
		149	Corvus_corone,
		150	Pica_pica,
		151	Pica_nuttalli,
		152	Pica_hudsonia,
		153	Perisoreus_infaustus,
		154	Perisoreus_canadensis,
		155	Pyrrhocorax_graculus,
		156	Dicrurus_forficatus,
		157	Dicrurus_adsimilis,
		158	Dicrurus_ludwigii,
		159	Vireo_flavifrons,
		160	Vireo_solitarius,
		161	Vireo_huttoni,
		162	Vireo_vicinior,
		163	Vireo_bellii,
		164	Vireo_atricapilla,
		165	Vireo_griseus,
		166	Vireo_altiloquus,
		167	Vireo_flavoviridis,
		168	Vireo_olivaceus,
		169	Vireo_philadelphicus,
		170	Cyclarhis_gujanensis,
		171	Pachycephala_pectoralis,
		172	Chaetops_frenatus,
		173	Chaetops_aurantius,
		174	Eopsaltria_australis,
		175	Melanodryas_cucullata,
		176	Petroica_macrocephala,
		177	Petroica_australis,
		178	Petroica_goodenovii,
		179	Drymodes_brunneopygia,
		180	Auriparus_flaviceps,
		181	Anthoscopus_caroli,
		182	Anthoscopus_minutus,
		183	Remiz_pendulinus,
		184	Pseudopodoces_humilis,
		185	Parus_caeruleus,
		186	Parus_cyanus,
		187	Parus_hudsonicus,
		188	Parus_rufescens,
		189	Parus_cinctus,
		190	Parus_sclateri,
		191	Parus_carolinensis,
		192	Parus_atricapillus,
		193	Parus_montanus,
		194	Parus_lugubris,
		195	Parus_rufonuchalis,
		196	Parus_leucomelas,
		197	Parus_ater,
		198	Baeolophus_inornatus,
		199	Baeolophus_bicolor,
		200	Baeolophus_atricristatus,
		201	Baeolophus_wollweberi,
		202	Parus_cinerascens,
		203	Parus_cristatus,
		204	Parus_palustris,
		205	Parus_major,
		206	Parus_niger,
		207	Parus_albiventris,
		208	Cephalopyrus_flammiceps,
		209	Elminia_albicauda,
		210	Elminia_nigromitrata,
		211	Elminia_albonotata,
		212	Elminia_albiventris,
		213	Culicicapa_ceylonensis,
		214	Stenostira_scita,
		215	Panurus_biarmicus,
		216	Eremopterix_leucotis,
		217	Eremopterix_verticalis,
		218	Eremopterix_nigriceps,
		219	Eremopterix_leucopareia,
		220	Eremopterix_australis,
		221	Mirafra_hova,
		222	Mirafra_sabota,
		223	Mirafra_poecilosterna,
		224	Mirafra_gilletti,
		225	Mirafra_hypermetra,
		226	Mirafra_africana,
		227	Mirafra_africanoides,
		228	Eremophila_alpestris,
		229	Calandrella_somalica,
		230	Calandrella_cinerea,
		231	Spizocorys_conirostris,
		232	Spizocorys_fringillaris,
		233	Eremalauda_starki,
		234	Melanocorypha_calandra,
		235	Lullula_arborea,
		236	Heteromirafra_ruddi,
		237	Alauda_arvensis,
		238	Alauda_razae,
		239	Galerida_magnirostris,
		240	Galerida_cristata,
		241	Galerida_theklae,
		242	Galerida_modesta,
		243	Certhilauda_erythrochlamys,
		244	Ammomanes_deserti,
		245	Certhilauda_chuana,
		246	Certhilauda_subcoronata,
		247	Certhilauda_albescens,
		248	Certhilauda_barlowi,
		249	Certhilauda_burra,
		250	Nicator_chloris,
		251	Nicator_gularis,
		252	Andropadus_importunus,
		253	Bleda_syndactylus,
		254	Bleda_notatus,
		255	Chlorocichla_flaviventris,
		256	Andropadus_nigriceps,
		257	Andropadus_milanjensis,
		258	Phyllastrephus_debilis,
		259	Phyllastrephus_icterinus,
		260	Phyllastrephus_fischeri,
		261	Phyllastrephus_cabanisi,
		262	Phyllastrephus_terrestris,
		263	Phyllastrephus_flavostriatus,
		264	Andropadus_gracilis,
		265	Criniger_calurus,
		266	Pycnonotus_xanthopygos,
		267	Pycnonotus_sinensis,
		268	Pycnonotus_capensis,
		269	Pycnonotus_nigricans,
		270	Pycnonotus_barbatus,
		271	Hypsipetes_olivaceus,
		272	Ixos_amaurotis,
		273	Alophoixus_finschii,
		274	Turdoides_altirostris,
		275	Turdoides_squamiceps,
		276	Garrulax_morrisonianus,
		277	Yuhina_brunneiceps,
		278	Zosterops_lateralis,
		279	Sylvia_borin,
		280	Sylvia_atricapilla,
		281	Sylvia_buryi,
		282	Sylvia_hortensis,
		283	Sylvia_leucomelaena,
		284	Sylvia_curruca,
		285	Sylvia_boehmi,
		286	Sylvia_subcaerulea,
		287	Sylvia_nisoria,
		288	Sylvia_rueppelli,
		289	Sylvia_melanothorax,
		290	Sylvia_mystacea,
		291	Sylvia_melanocephala,
		292	Sylvia_cantillans,
		293	Sylvia_communis,
		294	Sylvia_undata,
		295	Sylvia_deserticola,
		296	Sylvia_sarda,
		297	Sylvia_conspicillata,
		298	Sylvia_nana,
		299	Chamaea_fasciata,
		300	Paradoxornis_webbianus,
		301	Chloropeta_natalensis,
		302	Acrocephalus_sechellensis,
		303	Acrocephalus_stentoreus,
		304	Acrocephalus_aequinoctialis,
		305	Acrocephalus_familiaris,
		306	Acrocephalus_arundinaceus,
		307	Acrocephalus_paludicola,
		308	Acrocephalus_bistrigiceps,
		309	Acrocephalus_melanopogon,
		310	Acrocephalus_schoenobaenus,
		311	Acrocephalus_orinus,
		312	Acrocephalus_dumetorum,
		313	Acrocephalus_scirpaceus,
		314	Acrocephalus_baeticatus,
		315	Hippolais_polyglotta,
		316	Hippolais_icterina,
		317	Acrocephalus_palustris,
		318	Acrocephalus_luscinius,
		319	Locustella_fluviatilis,
		320	Locustella_luscinioides,
		321	Locustella_naevia,
		322	Bradypterus_lopezi,
		323	Bradypterus_cinnamomeus,
		324	Bradypterus_barratti,
		325	Bradypterus_baboecala,
		326	Bradypterus_sylvaticus,
		327	Cincloramphus_cruralis,
		328	Bradypterus_graueri,
		329	Hyliota_flavigaster,
		330	Hyliota_australis,
		331	Hyliota_violacea,
		332	Scotocerca_inquieta,
		333	Hypergerus_atriceps,
		334	Cisticola_brunnescens,
		335	Cisticola_exilis,
		336	Cisticola_cinereolus,
		337	Cisticola_tinniens,
		338	Cisticola_juncidis,
		339	Cisticola_anonymus,
		340	Cisticola_ayresii,
		341	Cisticola_robustus,
		342	Camaroptera_brachyura,
		343	Camaroptera_superciliaris,
		344	Eremomela_icteropygialis,
		345	Apalis_thoracica,
		346	Prinia_gracilis,
		347	Psaltriparus_minimus,
		348	Pholidornis_rushiae,
		349	Cettia_cetti,
		350	Cettia_fortipes,
		351	Phylloscopus_collybita,
		352	Phylloscopus_sindianus,
		353	Phylloscopus_trochilus,
		354	Phylloscopus_fuscatus,
		355	Phylloscopus_humei,
		356	Phylloscopus_sibilatrix,
		357	Phylloscopus_bonelli,
		358	Phylloscopus_nitidus,
		359	Phylloscopus_umbrovirens,
		360	Phylloscopus_ruficapilla,
		361	Tachycineta_albilinea,
		362	Tachycineta_thalassina,
		363	Tachycineta_bicolor,
		364	Riparia_riparia,
		365	Progne_subis,
		366	Hirundo_semirufa,
		367	Hirundo_ariel,
		368	Petrochelidon_fulva,
		369	Petrochelidon_pyrrhonota,
		370	Hirundo_rustica,
		371	Delichon_urbicum,
		372	Sylvietta_denti,
		373	Sylvietta_virens,
		374	Sylvietta_brachyura,
		375	Sylvietta_rufescens,
		376	Sylvietta_whytii,
		377	Sphenoeacus_afer,
		378	Melocichla_mentalis,
		379	Bradypterus_victorini,
		380	Phainopepla_nitens,
		381	Bombycilla_cedrorum,
		382	Bombycilla_garrulus,
		383	Certhia_brachydactyla,
		384	Certhia_familiaris,
		385	Polioptila_dumicola,
		386	Campylorhynchus_nuchalis,
		387	Campylorhynchus_griseus,
		388	Campylorhynchus_brunneicapillus,
		389	Troglodytes_aedon,
		390	Troglodytes_troglodytes,
		391	Troglodytes_cobbi,
		392	Cistothorus_palustris,
		393	Cistothorus_meridae,
		394	Cistothorus_platensis,
		395	Thryomanes_bewickii,
		396	Thryothorus_ludovicianus,
		397	Thryothorus_leucotis,
		398	Thryothorus_felix,
		399	Thryothorus_sinaloa,
		400	Thryothorus_rufalbus,
		401	Salpinctes_obsoletus,
		402	Catherpes_mexicanus,
		403	Sitta_carolinensis,
		404	Sitta_europaea,
		405	Dumetella_carolinensis,
		406	Toxostoma_bendirei,
		407	Toxostoma_lecontei,
		408	Toxostoma_crissale,
		409	Toxostoma_rufum,
		410	Toxostoma_longirostre,
		411	Toxostoma_curvirostre,
		412	Oreoscoptes_montanus,
		413	Mimus_parvulus,
		414	Mimus_gundlachii,
		415	Mimus_patagonicus,
		416	Mimus_thenca,
		417	Mimus_longicaudatus,
		418	Mimus_polyglottos,
		419	Mimus_gilvus,
		420	Creatophora_cinerea,
		421	Sturnus_philippensis,
		422	Sturnus_sturninus,
		423	Sturnus_contra,
		424	Acridotheres_ginginianus,
		425	Acridotheres_tristis,
		426	Acridotheres_cristatellus,
		427	Acridotheres_fuscus,
		428	Sturnus_pagodarum,
		429	Sturnus_malabaricus,
		430	Leucopsar_rothschildi,
		431	Sturnus_roseus,
		432	Sturnus_unicolor,
		433	Sturnus_vulgaris,
		434	Cinnyricinclus_leucogaster,
		435	Onychognathus_tristramii,
		436	Onychognathus_albirostris,
		437	Onychognathus_salvadorii,
		438	Onychognathus_walleri,
		439	Onychognathus_morio,
		440	Onychognathus_nabouroup,
		441	Onychognathus_tenuirostris,
		442	Saroglossa_spiloptera,
		443	Speculipastor_bicolor,
		444	Lamprotornis_australis,
		445	Lamprotornis_caudatus,
		446	Lamprotornis_purpuroptera,
		447	Cosmopsarus_unicolor,
		448	Lamprotornis_mevesii,
		449	Lamprotornis_nitens,
		450	Lamprotornis_chalybaeus,
		451	Cosmopsarus_regius,
		452	Lamprotornis_superbus,
		453	Spreo_fischeri,
		454	Spreo_bicolor,
		455	Lamprotornis_pulcher,
		456	Lamprotornis_splendidus,
		457	Lamprotornis_corruscus,
		458	Lamprotornis_purpureiceps,
		459	Gracula_religiosa,
		460	Mino_anais,
		461	Aplonis_dichroa,
		462	Aplonis_opaca,
		463	Scissirostrum_dubium,
		464	Buphagus_erythrorhynchus,
		465	Buphagus_africanus,
		466	Cinclus_cinclus,
		467	Cinclus_pallasii,
		468	Cinclus_mexicanus,
		469	Cinclus_schulzi,
		470	Sialia_mexicana,
		471	Sialia_currucoides,
		472	Sialia_sialis,
		473	Myadestes_palmeri,
		474	Hylocichla_mustelina,
		475	Catharus_guttatus,
		476	Catharus_minimus,
		477	Catharus_fuscescens,
		478	Catharus_ustulatus,
		479	Zoothera_naevia,
		480	Turdus_iliacus,
		481	Turdus_helleri,
		482	Turdus_cardis,
		483	Turdus_torquatus,
		484	Turdus_pilaris,
		485	Turdus_grayi,
		486	Turdus_albicollis,
		487	Turdus_migratorius,
		488	Turdus_merula,
		489	Turdus_philomelos,
		490	Turdus_viscivorus,
		491	Dioptrornis_fischeri,
		492	Erithacus_rubecula,
		493	Luscinia_megarhynchos,
		494	Luscinia_luscinia,
		495	Luscinia_svecica,
		496	Ficedula_zanthopygia,
		497	Ficedula_parva,
		498	Ficedula_albicollis,
		499	Ficedula_hypoleuca,
		500	Ficedula_semitorquata,
		501	Oenanthe_oenanthe,
		502	Myrmecocichla_aethiops,
		503	Saxicola_rubetra,
		504	Saxicola_torquatus,
		505	Phoenicurus_phoenicurus,
		506	Phoenicurus_ochruros,
		507	Muscicapa_epulata,
		508	Muscicapa_caerulescens,
		509	Muscicapa_infuscata,
		510	Muscicapa_comitata,
		511	Muscicapa_sethsmithi,
		512	Muscicapa_adusta,
		513	Muscicapa_striata,
		514	Muscicapa_cassini,
		515	Bradornis_infuscatus,
		516	Bradornis_pallidus,
		517	Bradornis_mariquensis,
		518	Bradornis_microrhynchus,
		519	Myioparus_plumbeus,
		520	Myioparus_griseigularis,
		521	Sigelus_silens,
		522	Empidornis_semipartitus,
		523	Namibornis_herero,
		524	Melaenornis_pammelaina,
		525	Melaenornis_edolioides,
		526	Regulus_ignicapilla,
		527	Regulus_regulus,
		528	Promerops_cafer,
		529	Promerops_gurneyi,
		530	Prunella_collaris,
		531	Prunella_modularis,
		532	Passer_griseus,
		533	Passer_rutilans,
		534	Passer_domesticus,
		535	Passer_montanus,
		536	Petronia_petronia,
		537	Montifringilla_nivalis,
		538	Petronia_xanthocollis,
		539	Coccothraustes_coccothraustes,
		540	Mycerobas_carnipes,
		541	Eremopsaltria_mongolicus,
		542	Bucanetes_githagineus,
		543	Pinicola_enucleator,
		544	Pyrrhula_pyrrhula,
		545	Leucosticte_tephrocotis,
		546	Leucosticte_australis,
		547	Leucosticte_atrata,
		548	Callacanthis_burtoni,
		549	Carpodacus_purpureus,
		550	Carpodacus_cassinii,
		551	Carpodacus_erythrinus,
		552	Carpodacus_synoicus,
		553	Carpodacus_mexicanus,
		554	Carpodacus_rubicilla,
		555	Carpodacus_puniceus,
		556	Carpodacus_roseus,
		557	Paroreomyza_montana,
		558	Loxioides_bailleui,
		559	Telespiza_cantans,
		560	Telespiza_ultima,
		561	Pseudonestor_xanthophrys,
		562	Loxops_coccineus,
		563	Hemignathus_virens,
		564	Hemignathus_munroi,
		565	Himatione_sanguinea,
		566	Vestiaria_coccinea,
		567	Oreomystis_mana,
		568	Carduelis_chloris,
		569	Carduelis_spinoides,
		570	Rhodopechys_obsoletus,
		571	Rhodopechys_sanguineus,
		572	Carduelis_hornemanni,
		573	Carduelis_flammea,
		574	Loxia_curvirostra,
		575	Loxia_scotica,
		576	Loxia_leucoptera,
		577	Carduelis_citrinella,
		578	Carduelis_carduelis,
		579	Carduelis_flavirostris,
		580	Carduelis_cannabina,
		581	Carduelis_tristis,
		582	Carduelis_lawrencei,
		583	Carduelis_psaltria,
		584	Carduelis_spinus,
		585	Carduelis_pinus,
		586	Serinus_canaria,
		587	Serinus_alario,
		588	Serinus_tristriatus,
		589	Serinus_canicollis,
		590	Serinus_flavivertex,
		591	Serinus_pusillus,
		592	Serinus_serinus,
		593	Serinus_sulphuratus,
		594	Serinus_flaviventris,
		595	Serinus_gularis,
		596	Serinus_albogularis,
		597	Serinus_striolatus,
		598	Serinus_nigriceps,
		599	Serinus_burtoni,
		600	Serinus_leucopterus,
		601	Serinus_syriacus,
		602	Serinus_atrogularis,
		603	Serinus_citrinipectus,
		604	Serinus_mennelli,
		605	Serinus_totta,
		606	Serinus_mozambicus,
		607	Serinus_scotops,
		608	Fringilla_teydea,
		609	Fringilla_coelebs,
		610	Fringilla_montifringilla,
		611	Calcarius_lapponicus,
		612	Calcarius_mccownii,
		613	Calcarius_ornatus,
		614	Calcarius_pictus,
		615	Plectrophenax_nivalis,
		616	Nesospiza_acunhae,
		617	Geospiza_difficilis,
		618	Geospiza_conirostris,
		619	Geospiza_fuliginosa,
		620	Geospiza_magnirostris,
		621	Geospiza_scandens,
		622	Geospiza_fortis,
		623	Tiaris_olivaceus,
		624	Thraupis_episcopus,
		625	Sporophila_minuta,
		626	Ramphocelus_costaricensis,
		627	Volatinia_jacarina,
		628	Piranga_olivacea,
		629	Piranga_ludoviciana,
		630	Piranga_rubra,
		631	Cardinalis_cardinalis,
		632	Spiza_americana,
		633	Passerina_caerulea,
		634	Passerina_amoena,
		635	Passerina_leclancherii,
		636	Passerina_ciris,
		637	Passerina_versicolor,
		638	Passerina_cyanea,
		639	Pheucticus_melanocephalus,
		640	Pheucticus_ludovicianus,
		641	Agelaioides_badius,
		642	Chrysomus_icterocephalus,
		643	Agelasticus_thilius,
		644	Amblyramphus_holosericeus,
		645	Curaeus_curaeus,
		646	Dives_dives,
		647	Molothrus_ater,
		648	Molothrus_aeneus,
		649	Molothrus_rufoaxillaris,
		650	Agelaius_xanthomus,
		651	Agelaius_humeralis,
		652	Agelaius_phoeniceus,
		653	Agelaius_assimilis,
		654	Agelaius_tricolor,
		655	Euphagus_carolinus,
		656	Euphagus_cyanocephalus,
		657	Quiscalus_lugubris,
		658	Quiscalus_major,
		659	Quiscalus_mexicanus,
		660	Quiscalus_quiscula,
		661	Nesopsar_nigerrimus,
		662	Cacicus_chrysopterus,
		663	Cacicus_cela,
		664	Cacicus_uropygialis,
		665	Clypicterus_oseryi,
		666	Cacicus_haemorrhous,
		667	Cacicus_solitarius,
		668	Psarocolius_viridis,
		669	Psarocolius_bifasciatus,
		670	Psarocolius_guatimozinus,
		671	Psarocolius_atrovirens,
		672	Psarocolius_angustifrons,
		673	Psarocolius_wagleri,
		674	Icterus_pustulatus,
		675	Icterus_bullockii,
		676	Icterus_galbula,
		677	Icterus_gularis,
		678	Sturnella_bellicosa,
		679	Sturnella_loyca,
		680	Sturnella_superciliaris,
		681	Sturnella_defilippii,
		682	Sturnella_neglecta,
		683	Sturnella_magna,
		684	Dolichonyx_oryzivorus,
		685	Xanthocephalus_xanthocephalus,
		686	Seiurus_aurocapilla,
		687	Protonotaria_citrea,
		688	Limnothlypis_swainsonii,
		689	Vermivora_peregrina,
		690	Vermivora_ruficapilla,
		691	Vermivora_chrysoptera,
		692	Vermivora_pinus,
		693	Geothlypis_trichas,
		694	Oporornis_formosus,
		695	Oporornis_tolmiei,
		696	Oporornis_philadelphia,
		697	Mniotilta_varia,
		698	Seiurus_motacilla,
		699	Seiurus_noveboracensis,
		700	Wilsonia_citrina,
		701	Dendroica_magnolia,
		702	Dendroica_striata,
		703	Dendroica_castanea,
		704	Dendroica_pensylvanica,
		705	Dendroica_petechia,
		706	Dendroica_fusca,
		707	Dendroica_tigrina,
		708	Dendroica_cerulea,
		709	Parula_americana,
		710	Setophaga_ruticilla,
		711	Dendroica_adelaidae,
		712	Dendroica_virens,
		713	Dendroica_townsendi,
		714	Dendroica_nigrescens,
		715	Dendroica_discolor,
		716	Dendroica_dominica,
		717	Dendroica_coronata,
		718	Dendroica_palmarum,
		719	Dendroica_caerulescens,
		720	Wilsonia_canadensis,
		721	Wilsonia_pusilla,
		722	Myioborus_pictus,
		723	Icteria_virens,
		724	Emberiza_tahapisi,
		725	Emberiza_striolata,
		726	Emberiza_impetuani,
		727	Emberiza_capensis,
		728	Emberiza_cabanisi,
		729	Emberiza_flaviventris,
		730	Melophus_lathami,
		731	Miliaria_calandra,
		732	Emberiza_cioides,
		733	Emberiza_cia,
		734	Emberiza_hortulana,
		735	Emberiza_cirlus,
		736	Emberiza_citrinella,
		737	Emberiza_elegans,
		738	Emberiza_schoeniclus,
		739	Aimophila_carpalis,
		740	Aimophila_aestivalis,
		741	Aimophila_botterii,
		742	Aimophila_mystacalis,
		743	Aimophila_humeralis,
		744	Arremonops_rufivirgatus,
		745	Ammodramus_savannarum,
		746	Spizella_arborea,
		747	Junco_hyemalis,
		748	Junco_phaeonotus,
		749	Zonotrichia_querula,
		750	Zonotrichia_albicollis,
		751	Zonotrichia_atricapilla,
		752	Zonotrichia_leucophrys,
		753	Zonotrichia_capensis,
		754	Passerella_iliaca,
		755	Pezopetes_capitalis,
		756	Pipilo_fuscus,
		757	Pipilo_aberti,
		758	Pipilo_chlorurus,
		759	Pipilo_erythrophthalmus,
		760	Pipilo_maculatus,
		761	Melospiza_lincolnii,
		762	Melospiza_georgiana,
		763	Melospiza_melodia,
		764	Ammodramus_henslowii,
		765	Ammodramus_bairdii,
		766	Passerculus_sandwichensis,
		767	Pooecetes_gramineus,
		768	Amphispiza_belli,
		769	Ammodramus_caudacutus,
		770	Ammodramus_maritimus,
		771	Ammodramus_leconteii,
		772	Amphispiza_bilineata,
		773	Aimophila_quinquestriata,
		774	Spizella_pallida,
		775	Spizella_passerina,
		776	Spizella_pusilla,
		777	Spizella_breweri,
		778	Spizella_atrogularis,
		779	Chondestes_grammacus,
		780	Calamospiza_melanocorys,
		781	Tmetothylacus_tenellus,
		782	Motacilla_capensis,
		783	Motacilla_clara,
		784	Motacilla_aguimp,
		785	Motacilla_madaraspatensis,
		786	Motacilla_cinerea,
		787	Motacilla_grandis,
		788	Motacilla_alba,
		789	Motacilla_citreola,
		790	Motacilla_flava,
		791	Macronyx_sharpei,
		792	Macronyx_ameliae,
		793	Macronyx_aurantiigula,
		794	Macronyx_fuellebornii,
		795	Macronyx_capensis,
		796	Macronyx_croceus,
		797	Dendronanthus_indicus,
		798	Anthus_lineiventris,
		799	Anthus_lutescens,
		800	Anthus_crenatus,
		801	Anthus_hoeschi,
		802	Anthus_trivialis,
		803	Anthus_pratensis,
		804	Anthus_spinoletta,
		805	Anthus_petrosus,
		806	Anthus_leucophrys,
		807	Anthus_melindae,
		808	Anthus_campestris,
		809	Anthus_similis,
		810	Anthus_novaeseelandiae,
		811	Anthus_vaalensis,
		812	Anthus_chloris,
		813	Amblyospiza_albifrons,
		814	Plocepasser_donaldsoni,
		815	Plocepasser_mahali,
		816	Histurgops_ruficaudus,
		817	Pseudonigrita_arnaudi,
		818	Anaplectes_rubriceps,
		819	Philetairus_socius,
		820	Dinemellia_dinemelli,
		821	Sporopipes_frontalis,
		822	Sporopipes_squamifrons,
		823	Bubalornis_albirostris,
		824	Quelea_cardinalis,
		825	Quelea_quelea,
		826	Foudia_eminentissima,
		827	Foudia_flavicans,
		828	Foudia_madagascariensis,
		829	Foudia_rubra,
		830	Foudia_sechellarum,
		831	Euplectes_aureus,
		832	Euplectes_ardens,
		833	Euplectes_nigroventris,
		834	Euplectes_orix,
		835	Euplectes_hordeaceus,
		836	Euplectes_gierowii,
		837	Euplectes_franciscanus,
		838	Euplectes_capensis,
		839	Euplectes_macroura,
		840	Euplectes_axillaris,
		841	Euplectes_albonotatus,
		842	Euplectes_hartlaubi,
		843	Euplectes_jacksoni,
		844	Euplectes_progne,
		845	Euplectes_afer,
		846	Malimbus_nitens,
		847	Malimbus_malimbicus,
		848	Malimbus_scutatus,
		849	Malimbus_rubricollis,
		850	Malimbus_coronatus,
		851	Malimbus_racheliae,
		852	Malimbus_ibadanensis,
		853	Malimbus_cassini,
		854	Malimbus_erythrogaster,
		855	Ploceus_baglafecht,
		856	Ploceus_philippinus,
		857	Ploceus_angolensis,
		858	Ploceus_melanogaster,
		859	Ploceus_tricolor,
		860	Ploceus_sanctithomae,
		861	Ploceus_benghalensis,
		862	Ploceus_olivaceiceps,
		863	Ploceus_bertrandi,
		864	Ploceus_preussi,
		865	Ploceus_xanthops,
		866	Ploceus_nigerrimus,
		867	Ploceus_spekei,
		868	Ploceus_heuglini,
		869	Ploceus_jacksoni,
		870	Ploceus_luteolus,
		871	Ploceus_capensis,
		872	Ploceus_velatus,
		873	Ploceus_ocularis,
		874	Ploceus_alienus,
		875	Ploceus_superciliosus,
		876	Ploceus_bicolor,
		877	Ploceus_megarhynchus,
		878	Ploceus_cucullatus,
		879	Ploceus_xanthopterus,
		880	Ploceus_galbula,
		881	Ploceus_intermedius,
		882	Ploceus_taeniopterus,
		883	Ploceus_melanocephalus,
		884	Ploceus_princeps,
		885	Ploceus_vitellinus,
		886	Ploceus_pelzelni,
		887	Ploceus_grandis,
		888	Ploceus_nigricollis,
		889	Lagonosticta_senegala,
		890	Lonchura_striata,
		891	Padda_oryzivora,
		892	Taeniopygia_guttata,
		893	Poephila_acuticauda,
		894	Vidua_paradisaea,
		895	Vidua_macroura,
		896	Vidua_chalybeata,
		897	Nectarinia_dussumieri,
		898	Nectarinia_osea,
		899	Nectarinia_coccinigaster
	;
	TREE * UNTITLED = [&R] ((((((((1:1.591742874,2:1.591742874):7.611563985,((((3:7.347612492,(4:2.391836525,5:2.391836525):4.955775967):0.7651794327,(6:4.635617668,7:4.635617667):3.477174257):0.2359304145,8:8.348722339):0.01701450058,9:8.36573684):0.8375700191):8.297947117,10:17.50125397):0.9346265485,(11:13.24930435,(12:1.588055699,13:1.588055699):11.66124865):5.186576175):2.30851204,14:20.74439256…
END;
