# Supplementary material for: Polygyny is linked to accelerated birdsong evolution but not to larger song repertoires
Source: Nat Commun. 2019 Feb 21;10:884. doi: 10.1038/s41467-019-08621-3 (PMC6385279; doi:10.1038/s41467-019-08621-3)
Supplement: Supplementary file 9 — Supplementary Software 1 [file 41467_2019_8621_MOESM9_ESM.zip › Final Revision Code/MacOnly BayesTraits Code/samplematezillaHack51.nex]

#NEXUS
[R-package APE, Thu Jan 11 18:46:50 2018]
BEGIN TAXA;
	DIMENSIONS NTAX = 899;
	TAXLABELS
		Oxyruncus_cristatus
		Sayornis_nigricans
		Sayornis_phoebe
		Empidonax_minimus
		Empidonax_traillii
		Empidonax_alnorum
		Empidonax_flaviventris
		Empidonax_difficilis
		Empidonax_virescens
		Contopus_sordidulus
		Pyrocephalus_rubinus
		Tyrannus_tyrannus
		Myiarchus_cinerascens
		Myiarchus_crinitus
		Elaenia_chiriquensis
		Cercomacra_tyrannina
		Gymnopithys_leucaspis
		Conopophaga_lineata
		Xenops_minutus
		Leptasthenura_striolata
		Leptasthenura_yanacensis
		Synallaxis_erythrothorax
		Synallaxis_zimmeri
		Synallaxis_brachyura
		Cranioleuca_erythrops
		Pseudoseisura_lophotes
		Pseudoseisura_cristata
		Phacellodomus_maculipectus
		Phacellodomus_striaticollis
		Cinclodes_comechingonus
		Cinclodes_antarcticus
		Cinclodes_fuscus
		Cinclodes_albidiventris
		Cinclodes_albiventris
		Furnarius_rufus
		Automolus_ochrolaemus
		Thripadectes_rufobrunneus
		Automolus_rubiginosus
		Sclerurus_guatemalensis
		Sclerurus_caudacutus
		Chlamydera_maculata
		Chlamydera_lauterbachi
		Chlamydera_cerviniventris
		Chlamydera_guttata
		Chlamydera_nuchalis
		Ptilonorhynchus_violaceus
		Ailuroedus_melanotis
		Ailuroedus_crassirostris
		Scenopoeetes_dentirostris
		Prionodura_newtoniana
		Malurus_melanocephalus
		Malurus_leucopterus
		Malurus_cyaneus
		Malurus_splendens
		Malurus_alboscapulatus
		Malurus_coronatus
		Malurus_cyanocephalus
		Malurus_elegans
		Malurus_pulcherrimus
		Malurus_amabilis
		Malurus_lamberti
		Pardalotus_quadragintus
		Pardalotus_punctatus
		Pardalotus_striatus
		Manorina_melanocephala
		Acanthornis_magna
		Pycnoptilus_floccosus
		Sericornis_frontalis
		Gerygone_igata
		Pomatostomus_temporalis
		Orthonyx_spaldingii
		Notiomystis_cincta
		Campephaga_quiscalina
		Campephaga_phoenicea
		Coracina_azurea
		Lalage_tricolor
		Coracina_cinerea
		Gymnorhina_tibicen
		Laniarius_erythrogaster
		Malaconotus_blanchoti
		Tchagra_minutus
		Dryoscopus_cubla
		Tephrodornis_pondicerianus
		Prionops_retzii
		Tylas_eduardi
		Vanga_curvirostris
		Calicalicus_madagascariensis
		Euryceros_prevostii
		Platysteira_castanea
		Platysteira_chalybea
		Platysteira_concreta
		Platysteira_cyanea
		Platysteira_peltata
		Batis_occulta
		Manucodia_keraudrenii
		Manucodia_chalybatus
		Parotia_wahnesi
		Parotia_carolae
		Pteridophora_alberti
		Cicinnurus_magnificus
		Paradisaea_minor
		Epimachus_meyeri
		Epimachus_fastuosus
		Epimachus_albertisi
		Ptiloris_magnificus
		Lophorina_superba
		Arses_telescophthalmus
		Chasiempis_sandwichensis
		Grallina_cyanoleuca
		Terpsiphone_atrochalybeia
		Terpsiphone_bedfordi
		Terpsiphone_viridis
		Terpsiphone_paradisi
		Terpsiphone_rufiventer
		Terpsiphone_rufocinerea
		Terpsiphone_corvina
		Hypothymis_azurea
		Trochocercus_cyanomelas
		Trochocercus_nitens
		Rhipidura_leucophrys
		Pyrrhocorax_graculus
		Perisoreus_infaustus
		Perisoreus_canadensis
		Aphelocoma_ultramarina
		Aphelocoma_coerulescens
		Aphelocoma_insularis
		Aphelocoma_californica
		Cyanocitta_cristata
		Calocitta_formosa
		Pica_hudsonia
		Pica_nuttalli
		Pica_pica
		Corvus_monedula
		Corvus_rhipidurus
		Corvus_brachyrhynchos
		Corvus_corone
		Lanius_tigrinus
		Lanius_collurio
		Lanius_bucephalus
		Lanius_schach
		Lanius_vittatus
		Lanius_nubicus
		Lanius_senator
		Lanius_minor
		Lanius_collaris
		Lanius_somalicus
		Lanius_ludovicianus
		Lanius_excubitor
		Lanius_sphenocercus
		Lanius_gubernator
		Lanius_dorsalis
		Dicrurus_ludwigii
		Dicrurus_forficatus
		Dicrurus_adsimilis
		Psophodes_olivaceus
		Mohoua_albicilla
		Mohoua_ochrocephala
		Mohoua_novaeseelandiae
		Cyclarhis_gujanensis
		Vireo_olivaceus
		Vireo_flavoviridis
		Vireo_altiloquus
		Vireo_philadelphicus
		Vireo_huttoni
		Vireo_vicinior
		Vireo_flavifrons
		Vireo_solitarius
		Vireo_griseus
		Vireo_atricapilla
		Vireo_bellii
		Pachycephala_pectoralis
		Chaetops_frenatus
		Chaetops_aurantius
		Petroica_australis
		Petroica_goodenovii
		Petroica_macrocephala
		Melanodryas_cucullata
		Eopsaltria_australis
		Drymodes_brunneopygia
		Auriparus_flaviceps
		Anthoscopus_minutus
		Anthoscopus_caroli
		Remiz_pendulinus
		Parus_cyanus
		Parus_caeruleus
		Parus_cinerascens
		Parus_ater
		Parus_rufonuchalis
		Parus_montanus
		Parus_cinctus
		Parus_rufescens
		Parus_hudsonicus
		Parus_carolinensis
		Parus_sclateri
		Parus_atricapillus
		Parus_lugubris
		Parus_cristatus
		Baeolophus_inornatus
		Baeolophus_bicolor
		Baeolophus_atricristatus
		Baeolophus_wollweberi
		Parus_major
		Parus_palustris
		Parus_leucomelas
		Parus_albiventris
		Parus_niger
		Pseudopodoces_humilis
		Cephalopyrus_flammiceps
		Elminia_albicauda
		Elminia_nigromitrata
		Elminia_albonotata
		Elminia_albiventris
		Culicicapa_ceylonensis
		Stenostira_scita
		Acrocephalus_melanopogon
		Acrocephalus_schoenobaenus
		Acrocephalus_paludicola
		Acrocephalus_bistrigiceps
		Acrocephalus_dumetorum
		Acrocephalus_orinus
		Acrocephalus_scirpaceus
		Acrocephalus_baeticatus
		Acrocephalus_aequinoctialis
		Acrocephalus_familiaris
		Acrocephalus_stentoreus
		Acrocephalus_arundinaceus
		Acrocephalus_sechellensis
		Chloropeta_natalensis
		Hippolais_polyglotta
		Hippolais_icterina
		Acrocephalus_palustris
		Locustella_naevia
		Bradypterus_graueri
		Locustella_luscinioides
		Locustella_fluviatilis
		Acrocephalus_luscinius
		Bradypterus_sylvaticus
		Bradypterus_cinnamomeus
		Bradypterus_barratti
		Bradypterus_lopezi
		Bradypterus_baboecala
		Cincloramphus_cruralis
		Hyliota_australis
		Hyliota_flavigaster
		Hyliota_violacea
		Scotocerca_inquieta
		Turdoides_altirostris
		Turdoides_squamiceps
		Garrulax_morrisonianus
		Yuhina_brunneiceps
		Zosterops_lateralis
		Sylvia_atricapilla
		Sylvia_borin
		Sylvia_nisoria
		Sylvia_boehmi
		Sylvia_subcaerulea
		Sylvia_buryi
		Sylvia_hortensis
		Sylvia_leucomelaena
		Sylvia_curruca
		Sylvia_nana
		Sylvia_rueppelli
		Sylvia_melanothorax
		Sylvia_mystacea
		Sylvia_melanocephala
		Sylvia_cantillans
		Sylvia_communis
		Sylvia_conspicillata
		Sylvia_undata
		Sylvia_deserticola
		Sylvia_sarda
		Paradoxornis_webbianus
		Chamaea_fasciata
		Hypergerus_atriceps
		Cisticola_brunnescens
		Cisticola_tinniens
		Cisticola_exilis
		Cisticola_cinereolus
		Cisticola_juncidis
		Cisticola_ayresii
		Cisticola_anonymus
		Cisticola_robustus
		Eremomela_icteropygialis
		Camaroptera_superciliaris
		Camaroptera_brachyura
		Apalis_thoracica
		Prinia_gracilis
		Andropadus_importunus
		Bleda_syndactylus
		Bleda_notatus
		Chlorocichla_flaviventris
		Andropadus_nigriceps
		Andropadus_milanjensis
		Phyllastrephus_flavostriatus
		Phyllastrephus_cabanisi
		Phyllastrephus_fischeri
		Phyllastrephus_terrestris
		Phyllastrephus_debilis
		Phyllastrephus_icterinus
		Andropadus_gracilis
		Criniger_calurus
		Pycnonotus_xanthopygos
		Pycnonotus_capensis
		Pycnonotus_barbatus
		Pycnonotus_nigricans
		Pycnonotus_sinensis
		Alophoixus_finschii
		Hypsipetes_olivaceus
		Ixos_amaurotis
		Riparia_riparia
		Tachycineta_thalassina
		Tachycineta_bicolor
		Tachycineta_albilinea
		Progne_subis
		Hirundo_ariel
		Petrochelidon_fulva
		Petrochelidon_pyrrhonota
		Hirundo_semirufa
		Hirundo_rustica
		Delichon_urbicum
		Psaltriparus_minimus
		Phylloscopus_nitidus
		Phylloscopus_ruficapilla
		Phylloscopus_umbrovirens
		Phylloscopus_humei
		Phylloscopus_trochilus
		Phylloscopus_collybita
		Phylloscopus_sindianus
		Phylloscopus_fuscatus
		Phylloscopus_sibilatrix
		Phylloscopus_bonelli
		Cettia_cetti
		Cettia_fortipes
		Pholidornis_rushiae
		Sylvietta_brachyura
		Sylvietta_virens
		Sylvietta_rufescens
		Sylvietta_whytii
		Sylvietta_denti
		Sphenoeacus_afer
		Melocichla_mentalis
		Bradypterus_victorini
		Nicator_gularis
		Nicator_chloris
		Panurus_biarmicus
		Mirafra_africana
		Mirafra_africanoides
		Mirafra_poecilosterna
		Mirafra_hova
		Mirafra_gilletti
		Mirafra_hypermetra
		Mirafra_sabota
		Eremophila_alpestris
		Calandrella_cinerea
		Calandrella_somalica
		Alauda_arvensis
		Alauda_razae
		Galerida_theklae
		Galerida_modesta
		Galerida_cristata
		Galerida_magnirostris
		Lullula_arborea
		Eremalauda_starki
		Melanocorypha_calandra
		Spizocorys_conirostris
		Spizocorys_fringillaris
		Certhilauda_burra
		Certhilauda_barlowi
		Certhilauda_albescens
		Certhilauda_erythrochlamys
		Certhilauda_subcoronata
		Certhilauda_chuana
		Ammomanes_deserti
		Eremopterix_australis
		Eremopterix_verticalis
		Eremopterix_leucotis
		Eremopterix_nigriceps
		Eremopterix_leucopareia
		Heteromirafra_ruddi
		Regulus_ignicapilla
		Regulus_regulus
		Phainopepla_nitens
		Bombycilla_garrulus
		Bombycilla_cedrorum
		Certhia_familiaris
		Certhia_brachydactyla
		Polioptila_dumicola
		Catherpes_mexicanus
		Salpinctes_obsoletus
		Campylorhynchus_nuchalis
		Campylorhynchus_griseus
		Campylorhynchus_brunneicapillus
		Thryothorus_felix
		Thryothorus_leucotis
		Thryothorus_rufalbus
		Thryothorus_sinaloa
		Thryomanes_bewickii
		Thryothorus_ludovicianus
		Troglodytes_cobbi
		Troglodytes_aedon
		Troglodytes_troglodytes
		Cistothorus_platensis
		Cistothorus_palustris
		Cistothorus_meridae
		Sitta_carolinensis
		Sitta_europaea
		Dumetella_carolinensis
		Toxostoma_bendirei
		Toxostoma_crissale
		Toxostoma_lecontei
		Toxostoma_curvirostre
		Toxostoma_rufum
		Toxostoma_longirostre
		Oreoscoptes_montanus
		Mimus_gundlachii
		Mimus_longicaudatus
		Mimus_polyglottos
		Mimus_gilvus
		Mimus_parvulus
		Mimus_patagonicus
		Mimus_thenca
		Cinnyricinclus_leucogaster
		Creatophora_cinerea
		Sturnus_philippensis
		Sturnus_sturninus
		Sturnus_contra
		Acridotheres_ginginianus
		Acridotheres_tristis
		Acridotheres_cristatellus
		Acridotheres_fuscus
		Sturnus_pagodarum
		Sturnus_malabaricus
		Leucopsar_rothschildi
		Sturnus_roseus
		Sturnus_unicolor
		Sturnus_vulgaris
		Onychognathus_walleri
		Onychognathus_tristramii
		Onychognathus_albirostris
		Onychognathus_salvadorii
		Onychognathus_morio
		Onychognathus_nabouroup
		Onychognathus_tenuirostris
		Lamprotornis_caudatus
		Lamprotornis_purpuroptera
		Cosmopsarus_unicolor
		Lamprotornis_mevesii
		Lamprotornis_australis
		Lamprotornis_nitens
		Lamprotornis_chalybaeus
		Cosmopsarus_regius
		Lamprotornis_splendidus
		Spreo_fischeri
		Spreo_bicolor
		Lamprotornis_pulcher
		Lamprotornis_superbus
		Lamprotornis_purpureiceps
		Lamprotornis_corruscus
		Saroglossa_spiloptera
		Speculipastor_bicolor
		Mino_anais
		Gracula_religiosa
		Aplonis_dichroa
		Aplonis_opaca
		Scissirostrum_dubium
		Buphagus_erythrorhynchus
		Buphagus_africanus
		Cinclus_schulzi
		Cinclus_pallasii
		Cinclus_cinclus
		Cinclus_mexicanus
		Sialia_mexicana
		Sialia_currucoides
		Sialia_sialis
		Myadestes_palmeri
		Turdus_philomelos
		Turdus_viscivorus
		Turdus_merula
		Turdus_iliacus
		Turdus_helleri
		Turdus_migratorius
		Turdus_pilaris
		Turdus_torquatus
		Turdus_cardis
		Turdus_albicollis
		Turdus_grayi
		Catharus_guttatus
		Catharus_minimus
		Catharus_fuscescens
		Catharus_ustulatus
		Hylocichla_mustelina
		Zoothera_naevia
		Bradornis_infuscatus
		Bradornis_pallidus
		Bradornis_microrhynchus
		Bradornis_mariquensis
		Muscicapa_epulata
		Muscicapa_caerulescens
		Muscicapa_comitata
		Muscicapa_adusta
		Muscicapa_striata
		Muscicapa_cassini
		Muscicapa_sethsmithi
		Muscicapa_infuscata
		Myioparus_plumbeus
		Myioparus_griseigularis
		Empidornis_semipartitus
		Sigelus_silens
		Namibornis_herero
		Melaenornis_pammelaina
		Melaenornis_edolioides
		Erithacus_rubecula
		Luscinia_svecica
		Luscinia_megarhynchos
		Luscinia_luscinia
		Phoenicurus_phoenicurus
		Phoenicurus_ochruros
		Dioptrornis_fischeri
		Saxicola_torquatus
		Saxicola_rubetra
		Myrmecocichla_aethiops
		Oenanthe_oenanthe
		Ficedula_semitorquata
		Ficedula_hypoleuca
		Ficedula_albicollis
		Ficedula_parva
		Ficedula_zanthopygia
		Promerops_cafer
		Promerops_gurneyi
		Petronia_xanthocollis
		Passer_domesticus
		Passer_montanus
		Passer_rutilans
		Passer_griseus
		Petronia_petronia
		Montifringilla_nivalis
		Coccothraustes_coccothraustes
		Mycerobas_carnipes
		Pyrrhula_pyrrhula
		Pinicola_enucleator
		Bucanetes_githagineus
		Eremopsaltria_mongolicus
		Paroreomyza_montana
		Hemignathus_munroi
		Hemignathus_virens
		Pseudonestor_xanthophrys
		Loxops_coccineus
		Vestiaria_coccinea
		Himatione_sanguinea
		Telespiza_cantans
		Telespiza_ultima
		Loxioides_bailleui
		Oreomystis_mana
		Carpodacus_purpureus
		Carpodacus_cassinii
		Carpodacus_erythrinus
		Carpodacus_mexicanus
		Carpodacus_synoicus
		Callacanthis_burtoni
		Carpodacus_puniceus
		Carpodacus_roseus
		Carpodacus_rubicilla
		Leucosticte_australis
		Leucosticte_atrata
		Leucosticte_tephrocotis
		Carduelis_citrinella
		Carduelis_carduelis
		Serinus_striolatus
		Serinus_burtoni
		Serinus_albogularis
		Serinus_sulphuratus
		Serinus_flaviventris
		Serinus_gularis
		Serinus_leucopterus
		Serinus_mozambicus
		Serinus_citrinipectus
		Serinus_atrogularis
		Serinus_scotops
		Serinus_totta
		Serinus_flavivertex
		Serinus_canicollis
		Serinus_alario
		Serinus_nigriceps
		Serinus_pusillus
		Serinus_mennelli
		Serinus_serinus
		Serinus_canaria
		Serinus_tristriatus
		Serinus_syriacus
		Carduelis_cannabina
		Carduelis_flavirostris
		Carduelis_lawrencei
		Carduelis_psaltria
		Carduelis_tristis
		Carduelis_spinus
		Carduelis_pinus
		Carduelis_hornemanni
		Carduelis_flammea
		Loxia_scotica
		Loxia_curvirostra
		Loxia_leucoptera
		Carduelis_spinoides
		Carduelis_chloris
		Rhodopechys_obsoletus
		Rhodopechys_sanguineus
		Fringilla_coelebs
		Fringilla_teydea
		Fringilla_montifringilla
		Calcarius_lapponicus
		Calcarius_pictus
		Calcarius_ornatus
		Calcarius_mccownii
		Plectrophenax_nivalis
		Agelaius_phoeniceus
		Agelaius_tricolor
		Agelaius_assimilis
		Agelaius_xanthomus
		Agelaius_humeralis
		Molothrus_aeneus
		Molothrus_ater
		Molothrus_rufoaxillaris
		Euphagus_carolinus
		Euphagus_cyanocephalus
		Quiscalus_lugubris
		Quiscalus_major
		Quiscalus_mexicanus
		Quiscalus_quiscula
		Dives_dives
		Agelasticus_thilius
		Agelaioides_badius
		Chrysomus_icterocephalus
		Amblyramphus_holosericeus
		Curaeus_curaeus
		Nesopsar_nigerrimus
		Icterus_gularis
		Icterus_galbula
		Icterus_pustulatus
		Icterus_bullockii
		Cacicus_solitarius
		Cacicus_cela
		Cacicus_uropygialis
		Clypicterus_oseryi
		Cacicus_haemorrhous
		Cacicus_chrysopterus
		Psarocolius_guatimozinus
		Psarocolius_viridis
		Psarocolius_bifasciatus
		Psarocolius_angustifrons
		Psarocolius_atrovirens
		Psarocolius_wagleri
		Sturnella_neglecta
		Sturnella_magna
		Sturnella_defilippii
		Sturnella_superciliaris
		Sturnella_loyca
		Sturnella_bellicosa
		Dolichonyx_oryzivorus
		Xanthocephalus_xanthocephalus
		Melophus_lathami
		Miliaria_calandra
		Emberiza_cia
		Emberiza_cioides
		Emberiza_hortulana
		Emberiza_citrinella
		Emberiza_cirlus
		Emberiza_schoeniclus
		Emberiza_elegans
		Emberiza_flaviventris
		Emberiza_cabanisi
		Emberiza_capensis
		Emberiza_striolata
		Emberiza_tahapisi
		Emberiza_impetuani
		Chondestes_grammacus
		Calamospiza_melanocorys
		Pooecetes_gramineus
		Amphispiza_belli
		Ammodramus_caudacutus
		Ammodramus_maritimus
		Ammodramus_leconteii
		Passerculus_sandwichensis
		Ammodramus_henslowii
		Ammodramus_bairdii
		Melospiza_georgiana
		Melospiza_lincolnii
		Melospiza_melodia
		Pipilo_chlorurus
		Pipilo_maculatus
		Pipilo_erythrophthalmus
		Pezopetes_capitalis
		Pipilo_fuscus
		Pipilo_aberti
		Junco_phaeonotus
		Junco_hyemalis
		Zonotrichia_capensis
		Zonotrichia_querula
		Zonotrichia_albicollis
		Zonotrichia_leucophrys
		Zonotrichia_atricapilla
		Spizella_arborea
		Passerella_iliaca
		Amphispiza_bilineata
		Aimophila_quinquestriata
		Spizella_atrogularis
		Spizella_pusilla
		Spizella_breweri
		Spizella_pallida
		Spizella_passerina
		Ammodramus_savannarum
		Arremonops_rufivirgatus
		Aimophila_carpalis
		Aimophila_aestivalis
		Aimophila_botterii
		Aimophila_mystacalis
		Aimophila_humeralis
		Icteria_virens
		Seiurus_aurocapilla
		Vermivora_ruficapilla
		Vermivora_peregrina
		Vermivora_pinus
		Vermivora_chrysoptera
		Seiurus_noveboracensis
		Seiurus_motacilla
		Mniotilta_varia
		Limnothlypis_swainsonii
		Protonotaria_citrea
		Oporornis_formosus
		Oporornis_tolmiei
		Oporornis_philadelphia
		Geothlypis_trichas
		Dendroica_magnolia
		Dendroica_discolor
		Dendroica_nigrescens
		Dendroica_townsendi
		Dendroica_virens
		Dendroica_adelaidae
		Dendroica_coronata
		Dendroica_dominica
		Dendroica_palmarum
		Setophaga_ruticilla
		Dendroica_caerulescens
		Dendroica_pensylvanica
		Dendroica_petechia
		Dendroica_fusca
		Dendroica_striata
		Dendroica_castanea
		Dendroica_tigrina
		Dendroica_cerulea
		Parula_americana
		Wilsonia_citrina
		Wilsonia_canadensis
		Wilsonia_pusilla
		Myioborus_pictus
		Passerina_leclancherii
		Passerina_ciris
		Passerina_versicolor
		Passerina_cyanea
		Passerina_amoena
		Passerina_caerulea
		Spiza_americana
		Piranga_ludoviciana
		Piranga_olivacea
		Piranga_rubra
		Cardinalis_cardinalis
		Pheucticus_ludovicianus
		Pheucticus_melanocephalus
		Ramphocelus_costaricensis
		Volatinia_jacarina
		Sporophila_minuta
		Nesospiza_acunhae
		Thraupis_episcopus
		Geospiza_scandens
		Geospiza_fuliginosa
		Geospiza_conirostris
		Geospiza_difficilis
		Geospiza_magnirostris
		Geospiza_fortis
		Tiaris_olivaceus
		Dendronanthus_indicus
		Tmetothylacus_tenellus
		Macronyx_sharpei
		Macronyx_ameliae
		Macronyx_capensis
		Macronyx_fuellebornii
		Macronyx_aurantiigula
		Macronyx_croceus
		Anthus_crenatus
		Anthus_vaalensis
		Anthus_novaeseelandiae
		Anthus_melindae
		Anthus_leucophrys
		Anthus_lineiventris
		Anthus_similis
		Anthus_campestris
		Anthus_chloris
		Anthus_lutescens
		Anthus_trivialis
		Anthus_hoeschi
		Anthus_spinoletta
		Anthus_petrosus
		Anthus_pratensis
		Motacilla_aguimp
		Motacilla_alba
		Motacilla_citreola
		Motacilla_flava
		Motacilla_madaraspatensis
		Motacilla_cinerea
		Motacilla_grandis
		Motacilla_capensis
		Motacilla_clara
		Amblyospiza_albifrons
		Dinemellia_dinemelli
		Histurgops_ruficaudus
		Anaplectes_rubriceps
		Malimbus_racheliae
		Malimbus_ibadanensis
		Malimbus_coronatus
		Malimbus_scutatus
		Malimbus_rubricollis
		Malimbus_cassini
		Malimbus_erythrogaster
		Malimbus_malimbicus
		Malimbus_nitens
		Ploceus_philippinus
		Ploceus_jacksoni
		Ploceus_nigricollis
		Ploceus_olivaceiceps
		Ploceus_baglafecht
		Ploceus_benghalensis
		Ploceus_sanctithomae
		Ploceus_vitellinus
		Ploceus_tricolor
		Ploceus_spekei
		Ploceus_xanthopterus
		Ploceus_melanogaster
		Ploceus_intermedius
		Ploceus_princeps
		Ploceus_melanocephalus
		Ploceus_taeniopterus
		Ploceus_grandis
		Ploceus_angolensis
		Ploceus_cucullatus
		Ploceus_alienus
		Ploceus_galbula
		Ploceus_luteolus
		Ploceus_capensis
		Ploceus_velatus
		Ploceus_ocularis
		Ploceus_heuglini
		Ploceus_bicolor
		Ploceus_pelzelni
		Ploceus_bertrandi
		Ploceus_xanthops
		Ploceus_megarhynchus
		Ploceus_nigerrimus
		Ploceus_preussi
		Ploceus_superciliosus
		Quelea_quelea
		Quelea_cardinalis
		Foudia_madagascariensis
		Foudia_flavicans
		Foudia_eminentissima
		Foudia_rubra
		Foudia_sechellarum
		Euplectes_franciscanus
		Euplectes_gierowii
		Euplectes_ardens
		Euplectes_hordeaceus
		Euplectes_orix
		Euplectes_nigroventris
		Euplectes_macroura
		Euplectes_albonotatus
		Euplectes_axillaris
		Euplectes_hartlaubi
		Euplectes_jacksoni
		Euplectes_progne
		Euplectes_capensis
		Euplectes_aureus
		Euplectes_afer
		Bubalornis_albirostris
		Pseudonigrita_arnaudi
		Sporopipes_frontalis
		Sporopipes_squamifrons
		Plocepasser_mahali
		Plocepasser_donaldsoni
		Philetairus_socius
		Lonchura_striata
		Padda_oryzivora
		Poephila_acuticauda
		Taeniopygia_guttata
		Lagonosticta_senegala
		Vidua_chalybeata
		Vidua_macroura
		Vidua_paradisaea
		Prunella_collaris
		Prunella_modularis
		Nectarinia_coccinigaster
		Nectarinia_osea
		Nectarinia_dussumieri
	;
END;
BEGIN TREES;
	TRANSLATE
		1	Oxyruncus_cristatus,
		2	Sayornis_nigricans,
		3	Sayornis_phoebe,
		4	Empidonax_minimus,
		5	Empidonax_traillii,
		6	Empidonax_alnorum,
		7	Empidonax_flaviventris,
		8	Empidonax_difficilis,
		9	Empidonax_virescens,
		10	Contopus_sordidulus,
		11	Pyrocephalus_rubinus,
		12	Tyrannus_tyrannus,
		13	Myiarchus_cinerascens,
		14	Myiarchus_crinitus,
		15	Elaenia_chiriquensis,
		16	Cercomacra_tyrannina,
		17	Gymnopithys_leucaspis,
		18	Conopophaga_lineata,
		19	Xenops_minutus,
		20	Leptasthenura_striolata,
		21	Leptasthenura_yanacensis,
		22	Synallaxis_erythrothorax,
		23	Synallaxis_zimmeri,
		24	Synallaxis_brachyura,
		25	Cranioleuca_erythrops,
		26	Pseudoseisura_lophotes,
		27	Pseudoseisura_cristata,
		28	Phacellodomus_maculipectus,
		29	Phacellodomus_striaticollis,
		30	Cinclodes_comechingonus,
		31	Cinclodes_antarcticus,
		32	Cinclodes_fuscus,
		33	Cinclodes_albidiventris,
		34	Cinclodes_albiventris,
		35	Furnarius_rufus,
		36	Automolus_ochrolaemus,
		37	Thripadectes_rufobrunneus,
		38	Automolus_rubiginosus,
		39	Sclerurus_guatemalensis,
		40	Sclerurus_caudacutus,
		41	Chlamydera_maculata,
		42	Chlamydera_lauterbachi,
		43	Chlamydera_cerviniventris,
		44	Chlamydera_guttata,
		45	Chlamydera_nuchalis,
		46	Ptilonorhynchus_violaceus,
		47	Ailuroedus_melanotis,
		48	Ailuroedus_crassirostris,
		49	Scenopoeetes_dentirostris,
		50	Prionodura_newtoniana,
		51	Malurus_melanocephalus,
		52	Malurus_leucopterus,
		53	Malurus_cyaneus,
		54	Malurus_splendens,
		55	Malurus_alboscapulatus,
		56	Malurus_coronatus,
		57	Malurus_cyanocephalus,
		58	Malurus_elegans,
		59	Malurus_pulcherrimus,
		60	Malurus_amabilis,
		61	Malurus_lamberti,
		62	Pardalotus_quadragintus,
		63	Pardalotus_punctatus,
		64	Pardalotus_striatus,
		65	Manorina_melanocephala,
		66	Acanthornis_magna,
		67	Pycnoptilus_floccosus,
		68	Sericornis_frontalis,
		69	Gerygone_igata,
		70	Pomatostomus_temporalis,
		71	Orthonyx_spaldingii,
		72	Notiomystis_cincta,
		73	Campephaga_quiscalina,
		74	Campephaga_phoenicea,
		75	Coracina_azurea,
		76	Lalage_tricolor,
		77	Coracina_cinerea,
		78	Gymnorhina_tibicen,
		79	Laniarius_erythrogaster,
		80	Malaconotus_blanchoti,
		81	Tchagra_minutus,
		82	Dryoscopus_cubla,
		83	Tephrodornis_pondicerianus,
		84	Prionops_retzii,
		85	Tylas_eduardi,
		86	Vanga_curvirostris,
		87	Calicalicus_madagascariensis,
		88	Euryceros_prevostii,
		89	Platysteira_castanea,
		90	Platysteira_chalybea,
		91	Platysteira_concreta,
		92	Platysteira_cyanea,
		93	Platysteira_peltata,
		94	Batis_occulta,
		95	Manucodia_keraudrenii,
		96	Manucodia_chalybatus,
		97	Parotia_wahnesi,
		98	Parotia_carolae,
		99	Pteridophora_alberti,
		100	Cicinnurus_magnificus,
		101	Paradisaea_minor,
		102	Epimachus_meyeri,
		103	Epimachus_fastuosus,
		104	Epimachus_albertisi,
		105	Ptiloris_magnificus,
		106	Lophorina_superba,
		107	Arses_telescophthalmus,
		108	Chasiempis_sandwichensis,
		109	Grallina_cyanoleuca,
		110	Terpsiphone_atrochalybeia,
		111	Terpsiphone_bedfordi,
		112	Terpsiphone_viridis,
		113	Terpsiphone_paradisi,
		114	Terpsiphone_rufiventer,
		115	Terpsiphone_rufocinerea,
		116	Terpsiphone_corvina,
		117	Hypothymis_azurea,
		118	Trochocercus_cyanomelas,
		119	Trochocercus_nitens,
		120	Rhipidura_leucophrys,
		121	Pyrrhocorax_graculus,
		122	Perisoreus_infaustus,
		123	Perisoreus_canadensis,
		124	Aphelocoma_ultramarina,
		125	Aphelocoma_coerulescens,
		126	Aphelocoma_insularis,
		127	Aphelocoma_californica,
		128	Cyanocitta_cristata,
		129	Calocitta_formosa,
		130	Pica_hudsonia,
		131	Pica_nuttalli,
		132	Pica_pica,
		133	Corvus_monedula,
		134	Corvus_rhipidurus,
		135	Corvus_brachyrhynchos,
		136	Corvus_corone,
		137	Lanius_tigrinus,
		138	Lanius_collurio,
		139	Lanius_bucephalus,
		140	Lanius_schach,
		141	Lanius_vittatus,
		142	Lanius_nubicus,
		143	Lanius_senator,
		144	Lanius_minor,
		145	Lanius_collaris,
		146	Lanius_somalicus,
		147	Lanius_ludovicianus,
		148	Lanius_excubitor,
		149	Lanius_sphenocercus,
		150	Lanius_gubernator,
		151	Lanius_dorsalis,
		152	Dicrurus_ludwigii,
		153	Dicrurus_forficatus,
		154	Dicrurus_adsimilis,
		155	Psophodes_olivaceus,
		156	Mohoua_albicilla,
		157	Mohoua_ochrocephala,
		158	Mohoua_novaeseelandiae,
		159	Cyclarhis_gujanensis,
		160	Vireo_olivaceus,
		161	Vireo_flavoviridis,
		162	Vireo_altiloquus,
		163	Vireo_philadelphicus,
		164	Vireo_huttoni,
		165	Vireo_vicinior,
		166	Vireo_flavifrons,
		167	Vireo_solitarius,
		168	Vireo_griseus,
		169	Vireo_atricapilla,
		170	Vireo_bellii,
		171	Pachycephala_pectoralis,
		172	Chaetops_frenatus,
		173	Chaetops_aurantius,
		174	Petroica_australis,
		175	Petroica_goodenovii,
		176	Petroica_macrocephala,
		177	Melanodryas_cucullata,
		178	Eopsaltria_australis,
		179	Drymodes_brunneopygia,
		180	Auriparus_flaviceps,
		181	Anthoscopus_minutus,
		182	Anthoscopus_caroli,
		183	Remiz_pendulinus,
		184	Parus_cyanus,
		185	Parus_caeruleus,
		186	Parus_cinerascens,
		187	Parus_ater,
		188	Parus_rufonuchalis,
		189	Parus_montanus,
		190	Parus_cinctus,
		191	Parus_rufescens,
		192	Parus_hudsonicus,
		193	Parus_carolinensis,
		194	Parus_sclateri,
		195	Parus_atricapillus,
		196	Parus_lugubris,
		197	Parus_cristatus,
		198	Baeolophus_inornatus,
		199	Baeolophus_bicolor,
		200	Baeolophus_atricristatus,
		201	Baeolophus_wollweberi,
		202	Parus_major,
		203	Parus_palustris,
		204	Parus_leucomelas,
		205	Parus_albiventris,
		206	Parus_niger,
		207	Pseudopodoces_humilis,
		208	Cephalopyrus_flammiceps,
		209	Elminia_albicauda,
		210	Elminia_nigromitrata,
		211	Elminia_albonotata,
		212	Elminia_albiventris,
		213	Culicicapa_ceylonensis,
		214	Stenostira_scita,
		215	Acrocephalus_melanopogon,
		216	Acrocephalus_schoenobaenus,
		217	Acrocephalus_paludicola,
		218	Acrocephalus_bistrigiceps,
		219	Acrocephalus_dumetorum,
		220	Acrocephalus_orinus,
		221	Acrocephalus_scirpaceus,
		222	Acrocephalus_baeticatus,
		223	Acrocephalus_aequinoctialis,
		224	Acrocephalus_familiaris,
		225	Acrocephalus_stentoreus,
		226	Acrocephalus_arundinaceus,
		227	Acrocephalus_sechellensis,
		228	Chloropeta_natalensis,
		229	Hippolais_polyglotta,
		230	Hippolais_icterina,
		231	Acrocephalus_palustris,
		232	Locustella_naevia,
		233	Bradypterus_graueri,
		234	Locustella_luscinioides,
		235	Locustella_fluviatilis,
		236	Acrocephalus_luscinius,
		237	Bradypterus_sylvaticus,
		238	Bradypterus_cinnamomeus,
		239	Bradypterus_barratti,
		240	Bradypterus_lopezi,
		241	Bradypterus_baboecala,
		242	Cincloramphus_cruralis,
		243	Hyliota_australis,
		244	Hyliota_flavigaster,
		245	Hyliota_violacea,
		246	Scotocerca_inquieta,
		247	Turdoides_altirostris,
		248	Turdoides_squamiceps,
		249	Garrulax_morrisonianus,
		250	Yuhina_brunneiceps,
		251	Zosterops_lateralis,
		252	Sylvia_atricapilla,
		253	Sylvia_borin,
		254	Sylvia_nisoria,
		255	Sylvia_boehmi,
		256	Sylvia_subcaerulea,
		257	Sylvia_buryi,
		258	Sylvia_hortensis,
		259	Sylvia_leucomelaena,
		260	Sylvia_curruca,
		261	Sylvia_nana,
		262	Sylvia_rueppelli,
		263	Sylvia_melanothorax,
		264	Sylvia_mystacea,
		265	Sylvia_melanocephala,
		266	Sylvia_cantillans,
		267	Sylvia_communis,
		268	Sylvia_conspicillata,
		269	Sylvia_undata,
		270	Sylvia_deserticola,
		271	Sylvia_sarda,
		272	Paradoxornis_webbianus,
		273	Chamaea_fasciata,
		274	Hypergerus_atriceps,
		275	Cisticola_brunnescens,
		276	Cisticola_tinniens,
		277	Cisticola_exilis,
		278	Cisticola_cinereolus,
		279	Cisticola_juncidis,
		280	Cisticola_ayresii,
		281	Cisticola_anonymus,
		282	Cisticola_robustus,
		283	Eremomela_icteropygialis,
		284	Camaroptera_superciliaris,
		285	Camaroptera_brachyura,
		286	Apalis_thoracica,
		287	Prinia_gracilis,
		288	Andropadus_importunus,
		289	Bleda_syndactylus,
		290	Bleda_notatus,
		291	Chlorocichla_flaviventris,
		292	Andropadus_nigriceps,
		293	Andropadus_milanjensis,
		294	Phyllastrephus_flavostriatus,
		295	Phyllastrephus_cabanisi,
		296	Phyllastrephus_fischeri,
		297	Phyllastrephus_terrestris,
		298	Phyllastrephus_debilis,
		299	Phyllastrephus_icterinus,
		300	Andropadus_gracilis,
		301	Criniger_calurus,
		302	Pycnonotus_xanthopygos,
		303	Pycnonotus_capensis,
		304	Pycnonotus_barbatus,
		305	Pycnonotus_nigricans,
		306	Pycnonotus_sinensis,
		307	Alophoixus_finschii,
		308	Hypsipetes_olivaceus,
		309	Ixos_amaurotis,
		310	Riparia_riparia,
		311	Tachycineta_thalassina,
		312	Tachycineta_bicolor,
		313	Tachycineta_albilinea,
		314	Progne_subis,
		315	Hirundo_ariel,
		316	Petrochelidon_fulva,
		317	Petrochelidon_pyrrhonota,
		318	Hirundo_semirufa,
		319	Hirundo_rustica,
		320	Delichon_urbicum,
		321	Psaltriparus_minimus,
		322	Phylloscopus_nitidus,
		323	Phylloscopus_ruficapilla,
		324	Phylloscopus_umbrovirens,
		325	Phylloscopus_humei,
		326	Phylloscopus_trochilus,
		327	Phylloscopus_collybita,
		328	Phylloscopus_sindianus,
		329	Phylloscopus_fuscatus,
		330	Phylloscopus_sibilatrix,
		331	Phylloscopus_bonelli,
		332	Cettia_cetti,
		333	Cettia_fortipes,
		334	Pholidornis_rushiae,
		335	Sylvietta_brachyura,
		336	Sylvietta_virens,
		337	Sylvietta_rufescens,
		338	Sylvietta_whytii,
		339	Sylvietta_denti,
		340	Sphenoeacus_afer,
		341	Melocichla_mentalis,
		342	Bradypterus_victorini,
		343	Nicator_gularis,
		344	Nicator_chloris,
		345	Panurus_biarmicus,
		346	Mirafra_africana,
		347	Mirafra_africanoides,
		348	Mirafra_poecilosterna,
		349	Mirafra_hova,
		350	Mirafra_gilletti,
		351	Mirafra_hypermetra,
		352	Mirafra_sabota,
		353	Eremophila_alpestris,
		354	Calandrella_cinerea,
		355	Calandrella_somalica,
		356	Alauda_arvensis,
		357	Alauda_razae,
		358	Galerida_theklae,
		359	Galerida_modesta,
		360	Galerida_cristata,
		361	Galerida_magnirostris,
		362	Lullula_arborea,
		363	Eremalauda_starki,
		364	Melanocorypha_calandra,
		365	Spizocorys_conirostris,
		366	Spizocorys_fringillaris,
		367	Certhilauda_burra,
		368	Certhilauda_barlowi,
		369	Certhilauda_albescens,
		370	Certhilauda_erythrochlamys,
		371	Certhilauda_subcoronata,
		372	Certhilauda_chuana,
		373	Ammomanes_deserti,
		374	Eremopterix_australis,
		375	Eremopterix_verticalis,
		376	Eremopterix_leucotis,
		377	Eremopterix_nigriceps,
		378	Eremopterix_leucopareia,
		379	Heteromirafra_ruddi,
		380	Regulus_ignicapilla,
		381	Regulus_regulus,
		382	Phainopepla_nitens,
		383	Bombycilla_garrulus,
		384	Bombycilla_cedrorum,
		385	Certhia_familiaris,
		386	Certhia_brachydactyla,
		387	Polioptila_dumicola,
		388	Catherpes_mexicanus,
		389	Salpinctes_obsoletus,
		390	Campylorhynchus_nuchalis,
		391	Campylorhynchus_griseus,
		392	Campylorhynchus_brunneicapillus,
		393	Thryothorus_felix,
		394	Thryothorus_leucotis,
		395	Thryothorus_rufalbus,
		396	Thryothorus_sinaloa,
		397	Thryomanes_bewickii,
		398	Thryothorus_ludovicianus,
		399	Troglodytes_cobbi,
		400	Troglodytes_aedon,
		401	Troglodytes_troglodytes,
		402	Cistothorus_platensis,
		403	Cistothorus_palustris,
		404	Cistothorus_meridae,
		405	Sitta_carolinensis,
		406	Sitta_europaea,
		407	Dumetella_carolinensis,
		408	Toxostoma_bendirei,
		409	Toxostoma_crissale,
		410	Toxostoma_lecontei,
		411	Toxostoma_curvirostre,
		412	Toxostoma_rufum,
		413	Toxostoma_longirostre,
		414	Oreoscoptes_montanus,
		415	Mimus_gundlachii,
		416	Mimus_longicaudatus,
		417	Mimus_polyglottos,
		418	Mimus_gilvus,
		419	Mimus_parvulus,
		420	Mimus_patagonicus,
		421	Mimus_thenca,
		422	Cinnyricinclus_leucogaster,
		423	Creatophora_cinerea,
		424	Sturnus_philippensis,
		425	Sturnus_sturninus,
		426	Sturnus_contra,
		427	Acridotheres_ginginianus,
		428	Acridotheres_tristis,
		429	Acridotheres_cristatellus,
		430	Acridotheres_fuscus,
		431	Sturnus_pagodarum,
		432	Sturnus_malabaricus,
		433	Leucopsar_rothschildi,
		434	Sturnus_roseus,
		435	Sturnus_unicolor,
		436	Sturnus_vulgaris,
		437	Onychognathus_walleri,
		438	Onychognathus_tristramii,
		439	Onychognathus_albirostris,
		440	Onychognathus_salvadorii,
		441	Onychognathus_morio,
		442	Onychognathus_nabouroup,
		443	Onychognathus_tenuirostris,
		444	Lamprotornis_caudatus,
		445	Lamprotornis_purpuroptera,
		446	Cosmopsarus_unicolor,
		447	Lamprotornis_mevesii,
		448	Lamprotornis_australis,
		449	Lamprotornis_nitens,
		450	Lamprotornis_chalybaeus,
		451	Cosmopsarus_regius,
		452	Lamprotornis_splendidus,
		453	Spreo_fischeri,
		454	Spreo_bicolor,
		455	Lamprotornis_pulcher,
		456	Lamprotornis_superbus,
		457	Lamprotornis_purpureiceps,
		458	Lamprotornis_corruscus,
		459	Saroglossa_spiloptera,
		460	Speculipastor_bicolor,
		461	Mino_anais,
		462	Gracula_religiosa,
		463	Aplonis_dichroa,
		464	Aplonis_opaca,
		465	Scissirostrum_dubium,
		466	Buphagus_erythrorhynchus,
		467	Buphagus_africanus,
		468	Cinclus_schulzi,
		469	Cinclus_pallasii,
		470	Cinclus_cinclus,
		471	Cinclus_mexicanus,
		472	Sialia_mexicana,
		473	Sialia_currucoides,
		474	Sialia_sialis,
		475	Myadestes_palmeri,
		476	Turdus_philomelos,
		477	Turdus_viscivorus,
		478	Turdus_merula,
		479	Turdus_iliacus,
		480	Turdus_helleri,
		481	Turdus_migratorius,
		482	Turdus_pilaris,
		483	Turdus_torquatus,
		484	Turdus_cardis,
		485	Turdus_albicollis,
		486	Turdus_grayi,
		487	Catharus_guttatus,
		488	Catharus_minimus,
		489	Catharus_fuscescens,
		490	Catharus_ustulatus,
		491	Hylocichla_mustelina,
		492	Zoothera_naevia,
		493	Bradornis_infuscatus,
		494	Bradornis_pallidus,
		495	Bradornis_microrhynchus,
		496	Bradornis_mariquensis,
		497	Muscicapa_epulata,
		498	Muscicapa_caerulescens,
		499	Muscicapa_comitata,
		500	Muscicapa_adusta,
		501	Muscicapa_striata,
		502	Muscicapa_cassini,
		503	Muscicapa_sethsmithi,
		504	Muscicapa_infuscata,
		505	Myioparus_plumbeus,
		506	Myioparus_griseigularis,
		507	Empidornis_semipartitus,
		508	Sigelus_silens,
		509	Namibornis_herero,
		510	Melaenornis_pammelaina,
		511	Melaenornis_edolioides,
		512	Erithacus_rubecula,
		513	Luscinia_svecica,
		514	Luscinia_megarhynchos,
		515	Luscinia_luscinia,
		516	Phoenicurus_phoenicurus,
		517	Phoenicurus_ochruros,
		518	Dioptrornis_fischeri,
		519	Saxicola_torquatus,
		520	Saxicola_rubetra,
		521	Myrmecocichla_aethiops,
		522	Oenanthe_oenanthe,
		523	Ficedula_semitorquata,
		524	Ficedula_hypoleuca,
		525	Ficedula_albicollis,
		526	Ficedula_parva,
		527	Ficedula_zanthopygia,
		528	Promerops_cafer,
		529	Promerops_gurneyi,
		530	Petronia_xanthocollis,
		531	Passer_domesticus,
		532	Passer_montanus,
		533	Passer_rutilans,
		534	Passer_griseus,
		535	Petronia_petronia,
		536	Montifringilla_nivalis,
		537	Coccothraustes_coccothraustes,
		538	Mycerobas_carnipes,
		539	Pyrrhula_pyrrhula,
		540	Pinicola_enucleator,
		541	Bucanetes_githagineus,
		542	Eremopsaltria_mongolicus,
		543	Paroreomyza_montana,
		544	Hemignathus_munroi,
		545	Hemignathus_virens,
		546	Pseudonestor_xanthophrys,
		547	Loxops_coccineus,
		548	Vestiaria_coccinea,
		549	Himatione_sanguinea,
		550	Telespiza_cantans,
		551	Telespiza_ultima,
		552	Loxioides_bailleui,
		553	Oreomystis_mana,
		554	Carpodacus_purpureus,
		555	Carpodacus_cassinii,
		556	Carpodacus_erythrinus,
		557	Carpodacus_mexicanus,
		558	Carpodacus_synoicus,
		559	Callacanthis_burtoni,
		560	Carpodacus_puniceus,
		561	Carpodacus_roseus,
		562	Carpodacus_rubicilla,
		563	Leucosticte_australis,
		564	Leucosticte_atrata,
		565	Leucosticte_tephrocotis,
		566	Carduelis_citrinella,
		567	Carduelis_carduelis,
		568	Serinus_striolatus,
		569	Serinus_burtoni,
		570	Serinus_albogularis,
		571	Serinus_sulphuratus,
		572	Serinus_flaviventris,
		573	Serinus_gularis,
		574	Serinus_leucopterus,
		575	Serinus_mozambicus,
		576	Serinus_citrinipectus,
		577	Serinus_atrogularis,
		578	Serinus_scotops,
		579	Serinus_totta,
		580	Serinus_flavivertex,
		581	Serinus_canicollis,
		582	Serinus_alario,
		583	Serinus_nigriceps,
		584	Serinus_pusillus,
		585	Serinus_mennelli,
		586	Serinus_serinus,
		587	Serinus_canaria,
		588	Serinus_tristriatus,
		589	Serinus_syriacus,
		590	Carduelis_cannabina,
		591	Carduelis_flavirostris,
		592	Carduelis_lawrencei,
		593	Carduelis_psaltria,
		594	Carduelis_tristis,
		595	Carduelis_spinus,
		596	Carduelis_pinus,
		597	Carduelis_hornemanni,
		598	Carduelis_flammea,
		599	Loxia_scotica,
		600	Loxia_curvirostra,
		601	Loxia_leucoptera,
		602	Carduelis_spinoides,
		603	Carduelis_chloris,
		604	Rhodopechys_obsoletus,
		605	Rhodopechys_sanguineus,
		606	Fringilla_coelebs,
		607	Fringilla_teydea,
		608	Fringilla_montifringilla,
		609	Calcarius_lapponicus,
		610	Calcarius_pictus,
		611	Calcarius_ornatus,
		612	Calcarius_mccownii,
		613	Plectrophenax_nivalis,
		614	Agelaius_phoeniceus,
		615	Agelaius_tricolor,
		616	Agelaius_assimilis,
		617	Agelaius_xanthomus,
		618	Agelaius_humeralis,
		619	Molothrus_aeneus,
		620	Molothrus_ater,
		621	Molothrus_rufoaxillaris,
		622	Euphagus_carolinus,
		623	Euphagus_cyanocephalus,
		624	Quiscalus_lugubris,
		625	Quiscalus_major,
		626	Quiscalus_mexicanus,
		627	Quiscalus_quiscula,
		628	Dives_dives,
		629	Agelasticus_thilius,
		630	Agelaioides_badius,
		631	Chrysomus_icterocephalus,
		632	Amblyramphus_holosericeus,
		633	Curaeus_curaeus,
		634	Nesopsar_nigerrimus,
		635	Icterus_gularis,
		636	Icterus_galbula,
		637	Icterus_pustulatus,
		638	Icterus_bullockii,
		639	Cacicus_solitarius,
		640	Cacicus_cela,
		641	Cacicus_uropygialis,
		642	Clypicterus_oseryi,
		643	Cacicus_haemorrhous,
		644	Cacicus_chrysopterus,
		645	Psarocolius_guatimozinus,
		646	Psarocolius_viridis,
		647	Psarocolius_bifasciatus,
		648	Psarocolius_angustifrons,
		649	Psarocolius_atrovirens,
		650	Psarocolius_wagleri,
		651	Sturnella_neglecta,
		652	Sturnella_magna,
		653	Sturnella_defilippii,
		654	Sturnella_superciliaris,
		655	Sturnella_loyca,
		656	Sturnella_bellicosa,
		657	Dolichonyx_oryzivorus,
		658	Xanthocephalus_xanthocephalus,
		659	Melophus_lathami,
		660	Miliaria_calandra,
		661	Emberiza_cia,
		662	Emberiza_cioides,
		663	Emberiza_hortulana,
		664	Emberiza_citrinella,
		665	Emberiza_cirlus,
		666	Emberiza_schoeniclus,
		667	Emberiza_elegans,
		668	Emberiza_flaviventris,
		669	Emberiza_cabanisi,
		670	Emberiza_capensis,
		671	Emberiza_striolata,
		672	Emberiza_tahapisi,
		673	Emberiza_impetuani,
		674	Chondestes_grammacus,
		675	Calamospiza_melanocorys,
		676	Pooecetes_gramineus,
		677	Amphispiza_belli,
		678	Ammodramus_caudacutus,
		679	Ammodramus_maritimus,
		680	Ammodramus_leconteii,
		681	Passerculus_sandwichensis,
		682	Ammodramus_henslowii,
		683	Ammodramus_bairdii,
		684	Melospiza_georgiana,
		685	Melospiza_lincolnii,
		686	Melospiza_melodia,
		687	Pipilo_chlorurus,
		688	Pipilo_maculatus,
		689	Pipilo_erythrophthalmus,
		690	Pezopetes_capitalis,
		691	Pipilo_fuscus,
		692	Pipilo_aberti,
		693	Junco_phaeonotus,
		694	Junco_hyemalis,
		695	Zonotrichia_capensis,
		696	Zonotrichia_querula,
		697	Zonotrichia_albicollis,
		698	Zonotrichia_leucophrys,
		699	Zonotrichia_atricapilla,
		700	Spizella_arborea,
		701	Passerella_iliaca,
		702	Amphispiza_bilineata,
		703	Aimophila_quinquestriata,
		704	Spizella_atrogularis,
		705	Spizella_pusilla,
		706	Spizella_breweri,
		707	Spizella_pallida,
		708	Spizella_passerina,
		709	Ammodramus_savannarum,
		710	Arremonops_rufivirgatus,
		711	Aimophila_carpalis,
		712	Aimophila_aestivalis,
		713	Aimophila_botterii,
		714	Aimophila_mystacalis,
		715	Aimophila_humeralis,
		716	Icteria_virens,
		717	Seiurus_aurocapilla,
		718	Vermivora_ruficapilla,
		719	Vermivora_peregrina,
		720	Vermivora_pinus,
		721	Vermivora_chrysoptera,
		722	Seiurus_noveboracensis,
		723	Seiurus_motacilla,
		724	Mniotilta_varia,
		725	Limnothlypis_swainsonii,
		726	Protonotaria_citrea,
		727	Oporornis_formosus,
		728	Oporornis_tolmiei,
		729	Oporornis_philadelphia,
		730	Geothlypis_trichas,
		731	Dendroica_magnolia,
		732	Dendroica_discolor,
		733	Dendroica_nigrescens,
		734	Dendroica_townsendi,
		735	Dendroica_virens,
		736	Dendroica_adelaidae,
		737	Dendroica_coronata,
		738	Dendroica_dominica,
		739	Dendroica_palmarum,
		740	Setophaga_ruticilla,
		741	Dendroica_caerulescens,
		742	Dendroica_pensylvanica,
		743	Dendroica_petechia,
		744	Dendroica_fusca,
		745	Dendroica_striata,
		746	Dendroica_castanea,
		747	Dendroica_tigrina,
		748	Dendroica_cerulea,
		749	Parula_americana,
		750	Wilsonia_citrina,
		751	Wilsonia_canadensis,
		752	Wilsonia_pusilla,
		753	Myioborus_pictus,
		754	Passerina_leclancherii,
		755	Passerina_ciris,
		756	Passerina_versicolor,
		757	Passerina_cyanea,
		758	Passerina_amoena,
		759	Passerina_caerulea,
		760	Spiza_americana,
		761	Piranga_ludoviciana,
		762	Piranga_olivacea,
		763	Piranga_rubra,
		764	Cardinalis_cardinalis,
		765	Pheucticus_ludovicianus,
		766	Pheucticus_melanocephalus,
		767	Ramphocelus_costaricensis,
		768	Volatinia_jacarina,
		769	Sporophila_minuta,
		770	Nesospiza_acunhae,
		771	Thraupis_episcopus,
		772	Geospiza_scandens,
		773	Geospiza_fuliginosa,
		774	Geospiza_conirostris,
		775	Geospiza_difficilis,
		776	Geospiza_magnirostris,
		777	Geospiza_fortis,
		778	Tiaris_olivaceus,
		779	Dendronanthus_indicus,
		780	Tmetothylacus_tenellus,
		781	Macronyx_sharpei,
		782	Macronyx_ameliae,
		783	Macronyx_capensis,
		784	Macronyx_fuellebornii,
		785	Macronyx_aurantiigula,
		786	Macronyx_croceus,
		787	Anthus_crenatus,
		788	Anthus_vaalensis,
		789	Anthus_novaeseelandiae,
		790	Anthus_melindae,
		791	Anthus_leucophrys,
		792	Anthus_lineiventris,
		793	Anthus_similis,
		794	Anthus_campestris,
		795	Anthus_chloris,
		796	Anthus_lutescens,
		797	Anthus_trivialis,
		798	Anthus_hoeschi,
		799	Anthus_spinoletta,
		800	Anthus_petrosus,
		801	Anthus_pratensis,
		802	Motacilla_aguimp,
		803	Motacilla_alba,
		804	Motacilla_citreola,
		805	Motacilla_flava,
		806	Motacilla_madaraspatensis,
		807	Motacilla_cinerea,
		808	Motacilla_grandis,
		809	Motacilla_capensis,
		810	Motacilla_clara,
		811	Amblyospiza_albifrons,
		812	Dinemellia_dinemelli,
		813	Histurgops_ruficaudus,
		814	Anaplectes_rubriceps,
		815	Malimbus_racheliae,
		816	Malimbus_ibadanensis,
		817	Malimbus_coronatus,
		818	Malimbus_scutatus,
		819	Malimbus_rubricollis,
		820	Malimbus_cassini,
		821	Malimbus_erythrogaster,
		822	Malimbus_malimbicus,
		823	Malimbus_nitens,
		824	Ploceus_philippinus,
		825	Ploceus_jacksoni,
		826	Ploceus_nigricollis,
		827	Ploceus_olivaceiceps,
		828	Ploceus_baglafecht,
		829	Ploceus_benghalensis,
		830	Ploceus_sanctithomae,
		831	Ploceus_vitellinus,
		832	Ploceus_tricolor,
		833	Ploceus_spekei,
		834	Ploceus_xanthopterus,
		835	Ploceus_melanogaster,
		836	Ploceus_intermedius,
		837	Ploceus_princeps,
		838	Ploceus_melanocephalus,
		839	Ploceus_taeniopterus,
		840	Ploceus_grandis,
		841	Ploceus_angolensis,
		842	Ploceus_cucullatus,
		843	Ploceus_alienus,
		844	Ploceus_galbula,
		845	Ploceus_luteolus,
		846	Ploceus_capensis,
		847	Ploceus_velatus,
		848	Ploceus_ocularis,
		849	Ploceus_heuglini,
		850	Ploceus_bicolor,
		851	Ploceus_pelzelni,
		852	Ploceus_bertrandi,
		853	Ploceus_xanthops,
		854	Ploceus_megarhynchus,
		855	Ploceus_nigerrimus,
		856	Ploceus_preussi,
		857	Ploceus_superciliosus,
		858	Quelea_quelea,
		859	Quelea_cardinalis,
		860	Foudia_madagascariensis,
		861	Foudia_flavicans,
		862	Foudia_eminentissima,
		863	Foudia_rubra,
		864	Foudia_sechellarum,
		865	Euplectes_franciscanus,
		866	Euplectes_gierowii,
		867	Euplectes_ardens,
		868	Euplectes_hordeaceus,
		869	Euplectes_orix,
		870	Euplectes_nigroventris,
		871	Euplectes_macroura,
		872	Euplectes_albonotatus,
		873	Euplectes_axillaris,
		874	Euplectes_hartlaubi,
		875	Euplectes_jacksoni,
		876	Euplectes_progne,
		877	Euplectes_capensis,
		878	Euplectes_aureus,
		879	Euplectes_afer,
		880	Bubalornis_albirostris,
		881	Pseudonigrita_arnaudi,
		882	Sporopipes_frontalis,
		883	Sporopipes_squamifrons,
		884	Plocepasser_mahali,
		885	Plocepasser_donaldsoni,
		886	Philetairus_socius,
		887	Lonchura_striata,
		888	Padda_oryzivora,
		889	Poephila_acuticauda,
		890	Taeniopygia_guttata,
		891	Lagonosticta_senegala,
		892	Vidua_chalybeata,
		893	Vidua_macroura,
		894	Vidua_paradisaea,
		895	Prunella_collaris,
		896	Prunella_modularis,
		897	Nectarinia_coccinigaster,
		898	Nectarinia_osea,
		899	Nectarinia_dussumieri
	;
	TREE * UNTITLED = [&R] (((1:38.24619583,(((((2:2.321098746,3:2.321098746):9.107829672,((((4:8.576507536,(5:3.457025213,6:3.457025213):5.119482323):1.275110906,(7:4.897927124,8:4.897927123):4.953691319):0.2366375616,9:10.088256):0.08237216894,10:10.17062817):1.258300245):8.44537125,11:19.87429967):2.297101921,(12:16.48114445,(13:1.231857823,14:1.231857823):15.24928663):5.690257139):3.412218539,15:…
END;
