# Supplementary material for: Polygyny is linked to accelerated birdsong evolution but not to larger song repertoires
Source: Nat Commun. 2019 Feb 21;10:884. doi: 10.1038/s41467-019-08621-3 (PMC6385279; doi:10.1038/s41467-019-08621-3)
Supplement: Supplementary file 9 — Supplementary Software 1 [file 41467_2019_8621_MOESM9_ESM.zip › Final Revision Code/MacOnly BayesTraits Code/samplematezillaHack92.nex]

#NEXUS
[R-package APE, Thu Jan 11 18:47:00 2018]
BEGIN TAXA;
	DIMENSIONS NTAX = 899;
	TAXLABELS
		Myiarchus_crinitus
		Myiarchus_cinerascens
		Tyrannus_tyrannus
		Pyrocephalus_rubinus
		Empidonax_virescens
		Empidonax_difficilis
		Empidonax_flaviventris
		Empidonax_minimus
		Empidonax_traillii
		Empidonax_alnorum
		Contopus_sordidulus
		Sayornis_nigricans
		Sayornis_phoebe
		Elaenia_chiriquensis
		Oxyruncus_cristatus
		Cercomacra_tyrannina
		Gymnopithys_leucaspis
		Conopophaga_lineata
		Xenops_minutus
		Thripadectes_rufobrunneus
		Automolus_ochrolaemus
		Automolus_rubiginosus
		Cinclodes_albiventris
		Cinclodes_fuscus
		Cinclodes_antarcticus
		Cinclodes_comechingonus
		Cinclodes_albidiventris
		Furnarius_rufus
		Leptasthenura_yanacensis
		Leptasthenura_striolata
		Synallaxis_zimmeri
		Synallaxis_brachyura
		Synallaxis_erythrothorax
		Cranioleuca_erythrops
		Pseudoseisura_lophotes
		Pseudoseisura_cristata
		Phacellodomus_striaticollis
		Phacellodomus_maculipectus
		Sclerurus_guatemalensis
		Sclerurus_caudacutus
		Scenopoeetes_dentirostris
		Prionodura_newtoniana
		Chlamydera_guttata
		Chlamydera_lauterbachi
		Chlamydera_maculata
		Chlamydera_cerviniventris
		Chlamydera_nuchalis
		Ptilonorhynchus_violaceus
		Ailuroedus_crassirostris
		Ailuroedus_melanotis
		Malurus_cyanocephalus
		Malurus_splendens
		Malurus_cyaneus
		Malurus_melanocephalus
		Malurus_pulcherrimus
		Malurus_leucopterus
		Malurus_lamberti
		Malurus_alboscapulatus
		Malurus_amabilis
		Malurus_elegans
		Malurus_coronatus
		Pardalotus_quadragintus
		Pardalotus_punctatus
		Pardalotus_striatus
		Manorina_melanocephala
		Acanthornis_magna
		Sericornis_frontalis
		Pycnoptilus_floccosus
		Gerygone_igata
		Pomatostomus_temporalis
		Orthonyx_spaldingii
		Notiomystis_cincta
		Lalage_tricolor
		Coracina_azurea
		Campephaga_quiscalina
		Campephaga_phoenicea
		Coracina_cinerea
		Malaconotus_blanchoti
		Tchagra_minutus
		Dryoscopus_cubla
		Laniarius_erythrogaster
		Platysteira_castanea
		Platysteira_chalybea
		Platysteira_concreta
		Platysteira_cyanea
		Platysteira_peltata
		Batis_occulta
		Tephrodornis_pondicerianus
		Prionops_retzii
		Tylas_eduardi
		Vanga_curvirostris
		Euryceros_prevostii
		Calicalicus_madagascariensis
		Gymnorhina_tibicen
		Pachycephala_pectoralis
		Manucodia_keraudrenii
		Manucodia_chalybatus
		Parotia_wahnesi
		Parotia_carolae
		Pteridophora_alberti
		Paradisaea_minor
		Cicinnurus_magnificus
		Epimachus_meyeri
		Epimachus_fastuosus
		Epimachus_albertisi
		Ptiloris_magnificus
		Lophorina_superba
		Terpsiphone_corvina
		Terpsiphone_rufiventer
		Terpsiphone_viridis
		Terpsiphone_rufocinerea
		Terpsiphone_atrochalybeia
		Terpsiphone_paradisi
		Terpsiphone_bedfordi
		Hypothymis_azurea
		Trochocercus_cyanomelas
		Trochocercus_nitens
		Chasiempis_sandwichensis
		Arses_telescophthalmus
		Grallina_cyanoleuca
		Rhipidura_leucophrys
		Lanius_somalicus
		Lanius_ludovicianus
		Lanius_excubitor
		Lanius_sphenocercus
		Lanius_gubernator
		Lanius_dorsalis
		Lanius_minor
		Lanius_senator
		Lanius_schach
		Lanius_bucephalus
		Lanius_collurio
		Lanius_vittatus
		Lanius_tigrinus
		Lanius_collaris
		Lanius_nubicus
		Calocitta_formosa
		Cyanocitta_cristata
		Aphelocoma_ultramarina
		Aphelocoma_californica
		Aphelocoma_insularis
		Aphelocoma_coerulescens
		Corvus_corone
		Corvus_brachyrhynchos
		Corvus_rhipidurus
		Corvus_monedula
		Pica_pica
		Pica_nuttalli
		Pica_hudsonia
		Perisoreus_infaustus
		Perisoreus_canadensis
		Pyrrhocorax_graculus
		Dicrurus_ludwigii
		Dicrurus_forficatus
		Dicrurus_adsimilis
		Mohoua_novaeseelandiae
		Mohoua_albicilla
		Mohoua_ochrocephala
		Psophodes_olivaceus
		Vireo_philadelphicus
		Vireo_altiloquus
		Vireo_flavoviridis
		Vireo_olivaceus
		Vireo_bellii
		Vireo_atricapilla
		Vireo_griseus
		Vireo_flavifrons
		Vireo_solitarius
		Vireo_vicinior
		Vireo_huttoni
		Cyclarhis_gujanensis
		Chaetops_frenatus
		Chaetops_aurantius
		Petroica_macrocephala
		Petroica_australis
		Petroica_goodenovii
		Melanodryas_cucullata
		Eopsaltria_australis
		Drymodes_brunneopygia
		Auriparus_flaviceps
		Anthoscopus_caroli
		Anthoscopus_minutus
		Remiz_pendulinus
		Parus_leucomelas
		Parus_rufonuchalis
		Parus_ater
		Parus_cinerascens
		Parus_lugubris
		Parus_carolinensis
		Parus_sclateri
		Parus_atricapillus
		Parus_rufescens
		Parus_hudsonicus
		Parus_cinctus
		Parus_montanus
		Baeolophus_inornatus
		Baeolophus_bicolor
		Baeolophus_atricristatus
		Baeolophus_wollweberi
		Parus_cristatus
		Parus_palustris
		Parus_major
		Parus_niger
		Parus_albiventris
		Parus_cyanus
		Parus_caeruleus
		Pseudopodoces_humilis
		Stenostira_scita
		Elminia_albicauda
		Elminia_nigromitrata
		Elminia_albonotata
		Elminia_albiventris
		Culicicapa_ceylonensis
		Cephalopyrus_flammiceps
		Acrocephalus_palustris
		Locustella_luscinioides
		Locustella_fluviatilis
		Locustella_naevia
		Cincloramphus_cruralis
		Bradypterus_sylvaticus
		Bradypterus_lopezi
		Bradypterus_barratti
		Bradypterus_cinnamomeus
		Bradypterus_graueri
		Bradypterus_baboecala
		Scotocerca_inquieta
		Acrocephalus_luscinius
		Acrocephalus_melanopogon
		Acrocephalus_schoenobaenus
		Acrocephalus_paludicola
		Acrocephalus_bistrigiceps
		Acrocephalus_dumetorum
		Acrocephalus_orinus
		Acrocephalus_baeticatus
		Acrocephalus_scirpaceus
		Acrocephalus_familiaris
		Acrocephalus_aequinoctialis
		Acrocephalus_stentoreus
		Acrocephalus_arundinaceus
		Acrocephalus_sechellensis
		Chloropeta_natalensis
		Hippolais_polyglotta
		Hippolais_icterina
		Hyliota_australis
		Hyliota_violacea
		Hyliota_flavigaster
		Turdoides_squamiceps
		Turdoides_altirostris
		Garrulax_morrisonianus
		Yuhina_brunneiceps
		Zosterops_lateralis
		Sylvia_nana
		Sylvia_sarda
		Sylvia_deserticola
		Sylvia_undata
		Sylvia_communis
		Sylvia_conspicillata
		Sylvia_mystacea
		Sylvia_melanocephala
		Sylvia_cantillans
		Sylvia_rueppelli
		Sylvia_melanothorax
		Sylvia_nisoria
		Sylvia_curruca
		Sylvia_leucomelaena
		Sylvia_hortensis
		Sylvia_buryi
		Sylvia_boehmi
		Sylvia_subcaerulea
		Sylvia_atricapilla
		Sylvia_borin
		Chamaea_fasciata
		Paradoxornis_webbianus
		Hypergerus_atriceps
		Cisticola_ayresii
		Cisticola_anonymus
		Cisticola_cinereolus
		Cisticola_tinniens
		Cisticola_exilis
		Cisticola_juncidis
		Cisticola_brunnescens
		Cisticola_robustus
		Prinia_gracilis
		Camaroptera_brachyura
		Camaroptera_superciliaris
		Eremomela_icteropygialis
		Apalis_thoracica
		Andropadus_importunus
		Chlorocichla_flaviventris
		Andropadus_nigriceps
		Andropadus_milanjensis
		Bleda_notatus
		Bleda_syndactylus
		Andropadus_gracilis
		Criniger_calurus
		Phyllastrephus_terrestris
		Phyllastrephus_cabanisi
		Phyllastrephus_fischeri
		Phyllastrephus_flavostriatus
		Phyllastrephus_debilis
		Phyllastrephus_icterinus
		Alophoixus_finschii
		Hypsipetes_olivaceus
		Ixos_amaurotis
		Pycnonotus_xanthopygos
		Pycnonotus_capensis
		Pycnonotus_barbatus
		Pycnonotus_nigricans
		Pycnonotus_sinensis
		Progne_subis
		Tachycineta_albilinea
		Tachycineta_bicolor
		Tachycineta_thalassina
		Riparia_riparia
		Hirundo_ariel
		Petrochelidon_fulva
		Petrochelidon_pyrrhonota
		Hirundo_semirufa
		Hirundo_rustica
		Delichon_urbicum
		Cettia_fortipes
		Cettia_cetti
		Phylloscopus_humei
		Phylloscopus_sibilatrix
		Phylloscopus_bonelli
		Phylloscopus_collybita
		Phylloscopus_sindianus
		Phylloscopus_trochilus
		Phylloscopus_fuscatus
		Phylloscopus_nitidus
		Phylloscopus_umbrovirens
		Phylloscopus_ruficapilla
		Psaltriparus_minimus
		Pholidornis_rushiae
		Sylvietta_rufescens
		Sylvietta_whytii
		Sylvietta_virens
		Sylvietta_brachyura
		Sylvietta_denti
		Melocichla_mentalis
		Sphenoeacus_afer
		Bradypterus_victorini
		Nicator_gularis
		Nicator_chloris
		Panurus_biarmicus
		Certhilauda_chuana
		Certhilauda_subcoronata
		Certhilauda_erythrochlamys
		Certhilauda_barlowi
		Certhilauda_burra
		Certhilauda_albescens
		Mirafra_poecilosterna
		Mirafra_hova
		Mirafra_africanoides
		Mirafra_hypermetra
		Mirafra_gilletti
		Mirafra_africana
		Mirafra_sabota
		Galerida_modesta
		Galerida_cristata
		Galerida_theklae
		Galerida_magnirostris
		Alauda_arvensis
		Alauda_razae
		Lullula_arborea
		Eremalauda_starki
		Spizocorys_fringillaris
		Spizocorys_conirostris
		Melanocorypha_calandra
		Eremophila_alpestris
		Calandrella_somalica
		Calandrella_cinerea
		Heteromirafra_ruddi
		Ammomanes_deserti
		Eremopterix_verticalis
		Eremopterix_leucotis
		Eremopterix_leucopareia
		Eremopterix_australis
		Eremopterix_nigriceps
		Regulus_ignicapilla
		Regulus_regulus
		Bombycilla_garrulus
		Bombycilla_cedrorum
		Phainopepla_nitens
		Catherpes_mexicanus
		Salpinctes_obsoletus
		Campylorhynchus_nuchalis
		Campylorhynchus_brunneicapillus
		Campylorhynchus_griseus
		Troglodytes_cobbi
		Troglodytes_aedon
		Troglodytes_troglodytes
		Cistothorus_meridae
		Cistothorus_palustris
		Cistothorus_platensis
		Thryothorus_leucotis
		Thryothorus_sinaloa
		Thryothorus_rufalbus
		Thryothorus_felix
		Thryomanes_bewickii
		Thryothorus_ludovicianus
		Polioptila_dumicola
		Certhia_familiaris
		Certhia_brachydactyla
		Sitta_europaea
		Sitta_carolinensis
		Dumetella_carolinensis
		Toxostoma_curvirostre
		Toxostoma_rufum
		Toxostoma_longirostre
		Toxostoma_bendirei
		Toxostoma_lecontei
		Toxostoma_crissale
		Oreoscoptes_montanus
		Mimus_parvulus
		Mimus_gundlachii
		Mimus_polyglottos
		Mimus_gilvus
		Mimus_longicaudatus
		Mimus_patagonicus
		Mimus_thenca
		Onychognathus_morio
		Onychognathus_salvadorii
		Onychognathus_albirostris
		Onychognathus_tristramii
		Onychognathus_walleri
		Onychognathus_nabouroup
		Onychognathus_tenuirostris
		Speculipastor_bicolor
		Saroglossa_spiloptera
		Lamprotornis_purpureiceps
		Lamprotornis_corruscus
		Lamprotornis_australis
		Cosmopsarus_unicolor
		Lamprotornis_mevesii
		Lamprotornis_caudatus
		Lamprotornis_purpuroptera
		Lamprotornis_nitens
		Lamprotornis_chalybaeus
		Cosmopsarus_regius
		Lamprotornis_splendidus
		Lamprotornis_superbus
		Lamprotornis_pulcher
		Spreo_fischeri
		Spreo_bicolor
		Cinnyricinclus_leucogaster
		Creatophora_cinerea
		Sturnus_roseus
		Acridotheres_ginginianus
		Acridotheres_tristis
		Acridotheres_cristatellus
		Acridotheres_fuscus
		Leucopsar_rothschildi
		Sturnus_malabaricus
		Sturnus_pagodarum
		Sturnus_philippensis
		Sturnus_sturninus
		Sturnus_contra
		Sturnus_unicolor
		Sturnus_vulgaris
		Mino_anais
		Gracula_religiosa
		Aplonis_opaca
		Aplonis_dichroa
		Scissirostrum_dubium
		Buphagus_erythrorhynchus
		Buphagus_africanus
		Cinclus_mexicanus
		Cinclus_cinclus
		Cinclus_pallasii
		Cinclus_schulzi
		Sialia_sialis
		Sialia_currucoides
		Sialia_mexicana
		Myadestes_palmeri
		Hylocichla_mustelina
		Catharus_guttatus
		Catharus_minimus
		Catharus_fuscescens
		Catharus_ustulatus
		Zoothera_naevia
		Turdus_viscivorus
		Turdus_philomelos
		Turdus_cardis
		Turdus_pilaris
		Turdus_torquatus
		Turdus_migratorius
		Turdus_albicollis
		Turdus_grayi
		Turdus_helleri
		Turdus_iliacus
		Turdus_merula
		Melaenornis_pammelaina
		Melaenornis_edolioides
		Sigelus_silens
		Empidornis_semipartitus
		Myioparus_plumbeus
		Myioparus_griseigularis
		Namibornis_herero
		Bradornis_infuscatus
		Bradornis_pallidus
		Bradornis_mariquensis
		Bradornis_microrhynchus
		Muscicapa_sethsmithi
		Muscicapa_striata
		Muscicapa_cassini
		Muscicapa_adusta
		Muscicapa_epulata
		Muscicapa_comitata
		Muscicapa_infuscata
		Muscicapa_caerulescens
		Phoenicurus_phoenicurus
		Phoenicurus_ochruros
		Myrmecocichla_aethiops
		Oenanthe_oenanthe
		Saxicola_rubetra
		Saxicola_torquatus
		Ficedula_hypoleuca
		Ficedula_albicollis
		Ficedula_semitorquata
		Ficedula_parva
		Ficedula_zanthopygia
		Luscinia_svecica
		Luscinia_megarhynchos
		Dioptrornis_fischeri
		Luscinia_luscinia
		Erithacus_rubecula
		Promerops_gurneyi
		Promerops_cafer
		Nectarinia_coccinigaster
		Nectarinia_osea
		Nectarinia_dussumieri
		Amblyospiza_albifrons
		Sporopipes_frontalis
		Sporopipes_squamifrons
		Plocepasser_donaldsoni
		Plocepasser_mahali
		Anaplectes_rubriceps
		Philetairus_socius
		Dinemellia_dinemelli
		Pseudonigrita_arnaudi
		Bubalornis_albirostris
		Histurgops_ruficaudus
		Quelea_quelea
		Quelea_cardinalis
		Foudia_rubra
		Foudia_eminentissima
		Foudia_madagascariensis
		Foudia_sechellarum
		Foudia_flavicans
		Euplectes_gierowii
		Euplectes_franciscanus
		Euplectes_nigroventris
		Euplectes_orix
		Euplectes_hordeaceus
		Euplectes_ardens
		Euplectes_hartlaubi
		Euplectes_jacksoni
		Euplectes_progne
		Euplectes_macroura
		Euplectes_axillaris
		Euplectes_albonotatus
		Euplectes_capensis
		Euplectes_aureus
		Euplectes_afer
		Malimbus_ibadanensis
		Malimbus_scutatus
		Malimbus_rubricollis
		Malimbus_nitens
		Malimbus_cassini
		Malimbus_malimbicus
		Malimbus_erythrogaster
		Malimbus_coronatus
		Malimbus_racheliae
		Ploceus_bicolor
		Ploceus_melanogaster
		Ploceus_intermedius
		Ploceus_melanocephalus
		Ploceus_taeniopterus
		Ploceus_cucullatus
		Ploceus_princeps
		Ploceus_velatus
		Ploceus_ocularis
		Ploceus_capensis
		Ploceus_jacksoni
		Ploceus_sanctithomae
		Ploceus_preussi
		Ploceus_luteolus
		Ploceus_baglafecht
		Ploceus_spekei
		Ploceus_xanthops
		Ploceus_vitellinus
		Ploceus_nigerrimus
		Ploceus_superciliosus
		Ploceus_benghalensis
		Ploceus_olivaceiceps
		Ploceus_tricolor
		Ploceus_alienus
		Ploceus_grandis
		Ploceus_megarhynchus
		Ploceus_nigricollis
		Ploceus_xanthopterus
		Ploceus_angolensis
		Ploceus_philippinus
		Ploceus_pelzelni
		Ploceus_heuglini
		Ploceus_galbula
		Ploceus_bertrandi
		Lagonosticta_senegala
		Poephila_acuticauda
		Taeniopygia_guttata
		Padda_oryzivora
		Lonchura_striata
		Vidua_paradisaea
		Vidua_macroura
		Vidua_chalybeata
		Prunella_modularis
		Prunella_collaris
		Petronia_xanthocollis
		Passer_griseus
		Passer_rutilans
		Passer_domesticus
		Passer_montanus
		Petronia_petronia
		Montifringilla_nivalis
		Mycerobas_carnipes
		Coccothraustes_coccothraustes
		Pyrrhula_pyrrhula
		Pinicola_enucleator
		Carpodacus_rubicilla
		Carpodacus_roseus
		Carpodacus_synoicus
		Carpodacus_puniceus
		Leucosticte_tephrocotis
		Leucosticte_atrata
		Leucosticte_australis
		Callacanthis_burtoni
		Carpodacus_erythrinus
		Carpodacus_mexicanus
		Carpodacus_purpureus
		Carpodacus_cassinii
		Eremopsaltria_mongolicus
		Bucanetes_githagineus
		Rhodopechys_obsoletus
		Rhodopechys_sanguineus
		Carduelis_chloris
		Carduelis_spinoides
		Serinus_serinus
		Serinus_alario
		Serinus_canicollis
		Serinus_flavivertex
		Serinus_pusillus
		Serinus_mennelli
		Serinus_canaria
		Serinus_burtoni
		Serinus_nigriceps
		Serinus_tristriatus
		Serinus_totta
		Serinus_striolatus
		Serinus_gularis
		Serinus_albogularis
		Serinus_syriacus
		Serinus_leucopterus
		Serinus_sulphuratus
		Serinus_flaviventris
		Serinus_scotops
		Serinus_atrogularis
		Serinus_citrinipectus
		Serinus_mozambicus
		Carduelis_cannabina
		Carduelis_flavirostris
		Carduelis_spinus
		Carduelis_pinus
		Carduelis_tristis
		Carduelis_psaltria
		Carduelis_lawrencei
		Loxia_leucoptera
		Loxia_curvirostra
		Loxia_scotica
		Carduelis_hornemanni
		Carduelis_flammea
		Carduelis_citrinella
		Carduelis_carduelis
		Paroreomyza_montana
		Oreomystis_mana
		Vestiaria_coccinea
		Himatione_sanguinea
		Hemignathus_virens
		Hemignathus_munroi
		Pseudonestor_xanthophrys
		Loxops_coccineus
		Loxioides_bailleui
		Telespiza_cantans
		Telespiza_ultima
		Fringilla_teydea
		Fringilla_coelebs
		Fringilla_montifringilla
		Calcarius_mccownii
		Calcarius_ornatus
		Calcarius_pictus
		Calcarius_lapponicus
		Plectrophenax_nivalis
		Icterus_gularis
		Icterus_galbula
		Icterus_pustulatus
		Icterus_bullockii
		Chrysomus_icterocephalus
		Agelaioides_badius
		Agelasticus_thilius
		Amblyramphus_holosericeus
		Curaeus_curaeus
		Nesopsar_nigerrimus
		Dives_dives
		Molothrus_rufoaxillaris
		Molothrus_ater
		Molothrus_aeneus
		Agelaius_humeralis
		Agelaius_xanthomus
		Agelaius_phoeniceus
		Agelaius_tricolor
		Agelaius_assimilis
		Euphagus_carolinus
		Euphagus_cyanocephalus
		Quiscalus_mexicanus
		Quiscalus_major
		Quiscalus_lugubris
		Quiscalus_quiscula
		Cacicus_chrysopterus
		Cacicus_uropygialis
		Cacicus_cela
		Clypicterus_oseryi
		Cacicus_haemorrhous
		Cacicus_solitarius
		Psarocolius_guatimozinus
		Psarocolius_viridis
		Psarocolius_bifasciatus
		Psarocolius_angustifrons
		Psarocolius_atrovirens
		Psarocolius_wagleri
		Sturnella_superciliaris
		Sturnella_loyca
		Sturnella_defilippii
		Sturnella_magna
		Sturnella_neglecta
		Sturnella_bellicosa
		Dolichonyx_oryzivorus
		Xanthocephalus_xanthocephalus
		Icteria_virens
		Seiurus_aurocapilla
		Oporornis_formosus
		Oporornis_tolmiei
		Oporornis_philadelphia
		Geothlypis_trichas
		Limnothlypis_swainsonii
		Protonotaria_citrea
		Vermivora_peregrina
		Vermivora_ruficapilla
		Vermivora_pinus
		Vermivora_chrysoptera
		Seiurus_noveboracensis
		Seiurus_motacilla
		Mniotilta_varia
		Dendroica_striata
		Dendroica_castanea
		Dendroica_pensylvanica
		Dendroica_petechia
		Dendroica_fusca
		Dendroica_tigrina
		Parula_americana
		Dendroica_cerulea
		Dendroica_discolor
		Dendroica_adelaidae
		Dendroica_nigrescens
		Dendroica_townsendi
		Dendroica_virens
		Dendroica_palmarum
		Dendroica_coronata
		Dendroica_dominica
		Setophaga_ruticilla
		Dendroica_caerulescens
		Dendroica_magnolia
		Wilsonia_citrina
		Wilsonia_pusilla
		Wilsonia_canadensis
		Myioborus_pictus
		Melophus_lathami
		Miliaria_calandra
		Emberiza_hortulana
		Emberiza_citrinella
		Emberiza_cirlus
		Emberiza_cia
		Emberiza_cioides
		Emberiza_schoeniclus
		Emberiza_elegans
		Emberiza_flaviventris
		Emberiza_cabanisi
		Emberiza_capensis
		Emberiza_impetuani
		Emberiza_striolata
		Emberiza_tahapisi
		Passerculus_sandwichensis
		Ammodramus_bairdii
		Ammodramus_henslowii
		Melospiza_georgiana
		Melospiza_lincolnii
		Melospiza_melodia
		Pooecetes_gramineus
		Amphispiza_belli
		Ammodramus_caudacutus
		Ammodramus_maritimus
		Ammodramus_leconteii
		Pipilo_maculatus
		Pipilo_erythrophthalmus
		Pipilo_chlorurus
		Pipilo_fuscus
		Pipilo_aberti
		Pezopetes_capitalis
		Junco_hyemalis
		Junco_phaeonotus
		Zonotrichia_capensis
		Zonotrichia_leucophrys
		Zonotrichia_atricapilla
		Zonotrichia_albicollis
		Zonotrichia_querula
		Passerella_iliaca
		Spizella_arborea
		Amphispiza_bilineata
		Aimophila_quinquestriata
		Spizella_atrogularis
		Spizella_pallida
		Spizella_passerina
		Spizella_pusilla
		Spizella_breweri
		Aimophila_aestivalis
		Aimophila_botterii
		Aimophila_mystacalis
		Aimophila_humeralis
		Aimophila_carpalis
		Ammodramus_savannarum
		Arremonops_rufivirgatus
		Calamospiza_melanocorys
		Chondestes_grammacus
		Pheucticus_ludovicianus
		Pheucticus_melanocephalus
		Passerina_amoena
		Passerina_caerulea
		Passerina_ciris
		Passerina_versicolor
		Passerina_leclancherii
		Passerina_cyanea
		Spiza_americana
		Piranga_olivacea
		Piranga_ludoviciana
		Piranga_rubra
		Cardinalis_cardinalis
		Nesospiza_acunhae
		Thraupis_episcopus
		Geospiza_fuliginosa
		Geospiza_conirostris
		Geospiza_scandens
		Geospiza_difficilis
		Geospiza_magnirostris
		Geospiza_fortis
		Tiaris_olivaceus
		Sporophila_minuta
		Volatinia_jacarina
		Ramphocelus_costaricensis
		Anthus_pratensis
		Anthus_spinoletta
		Anthus_petrosus
		Anthus_hoeschi
		Anthus_vaalensis
		Anthus_trivialis
		Anthus_leucophrys
		Anthus_chloris
		Anthus_lutescens
		Anthus_similis
		Anthus_campestris
		Anthus_novaeseelandiae
		Anthus_lineiventris
		Anthus_crenatus
		Anthus_melindae
		Macronyx_capensis
		Macronyx_ameliae
		Macronyx_croceus
		Macronyx_sharpei
		Macronyx_fuellebornii
		Macronyx_aurantiigula
		Motacilla_aguimp
		Motacilla_citreola
		Motacilla_flava
		Motacilla_grandis
		Motacilla_alba
		Motacilla_madaraspatensis
		Motacilla_cinerea
		Motacilla_clara
		Motacilla_capensis
		Tmetothylacus_tenellus
		Dendronanthus_indicus
	;
END;
BEGIN TREES;
	TRANSLATE
		1	Myiarchus_crinitus,
		2	Myiarchus_cinerascens,
		3	Tyrannus_tyrannus,
		4	Pyrocephalus_rubinus,
		5	Empidonax_virescens,
		6	Empidonax_difficilis,
		7	Empidonax_flaviventris,
		8	Empidonax_minimus,
		9	Empidonax_traillii,
		10	Empidonax_alnorum,
		11	Contopus_sordidulus,
		12	Sayornis_nigricans,
		13	Sayornis_phoebe,
		14	Elaenia_chiriquensis,
		15	Oxyruncus_cristatus,
		16	Cercomacra_tyrannina,
		17	Gymnopithys_leucaspis,
		18	Conopophaga_lineata,
		19	Xenops_minutus,
		20	Thripadectes_rufobrunneus,
		21	Automolus_ochrolaemus,
		22	Automolus_rubiginosus,
		23	Cinclodes_albiventris,
		24	Cinclodes_fuscus,
		25	Cinclodes_antarcticus,
		26	Cinclodes_comechingonus,
		27	Cinclodes_albidiventris,
		28	Furnarius_rufus,
		29	Leptasthenura_yanacensis,
		30	Leptasthenura_striolata,
		31	Synallaxis_zimmeri,
		32	Synallaxis_brachyura,
		33	Synallaxis_erythrothorax,
		34	Cranioleuca_erythrops,
		35	Pseudoseisura_lophotes,
		36	Pseudoseisura_cristata,
		37	Phacellodomus_striaticollis,
		38	Phacellodomus_maculipectus,
		39	Sclerurus_guatemalensis,
		40	Sclerurus_caudacutus,
		41	Scenopoeetes_dentirostris,
		42	Prionodura_newtoniana,
		43	Chlamydera_guttata,
		44	Chlamydera_lauterbachi,
		45	Chlamydera_maculata,
		46	Chlamydera_cerviniventris,
		47	Chlamydera_nuchalis,
		48	Ptilonorhynchus_violaceus,
		49	Ailuroedus_crassirostris,
		50	Ailuroedus_melanotis,
		51	Malurus_cyanocephalus,
		52	Malurus_splendens,
		53	Malurus_cyaneus,
		54	Malurus_melanocephalus,
		55	Malurus_pulcherrimus,
		56	Malurus_leucopterus,
		57	Malurus_lamberti,
		58	Malurus_alboscapulatus,
		59	Malurus_amabilis,
		60	Malurus_elegans,
		61	Malurus_coronatus,
		62	Pardalotus_quadragintus,
		63	Pardalotus_punctatus,
		64	Pardalotus_striatus,
		65	Manorina_melanocephala,
		66	Acanthornis_magna,
		67	Sericornis_frontalis,
		68	Pycnoptilus_floccosus,
		69	Gerygone_igata,
		70	Pomatostomus_temporalis,
		71	Orthonyx_spaldingii,
		72	Notiomystis_cincta,
		73	Lalage_tricolor,
		74	Coracina_azurea,
		75	Campephaga_quiscalina,
		76	Campephaga_phoenicea,
		77	Coracina_cinerea,
		78	Malaconotus_blanchoti,
		79	Tchagra_minutus,
		80	Dryoscopus_cubla,
		81	Laniarius_erythrogaster,
		82	Platysteira_castanea,
		83	Platysteira_chalybea,
		84	Platysteira_concreta,
		85	Platysteira_cyanea,
		86	Platysteira_peltata,
		87	Batis_occulta,
		88	Tephrodornis_pondicerianus,
		89	Prionops_retzii,
		90	Tylas_eduardi,
		91	Vanga_curvirostris,
		92	Euryceros_prevostii,
		93	Calicalicus_madagascariensis,
		94	Gymnorhina_tibicen,
		95	Pachycephala_pectoralis,
		96	Manucodia_keraudrenii,
		97	Manucodia_chalybatus,
		98	Parotia_wahnesi,
		99	Parotia_carolae,
		100	Pteridophora_alberti,
		101	Paradisaea_minor,
		102	Cicinnurus_magnificus,
		103	Epimachus_meyeri,
		104	Epimachus_fastuosus,
		105	Epimachus_albertisi,
		106	Ptiloris_magnificus,
		107	Lophorina_superba,
		108	Terpsiphone_corvina,
		109	Terpsiphone_rufiventer,
		110	Terpsiphone_viridis,
		111	Terpsiphone_rufocinerea,
		112	Terpsiphone_atrochalybeia,
		113	Terpsiphone_paradisi,
		114	Terpsiphone_bedfordi,
		115	Hypothymis_azurea,
		116	Trochocercus_cyanomelas,
		117	Trochocercus_nitens,
		118	Chasiempis_sandwichensis,
		119	Arses_telescophthalmus,
		120	Grallina_cyanoleuca,
		121	Rhipidura_leucophrys,
		122	Lanius_somalicus,
		123	Lanius_ludovicianus,
		124	Lanius_excubitor,
		125	Lanius_sphenocercus,
		126	Lanius_gubernator,
		127	Lanius_dorsalis,
		128	Lanius_minor,
		129	Lanius_senator,
		130	Lanius_schach,
		131	Lanius_bucephalus,
		132	Lanius_collurio,
		133	Lanius_vittatus,
		134	Lanius_tigrinus,
		135	Lanius_collaris,
		136	Lanius_nubicus,
		137	Calocitta_formosa,
		138	Cyanocitta_cristata,
		139	Aphelocoma_ultramarina,
		140	Aphelocoma_californica,
		141	Aphelocoma_insularis,
		142	Aphelocoma_coerulescens,
		143	Corvus_corone,
		144	Corvus_brachyrhynchos,
		145	Corvus_rhipidurus,
		146	Corvus_monedula,
		147	Pica_pica,
		148	Pica_nuttalli,
		149	Pica_hudsonia,
		150	Perisoreus_infaustus,
		151	Perisoreus_canadensis,
		152	Pyrrhocorax_graculus,
		153	Dicrurus_ludwigii,
		154	Dicrurus_forficatus,
		155	Dicrurus_adsimilis,
		156	Mohoua_novaeseelandiae,
		157	Mohoua_albicilla,
		158	Mohoua_ochrocephala,
		159	Psophodes_olivaceus,
		160	Vireo_philadelphicus,
		161	Vireo_altiloquus,
		162	Vireo_flavoviridis,
		163	Vireo_olivaceus,
		164	Vireo_bellii,
		165	Vireo_atricapilla,
		166	Vireo_griseus,
		167	Vireo_flavifrons,
		168	Vireo_solitarius,
		169	Vireo_vicinior,
		170	Vireo_huttoni,
		171	Cyclarhis_gujanensis,
		172	Chaetops_frenatus,
		173	Chaetops_aurantius,
		174	Petroica_macrocephala,
		175	Petroica_australis,
		176	Petroica_goodenovii,
		177	Melanodryas_cucullata,
		178	Eopsaltria_australis,
		179	Drymodes_brunneopygia,
		180	Auriparus_flaviceps,
		181	Anthoscopus_caroli,
		182	Anthoscopus_minutus,
		183	Remiz_pendulinus,
		184	Parus_leucomelas,
		185	Parus_rufonuchalis,
		186	Parus_ater,
		187	Parus_cinerascens,
		188	Parus_lugubris,
		189	Parus_carolinensis,
		190	Parus_sclateri,
		191	Parus_atricapillus,
		192	Parus_rufescens,
		193	Parus_hudsonicus,
		194	Parus_cinctus,
		195	Parus_montanus,
		196	Baeolophus_inornatus,
		197	Baeolophus_bicolor,
		198	Baeolophus_atricristatus,
		199	Baeolophus_wollweberi,
		200	Parus_cristatus,
		201	Parus_palustris,
		202	Parus_major,
		203	Parus_niger,
		204	Parus_albiventris,
		205	Parus_cyanus,
		206	Parus_caeruleus,
		207	Pseudopodoces_humilis,
		208	Stenostira_scita,
		209	Elminia_albicauda,
		210	Elminia_nigromitrata,
		211	Elminia_albonotata,
		212	Elminia_albiventris,
		213	Culicicapa_ceylonensis,
		214	Cephalopyrus_flammiceps,
		215	Acrocephalus_palustris,
		216	Locustella_luscinioides,
		217	Locustella_fluviatilis,
		218	Locustella_naevia,
		219	Cincloramphus_cruralis,
		220	Bradypterus_sylvaticus,
		221	Bradypterus_lopezi,
		222	Bradypterus_barratti,
		223	Bradypterus_cinnamomeus,
		224	Bradypterus_graueri,
		225	Bradypterus_baboecala,
		226	Scotocerca_inquieta,
		227	Acrocephalus_luscinius,
		228	Acrocephalus_melanopogon,
		229	Acrocephalus_schoenobaenus,
		230	Acrocephalus_paludicola,
		231	Acrocephalus_bistrigiceps,
		232	Acrocephalus_dumetorum,
		233	Acrocephalus_orinus,
		234	Acrocephalus_baeticatus,
		235	Acrocephalus_scirpaceus,
		236	Acrocephalus_familiaris,
		237	Acrocephalus_aequinoctialis,
		238	Acrocephalus_stentoreus,
		239	Acrocephalus_arundinaceus,
		240	Acrocephalus_sechellensis,
		241	Chloropeta_natalensis,
		242	Hippolais_polyglotta,
		243	Hippolais_icterina,
		244	Hyliota_australis,
		245	Hyliota_violacea,
		246	Hyliota_flavigaster,
		247	Turdoides_squamiceps,
		248	Turdoides_altirostris,
		249	Garrulax_morrisonianus,
		250	Yuhina_brunneiceps,
		251	Zosterops_lateralis,
		252	Sylvia_nana,
		253	Sylvia_sarda,
		254	Sylvia_deserticola,
		255	Sylvia_undata,
		256	Sylvia_communis,
		257	Sylvia_conspicillata,
		258	Sylvia_mystacea,
		259	Sylvia_melanocephala,
		260	Sylvia_cantillans,
		261	Sylvia_rueppelli,
		262	Sylvia_melanothorax,
		263	Sylvia_nisoria,
		264	Sylvia_curruca,
		265	Sylvia_leucomelaena,
		266	Sylvia_hortensis,
		267	Sylvia_buryi,
		268	Sylvia_boehmi,
		269	Sylvia_subcaerulea,
		270	Sylvia_atricapilla,
		271	Sylvia_borin,
		272	Chamaea_fasciata,
		273	Paradoxornis_webbianus,
		274	Hypergerus_atriceps,
		275	Cisticola_ayresii,
		276	Cisticola_anonymus,
		277	Cisticola_cinereolus,
		278	Cisticola_tinniens,
		279	Cisticola_exilis,
		280	Cisticola_juncidis,
		281	Cisticola_brunnescens,
		282	Cisticola_robustus,
		283	Prinia_gracilis,
		284	Camaroptera_brachyura,
		285	Camaroptera_superciliaris,
		286	Eremomela_icteropygialis,
		287	Apalis_thoracica,
		288	Andropadus_importunus,
		289	Chlorocichla_flaviventris,
		290	Andropadus_nigriceps,
		291	Andropadus_milanjensis,
		292	Bleda_notatus,
		293	Bleda_syndactylus,
		294	Andropadus_gracilis,
		295	Criniger_calurus,
		296	Phyllastrephus_terrestris,
		297	Phyllastrephus_cabanisi,
		298	Phyllastrephus_fischeri,
		299	Phyllastrephus_flavostriatus,
		300	Phyllastrephus_debilis,
		301	Phyllastrephus_icterinus,
		302	Alophoixus_finschii,
		303	Hypsipetes_olivaceus,
		304	Ixos_amaurotis,
		305	Pycnonotus_xanthopygos,
		306	Pycnonotus_capensis,
		307	Pycnonotus_barbatus,
		308	Pycnonotus_nigricans,
		309	Pycnonotus_sinensis,
		310	Progne_subis,
		311	Tachycineta_albilinea,
		312	Tachycineta_bicolor,
		313	Tachycineta_thalassina,
		314	Riparia_riparia,
		315	Hirundo_ariel,
		316	Petrochelidon_fulva,
		317	Petrochelidon_pyrrhonota,
		318	Hirundo_semirufa,
		319	Hirundo_rustica,
		320	Delichon_urbicum,
		321	Cettia_fortipes,
		322	Cettia_cetti,
		323	Phylloscopus_humei,
		324	Phylloscopus_sibilatrix,
		325	Phylloscopus_bonelli,
		326	Phylloscopus_collybita,
		327	Phylloscopus_sindianus,
		328	Phylloscopus_trochilus,
		329	Phylloscopus_fuscatus,
		330	Phylloscopus_nitidus,
		331	Phylloscopus_umbrovirens,
		332	Phylloscopus_ruficapilla,
		333	Psaltriparus_minimus,
		334	Pholidornis_rushiae,
		335	Sylvietta_rufescens,
		336	Sylvietta_whytii,
		337	Sylvietta_virens,
		338	Sylvietta_brachyura,
		339	Sylvietta_denti,
		340	Melocichla_mentalis,
		341	Sphenoeacus_afer,
		342	Bradypterus_victorini,
		343	Nicator_gularis,
		344	Nicator_chloris,
		345	Panurus_biarmicus,
		346	Certhilauda_chuana,
		347	Certhilauda_subcoronata,
		348	Certhilauda_erythrochlamys,
		349	Certhilauda_barlowi,
		350	Certhilauda_burra,
		351	Certhilauda_albescens,
		352	Mirafra_poecilosterna,
		353	Mirafra_hova,
		354	Mirafra_africanoides,
		355	Mirafra_hypermetra,
		356	Mirafra_gilletti,
		357	Mirafra_africana,
		358	Mirafra_sabota,
		359	Galerida_modesta,
		360	Galerida_cristata,
		361	Galerida_theklae,
		362	Galerida_magnirostris,
		363	Alauda_arvensis,
		364	Alauda_razae,
		365	Lullula_arborea,
		366	Eremalauda_starki,
		367	Spizocorys_fringillaris,
		368	Spizocorys_conirostris,
		369	Melanocorypha_calandra,
		370	Eremophila_alpestris,
		371	Calandrella_somalica,
		372	Calandrella_cinerea,
		373	Heteromirafra_ruddi,
		374	Ammomanes_deserti,
		375	Eremopterix_verticalis,
		376	Eremopterix_leucotis,
		377	Eremopterix_leucopareia,
		378	Eremopterix_australis,
		379	Eremopterix_nigriceps,
		380	Regulus_ignicapilla,
		381	Regulus_regulus,
		382	Bombycilla_garrulus,
		383	Bombycilla_cedrorum,
		384	Phainopepla_nitens,
		385	Catherpes_mexicanus,
		386	Salpinctes_obsoletus,
		387	Campylorhynchus_nuchalis,
		388	Campylorhynchus_brunneicapillus,
		389	Campylorhynchus_griseus,
		390	Troglodytes_cobbi,
		391	Troglodytes_aedon,
		392	Troglodytes_troglodytes,
		393	Cistothorus_meridae,
		394	Cistothorus_palustris,
		395	Cistothorus_platensis,
		396	Thryothorus_leucotis,
		397	Thryothorus_sinaloa,
		398	Thryothorus_rufalbus,
		399	Thryothorus_felix,
		400	Thryomanes_bewickii,
		401	Thryothorus_ludovicianus,
		402	Polioptila_dumicola,
		403	Certhia_familiaris,
		404	Certhia_brachydactyla,
		405	Sitta_europaea,
		406	Sitta_carolinensis,
		407	Dumetella_carolinensis,
		408	Toxostoma_curvirostre,
		409	Toxostoma_rufum,
		410	Toxostoma_longirostre,
		411	Toxostoma_bendirei,
		412	Toxostoma_lecontei,
		413	Toxostoma_crissale,
		414	Oreoscoptes_montanus,
		415	Mimus_parvulus,
		416	Mimus_gundlachii,
		417	Mimus_polyglottos,
		418	Mimus_gilvus,
		419	Mimus_longicaudatus,
		420	Mimus_patagonicus,
		421	Mimus_thenca,
		422	Onychognathus_morio,
		423	Onychognathus_salvadorii,
		424	Onychognathus_albirostris,
		425	Onychognathus_tristramii,
		426	Onychognathus_walleri,
		427	Onychognathus_nabouroup,
		428	Onychognathus_tenuirostris,
		429	Speculipastor_bicolor,
		430	Saroglossa_spiloptera,
		431	Lamprotornis_purpureiceps,
		432	Lamprotornis_corruscus,
		433	Lamprotornis_australis,
		434	Cosmopsarus_unicolor,
		435	Lamprotornis_mevesii,
		436	Lamprotornis_caudatus,
		437	Lamprotornis_purpuroptera,
		438	Lamprotornis_nitens,
		439	Lamprotornis_chalybaeus,
		440	Cosmopsarus_regius,
		441	Lamprotornis_splendidus,
		442	Lamprotornis_superbus,
		443	Lamprotornis_pulcher,
		444	Spreo_fischeri,
		445	Spreo_bicolor,
		446	Cinnyricinclus_leucogaster,
		447	Creatophora_cinerea,
		448	Sturnus_roseus,
		449	Acridotheres_ginginianus,
		450	Acridotheres_tristis,
		451	Acridotheres_cristatellus,
		452	Acridotheres_fuscus,
		453	Leucopsar_rothschildi,
		454	Sturnus_malabaricus,
		455	Sturnus_pagodarum,
		456	Sturnus_philippensis,
		457	Sturnus_sturninus,
		458	Sturnus_contra,
		459	Sturnus_unicolor,
		460	Sturnus_vulgaris,
		461	Mino_anais,
		462	Gracula_religiosa,
		463	Aplonis_opaca,
		464	Aplonis_dichroa,
		465	Scissirostrum_dubium,
		466	Buphagus_erythrorhynchus,
		467	Buphagus_africanus,
		468	Cinclus_mexicanus,
		469	Cinclus_cinclus,
		470	Cinclus_pallasii,
		471	Cinclus_schulzi,
		472	Sialia_sialis,
		473	Sialia_currucoides,
		474	Sialia_mexicana,
		475	Myadestes_palmeri,
		476	Hylocichla_mustelina,
		477	Catharus_guttatus,
		478	Catharus_minimus,
		479	Catharus_fuscescens,
		480	Catharus_ustulatus,
		481	Zoothera_naevia,
		482	Turdus_viscivorus,
		483	Turdus_philomelos,
		484	Turdus_cardis,
		485	Turdus_pilaris,
		486	Turdus_torquatus,
		487	Turdus_migratorius,
		488	Turdus_albicollis,
		489	Turdus_grayi,
		490	Turdus_helleri,
		491	Turdus_iliacus,
		492	Turdus_merula,
		493	Melaenornis_pammelaina,
		494	Melaenornis_edolioides,
		495	Sigelus_silens,
		496	Empidornis_semipartitus,
		497	Myioparus_plumbeus,
		498	Myioparus_griseigularis,
		499	Namibornis_herero,
		500	Bradornis_infuscatus,
		501	Bradornis_pallidus,
		502	Bradornis_mariquensis,
		503	Bradornis_microrhynchus,
		504	Muscicapa_sethsmithi,
		505	Muscicapa_striata,
		506	Muscicapa_cassini,
		507	Muscicapa_adusta,
		508	Muscicapa_epulata,
		509	Muscicapa_comitata,
		510	Muscicapa_infuscata,
		511	Muscicapa_caerulescens,
		512	Phoenicurus_phoenicurus,
		513	Phoenicurus_ochruros,
		514	Myrmecocichla_aethiops,
		515	Oenanthe_oenanthe,
		516	Saxicola_rubetra,
		517	Saxicola_torquatus,
		518	Ficedula_hypoleuca,
		519	Ficedula_albicollis,
		520	Ficedula_semitorquata,
		521	Ficedula_parva,
		522	Ficedula_zanthopygia,
		523	Luscinia_svecica,
		524	Luscinia_megarhynchos,
		525	Dioptrornis_fischeri,
		526	Luscinia_luscinia,
		527	Erithacus_rubecula,
		528	Promerops_gurneyi,
		529	Promerops_cafer,
		530	Nectarinia_coccinigaster,
		531	Nectarinia_osea,
		532	Nectarinia_dussumieri,
		533	Amblyospiza_albifrons,
		534	Sporopipes_frontalis,
		535	Sporopipes_squamifrons,
		536	Plocepasser_donaldsoni,
		537	Plocepasser_mahali,
		538	Anaplectes_rubriceps,
		539	Philetairus_socius,
		540	Dinemellia_dinemelli,
		541	Pseudonigrita_arnaudi,
		542	Bubalornis_albirostris,
		543	Histurgops_ruficaudus,
		544	Quelea_quelea,
		545	Quelea_cardinalis,
		546	Foudia_rubra,
		547	Foudia_eminentissima,
		548	Foudia_madagascariensis,
		549	Foudia_sechellarum,
		550	Foudia_flavicans,
		551	Euplectes_gierowii,
		552	Euplectes_franciscanus,
		553	Euplectes_nigroventris,
		554	Euplectes_orix,
		555	Euplectes_hordeaceus,
		556	Euplectes_ardens,
		557	Euplectes_hartlaubi,
		558	Euplectes_jacksoni,
		559	Euplectes_progne,
		560	Euplectes_macroura,
		561	Euplectes_axillaris,
		562	Euplectes_albonotatus,
		563	Euplectes_capensis,
		564	Euplectes_aureus,
		565	Euplectes_afer,
		566	Malimbus_ibadanensis,
		567	Malimbus_scutatus,
		568	Malimbus_rubricollis,
		569	Malimbus_nitens,
		570	Malimbus_cassini,
		571	Malimbus_malimbicus,
		572	Malimbus_erythrogaster,
		573	Malimbus_coronatus,
		574	Malimbus_racheliae,
		575	Ploceus_bicolor,
		576	Ploceus_melanogaster,
		577	Ploceus_intermedius,
		578	Ploceus_melanocephalus,
		579	Ploceus_taeniopterus,
		580	Ploceus_cucullatus,
		581	Ploceus_princeps,
		582	Ploceus_velatus,
		583	Ploceus_ocularis,
		584	Ploceus_capensis,
		585	Ploceus_jacksoni,
		586	Ploceus_sanctithomae,
		587	Ploceus_preussi,
		588	Ploceus_luteolus,
		589	Ploceus_baglafecht,
		590	Ploceus_spekei,
		591	Ploceus_xanthops,
		592	Ploceus_vitellinus,
		593	Ploceus_nigerrimus,
		594	Ploceus_superciliosus,
		595	Ploceus_benghalensis,
		596	Ploceus_olivaceiceps,
		597	Ploceus_tricolor,
		598	Ploceus_alienus,
		599	Ploceus_grandis,
		600	Ploceus_megarhynchus,
		601	Ploceus_nigricollis,
		602	Ploceus_xanthopterus,
		603	Ploceus_angolensis,
		604	Ploceus_philippinus,
		605	Ploceus_pelzelni,
		606	Ploceus_heuglini,
		607	Ploceus_galbula,
		608	Ploceus_bertrandi,
		609	Lagonosticta_senegala,
		610	Poephila_acuticauda,
		611	Taeniopygia_guttata,
		612	Padda_oryzivora,
		613	Lonchura_striata,
		614	Vidua_paradisaea,
		615	Vidua_macroura,
		616	Vidua_chalybeata,
		617	Prunella_modularis,
		618	Prunella_collaris,
		619	Petronia_xanthocollis,
		620	Passer_griseus,
		621	Passer_rutilans,
		622	Passer_domesticus,
		623	Passer_montanus,
		624	Petronia_petronia,
		625	Montifringilla_nivalis,
		626	Mycerobas_carnipes,
		627	Coccothraustes_coccothraustes,
		628	Pyrrhula_pyrrhula,
		629	Pinicola_enucleator,
		630	Carpodacus_rubicilla,
		631	Carpodacus_roseus,
		632	Carpodacus_synoicus,
		633	Carpodacus_puniceus,
		634	Leucosticte_tephrocotis,
		635	Leucosticte_atrata,
		636	Leucosticte_australis,
		637	Callacanthis_burtoni,
		638	Carpodacus_erythrinus,
		639	Carpodacus_mexicanus,
		640	Carpodacus_purpureus,
		641	Carpodacus_cassinii,
		642	Eremopsaltria_mongolicus,
		643	Bucanetes_githagineus,
		644	Rhodopechys_obsoletus,
		645	Rhodopechys_sanguineus,
		646	Carduelis_chloris,
		647	Carduelis_spinoides,
		648	Serinus_serinus,
		649	Serinus_alario,
		650	Serinus_canicollis,
		651	Serinus_flavivertex,
		652	Serinus_pusillus,
		653	Serinus_mennelli,
		654	Serinus_canaria,
		655	Serinus_burtoni,
		656	Serinus_nigriceps,
		657	Serinus_tristriatus,
		658	Serinus_totta,
		659	Serinus_striolatus,
		660	Serinus_gularis,
		661	Serinus_albogularis,
		662	Serinus_syriacus,
		663	Serinus_leucopterus,
		664	Serinus_sulphuratus,
		665	Serinus_flaviventris,
		666	Serinus_scotops,
		667	Serinus_atrogularis,
		668	Serinus_citrinipectus,
		669	Serinus_mozambicus,
		670	Carduelis_cannabina,
		671	Carduelis_flavirostris,
		672	Carduelis_spinus,
		673	Carduelis_pinus,
		674	Carduelis_tristis,
		675	Carduelis_psaltria,
		676	Carduelis_lawrencei,
		677	Loxia_leucoptera,
		678	Loxia_curvirostra,
		679	Loxia_scotica,
		680	Carduelis_hornemanni,
		681	Carduelis_flammea,
		682	Carduelis_citrinella,
		683	Carduelis_carduelis,
		684	Paroreomyza_montana,
		685	Oreomystis_mana,
		686	Vestiaria_coccinea,
		687	Himatione_sanguinea,
		688	Hemignathus_virens,
		689	Hemignathus_munroi,
		690	Pseudonestor_xanthophrys,
		691	Loxops_coccineus,
		692	Loxioides_bailleui,
		693	Telespiza_cantans,
		694	Telespiza_ultima,
		695	Fringilla_teydea,
		696	Fringilla_coelebs,
		697	Fringilla_montifringilla,
		698	Calcarius_mccownii,
		699	Calcarius_ornatus,
		700	Calcarius_pictus,
		701	Calcarius_lapponicus,
		702	Plectrophenax_nivalis,
		703	Icterus_gularis,
		704	Icterus_galbula,
		705	Icterus_pustulatus,
		706	Icterus_bullockii,
		707	Chrysomus_icterocephalus,
		708	Agelaioides_badius,
		709	Agelasticus_thilius,
		710	Amblyramphus_holosericeus,
		711	Curaeus_curaeus,
		712	Nesopsar_nigerrimus,
		713	Dives_dives,
		714	Molothrus_rufoaxillaris,
		715	Molothrus_ater,
		716	Molothrus_aeneus,
		717	Agelaius_humeralis,
		718	Agelaius_xanthomus,
		719	Agelaius_phoeniceus,
		720	Agelaius_tricolor,
		721	Agelaius_assimilis,
		722	Euphagus_carolinus,
		723	Euphagus_cyanocephalus,
		724	Quiscalus_mexicanus,
		725	Quiscalus_major,
		726	Quiscalus_lugubris,
		727	Quiscalus_quiscula,
		728	Cacicus_chrysopterus,
		729	Cacicus_uropygialis,
		730	Cacicus_cela,
		731	Clypicterus_oseryi,
		732	Cacicus_haemorrhous,
		733	Cacicus_solitarius,
		734	Psarocolius_guatimozinus,
		735	Psarocolius_viridis,
		736	Psarocolius_bifasciatus,
		737	Psarocolius_angustifrons,
		738	Psarocolius_atrovirens,
		739	Psarocolius_wagleri,
		740	Sturnella_superciliaris,
		741	Sturnella_loyca,
		742	Sturnella_defilippii,
		743	Sturnella_magna,
		744	Sturnella_neglecta,
		745	Sturnella_bellicosa,
		746	Dolichonyx_oryzivorus,
		747	Xanthocephalus_xanthocephalus,
		748	Icteria_virens,
		749	Seiurus_aurocapilla,
		750	Oporornis_formosus,
		751	Oporornis_tolmiei,
		752	Oporornis_philadelphia,
		753	Geothlypis_trichas,
		754	Limnothlypis_swainsonii,
		755	Protonotaria_citrea,
		756	Vermivora_peregrina,
		757	Vermivora_ruficapilla,
		758	Vermivora_pinus,
		759	Vermivora_chrysoptera,
		760	Seiurus_noveboracensis,
		761	Seiurus_motacilla,
		762	Mniotilta_varia,
		763	Dendroica_striata,
		764	Dendroica_castanea,
		765	Dendroica_pensylvanica,
		766	Dendroica_petechia,
		767	Dendroica_fusca,
		768	Dendroica_tigrina,
		769	Parula_americana,
		770	Dendroica_cerulea,
		771	Dendroica_discolor,
		772	Dendroica_adelaidae,
		773	Dendroica_nigrescens,
		774	Dendroica_townsendi,
		775	Dendroica_virens,
		776	Dendroica_palmarum,
		777	Dendroica_coronata,
		778	Dendroica_dominica,
		779	Setophaga_ruticilla,
		780	Dendroica_caerulescens,
		781	Dendroica_magnolia,
		782	Wilsonia_citrina,
		783	Wilsonia_pusilla,
		784	Wilsonia_canadensis,
		785	Myioborus_pictus,
		786	Melophus_lathami,
		787	Miliaria_calandra,
		788	Emberiza_hortulana,
		789	Emberiza_citrinella,
		790	Emberiza_cirlus,
		791	Emberiza_cia,
		792	Emberiza_cioides,
		793	Emberiza_schoeniclus,
		794	Emberiza_elegans,
		795	Emberiza_flaviventris,
		796	Emberiza_cabanisi,
		797	Emberiza_capensis,
		798	Emberiza_impetuani,
		799	Emberiza_striolata,
		800	Emberiza_tahapisi,
		801	Passerculus_sandwichensis,
		802	Ammodramus_bairdii,
		803	Ammodramus_henslowii,
		804	Melospiza_georgiana,
		805	Melospiza_lincolnii,
		806	Melospiza_melodia,
		807	Pooecetes_gramineus,
		808	Amphispiza_belli,
		809	Ammodramus_caudacutus,
		810	Ammodramus_maritimus,
		811	Ammodramus_leconteii,
		812	Pipilo_maculatus,
		813	Pipilo_erythrophthalmus,
		814	Pipilo_chlorurus,
		815	Pipilo_fuscus,
		816	Pipilo_aberti,
		817	Pezopetes_capitalis,
		818	Junco_hyemalis,
		819	Junco_phaeonotus,
		820	Zonotrichia_capensis,
		821	Zonotrichia_leucophrys,
		822	Zonotrichia_atricapilla,
		823	Zonotrichia_albicollis,
		824	Zonotrichia_querula,
		825	Passerella_iliaca,
		826	Spizella_arborea,
		827	Amphispiza_bilineata,
		828	Aimophila_quinquestriata,
		829	Spizella_atrogularis,
		830	Spizella_pallida,
		831	Spizella_passerina,
		832	Spizella_pusilla,
		833	Spizella_breweri,
		834	Aimophila_aestivalis,
		835	Aimophila_botterii,
		836	Aimophila_mystacalis,
		837	Aimophila_humeralis,
		838	Aimophila_carpalis,
		839	Ammodramus_savannarum,
		840	Arremonops_rufivirgatus,
		841	Calamospiza_melanocorys,
		842	Chondestes_grammacus,
		843	Pheucticus_ludovicianus,
		844	Pheucticus_melanocephalus,
		845	Passerina_amoena,
		846	Passerina_caerulea,
		847	Passerina_ciris,
		848	Passerina_versicolor,
		849	Passerina_leclancherii,
		850	Passerina_cyanea,
		851	Spiza_americana,
		852	Piranga_olivacea,
		853	Piranga_ludoviciana,
		854	Piranga_rubra,
		855	Cardinalis_cardinalis,
		856	Nesospiza_acunhae,
		857	Thraupis_episcopus,
		858	Geospiza_fuliginosa,
		859	Geospiza_conirostris,
		860	Geospiza_scandens,
		861	Geospiza_difficilis,
		862	Geospiza_magnirostris,
		863	Geospiza_fortis,
		864	Tiaris_olivaceus,
		865	Sporophila_minuta,
		866	Volatinia_jacarina,
		867	Ramphocelus_costaricensis,
		868	Anthus_pratensis,
		869	Anthus_spinoletta,
		870	Anthus_petrosus,
		871	Anthus_hoeschi,
		872	Anthus_vaalensis,
		873	Anthus_trivialis,
		874	Anthus_leucophrys,
		875	Anthus_chloris,
		876	Anthus_lutescens,
		877	Anthus_similis,
		878	Anthus_campestris,
		879	Anthus_novaeseelandiae,
		880	Anthus_lineiventris,
		881	Anthus_crenatus,
		882	Anthus_melindae,
		883	Macronyx_capensis,
		884	Macronyx_ameliae,
		885	Macronyx_croceus,
		886	Macronyx_sharpei,
		887	Macronyx_fuellebornii,
		888	Macronyx_aurantiigula,
		889	Motacilla_aguimp,
		890	Motacilla_citreola,
		891	Motacilla_flava,
		892	Motacilla_grandis,
		893	Motacilla_alba,
		894	Motacilla_madaraspatensis,
		895	Motacilla_cinerea,
		896	Motacilla_clara,
		897	Motacilla_capensis,
		898	Tmetothylacus_tenellus,
		899	Dendronanthus_indicus
	;
	TREE * UNTITLED = [&R] (((((((1:2.870187031,2:2.87018703):14.59745453,3:17.46764156):5.206985587,(4:22.23381452,(((5:10.44422073,((6:5.083968386,7:5.083968387):3.904373192,(8:8.288529257,(9:2.136021699,10:2.136021699):6.152507559):0.6998123205):1.455879152):0.266820299,11:10.71104103):1.040620637,(12:1.456814853,13:1.456814853):10.29484681):10.48215285):0.4408126309):2.965630854,14:25.640258):14.…
END;
