# Supplementary material for: Polygyny is linked to accelerated birdsong evolution but not to larger song repertoires
Source: Nat Commun. 2019 Feb 21;10:884. doi: 10.1038/s41467-019-08621-3 (PMC6385279; doi:10.1038/s41467-019-08621-3)
Supplement: Supplementary file 9 — Supplementary Software 1 [file 41467_2019_8621_MOESM9_ESM.zip › Final Revision Code/MacOnly BayesTraits Code/samplematezillaHack93.nex]

#NEXUS
[R-package APE, Thu Jan 11 18:47:00 2018]
BEGIN TAXA;
	DIMENSIONS NTAX = 899;
	TAXLABELS
		Oxyruncus_cristatus
		Sayornis_nigricans
		Sayornis_phoebe
		Contopus_sordidulus
		Empidonax_virescens
		Empidonax_minimus
		Empidonax_traillii
		Empidonax_alnorum
		Empidonax_flaviventris
		Empidonax_difficilis
		Pyrocephalus_rubinus
		Tyrannus_tyrannus
		Myiarchus_cinerascens
		Myiarchus_crinitus
		Elaenia_chiriquensis
		Cercomacra_tyrannina
		Gymnopithys_leucaspis
		Conopophaga_lineata
		Xenops_minutus
		Cinclodes_albidiventris
		Cinclodes_fuscus
		Cinclodes_antarcticus
		Cinclodes_comechingonus
		Cinclodes_albiventris
		Furnarius_rufus
		Leptasthenura_yanacensis
		Leptasthenura_striolata
		Cranioleuca_erythrops
		Pseudoseisura_cristata
		Pseudoseisura_lophotes
		Synallaxis_zimmeri
		Synallaxis_brachyura
		Synallaxis_erythrothorax
		Phacellodomus_striaticollis
		Phacellodomus_maculipectus
		Automolus_rubiginosus
		Automolus_ochrolaemus
		Thripadectes_rufobrunneus
		Sclerurus_guatemalensis
		Sclerurus_caudacutus
		Ailuroedus_melanotis
		Ailuroedus_crassirostris
		Chlamydera_guttata
		Chlamydera_maculata
		Chlamydera_lauterbachi
		Chlamydera_nuchalis
		Chlamydera_cerviniventris
		Ptilonorhynchus_violaceus
		Scenopoeetes_dentirostris
		Prionodura_newtoniana
		Malurus_melanocephalus
		Malurus_leucopterus
		Malurus_cyaneus
		Malurus_splendens
		Malurus_coronatus
		Malurus_lamberti
		Malurus_amabilis
		Malurus_elegans
		Malurus_pulcherrimus
		Malurus_alboscapulatus
		Malurus_cyanocephalus
		Pardalotus_punctatus
		Pardalotus_quadragintus
		Pardalotus_striatus
		Manorina_melanocephala
		Sericornis_frontalis
		Pycnoptilus_floccosus
		Acanthornis_magna
		Gerygone_igata
		Pomatostomus_temporalis
		Orthonyx_spaldingii
		Notiomystis_cincta
		Campephaga_phoenicea
		Campephaga_quiscalina
		Lalage_tricolor
		Coracina_azurea
		Coracina_cinerea
		Malaconotus_blanchoti
		Tchagra_minutus
		Dryoscopus_cubla
		Laniarius_erythrogaster
		Prionops_retzii
		Tephrodornis_pondicerianus
		Tylas_eduardi
		Calicalicus_madagascariensis
		Vanga_curvirostris
		Euryceros_prevostii
		Platysteira_castanea
		Platysteira_chalybea
		Platysteira_concreta
		Platysteira_cyanea
		Platysteira_peltata
		Batis_occulta
		Gymnorhina_tibicen
		Psophodes_olivaceus
		Mohoua_novaeseelandiae
		Mohoua_albicilla
		Mohoua_ochrocephala
		Lanius_collaris
		Lanius_tigrinus
		Lanius_vittatus
		Lanius_collurio
		Lanius_gubernator
		Lanius_bucephalus
		Lanius_schach
		Lanius_minor
		Lanius_senator
		Lanius_nubicus
		Lanius_ludovicianus
		Lanius_sphenocercus
		Lanius_excubitor
		Lanius_somalicus
		Lanius_dorsalis
		Calocitta_formosa
		Cyanocitta_cristata
		Aphelocoma_ultramarina
		Aphelocoma_californica
		Aphelocoma_insularis
		Aphelocoma_coerulescens
		Pica_pica
		Pica_nuttalli
		Pica_hudsonia
		Corvus_rhipidurus
		Corvus_brachyrhynchos
		Corvus_corone
		Corvus_monedula
		Perisoreus_infaustus
		Perisoreus_canadensis
		Pyrrhocorax_graculus
		Manucodia_keraudrenii
		Manucodia_chalybatus
		Parotia_wahnesi
		Parotia_carolae
		Pteridophora_alberti
		Paradisaea_minor
		Cicinnurus_magnificus
		Epimachus_meyeri
		Epimachus_fastuosus
		Epimachus_albertisi
		Ptiloris_magnificus
		Lophorina_superba
		Terpsiphone_corvina
		Terpsiphone_viridis
		Terpsiphone_rufiventer
		Terpsiphone_paradisi
		Terpsiphone_bedfordi
		Terpsiphone_rufocinerea
		Terpsiphone_atrochalybeia
		Hypothymis_azurea
		Trochocercus_cyanomelas
		Trochocercus_nitens
		Chasiempis_sandwichensis
		Arses_telescophthalmus
		Grallina_cyanoleuca
		Rhipidura_leucophrys
		Dicrurus_ludwigii
		Dicrurus_adsimilis
		Dicrurus_forficatus
		Cyclarhis_gujanensis
		Vireo_huttoni
		Vireo_vicinior
		Vireo_flavifrons
		Vireo_solitarius
		Vireo_griseus
		Vireo_atricapilla
		Vireo_bellii
		Vireo_philadelphicus
		Vireo_olivaceus
		Vireo_altiloquus
		Vireo_flavoviridis
		Pachycephala_pectoralis
		Chaetops_frenatus
		Chaetops_aurantius
		Petroica_goodenovii
		Petroica_australis
		Petroica_macrocephala
		Melanodryas_cucullata
		Eopsaltria_australis
		Drymodes_brunneopygia
		Auriparus_flaviceps
		Anthoscopus_minutus
		Anthoscopus_caroli
		Remiz_pendulinus
		Baeolophus_inornatus
		Baeolophus_bicolor
		Baeolophus_atricristatus
		Baeolophus_wollweberi
		Parus_cristatus
		Parus_lugubris
		Parus_sclateri
		Parus_cinctus
		Parus_hudsonicus
		Parus_rufescens
		Parus_carolinensis
		Parus_atricapillus
		Parus_montanus
		Parus_cinerascens
		Parus_rufonuchalis
		Parus_ater
		Parus_albiventris
		Parus_niger
		Parus_leucomelas
		Parus_palustris
		Parus_major
		Parus_cyanus
		Parus_caeruleus
		Pseudopodoces_humilis
		Stenostira_scita
		Elminia_albicauda
		Elminia_nigromitrata
		Elminia_albonotata
		Elminia_albiventris
		Culicicapa_ceylonensis
		Cephalopyrus_flammiceps
		Panurus_biarmicus
		Melanocorypha_calandra
		Eremophila_alpestris
		Spizocorys_fringillaris
		Spizocorys_conirostris
		Heteromirafra_ruddi
		Eremalauda_starki
		Lullula_arborea
		Galerida_cristata
		Galerida_theklae
		Galerida_magnirostris
		Galerida_modesta
		Alauda_razae
		Alauda_arvensis
		Calandrella_cinerea
		Calandrella_somalica
		Mirafra_africanoides
		Mirafra_hova
		Mirafra_poecilosterna
		Mirafra_gilletti
		Mirafra_africana
		Mirafra_sabota
		Mirafra_hypermetra
		Certhilauda_subcoronata
		Certhilauda_chuana
		Certhilauda_erythrochlamys
		Ammomanes_deserti
		Certhilauda_barlowi
		Certhilauda_burra
		Certhilauda_albescens
		Eremopterix_nigriceps
		Eremopterix_verticalis
		Eremopterix_leucopareia
		Eremopterix_leucotis
		Eremopterix_australis
		Nicator_gularis
		Nicator_chloris
		Sphenoeacus_afer
		Melocichla_mentalis
		Sylvietta_denti
		Sylvietta_virens
		Sylvietta_whytii
		Sylvietta_brachyura
		Sylvietta_rufescens
		Bradypterus_victorini
		Pholidornis_rushiae
		Psaltriparus_minimus
		Phylloscopus_humei
		Phylloscopus_fuscatus
		Phylloscopus_collybita
		Phylloscopus_sindianus
		Phylloscopus_trochilus
		Phylloscopus_sibilatrix
		Phylloscopus_bonelli
		Phylloscopus_ruficapilla
		Phylloscopus_umbrovirens
		Phylloscopus_nitidus
		Cettia_cetti
		Cettia_fortipes
		Hirundo_ariel
		Petrochelidon_fulva
		Petrochelidon_pyrrhonota
		Hirundo_semirufa
		Hirundo_rustica
		Delichon_urbicum
		Tachycineta_albilinea
		Tachycineta_thalassina
		Tachycineta_bicolor
		Riparia_riparia
		Progne_subis
		Scotocerca_inquieta
		Hyliota_violacea
		Hyliota_australis
		Hyliota_flavigaster
		Hippolais_polyglotta
		Hippolais_icterina
		Acrocephalus_arundinaceus
		Acrocephalus_stentoreus
		Acrocephalus_familiaris
		Acrocephalus_aequinoctialis
		Acrocephalus_sechellensis
		Acrocephalus_paludicola
		Acrocephalus_bistrigiceps
		Acrocephalus_melanopogon
		Acrocephalus_schoenobaenus
		Acrocephalus_scirpaceus
		Acrocephalus_baeticatus
		Acrocephalus_orinus
		Acrocephalus_dumetorum
		Chloropeta_natalensis
		Acrocephalus_palustris
		Bradypterus_graueri
		Locustella_naevia
		Locustella_fluviatilis
		Locustella_luscinioides
		Bradypterus_sylvaticus
		Bradypterus_baboecala
		Bradypterus_cinnamomeus
		Bradypterus_barratti
		Bradypterus_lopezi
		Cincloramphus_cruralis
		Acrocephalus_luscinius
		Andropadus_importunus
		Bleda_syndactylus
		Bleda_notatus
		Andropadus_nigriceps
		Andropadus_milanjensis
		Chlorocichla_flaviventris
		Phyllastrephus_cabanisi
		Phyllastrephus_fischeri
		Phyllastrephus_terrestris
		Phyllastrephus_icterinus
		Phyllastrephus_debilis
		Phyllastrephus_flavostriatus
		Andropadus_gracilis
		Criniger_calurus
		Pycnonotus_nigricans
		Pycnonotus_barbatus
		Pycnonotus_capensis
		Pycnonotus_sinensis
		Pycnonotus_xanthopygos
		Hypsipetes_olivaceus
		Ixos_amaurotis
		Alophoixus_finschii
		Hypergerus_atriceps
		Cisticola_ayresii
		Cisticola_anonymus
		Cisticola_robustus
		Cisticola_exilis
		Cisticola_tinniens
		Cisticola_cinereolus
		Cisticola_juncidis
		Cisticola_brunnescens
		Prinia_gracilis
		Eremomela_icteropygialis
		Apalis_thoracica
		Camaroptera_brachyura
		Camaroptera_superciliaris
		Turdoides_altirostris
		Turdoides_squamiceps
		Garrulax_morrisonianus
		Yuhina_brunneiceps
		Zosterops_lateralis
		Sylvia_atricapilla
		Sylvia_borin
		Sylvia_cantillans
		Sylvia_melanocephala
		Sylvia_mystacea
		Sylvia_melanothorax
		Sylvia_rueppelli
		Sylvia_conspicillata
		Sylvia_communis
		Sylvia_sarda
		Sylvia_deserticola
		Sylvia_undata
		Sylvia_nisoria
		Sylvia_curruca
		Sylvia_buryi
		Sylvia_hortensis
		Sylvia_leucomelaena
		Sylvia_subcaerulea
		Sylvia_boehmi
		Sylvia_nana
		Chamaea_fasciata
		Paradoxornis_webbianus
		Phainopepla_nitens
		Bombycilla_cedrorum
		Bombycilla_garrulus
		Scissirostrum_dubium
		Aplonis_dichroa
		Aplonis_opaca
		Gracula_religiosa
		Mino_anais
		Creatophora_cinerea
		Sturnus_unicolor
		Sturnus_vulgaris
		Sturnus_roseus
		Sturnus_philippensis
		Sturnus_sturninus
		Sturnus_contra
		Leucopsar_rothschildi
		Sturnus_malabaricus
		Sturnus_pagodarum
		Acridotheres_cristatellus
		Acridotheres_fuscus
		Acridotheres_ginginianus
		Acridotheres_tristis
		Cinnyricinclus_leucogaster
		Lamprotornis_purpuroptera
		Lamprotornis_caudatus
		Lamprotornis_mevesii
		Cosmopsarus_unicolor
		Lamprotornis_australis
		Spreo_bicolor
		Spreo_fischeri
		Lamprotornis_superbus
		Lamprotornis_pulcher
		Lamprotornis_splendidus
		Cosmopsarus_regius
		Lamprotornis_nitens
		Lamprotornis_chalybaeus
		Lamprotornis_corruscus
		Lamprotornis_purpureiceps
		Speculipastor_bicolor
		Saroglossa_spiloptera
		Onychognathus_nabouroup
		Onychognathus_morio
		Onychognathus_walleri
		Onychognathus_salvadorii
		Onychognathus_albirostris
		Onychognathus_tristramii
		Onychognathus_tenuirostris
		Mimus_gundlachii
		Mimus_gilvus
		Mimus_polyglottos
		Mimus_longicaudatus
		Mimus_patagonicus
		Mimus_thenca
		Mimus_parvulus
		Oreoscoptes_montanus
		Toxostoma_bendirei
		Toxostoma_lecontei
		Toxostoma_crissale
		Toxostoma_curvirostre
		Toxostoma_longirostre
		Toxostoma_rufum
		Dumetella_carolinensis
		Buphagus_africanus
		Buphagus_erythrorhynchus
		Cinclus_pallasii
		Cinclus_schulzi
		Cinclus_cinclus
		Cinclus_mexicanus
		Zoothera_naevia
		Catharus_guttatus
		Catharus_minimus
		Catharus_fuscescens
		Catharus_ustulatus
		Hylocichla_mustelina
		Turdus_merula
		Turdus_iliacus
		Turdus_helleri
		Turdus_grayi
		Turdus_albicollis
		Turdus_migratorius
		Turdus_cardis
		Turdus_torquatus
		Turdus_pilaris
		Turdus_viscivorus
		Turdus_philomelos
		Myadestes_palmeri
		Sialia_mexicana
		Sialia_currucoides
		Sialia_sialis
		Erithacus_rubecula
		Luscinia_megarhynchos
		Luscinia_luscinia
		Luscinia_svecica
		Ficedula_zanthopygia
		Ficedula_semitorquata
		Ficedula_hypoleuca
		Ficedula_albicollis
		Ficedula_parva
		Dioptrornis_fischeri
		Phoenicurus_phoenicurus
		Phoenicurus_ochruros
		Saxicola_torquatus
		Saxicola_rubetra
		Myrmecocichla_aethiops
		Oenanthe_oenanthe
		Bradornis_infuscatus
		Bradornis_pallidus
		Bradornis_microrhynchus
		Bradornis_mariquensis
		Muscicapa_epulata
		Muscicapa_caerulescens
		Muscicapa_sethsmithi
		Muscicapa_cassini
		Muscicapa_striata
		Muscicapa_adusta
		Muscicapa_comitata
		Muscicapa_infuscata
		Myioparus_plumbeus
		Myioparus_griseigularis
		Sigelus_silens
		Namibornis_herero
		Empidornis_semipartitus
		Melaenornis_pammelaina
		Melaenornis_edolioides
		Certhia_familiaris
		Certhia_brachydactyla
		Thryothorus_sinaloa
		Thryothorus_rufalbus
		Thryothorus_leucotis
		Thryothorus_felix
		Thryomanes_bewickii
		Thryothorus_ludovicianus
		Troglodytes_troglodytes
		Troglodytes_cobbi
		Troglodytes_aedon
		Cistothorus_meridae
		Cistothorus_palustris
		Cistothorus_platensis
		Campylorhynchus_brunneicapillus
		Campylorhynchus_griseus
		Campylorhynchus_nuchalis
		Catherpes_mexicanus
		Salpinctes_obsoletus
		Polioptila_dumicola
		Sitta_europaea
		Sitta_carolinensis
		Regulus_regulus
		Regulus_ignicapilla
		Promerops_cafer
		Promerops_gurneyi
		Dendronanthus_indicus
		Tmetothylacus_tenellus
		Motacilla_capensis
		Motacilla_grandis
		Motacilla_clara
		Motacilla_madaraspatensis
		Motacilla_cinerea
		Motacilla_citreola
		Motacilla_flava
		Motacilla_alba
		Motacilla_aguimp
		Anthus_crenatus
		Anthus_melindae
		Anthus_novaeseelandiae
		Anthus_similis
		Anthus_lineiventris
		Anthus_leucophrys
		Anthus_campestris
		Anthus_lutescens
		Anthus_vaalensis
		Anthus_petrosus
		Anthus_spinoletta
		Anthus_pratensis
		Anthus_trivialis
		Anthus_hoeschi
		Anthus_chloris
		Macronyx_croceus
		Macronyx_ameliae
		Macronyx_capensis
		Macronyx_sharpei
		Macronyx_aurantiigula
		Macronyx_fuellebornii
		Coccothraustes_coccothraustes
		Mycerobas_carnipes
		Pyrrhula_pyrrhula
		Pinicola_enucleator
		Bucanetes_githagineus
		Eremopsaltria_mongolicus
		Oreomystis_mana
		Telespiza_cantans
		Telespiza_ultima
		Loxioides_bailleui
		Pseudonestor_xanthophrys
		Loxops_coccineus
		Hemignathus_munroi
		Hemignathus_virens
		Himatione_sanguinea
		Vestiaria_coccinea
		Paroreomyza_montana
		Carpodacus_roseus
		Carpodacus_puniceus
		Carpodacus_rubicilla
		Carpodacus_cassinii
		Carpodacus_purpureus
		Carpodacus_synoicus
		Carpodacus_erythrinus
		Carpodacus_mexicanus
		Leucosticte_atrata
		Leucosticte_australis
		Leucosticte_tephrocotis
		Callacanthis_burtoni
		Rhodopechys_obsoletus
		Rhodopechys_sanguineus
		Carduelis_chloris
		Carduelis_spinoides
		Carduelis_hornemanni
		Carduelis_flammea
		Loxia_leucoptera
		Loxia_scotica
		Loxia_curvirostra
		Carduelis_citrinella
		Carduelis_carduelis
		Serinus_mozambicus
		Serinus_atrogularis
		Serinus_mennelli
		Serinus_citrinipectus
		Serinus_scotops
		Serinus_syriacus
		Serinus_flaviventris
		Serinus_sulphuratus
		Serinus_gularis
		Serinus_albogularis
		Serinus_leucopterus
		Serinus_burtoni
		Serinus_tristriatus
		Serinus_striolatus
		Serinus_nigriceps
		Serinus_totta
		Serinus_alario
		Serinus_canicollis
		Serinus_flavivertex
		Serinus_pusillus
		Serinus_canaria
		Serinus_serinus
		Carduelis_flavirostris
		Carduelis_cannabina
		Carduelis_pinus
		Carduelis_spinus
		Carduelis_psaltria
		Carduelis_lawrencei
		Carduelis_tristis
		Fringilla_coelebs
		Fringilla_teydea
		Fringilla_montifringilla
		Calcarius_lapponicus
		Calcarius_pictus
		Calcarius_ornatus
		Calcarius_mccownii
		Plectrophenax_nivalis
		Seiurus_aurocapilla
		Seiurus_noveboracensis
		Seiurus_motacilla
		Mniotilta_varia
		Vermivora_ruficapilla
		Vermivora_peregrina
		Vermivora_pinus
		Vermivora_chrysoptera
		Wilsonia_citrina
		Dendroica_magnolia
		Dendroica_fusca
		Dendroica_pensylvanica
		Dendroica_petechia
		Dendroica_striata
		Dendroica_castanea
		Dendroica_tigrina
		Dendroica_cerulea
		Parula_americana
		Setophaga_ruticilla
		Dendroica_caerulescens
		Dendroica_discolor
		Dendroica_nigrescens
		Dendroica_townsendi
		Dendroica_virens
		Dendroica_adelaidae
		Dendroica_coronata
		Dendroica_dominica
		Dendroica_palmarum
		Wilsonia_canadensis
		Wilsonia_pusilla
		Myioborus_pictus
		Oporornis_formosus
		Oporornis_tolmiei
		Oporornis_philadelphia
		Geothlypis_trichas
		Limnothlypis_swainsonii
		Protonotaria_citrea
		Icteria_virens
		Icterus_galbula
		Icterus_pustulatus
		Icterus_bullockii
		Icterus_gularis
		Clypicterus_oseryi
		Cacicus_haemorrhous
		Cacicus_uropygialis
		Cacicus_cela
		Cacicus_chrysopterus
		Cacicus_solitarius
		Psarocolius_guatimozinus
		Psarocolius_atrovirens
		Psarocolius_angustifrons
		Psarocolius_wagleri
		Psarocolius_viridis
		Psarocolius_bifasciatus
		Nesopsar_nigerrimus
		Agelaius_tricolor
		Agelaius_phoeniceus
		Agelaius_xanthomus
		Agelaius_humeralis
		Agelaius_assimilis
		Molothrus_rufoaxillaris
		Molothrus_aeneus
		Molothrus_ater
		Agelaioides_badius
		Agelasticus_thilius
		Chrysomus_icterocephalus
		Curaeus_curaeus
		Amblyramphus_holosericeus
		Quiscalus_lugubris
		Quiscalus_mexicanus
		Quiscalus_major
		Quiscalus_quiscula
		Euphagus_carolinus
		Euphagus_cyanocephalus
		Dives_dives
		Sturnella_magna
		Sturnella_neglecta
		Sturnella_superciliaris
		Sturnella_loyca
		Sturnella_defilippii
		Sturnella_bellicosa
		Dolichonyx_oryzivorus
		Xanthocephalus_xanthocephalus
		Emberiza_elegans
		Emberiza_schoeniclus
		Melophus_lathami
		Miliaria_calandra
		Emberiza_cirlus
		Emberiza_citrinella
		Emberiza_hortulana
		Emberiza_cia
		Emberiza_cioides
		Emberiza_capensis
		Emberiza_striolata
		Emberiza_tahapisi
		Emberiza_impetuani
		Emberiza_cabanisi
		Emberiza_flaviventris
		Amphispiza_bilineata
		Aimophila_quinquestriata
		Spizella_atrogularis
		Spizella_breweri
		Spizella_pusilla
		Spizella_pallida
		Spizella_passerina
		Passerella_iliaca
		Spizella_arborea
		Junco_hyemalis
		Junco_phaeonotus
		Zonotrichia_querula
		Zonotrichia_albicollis
		Zonotrichia_atricapilla
		Zonotrichia_leucophrys
		Zonotrichia_capensis
		Pipilo_chlorurus
		Pipilo_maculatus
		Pipilo_erythrophthalmus
		Pipilo_fuscus
		Pipilo_aberti
		Pezopetes_capitalis
		Ammodramus_bairdii
		Ammodramus_henslowii
		Melospiza_lincolnii
		Melospiza_georgiana
		Melospiza_melodia
		Passerculus_sandwichensis
		Pooecetes_gramineus
		Ammodramus_caudacutus
		Ammodramus_maritimus
		Ammodramus_leconteii
		Amphispiza_belli
		Aimophila_carpalis
		Aimophila_aestivalis
		Aimophila_botterii
		Aimophila_mystacalis
		Aimophila_humeralis
		Arremonops_rufivirgatus
		Ammodramus_savannarum
		Calamospiza_melanocorys
		Chondestes_grammacus
		Volatinia_jacarina
		Ramphocelus_costaricensis
		Sporophila_minuta
		Nesospiza_acunhae
		Geospiza_fuliginosa
		Geospiza_magnirostris
		Geospiza_conirostris
		Geospiza_difficilis
		Geospiza_scandens
		Geospiza_fortis
		Tiaris_olivaceus
		Thraupis_episcopus
		Spiza_americana
		Passerina_caerulea
		Passerina_amoena
		Passerina_leclancherii
		Passerina_ciris
		Passerina_versicolor
		Passerina_cyanea
		Pheucticus_ludovicianus
		Pheucticus_melanocephalus
		Piranga_rubra
		Piranga_olivacea
		Piranga_ludoviciana
		Cardinalis_cardinalis
		Passer_rutilans
		Passer_domesticus
		Passer_montanus
		Passer_griseus
		Petronia_petronia
		Montifringilla_nivalis
		Petronia_xanthocollis
		Plocepasser_mahali
		Plocepasser_donaldsoni
		Histurgops_ruficaudus
		Philetairus_socius
		Sporopipes_frontalis
		Sporopipes_squamifrons
		Malimbus_coronatus
		Malimbus_nitens
		Malimbus_malimbicus
		Malimbus_ibadanensis
		Malimbus_racheliae
		Malimbus_cassini
		Malimbus_scutatus
		Malimbus_erythrogaster
		Malimbus_rubricollis
		Ploceus_spekei
		Ploceus_vitellinus
		Ploceus_preussi
		Ploceus_heuglini
		Ploceus_cucullatus
		Ploceus_taeniopterus
		Ploceus_melanocephalus
		Ploceus_intermedius
		Ploceus_superciliosus
		Ploceus_bicolor
		Ploceus_luteolus
		Ploceus_melanogaster
		Ploceus_jacksoni
		Ploceus_velatus
		Ploceus_ocularis
		Ploceus_capensis
		Ploceus_tricolor
		Ploceus_xanthopterus
		Ploceus_nigerrimus
		Ploceus_olivaceiceps
		Ploceus_princeps
		Ploceus_bertrandi
		Ploceus_angolensis
		Ploceus_nigricollis
		Ploceus_grandis
		Ploceus_galbula
		Ploceus_megarhynchus
		Ploceus_baglafecht
		Ploceus_benghalensis
		Ploceus_pelzelni
		Ploceus_philippinus
		Ploceus_xanthops
		Ploceus_alienus
		Ploceus_sanctithomae
		Quelea_quelea
		Quelea_cardinalis
		Foudia_rubra
		Foudia_flavicans
		Foudia_eminentissima
		Foudia_madagascariensis
		Foudia_sechellarum
		Euplectes_afer
		Euplectes_ardens
		Euplectes_hordeaceus
		Euplectes_orix
		Euplectes_nigroventris
		Euplectes_gierowii
		Euplectes_franciscanus
		Euplectes_capensis
		Euplectes_albonotatus
		Euplectes_axillaris
		Euplectes_hartlaubi
		Euplectes_jacksoni
		Euplectes_progne
		Euplectes_macroura
		Euplectes_aureus
		Bubalornis_albirostris
		Pseudonigrita_arnaudi
		Amblyospiza_albifrons
		Dinemellia_dinemelli
		Anaplectes_rubriceps
		Lagonosticta_senegala
		Lonchura_striata
		Padda_oryzivora
		Taeniopygia_guttata
		Poephila_acuticauda
		Vidua_paradisaea
		Vidua_macroura
		Vidua_chalybeata
		Prunella_modularis
		Prunella_collaris
		Nectarinia_osea
		Nectarinia_coccinigaster
		Nectarinia_dussumieri
	;
END;
BEGIN TREES;
	TRANSLATE
		1	Oxyruncus_cristatus,
		2	Sayornis_nigricans,
		3	Sayornis_phoebe,
		4	Contopus_sordidulus,
		5	Empidonax_virescens,
		6	Empidonax_minimus,
		7	Empidonax_traillii,
		8	Empidonax_alnorum,
		9	Empidonax_flaviventris,
		10	Empidonax_difficilis,
		11	Pyrocephalus_rubinus,
		12	Tyrannus_tyrannus,
		13	Myiarchus_cinerascens,
		14	Myiarchus_crinitus,
		15	Elaenia_chiriquensis,
		16	Cercomacra_tyrannina,
		17	Gymnopithys_leucaspis,
		18	Conopophaga_lineata,
		19	Xenops_minutus,
		20	Cinclodes_albidiventris,
		21	Cinclodes_fuscus,
		22	Cinclodes_antarcticus,
		23	Cinclodes_comechingonus,
		24	Cinclodes_albiventris,
		25	Furnarius_rufus,
		26	Leptasthenura_yanacensis,
		27	Leptasthenura_striolata,
		28	Cranioleuca_erythrops,
		29	Pseudoseisura_cristata,
		30	Pseudoseisura_lophotes,
		31	Synallaxis_zimmeri,
		32	Synallaxis_brachyura,
		33	Synallaxis_erythrothorax,
		34	Phacellodomus_striaticollis,
		35	Phacellodomus_maculipectus,
		36	Automolus_rubiginosus,
		37	Automolus_ochrolaemus,
		38	Thripadectes_rufobrunneus,
		39	Sclerurus_guatemalensis,
		40	Sclerurus_caudacutus,
		41	Ailuroedus_melanotis,
		42	Ailuroedus_crassirostris,
		43	Chlamydera_guttata,
		44	Chlamydera_maculata,
		45	Chlamydera_lauterbachi,
		46	Chlamydera_nuchalis,
		47	Chlamydera_cerviniventris,
		48	Ptilonorhynchus_violaceus,
		49	Scenopoeetes_dentirostris,
		50	Prionodura_newtoniana,
		51	Malurus_melanocephalus,
		52	Malurus_leucopterus,
		53	Malurus_cyaneus,
		54	Malurus_splendens,
		55	Malurus_coronatus,
		56	Malurus_lamberti,
		57	Malurus_amabilis,
		58	Malurus_elegans,
		59	Malurus_pulcherrimus,
		60	Malurus_alboscapulatus,
		61	Malurus_cyanocephalus,
		62	Pardalotus_punctatus,
		63	Pardalotus_quadragintus,
		64	Pardalotus_striatus,
		65	Manorina_melanocephala,
		66	Sericornis_frontalis,
		67	Pycnoptilus_floccosus,
		68	Acanthornis_magna,
		69	Gerygone_igata,
		70	Pomatostomus_temporalis,
		71	Orthonyx_spaldingii,
		72	Notiomystis_cincta,
		73	Campephaga_phoenicea,
		74	Campephaga_quiscalina,
		75	Lalage_tricolor,
		76	Coracina_azurea,
		77	Coracina_cinerea,
		78	Malaconotus_blanchoti,
		79	Tchagra_minutus,
		80	Dryoscopus_cubla,
		81	Laniarius_erythrogaster,
		82	Prionops_retzii,
		83	Tephrodornis_pondicerianus,
		84	Tylas_eduardi,
		85	Calicalicus_madagascariensis,
		86	Vanga_curvirostris,
		87	Euryceros_prevostii,
		88	Platysteira_castanea,
		89	Platysteira_chalybea,
		90	Platysteira_concreta,
		91	Platysteira_cyanea,
		92	Platysteira_peltata,
		93	Batis_occulta,
		94	Gymnorhina_tibicen,
		95	Psophodes_olivaceus,
		96	Mohoua_novaeseelandiae,
		97	Mohoua_albicilla,
		98	Mohoua_ochrocephala,
		99	Lanius_collaris,
		100	Lanius_tigrinus,
		101	Lanius_vittatus,
		102	Lanius_collurio,
		103	Lanius_gubernator,
		104	Lanius_bucephalus,
		105	Lanius_schach,
		106	Lanius_minor,
		107	Lanius_senator,
		108	Lanius_nubicus,
		109	Lanius_ludovicianus,
		110	Lanius_sphenocercus,
		111	Lanius_excubitor,
		112	Lanius_somalicus,
		113	Lanius_dorsalis,
		114	Calocitta_formosa,
		115	Cyanocitta_cristata,
		116	Aphelocoma_ultramarina,
		117	Aphelocoma_californica,
		118	Aphelocoma_insularis,
		119	Aphelocoma_coerulescens,
		120	Pica_pica,
		121	Pica_nuttalli,
		122	Pica_hudsonia,
		123	Corvus_rhipidurus,
		124	Corvus_brachyrhynchos,
		125	Corvus_corone,
		126	Corvus_monedula,
		127	Perisoreus_infaustus,
		128	Perisoreus_canadensis,
		129	Pyrrhocorax_graculus,
		130	Manucodia_keraudrenii,
		131	Manucodia_chalybatus,
		132	Parotia_wahnesi,
		133	Parotia_carolae,
		134	Pteridophora_alberti,
		135	Paradisaea_minor,
		136	Cicinnurus_magnificus,
		137	Epimachus_meyeri,
		138	Epimachus_fastuosus,
		139	Epimachus_albertisi,
		140	Ptiloris_magnificus,
		141	Lophorina_superba,
		142	Terpsiphone_corvina,
		143	Terpsiphone_viridis,
		144	Terpsiphone_rufiventer,
		145	Terpsiphone_paradisi,
		146	Terpsiphone_bedfordi,
		147	Terpsiphone_rufocinerea,
		148	Terpsiphone_atrochalybeia,
		149	Hypothymis_azurea,
		150	Trochocercus_cyanomelas,
		151	Trochocercus_nitens,
		152	Chasiempis_sandwichensis,
		153	Arses_telescophthalmus,
		154	Grallina_cyanoleuca,
		155	Rhipidura_leucophrys,
		156	Dicrurus_ludwigii,
		157	Dicrurus_adsimilis,
		158	Dicrurus_forficatus,
		159	Cyclarhis_gujanensis,
		160	Vireo_huttoni,
		161	Vireo_vicinior,
		162	Vireo_flavifrons,
		163	Vireo_solitarius,
		164	Vireo_griseus,
		165	Vireo_atricapilla,
		166	Vireo_bellii,
		167	Vireo_philadelphicus,
		168	Vireo_olivaceus,
		169	Vireo_altiloquus,
		170	Vireo_flavoviridis,
		171	Pachycephala_pectoralis,
		172	Chaetops_frenatus,
		173	Chaetops_aurantius,
		174	Petroica_goodenovii,
		175	Petroica_australis,
		176	Petroica_macrocephala,
		177	Melanodryas_cucullata,
		178	Eopsaltria_australis,
		179	Drymodes_brunneopygia,
		180	Auriparus_flaviceps,
		181	Anthoscopus_minutus,
		182	Anthoscopus_caroli,
		183	Remiz_pendulinus,
		184	Baeolophus_inornatus,
		185	Baeolophus_bicolor,
		186	Baeolophus_atricristatus,
		187	Baeolophus_wollweberi,
		188	Parus_cristatus,
		189	Parus_lugubris,
		190	Parus_sclateri,
		191	Parus_cinctus,
		192	Parus_hudsonicus,
		193	Parus_rufescens,
		194	Parus_carolinensis,
		195	Parus_atricapillus,
		196	Parus_montanus,
		197	Parus_cinerascens,
		198	Parus_rufonuchalis,
		199	Parus_ater,
		200	Parus_albiventris,
		201	Parus_niger,
		202	Parus_leucomelas,
		203	Parus_palustris,
		204	Parus_major,
		205	Parus_cyanus,
		206	Parus_caeruleus,
		207	Pseudopodoces_humilis,
		208	Stenostira_scita,
		209	Elminia_albicauda,
		210	Elminia_nigromitrata,
		211	Elminia_albonotata,
		212	Elminia_albiventris,
		213	Culicicapa_ceylonensis,
		214	Cephalopyrus_flammiceps,
		215	Panurus_biarmicus,
		216	Melanocorypha_calandra,
		217	Eremophila_alpestris,
		218	Spizocorys_fringillaris,
		219	Spizocorys_conirostris,
		220	Heteromirafra_ruddi,
		221	Eremalauda_starki,
		222	Lullula_arborea,
		223	Galerida_cristata,
		224	Galerida_theklae,
		225	Galerida_magnirostris,
		226	Galerida_modesta,
		227	Alauda_razae,
		228	Alauda_arvensis,
		229	Calandrella_cinerea,
		230	Calandrella_somalica,
		231	Mirafra_africanoides,
		232	Mirafra_hova,
		233	Mirafra_poecilosterna,
		234	Mirafra_gilletti,
		235	Mirafra_africana,
		236	Mirafra_sabota,
		237	Mirafra_hypermetra,
		238	Certhilauda_subcoronata,
		239	Certhilauda_chuana,
		240	Certhilauda_erythrochlamys,
		241	Ammomanes_deserti,
		242	Certhilauda_barlowi,
		243	Certhilauda_burra,
		244	Certhilauda_albescens,
		245	Eremopterix_nigriceps,
		246	Eremopterix_verticalis,
		247	Eremopterix_leucopareia,
		248	Eremopterix_leucotis,
		249	Eremopterix_australis,
		250	Nicator_gularis,
		251	Nicator_chloris,
		252	Sphenoeacus_afer,
		253	Melocichla_mentalis,
		254	Sylvietta_denti,
		255	Sylvietta_virens,
		256	Sylvietta_whytii,
		257	Sylvietta_brachyura,
		258	Sylvietta_rufescens,
		259	Bradypterus_victorini,
		260	Pholidornis_rushiae,
		261	Psaltriparus_minimus,
		262	Phylloscopus_humei,
		263	Phylloscopus_fuscatus,
		264	Phylloscopus_collybita,
		265	Phylloscopus_sindianus,
		266	Phylloscopus_trochilus,
		267	Phylloscopus_sibilatrix,
		268	Phylloscopus_bonelli,
		269	Phylloscopus_ruficapilla,
		270	Phylloscopus_umbrovirens,
		271	Phylloscopus_nitidus,
		272	Cettia_cetti,
		273	Cettia_fortipes,
		274	Hirundo_ariel,
		275	Petrochelidon_fulva,
		276	Petrochelidon_pyrrhonota,
		277	Hirundo_semirufa,
		278	Hirundo_rustica,
		279	Delichon_urbicum,
		280	Tachycineta_albilinea,
		281	Tachycineta_thalassina,
		282	Tachycineta_bicolor,
		283	Riparia_riparia,
		284	Progne_subis,
		285	Scotocerca_inquieta,
		286	Hyliota_violacea,
		287	Hyliota_australis,
		288	Hyliota_flavigaster,
		289	Hippolais_polyglotta,
		290	Hippolais_icterina,
		291	Acrocephalus_arundinaceus,
		292	Acrocephalus_stentoreus,
		293	Acrocephalus_familiaris,
		294	Acrocephalus_aequinoctialis,
		295	Acrocephalus_sechellensis,
		296	Acrocephalus_paludicola,
		297	Acrocephalus_bistrigiceps,
		298	Acrocephalus_melanopogon,
		299	Acrocephalus_schoenobaenus,
		300	Acrocephalus_scirpaceus,
		301	Acrocephalus_baeticatus,
		302	Acrocephalus_orinus,
		303	Acrocephalus_dumetorum,
		304	Chloropeta_natalensis,
		305	Acrocephalus_palustris,
		306	Bradypterus_graueri,
		307	Locustella_naevia,
		308	Locustella_fluviatilis,
		309	Locustella_luscinioides,
		310	Bradypterus_sylvaticus,
		311	Bradypterus_baboecala,
		312	Bradypterus_cinnamomeus,
		313	Bradypterus_barratti,
		314	Bradypterus_lopezi,
		315	Cincloramphus_cruralis,
		316	Acrocephalus_luscinius,
		317	Andropadus_importunus,
		318	Bleda_syndactylus,
		319	Bleda_notatus,
		320	Andropadus_nigriceps,
		321	Andropadus_milanjensis,
		322	Chlorocichla_flaviventris,
		323	Phyllastrephus_cabanisi,
		324	Phyllastrephus_fischeri,
		325	Phyllastrephus_terrestris,
		326	Phyllastrephus_icterinus,
		327	Phyllastrephus_debilis,
		328	Phyllastrephus_flavostriatus,
		329	Andropadus_gracilis,
		330	Criniger_calurus,
		331	Pycnonotus_nigricans,
		332	Pycnonotus_barbatus,
		333	Pycnonotus_capensis,
		334	Pycnonotus_sinensis,
		335	Pycnonotus_xanthopygos,
		336	Hypsipetes_olivaceus,
		337	Ixos_amaurotis,
		338	Alophoixus_finschii,
		339	Hypergerus_atriceps,
		340	Cisticola_ayresii,
		341	Cisticola_anonymus,
		342	Cisticola_robustus,
		343	Cisticola_exilis,
		344	Cisticola_tinniens,
		345	Cisticola_cinereolus,
		346	Cisticola_juncidis,
		347	Cisticola_brunnescens,
		348	Prinia_gracilis,
		349	Eremomela_icteropygialis,
		350	Apalis_thoracica,
		351	Camaroptera_brachyura,
		352	Camaroptera_superciliaris,
		353	Turdoides_altirostris,
		354	Turdoides_squamiceps,
		355	Garrulax_morrisonianus,
		356	Yuhina_brunneiceps,
		357	Zosterops_lateralis,
		358	Sylvia_atricapilla,
		359	Sylvia_borin,
		360	Sylvia_cantillans,
		361	Sylvia_melanocephala,
		362	Sylvia_mystacea,
		363	Sylvia_melanothorax,
		364	Sylvia_rueppelli,
		365	Sylvia_conspicillata,
		366	Sylvia_communis,
		367	Sylvia_sarda,
		368	Sylvia_deserticola,
		369	Sylvia_undata,
		370	Sylvia_nisoria,
		371	Sylvia_curruca,
		372	Sylvia_buryi,
		373	Sylvia_hortensis,
		374	Sylvia_leucomelaena,
		375	Sylvia_subcaerulea,
		376	Sylvia_boehmi,
		377	Sylvia_nana,
		378	Chamaea_fasciata,
		379	Paradoxornis_webbianus,
		380	Phainopepla_nitens,
		381	Bombycilla_cedrorum,
		382	Bombycilla_garrulus,
		383	Scissirostrum_dubium,
		384	Aplonis_dichroa,
		385	Aplonis_opaca,
		386	Gracula_religiosa,
		387	Mino_anais,
		388	Creatophora_cinerea,
		389	Sturnus_unicolor,
		390	Sturnus_vulgaris,
		391	Sturnus_roseus,
		392	Sturnus_philippensis,
		393	Sturnus_sturninus,
		394	Sturnus_contra,
		395	Leucopsar_rothschildi,
		396	Sturnus_malabaricus,
		397	Sturnus_pagodarum,
		398	Acridotheres_cristatellus,
		399	Acridotheres_fuscus,
		400	Acridotheres_ginginianus,
		401	Acridotheres_tristis,
		402	Cinnyricinclus_leucogaster,
		403	Lamprotornis_purpuroptera,
		404	Lamprotornis_caudatus,
		405	Lamprotornis_mevesii,
		406	Cosmopsarus_unicolor,
		407	Lamprotornis_australis,
		408	Spreo_bicolor,
		409	Spreo_fischeri,
		410	Lamprotornis_superbus,
		411	Lamprotornis_pulcher,
		412	Lamprotornis_splendidus,
		413	Cosmopsarus_regius,
		414	Lamprotornis_nitens,
		415	Lamprotornis_chalybaeus,
		416	Lamprotornis_corruscus,
		417	Lamprotornis_purpureiceps,
		418	Speculipastor_bicolor,
		419	Saroglossa_spiloptera,
		420	Onychognathus_nabouroup,
		421	Onychognathus_morio,
		422	Onychognathus_walleri,
		423	Onychognathus_salvadorii,
		424	Onychognathus_albirostris,
		425	Onychognathus_tristramii,
		426	Onychognathus_tenuirostris,
		427	Mimus_gundlachii,
		428	Mimus_gilvus,
		429	Mimus_polyglottos,
		430	Mimus_longicaudatus,
		431	Mimus_patagonicus,
		432	Mimus_thenca,
		433	Mimus_parvulus,
		434	Oreoscoptes_montanus,
		435	Toxostoma_bendirei,
		436	Toxostoma_lecontei,
		437	Toxostoma_crissale,
		438	Toxostoma_curvirostre,
		439	Toxostoma_longirostre,
		440	Toxostoma_rufum,
		441	Dumetella_carolinensis,
		442	Buphagus_africanus,
		443	Buphagus_erythrorhynchus,
		444	Cinclus_pallasii,
		445	Cinclus_schulzi,
		446	Cinclus_cinclus,
		447	Cinclus_mexicanus,
		448	Zoothera_naevia,
		449	Catharus_guttatus,
		450	Catharus_minimus,
		451	Catharus_fuscescens,
		452	Catharus_ustulatus,
		453	Hylocichla_mustelina,
		454	Turdus_merula,
		455	Turdus_iliacus,
		456	Turdus_helleri,
		457	Turdus_grayi,
		458	Turdus_albicollis,
		459	Turdus_migratorius,
		460	Turdus_cardis,
		461	Turdus_torquatus,
		462	Turdus_pilaris,
		463	Turdus_viscivorus,
		464	Turdus_philomelos,
		465	Myadestes_palmeri,
		466	Sialia_mexicana,
		467	Sialia_currucoides,
		468	Sialia_sialis,
		469	Erithacus_rubecula,
		470	Luscinia_megarhynchos,
		471	Luscinia_luscinia,
		472	Luscinia_svecica,
		473	Ficedula_zanthopygia,
		474	Ficedula_semitorquata,
		475	Ficedula_hypoleuca,
		476	Ficedula_albicollis,
		477	Ficedula_parva,
		478	Dioptrornis_fischeri,
		479	Phoenicurus_phoenicurus,
		480	Phoenicurus_ochruros,
		481	Saxicola_torquatus,
		482	Saxicola_rubetra,
		483	Myrmecocichla_aethiops,
		484	Oenanthe_oenanthe,
		485	Bradornis_infuscatus,
		486	Bradornis_pallidus,
		487	Bradornis_microrhynchus,
		488	Bradornis_mariquensis,
		489	Muscicapa_epulata,
		490	Muscicapa_caerulescens,
		491	Muscicapa_sethsmithi,
		492	Muscicapa_cassini,
		493	Muscicapa_striata,
		494	Muscicapa_adusta,
		495	Muscicapa_comitata,
		496	Muscicapa_infuscata,
		497	Myioparus_plumbeus,
		498	Myioparus_griseigularis,
		499	Sigelus_silens,
		500	Namibornis_herero,
		501	Empidornis_semipartitus,
		502	Melaenornis_pammelaina,
		503	Melaenornis_edolioides,
		504	Certhia_familiaris,
		505	Certhia_brachydactyla,
		506	Thryothorus_sinaloa,
		507	Thryothorus_rufalbus,
		508	Thryothorus_leucotis,
		509	Thryothorus_felix,
		510	Thryomanes_bewickii,
		511	Thryothorus_ludovicianus,
		512	Troglodytes_troglodytes,
		513	Troglodytes_cobbi,
		514	Troglodytes_aedon,
		515	Cistothorus_meridae,
		516	Cistothorus_palustris,
		517	Cistothorus_platensis,
		518	Campylorhynchus_brunneicapillus,
		519	Campylorhynchus_griseus,
		520	Campylorhynchus_nuchalis,
		521	Catherpes_mexicanus,
		522	Salpinctes_obsoletus,
		523	Polioptila_dumicola,
		524	Sitta_europaea,
		525	Sitta_carolinensis,
		526	Regulus_regulus,
		527	Regulus_ignicapilla,
		528	Promerops_cafer,
		529	Promerops_gurneyi,
		530	Dendronanthus_indicus,
		531	Tmetothylacus_tenellus,
		532	Motacilla_capensis,
		533	Motacilla_grandis,
		534	Motacilla_clara,
		535	Motacilla_madaraspatensis,
		536	Motacilla_cinerea,
		537	Motacilla_citreola,
		538	Motacilla_flava,
		539	Motacilla_alba,
		540	Motacilla_aguimp,
		541	Anthus_crenatus,
		542	Anthus_melindae,
		543	Anthus_novaeseelandiae,
		544	Anthus_similis,
		545	Anthus_lineiventris,
		546	Anthus_leucophrys,
		547	Anthus_campestris,
		548	Anthus_lutescens,
		549	Anthus_vaalensis,
		550	Anthus_petrosus,
		551	Anthus_spinoletta,
		552	Anthus_pratensis,
		553	Anthus_trivialis,
		554	Anthus_hoeschi,
		555	Anthus_chloris,
		556	Macronyx_croceus,
		557	Macronyx_ameliae,
		558	Macronyx_capensis,
		559	Macronyx_sharpei,
		560	Macronyx_aurantiigula,
		561	Macronyx_fuellebornii,
		562	Coccothraustes_coccothraustes,
		563	Mycerobas_carnipes,
		564	Pyrrhula_pyrrhula,
		565	Pinicola_enucleator,
		566	Bucanetes_githagineus,
		567	Eremopsaltria_mongolicus,
		568	Oreomystis_mana,
		569	Telespiza_cantans,
		570	Telespiza_ultima,
		571	Loxioides_bailleui,
		572	Pseudonestor_xanthophrys,
		573	Loxops_coccineus,
		574	Hemignathus_munroi,
		575	Hemignathus_virens,
		576	Himatione_sanguinea,
		577	Vestiaria_coccinea,
		578	Paroreomyza_montana,
		579	Carpodacus_roseus,
		580	Carpodacus_puniceus,
		581	Carpodacus_rubicilla,
		582	Carpodacus_cassinii,
		583	Carpodacus_purpureus,
		584	Carpodacus_synoicus,
		585	Carpodacus_erythrinus,
		586	Carpodacus_mexicanus,
		587	Leucosticte_atrata,
		588	Leucosticte_australis,
		589	Leucosticte_tephrocotis,
		590	Callacanthis_burtoni,
		591	Rhodopechys_obsoletus,
		592	Rhodopechys_sanguineus,
		593	Carduelis_chloris,
		594	Carduelis_spinoides,
		595	Carduelis_hornemanni,
		596	Carduelis_flammea,
		597	Loxia_leucoptera,
		598	Loxia_scotica,
		599	Loxia_curvirostra,
		600	Carduelis_citrinella,
		601	Carduelis_carduelis,
		602	Serinus_mozambicus,
		603	Serinus_atrogularis,
		604	Serinus_mennelli,
		605	Serinus_citrinipectus,
		606	Serinus_scotops,
		607	Serinus_syriacus,
		608	Serinus_flaviventris,
		609	Serinus_sulphuratus,
		610	Serinus_gularis,
		611	Serinus_albogularis,
		612	Serinus_leucopterus,
		613	Serinus_burtoni,
		614	Serinus_tristriatus,
		615	Serinus_striolatus,
		616	Serinus_nigriceps,
		617	Serinus_totta,
		618	Serinus_alario,
		619	Serinus_canicollis,
		620	Serinus_flavivertex,
		621	Serinus_pusillus,
		622	Serinus_canaria,
		623	Serinus_serinus,
		624	Carduelis_flavirostris,
		625	Carduelis_cannabina,
		626	Carduelis_pinus,
		627	Carduelis_spinus,
		628	Carduelis_psaltria,
		629	Carduelis_lawrencei,
		630	Carduelis_tristis,
		631	Fringilla_coelebs,
		632	Fringilla_teydea,
		633	Fringilla_montifringilla,
		634	Calcarius_lapponicus,
		635	Calcarius_pictus,
		636	Calcarius_ornatus,
		637	Calcarius_mccownii,
		638	Plectrophenax_nivalis,
		639	Seiurus_aurocapilla,
		640	Seiurus_noveboracensis,
		641	Seiurus_motacilla,
		642	Mniotilta_varia,
		643	Vermivora_ruficapilla,
		644	Vermivora_peregrina,
		645	Vermivora_pinus,
		646	Vermivora_chrysoptera,
		647	Wilsonia_citrina,
		648	Dendroica_magnolia,
		649	Dendroica_fusca,
		650	Dendroica_pensylvanica,
		651	Dendroica_petechia,
		652	Dendroica_striata,
		653	Dendroica_castanea,
		654	Dendroica_tigrina,
		655	Dendroica_cerulea,
		656	Parula_americana,
		657	Setophaga_ruticilla,
		658	Dendroica_caerulescens,
		659	Dendroica_discolor,
		660	Dendroica_nigrescens,
		661	Dendroica_townsendi,
		662	Dendroica_virens,
		663	Dendroica_adelaidae,
		664	Dendroica_coronata,
		665	Dendroica_dominica,
		666	Dendroica_palmarum,
		667	Wilsonia_canadensis,
		668	Wilsonia_pusilla,
		669	Myioborus_pictus,
		670	Oporornis_formosus,
		671	Oporornis_tolmiei,
		672	Oporornis_philadelphia,
		673	Geothlypis_trichas,
		674	Limnothlypis_swainsonii,
		675	Protonotaria_citrea,
		676	Icteria_virens,
		677	Icterus_galbula,
		678	Icterus_pustulatus,
		679	Icterus_bullockii,
		680	Icterus_gularis,
		681	Clypicterus_oseryi,
		682	Cacicus_haemorrhous,
		683	Cacicus_uropygialis,
		684	Cacicus_cela,
		685	Cacicus_chrysopterus,
		686	Cacicus_solitarius,
		687	Psarocolius_guatimozinus,
		688	Psarocolius_atrovirens,
		689	Psarocolius_angustifrons,
		690	Psarocolius_wagleri,
		691	Psarocolius_viridis,
		692	Psarocolius_bifasciatus,
		693	Nesopsar_nigerrimus,
		694	Agelaius_tricolor,
		695	Agelaius_phoeniceus,
		696	Agelaius_xanthomus,
		697	Agelaius_humeralis,
		698	Agelaius_assimilis,
		699	Molothrus_rufoaxillaris,
		700	Molothrus_aeneus,
		701	Molothrus_ater,
		702	Agelaioides_badius,
		703	Agelasticus_thilius,
		704	Chrysomus_icterocephalus,
		705	Curaeus_curaeus,
		706	Amblyramphus_holosericeus,
		707	Quiscalus_lugubris,
		708	Quiscalus_mexicanus,
		709	Quiscalus_major,
		710	Quiscalus_quiscula,
		711	Euphagus_carolinus,
		712	Euphagus_cyanocephalus,
		713	Dives_dives,
		714	Sturnella_magna,
		715	Sturnella_neglecta,
		716	Sturnella_superciliaris,
		717	Sturnella_loyca,
		718	Sturnella_defilippii,
		719	Sturnella_bellicosa,
		720	Dolichonyx_oryzivorus,
		721	Xanthocephalus_xanthocephalus,
		722	Emberiza_elegans,
		723	Emberiza_schoeniclus,
		724	Melophus_lathami,
		725	Miliaria_calandra,
		726	Emberiza_cirlus,
		727	Emberiza_citrinella,
		728	Emberiza_hortulana,
		729	Emberiza_cia,
		730	Emberiza_cioides,
		731	Emberiza_capensis,
		732	Emberiza_striolata,
		733	Emberiza_tahapisi,
		734	Emberiza_impetuani,
		735	Emberiza_cabanisi,
		736	Emberiza_flaviventris,
		737	Amphispiza_bilineata,
		738	Aimophila_quinquestriata,
		739	Spizella_atrogularis,
		740	Spizella_breweri,
		741	Spizella_pusilla,
		742	Spizella_pallida,
		743	Spizella_passerina,
		744	Passerella_iliaca,
		745	Spizella_arborea,
		746	Junco_hyemalis,
		747	Junco_phaeonotus,
		748	Zonotrichia_querula,
		749	Zonotrichia_albicollis,
		750	Zonotrichia_atricapilla,
		751	Zonotrichia_leucophrys,
		752	Zonotrichia_capensis,
		753	Pipilo_chlorurus,
		754	Pipilo_maculatus,
		755	Pipilo_erythrophthalmus,
		756	Pipilo_fuscus,
		757	Pipilo_aberti,
		758	Pezopetes_capitalis,
		759	Ammodramus_bairdii,
		760	Ammodramus_henslowii,
		761	Melospiza_lincolnii,
		762	Melospiza_georgiana,
		763	Melospiza_melodia,
		764	Passerculus_sandwichensis,
		765	Pooecetes_gramineus,
		766	Ammodramus_caudacutus,
		767	Ammodramus_maritimus,
		768	Ammodramus_leconteii,
		769	Amphispiza_belli,
		770	Aimophila_carpalis,
		771	Aimophila_aestivalis,
		772	Aimophila_botterii,
		773	Aimophila_mystacalis,
		774	Aimophila_humeralis,
		775	Arremonops_rufivirgatus,
		776	Ammodramus_savannarum,
		777	Calamospiza_melanocorys,
		778	Chondestes_grammacus,
		779	Volatinia_jacarina,
		780	Ramphocelus_costaricensis,
		781	Sporophila_minuta,
		782	Nesospiza_acunhae,
		783	Geospiza_fuliginosa,
		784	Geospiza_magnirostris,
		785	Geospiza_conirostris,
		786	Geospiza_difficilis,
		787	Geospiza_scandens,
		788	Geospiza_fortis,
		789	Tiaris_olivaceus,
		790	Thraupis_episcopus,
		791	Spiza_americana,
		792	Passerina_caerulea,
		793	Passerina_amoena,
		794	Passerina_leclancherii,
		795	Passerina_ciris,
		796	Passerina_versicolor,
		797	Passerina_cyanea,
		798	Pheucticus_ludovicianus,
		799	Pheucticus_melanocephalus,
		800	Piranga_rubra,
		801	Piranga_olivacea,
		802	Piranga_ludoviciana,
		803	Cardinalis_cardinalis,
		804	Passer_rutilans,
		805	Passer_domesticus,
		806	Passer_montanus,
		807	Passer_griseus,
		808	Petronia_petronia,
		809	Montifringilla_nivalis,
		810	Petronia_xanthocollis,
		811	Plocepasser_mahali,
		812	Plocepasser_donaldsoni,
		813	Histurgops_ruficaudus,
		814	Philetairus_socius,
		815	Sporopipes_frontalis,
		816	Sporopipes_squamifrons,
		817	Malimbus_coronatus,
		818	Malimbus_nitens,
		819	Malimbus_malimbicus,
		820	Malimbus_ibadanensis,
		821	Malimbus_racheliae,
		822	Malimbus_cassini,
		823	Malimbus_scutatus,
		824	Malimbus_erythrogaster,
		825	Malimbus_rubricollis,
		826	Ploceus_spekei,
		827	Ploceus_vitellinus,
		828	Ploceus_preussi,
		829	Ploceus_heuglini,
		830	Ploceus_cucullatus,
		831	Ploceus_taeniopterus,
		832	Ploceus_melanocephalus,
		833	Ploceus_intermedius,
		834	Ploceus_superciliosus,
		835	Ploceus_bicolor,
		836	Ploceus_luteolus,
		837	Ploceus_melanogaster,
		838	Ploceus_jacksoni,
		839	Ploceus_velatus,
		840	Ploceus_ocularis,
		841	Ploceus_capensis,
		842	Ploceus_tricolor,
		843	Ploceus_xanthopterus,
		844	Ploceus_nigerrimus,
		845	Ploceus_olivaceiceps,
		846	Ploceus_princeps,
		847	Ploceus_bertrandi,
		848	Ploceus_angolensis,
		849	Ploceus_nigricollis,
		850	Ploceus_grandis,
		851	Ploceus_galbula,
		852	Ploceus_megarhynchus,
		853	Ploceus_baglafecht,
		854	Ploceus_benghalensis,
		855	Ploceus_pelzelni,
		856	Ploceus_philippinus,
		857	Ploceus_xanthops,
		858	Ploceus_alienus,
		859	Ploceus_sanctithomae,
		860	Quelea_quelea,
		861	Quelea_cardinalis,
		862	Foudia_rubra,
		863	Foudia_flavicans,
		864	Foudia_eminentissima,
		865	Foudia_madagascariensis,
		866	Foudia_sechellarum,
		867	Euplectes_afer,
		868	Euplectes_ardens,
		869	Euplectes_hordeaceus,
		870	Euplectes_orix,
		871	Euplectes_nigroventris,
		872	Euplectes_gierowii,
		873	Euplectes_franciscanus,
		874	Euplectes_capensis,
		875	Euplectes_albonotatus,
		876	Euplectes_axillaris,
		877	Euplectes_hartlaubi,
		878	Euplectes_jacksoni,
		879	Euplectes_progne,
		880	Euplectes_macroura,
		881	Euplectes_aureus,
		882	Bubalornis_albirostris,
		883	Pseudonigrita_arnaudi,
		884	Amblyospiza_albifrons,
		885	Dinemellia_dinemelli,
		886	Anaplectes_rubriceps,
		887	Lagonosticta_senegala,
		888	Lonchura_striata,
		889	Padda_oryzivora,
		890	Taeniopygia_guttata,
		891	Poephila_acuticauda,
		892	Vidua_paradisaea,
		893	Vidua_macroura,
		894	Vidua_chalybeata,
		895	Prunella_modularis,
		896	Prunella_collaris,
		897	Nectarinia_osea,
		898	Nectarinia_coccinigaster,
		899	Nectarinia_dussumieri
	;
	TREE * UNTITLED = [&R] (((1:42.5105102,(((((2:1.41187249,3:1.41187249):10.73900211,(4:10.82191995,(5:10.76760669,((6:9.502505839,(7:3.976175144,8:3.976175144):5.526330694):1.038902588,(9:4.069907962,10:4.069907961):6.471500464):0.2261982646):0.05431325927):1.328954647):10.67067064,11:22.82154523):1.064947411,(12:19.74763074,(13:2.164934614,14:2.164934614):17.58269613):4.138861901):4.783986831,15:…
END;
