# Supplementary material for: Polygyny is linked to accelerated birdsong evolution but not to larger song repertoires
Source: Nat Commun. 2019 Feb 21;10:884. doi: 10.1038/s41467-019-08621-3 (PMC6385279; doi:10.1038/s41467-019-08621-3)
Supplement: Supplementary file 9 — Supplementary Software 1 [file 41467_2019_8621_MOESM9_ESM.zip › Final Revision Code/MacOnly BayesTraits Code/samplematezillaHack87.nex]

#NEXUS
[R-package APE, Thu Jan 11 18:46:58 2018]
BEGIN TAXA;
	DIMENSIONS NTAX = 899;
	TAXLABELS
		Oxyruncus_cristatus
		Sayornis_nigricans
		Sayornis_phoebe
		Empidonax_minimus
		Empidonax_traillii
		Empidonax_alnorum
		Empidonax_flaviventris
		Empidonax_difficilis
		Empidonax_virescens
		Contopus_sordidulus
		Pyrocephalus_rubinus
		Tyrannus_tyrannus
		Myiarchus_crinitus
		Myiarchus_cinerascens
		Elaenia_chiriquensis
		Gymnopithys_leucaspis
		Cercomacra_tyrannina
		Conopophaga_lineata
		Xenops_minutus
		Automolus_ochrolaemus
		Thripadectes_rufobrunneus
		Automolus_rubiginosus
		Leptasthenura_striolata
		Leptasthenura_yanacensis
		Cranioleuca_erythrops
		Synallaxis_brachyura
		Synallaxis_zimmeri
		Synallaxis_erythrothorax
		Pseudoseisura_lophotes
		Pseudoseisura_cristata
		Phacellodomus_striaticollis
		Phacellodomus_maculipectus
		Furnarius_rufus
		Cinclodes_albiventris
		Cinclodes_antarcticus
		Cinclodes_fuscus
		Cinclodes_albidiventris
		Cinclodes_comechingonus
		Sclerurus_caudacutus
		Sclerurus_guatemalensis
		Ailuroedus_crassirostris
		Ailuroedus_melanotis
		Ptilonorhynchus_violaceus
		Chlamydera_lauterbachi
		Chlamydera_cerviniventris
		Chlamydera_guttata
		Chlamydera_nuchalis
		Chlamydera_maculata
		Scenopoeetes_dentirostris
		Prionodura_newtoniana
		Malurus_pulcherrimus
		Malurus_cyaneus
		Malurus_alboscapulatus
		Malurus_splendens
		Malurus_coronatus
		Malurus_elegans
		Malurus_amabilis
		Malurus_lamberti
		Malurus_cyanocephalus
		Malurus_leucopterus
		Malurus_melanocephalus
		Pardalotus_quadragintus
		Pardalotus_punctatus
		Pardalotus_striatus
		Manorina_melanocephala
		Pycnoptilus_floccosus
		Sericornis_frontalis
		Acanthornis_magna
		Gerygone_igata
		Pomatostomus_temporalis
		Orthonyx_spaldingii
		Notiomystis_cincta
		Mohoua_albicilla
		Mohoua_ochrocephala
		Mohoua_novaeseelandiae
		Psophodes_olivaceus
		Campephaga_phoenicea
		Campephaga_quiscalina
		Coracina_azurea
		Lalage_tricolor
		Coracina_cinerea
		Laniarius_erythrogaster
		Malaconotus_blanchoti
		Tchagra_minutus
		Dryoscopus_cubla
		Platysteira_castanea
		Platysteira_chalybea
		Platysteira_concreta
		Platysteira_cyanea
		Platysteira_peltata
		Batis_occulta
		Tephrodornis_pondicerianus
		Prionops_retzii
		Euryceros_prevostii
		Tylas_eduardi
		Vanga_curvirostris
		Calicalicus_madagascariensis
		Gymnorhina_tibicen
		Pyrrhocorax_graculus
		Perisoreus_infaustus
		Perisoreus_canadensis
		Cyanocitta_cristata
		Aphelocoma_coerulescens
		Aphelocoma_insularis
		Aphelocoma_californica
		Aphelocoma_ultramarina
		Calocitta_formosa
		Pica_hudsonia
		Pica_nuttalli
		Pica_pica
		Corvus_monedula
		Corvus_rhipidurus
		Corvus_brachyrhynchos
		Corvus_corone
		Lanius_minor
		Lanius_senator
		Lanius_nubicus
		Lanius_tigrinus
		Lanius_collurio
		Lanius_bucephalus
		Lanius_schach
		Lanius_collaris
		Lanius_ludovicianus
		Lanius_excubitor
		Lanius_sphenocercus
		Lanius_somalicus
		Lanius_dorsalis
		Lanius_vittatus
		Lanius_gubernator
		Rhipidura_leucophrys
		Manucodia_keraudrenii
		Manucodia_chalybatus
		Parotia_wahnesi
		Parotia_carolae
		Pteridophora_alberti
		Ptiloris_magnificus
		Lophorina_superba
		Cicinnurus_magnificus
		Paradisaea_minor
		Epimachus_meyeri
		Epimachus_fastuosus
		Epimachus_albertisi
		Grallina_cyanoleuca
		Chasiempis_sandwichensis
		Arses_telescophthalmus
		Terpsiphone_rufocinerea
		Terpsiphone_corvina
		Terpsiphone_viridis
		Terpsiphone_paradisi
		Terpsiphone_bedfordi
		Terpsiphone_rufiventer
		Terpsiphone_atrochalybeia
		Hypothymis_azurea
		Trochocercus_cyanomelas
		Trochocercus_nitens
		Dicrurus_ludwigii
		Dicrurus_adsimilis
		Dicrurus_forficatus
		Cyclarhis_gujanensis
		Vireo_philadelphicus
		Vireo_olivaceus
		Vireo_flavoviridis
		Vireo_altiloquus
		Vireo_atricapilla
		Vireo_griseus
		Vireo_bellii
		Vireo_solitarius
		Vireo_flavifrons
		Vireo_huttoni
		Vireo_vicinior
		Pachycephala_pectoralis
		Chaetops_frenatus
		Chaetops_aurantius
		Drymodes_brunneopygia
		Petroica_macrocephala
		Petroica_australis
		Petroica_goodenovii
		Melanodryas_cucullata
		Eopsaltria_australis
		Auriparus_flaviceps
		Anthoscopus_caroli
		Anthoscopus_minutus
		Remiz_pendulinus
		Parus_caeruleus
		Parus_cyanus
		Parus_niger
		Parus_albiventris
		Parus_major
		Parus_palustris
		Parus_leucomelas
		Parus_ater
		Parus_rufonuchalis
		Parus_montanus
		Parus_cinctus
		Parus_hudsonicus
		Parus_rufescens
		Parus_atricapillus
		Parus_cinerascens
		Parus_carolinensis
		Parus_sclateri
		Parus_lugubris
		Parus_cristatus
		Baeolophus_wollweberi
		Baeolophus_inornatus
		Baeolophus_bicolor
		Baeolophus_atricristatus
		Pseudopodoces_humilis
		Elminia_albicauda
		Elminia_albiventris
		Elminia_albonotata
		Elminia_nigromitrata
		Culicicapa_ceylonensis
		Cephalopyrus_flammiceps
		Stenostira_scita
		Nicator_chloris
		Nicator_gularis
		Panurus_biarmicus
		Eremopterix_australis
		Eremopterix_leucotis
		Eremopterix_leucopareia
		Eremopterix_verticalis
		Eremopterix_nigriceps
		Mirafra_africana
		Mirafra_hova
		Mirafra_gilletti
		Mirafra_africanoides
		Mirafra_poecilosterna
		Mirafra_hypermetra
		Mirafra_sabota
		Heteromirafra_ruddi
		Spizocorys_fringillaris
		Spizocorys_conirostris
		Melanocorypha_calandra
		Lullula_arborea
		Alauda_razae
		Alauda_arvensis
		Galerida_theklae
		Galerida_modesta
		Galerida_cristata
		Galerida_magnirostris
		Eremalauda_starki
		Eremophila_alpestris
		Calandrella_cinerea
		Calandrella_somalica
		Certhilauda_chuana
		Certhilauda_subcoronata
		Certhilauda_erythrochlamys
		Ammomanes_deserti
		Certhilauda_burra
		Certhilauda_barlowi
		Certhilauda_albescens
		Psaltriparus_minimus
		Cettia_fortipes
		Cettia_cetti
		Phylloscopus_sibilatrix
		Phylloscopus_bonelli
		Phylloscopus_humei
		Phylloscopus_fuscatus
		Phylloscopus_sindianus
		Phylloscopus_collybita
		Phylloscopus_trochilus
		Phylloscopus_nitidus
		Phylloscopus_umbrovirens
		Phylloscopus_ruficapilla
		Pholidornis_rushiae
		Riparia_riparia
		Tachycineta_bicolor
		Tachycineta_thalassina
		Tachycineta_albilinea
		Progne_subis
		Delichon_urbicum
		Hirundo_semirufa
		Petrochelidon_pyrrhonota
		Petrochelidon_fulva
		Hirundo_ariel
		Hirundo_rustica
		Acrocephalus_palustris
		Cincloramphus_cruralis
		Bradypterus_sylvaticus
		Bradypterus_baboecala
		Bradypterus_cinnamomeus
		Bradypterus_barratti
		Bradypterus_lopezi
		Locustella_luscinioides
		Locustella_fluviatilis
		Bradypterus_graueri
		Locustella_naevia
		Acrocephalus_luscinius
		Chloropeta_natalensis
		Acrocephalus_scirpaceus
		Acrocephalus_baeticatus
		Acrocephalus_dumetorum
		Acrocephalus_orinus
		Acrocephalus_paludicola
		Acrocephalus_bistrigiceps
		Acrocephalus_schoenobaenus
		Acrocephalus_melanopogon
		Acrocephalus_stentoreus
		Acrocephalus_aequinoctialis
		Acrocephalus_familiaris
		Acrocephalus_arundinaceus
		Acrocephalus_sechellensis
		Hippolais_polyglotta
		Hippolais_icterina
		Scotocerca_inquieta
		Hyliota_flavigaster
		Hyliota_violacea
		Hyliota_australis
		Zosterops_lateralis
		Yuhina_brunneiceps
		Turdoides_altirostris
		Turdoides_squamiceps
		Garrulax_morrisonianus
		Sylvia_borin
		Sylvia_atricapilla
		Sylvia_curruca
		Sylvia_buryi
		Sylvia_hortensis
		Sylvia_leucomelaena
		Sylvia_boehmi
		Sylvia_subcaerulea
		Sylvia_nisoria
		Sylvia_nana
		Sylvia_sarda
		Sylvia_deserticola
		Sylvia_undata
		Sylvia_conspicillata
		Sylvia_communis
		Sylvia_melanothorax
		Sylvia_rueppelli
		Sylvia_mystacea
		Sylvia_melanocephala
		Sylvia_cantillans
		Paradoxornis_webbianus
		Chamaea_fasciata
		Hypergerus_atriceps
		Cisticola_robustus
		Cisticola_brunnescens
		Cisticola_anonymus
		Cisticola_tinniens
		Cisticola_exilis
		Cisticola_juncidis
		Cisticola_cinereolus
		Cisticola_ayresii
		Apalis_thoracica
		Eremomela_icteropygialis
		Camaroptera_brachyura
		Camaroptera_superciliaris
		Prinia_gracilis
		Andropadus_importunus
		Chlorocichla_flaviventris
		Andropadus_nigriceps
		Andropadus_milanjensis
		Bleda_notatus
		Bleda_syndactylus
		Andropadus_gracilis
		Criniger_calurus
		Phyllastrephus_debilis
		Phyllastrephus_icterinus
		Phyllastrephus_cabanisi
		Phyllastrephus_fischeri
		Phyllastrephus_terrestris
		Phyllastrephus_flavostriatus
		Hypsipetes_olivaceus
		Ixos_amaurotis
		Alophoixus_finschii
		Pycnonotus_xanthopygos
		Pycnonotus_barbatus
		Pycnonotus_nigricans
		Pycnonotus_capensis
		Pycnonotus_sinensis
		Bradypterus_victorini
		Sphenoeacus_afer
		Melocichla_mentalis
		Sylvietta_whytii
		Sylvietta_rufescens
		Sylvietta_virens
		Sylvietta_brachyura
		Sylvietta_denti
		Regulus_ignicapilla
		Regulus_regulus
		Phainopepla_nitens
		Bombycilla_garrulus
		Bombycilla_cedrorum
		Certhia_familiaris
		Certhia_brachydactyla
		Salpinctes_obsoletus
		Catherpes_mexicanus
		Campylorhynchus_griseus
		Campylorhynchus_brunneicapillus
		Campylorhynchus_nuchalis
		Troglodytes_aedon
		Troglodytes_troglodytes
		Troglodytes_cobbi
		Cistothorus_palustris
		Cistothorus_platensis
		Cistothorus_meridae
		Thryothorus_felix
		Thryothorus_leucotis
		Thryothorus_sinaloa
		Thryothorus_rufalbus
		Thryothorus_ludovicianus
		Thryomanes_bewickii
		Polioptila_dumicola
		Sitta_europaea
		Sitta_carolinensis
		Scissirostrum_dubium
		Aplonis_opaca
		Aplonis_dichroa
		Gracula_religiosa
		Mino_anais
		Onychognathus_nabouroup
		Onychognathus_walleri
		Onychognathus_salvadorii
		Onychognathus_tristramii
		Onychognathus_albirostris
		Onychognathus_morio
		Onychognathus_tenuirostris
		Speculipastor_bicolor
		Saroglossa_spiloptera
		Lamprotornis_purpureiceps
		Lamprotornis_corruscus
		Lamprotornis_mevesii
		Cosmopsarus_unicolor
		Lamprotornis_purpuroptera
		Lamprotornis_caudatus
		Lamprotornis_australis
		Lamprotornis_splendidus
		Lamprotornis_superbus
		Lamprotornis_pulcher
		Spreo_bicolor
		Spreo_fischeri
		Cosmopsarus_regius
		Lamprotornis_nitens
		Lamprotornis_chalybaeus
		Cinnyricinclus_leucogaster
		Creatophora_cinerea
		Sturnus_roseus
		Leucopsar_rothschildi
		Sturnus_pagodarum
		Sturnus_malabaricus
		Acridotheres_cristatellus
		Acridotheres_fuscus
		Acridotheres_ginginianus
		Acridotheres_tristis
		Sturnus_philippensis
		Sturnus_sturninus
		Sturnus_contra
		Sturnus_unicolor
		Sturnus_vulgaris
		Mimus_parvulus
		Mimus_polyglottos
		Mimus_gilvus
		Mimus_longicaudatus
		Mimus_patagonicus
		Mimus_thenca
		Mimus_gundlachii
		Oreoscoptes_montanus
		Toxostoma_bendirei
		Toxostoma_crissale
		Toxostoma_lecontei
		Toxostoma_curvirostre
		Toxostoma_longirostre
		Toxostoma_rufum
		Dumetella_carolinensis
		Buphagus_africanus
		Buphagus_erythrorhynchus
		Cinclus_cinclus
		Cinclus_pallasii
		Cinclus_schulzi
		Cinclus_mexicanus
		Turdus_iliacus
		Turdus_helleri
		Turdus_merula
		Turdus_grayi
		Turdus_albicollis
		Turdus_migratorius
		Turdus_cardis
		Turdus_pilaris
		Turdus_torquatus
		Turdus_viscivorus
		Turdus_philomelos
		Zoothera_naevia
		Catharus_guttatus
		Catharus_minimus
		Catharus_fuscescens
		Catharus_ustulatus
		Hylocichla_mustelina
		Myadestes_palmeri
		Sialia_currucoides
		Sialia_mexicana
		Sialia_sialis
		Dioptrornis_fischeri
		Phoenicurus_ochruros
		Phoenicurus_phoenicurus
		Saxicola_torquatus
		Saxicola_rubetra
		Myrmecocichla_aethiops
		Oenanthe_oenanthe
		Ficedula_zanthopygia
		Ficedula_parva
		Ficedula_semitorquata
		Ficedula_hypoleuca
		Ficedula_albicollis
		Luscinia_luscinia
		Luscinia_megarhynchos
		Luscinia_svecica
		Erithacus_rubecula
		Namibornis_herero
		Empidornis_semipartitus
		Sigelus_silens
		Melaenornis_pammelaina
		Melaenornis_edolioides
		Myioparus_plumbeus
		Myioparus_griseigularis
		Bradornis_infuscatus
		Bradornis_pallidus
		Bradornis_microrhynchus
		Bradornis_mariquensis
		Muscicapa_comitata
		Muscicapa_sethsmithi
		Muscicapa_striata
		Muscicapa_cassini
		Muscicapa_adusta
		Muscicapa_infuscata
		Muscicapa_caerulescens
		Muscicapa_epulata
		Promerops_gurneyi
		Promerops_cafer
		Histurgops_ruficaudus
		Philetairus_socius
		Plocepasser_mahali
		Plocepasser_donaldsoni
		Sporopipes_frontalis
		Sporopipes_squamifrons
		Bubalornis_albirostris
		Pseudonigrita_arnaudi
		Malimbus_scutatus
		Malimbus_erythrogaster
		Malimbus_ibadanensis
		Malimbus_coronatus
		Malimbus_malimbicus
		Malimbus_cassini
		Malimbus_rubricollis
		Malimbus_nitens
		Malimbus_racheliae
		Ploceus_baglafecht
		Ploceus_heuglini
		Ploceus_benghalensis
		Ploceus_preussi
		Ploceus_pelzelni
		Ploceus_melanogaster
		Ploceus_xanthopterus
		Ploceus_tricolor
		Ploceus_alienus
		Ploceus_angolensis
		Ploceus_sanctithomae
		Ploceus_grandis
		Ploceus_philippinus
		Ploceus_galbula
		Ploceus_jacksoni
		Ploceus_xanthops
		Ploceus_princeps
		Ploceus_bertrandi
		Ploceus_megarhynchus
		Ploceus_vitellinus
		Ploceus_nigricollis
		Ploceus_spekei
		Ploceus_cucullatus
		Ploceus_taeniopterus
		Ploceus_melanocephalus
		Ploceus_intermedius
		Ploceus_superciliosus
		Ploceus_olivaceiceps
		Ploceus_luteolus
		Ploceus_nigerrimus
		Ploceus_ocularis
		Ploceus_velatus
		Ploceus_capensis
		Ploceus_bicolor
		Quelea_cardinalis
		Quelea_quelea
		Foudia_madagascariensis
		Foudia_eminentissima
		Foudia_rubra
		Foudia_flavicans
		Foudia_sechellarum
		Euplectes_aureus
		Euplectes_franciscanus
		Euplectes_gierowii
		Euplectes_hordeaceus
		Euplectes_orix
		Euplectes_nigroventris
		Euplectes_ardens
		Euplectes_albonotatus
		Euplectes_axillaris
		Euplectes_hartlaubi
		Euplectes_jacksoni
		Euplectes_progne
		Euplectes_macroura
		Euplectes_capensis
		Euplectes_afer
		Dinemellia_dinemelli
		Amblyospiza_albifrons
		Anaplectes_rubriceps
		Poephila_acuticauda
		Taeniopygia_guttata
		Lonchura_striata
		Padda_oryzivora
		Lagonosticta_senegala
		Vidua_chalybeata
		Vidua_paradisaea
		Vidua_macroura
		Prunella_modularis
		Prunella_collaris
		Petronia_xanthocollis
		Petronia_petronia
		Montifringilla_nivalis
		Passer_rutilans
		Passer_domesticus
		Passer_montanus
		Passer_griseus
		Mycerobas_carnipes
		Coccothraustes_coccothraustes
		Rhodopechys_obsoletus
		Rhodopechys_sanguineus
		Carduelis_chloris
		Carduelis_spinoides
		Serinus_mozambicus
		Serinus_atrogularis
		Serinus_mennelli
		Serinus_citrinipectus
		Serinus_scotops
		Serinus_burtoni
		Serinus_syriacus
		Serinus_gularis
		Serinus_sulphuratus
		Serinus_flaviventris
		Serinus_leucopterus
		Serinus_albogularis
		Serinus_nigriceps
		Serinus_tristriatus
		Serinus_striolatus
		Serinus_totta
		Serinus_canaria
		Serinus_canicollis
		Serinus_flavivertex
		Serinus_alario
		Serinus_pusillus
		Serinus_serinus
		Carduelis_flavirostris
		Carduelis_cannabina
		Carduelis_pinus
		Carduelis_spinus
		Carduelis_psaltria
		Carduelis_lawrencei
		Carduelis_tristis
		Carduelis_hornemanni
		Carduelis_flammea
		Loxia_leucoptera
		Loxia_scotica
		Loxia_curvirostra
		Carduelis_carduelis
		Carduelis_citrinella
		Pyrrhula_pyrrhula
		Pinicola_enucleator
		Carpodacus_rubicilla
		Carpodacus_roseus
		Carpodacus_puniceus
		Leucosticte_tephrocotis
		Leucosticte_atrata
		Leucosticte_australis
		Callacanthis_burtoni
		Carpodacus_purpureus
		Carpodacus_synoicus
		Carpodacus_cassinii
		Carpodacus_erythrinus
		Carpodacus_mexicanus
		Bucanetes_githagineus
		Eremopsaltria_mongolicus
		Oreomystis_mana
		Telespiza_cantans
		Telespiza_ultima
		Loxioides_bailleui
		Pseudonestor_xanthophrys
		Loxops_coccineus
		Hemignathus_virens
		Hemignathus_munroi
		Himatione_sanguinea
		Vestiaria_coccinea
		Paroreomyza_montana
		Fringilla_coelebs
		Fringilla_teydea
		Fringilla_montifringilla
		Calcarius_lapponicus
		Calcarius_ornatus
		Calcarius_pictus
		Calcarius_mccownii
		Plectrophenax_nivalis
		Icterus_galbula
		Icterus_pustulatus
		Icterus_bullockii
		Icterus_gularis
		Chrysomus_icterocephalus
		Agelaioides_badius
		Agelasticus_thilius
		Amblyramphus_holosericeus
		Curaeus_curaeus
		Nesopsar_nigerrimus
		Molothrus_ater
		Molothrus_aeneus
		Molothrus_rufoaxillaris
		Agelaius_xanthomus
		Agelaius_humeralis
		Agelaius_assimilis
		Agelaius_tricolor
		Agelaius_phoeniceus
		Euphagus_carolinus
		Euphagus_cyanocephalus
		Quiscalus_lugubris
		Quiscalus_major
		Quiscalus_mexicanus
		Quiscalus_quiscula
		Dives_dives
		Cacicus_solitarius
		Cacicus_chrysopterus
		Clypicterus_oseryi
		Cacicus_haemorrhous
		Cacicus_cela
		Cacicus_uropygialis
		Psarocolius_bifasciatus
		Psarocolius_viridis
		Psarocolius_guatimozinus
		Psarocolius_atrovirens
		Psarocolius_angustifrons
		Psarocolius_wagleri
		Sturnella_bellicosa
		Sturnella_superciliaris
		Sturnella_loyca
		Sturnella_defilippii
		Sturnella_neglecta
		Sturnella_magna
		Dolichonyx_oryzivorus
		Xanthocephalus_xanthocephalus
		Emberiza_schoeniclus
		Emberiza_elegans
		Melophus_lathami
		Miliaria_calandra
		Emberiza_cioides
		Emberiza_cia
		Emberiza_hortulana
		Emberiza_citrinella
		Emberiza_cirlus
		Emberiza_flaviventris
		Emberiza_cabanisi
		Emberiza_impetuani
		Emberiza_striolata
		Emberiza_tahapisi
		Emberiza_capensis
		Aimophila_aestivalis
		Aimophila_botterii
		Aimophila_mystacalis
		Aimophila_humeralis
		Ammodramus_savannarum
		Arremonops_rufivirgatus
		Aimophila_carpalis
		Junco_hyemalis
		Junco_phaeonotus
		Zonotrichia_capensis
		Zonotrichia_querula
		Zonotrichia_leucophrys
		Zonotrichia_atricapilla
		Zonotrichia_albicollis
		Spizella_arborea
		Passerella_iliaca
		Ammodramus_caudacutus
		Ammodramus_maritimus
		Ammodramus_leconteii
		Pooecetes_gramineus
		Amphispiza_belli
		Passerculus_sandwichensis
		Melospiza_georgiana
		Melospiza_lincolnii
		Melospiza_melodia
		Ammodramus_bairdii
		Ammodramus_henslowii
		Pipilo_fuscus
		Pipilo_aberti
		Pezopetes_capitalis
		Pipilo_erythrophthalmus
		Pipilo_maculatus
		Pipilo_chlorurus
		Amphispiza_bilineata
		Aimophila_quinquestriata
		Spizella_atrogularis
		Spizella_breweri
		Spizella_pusilla
		Spizella_pallida
		Spizella_passerina
		Chondestes_grammacus
		Calamospiza_melanocorys
		Icteria_virens
		Seiurus_aurocapilla
		Limnothlypis_swainsonii
		Protonotaria_citrea
		Oporornis_formosus
		Oporornis_tolmiei
		Oporornis_philadelphia
		Geothlypis_trichas
		Wilsonia_citrina
		Dendroica_caerulescens
		Setophaga_ruticilla
		Dendroica_dominica
		Dendroica_coronata
		Dendroica_palmarum
		Dendroica_discolor
		Dendroica_adelaidae
		Dendroica_nigrescens
		Dendroica_townsendi
		Dendroica_virens
		Dendroica_tigrina
		Dendroica_cerulea
		Dendroica_striata
		Dendroica_castanea
		Dendroica_petechia
		Dendroica_pensylvanica
		Dendroica_fusca
		Parula_americana
		Dendroica_magnolia
		Wilsonia_pusilla
		Wilsonia_canadensis
		Myioborus_pictus
		Vermivora_peregrina
		Vermivora_ruficapilla
		Vermivora_pinus
		Vermivora_chrysoptera
		Seiurus_noveboracensis
		Seiurus_motacilla
		Mniotilta_varia
		Spiza_americana
		Passerina_caerulea
		Passerina_amoena
		Passerina_leclancherii
		Passerina_ciris
		Passerina_versicolor
		Passerina_cyanea
		Pheucticus_melanocephalus
		Pheucticus_ludovicianus
		Piranga_olivacea
		Piranga_ludoviciana
		Piranga_rubra
		Cardinalis_cardinalis
		Thraupis_episcopus
		Geospiza_fortis
		Geospiza_fuliginosa
		Geospiza_conirostris
		Geospiza_scandens
		Geospiza_difficilis
		Geospiza_magnirostris
		Tiaris_olivaceus
		Nesospiza_acunhae
		Sporophila_minuta
		Volatinia_jacarina
		Ramphocelus_costaricensis
		Motacilla_clara
		Motacilla_capensis
		Motacilla_grandis
		Motacilla_madaraspatensis
		Motacilla_cinerea
		Motacilla_alba
		Motacilla_citreola
		Motacilla_flava
		Motacilla_aguimp
		Tmetothylacus_tenellus
		Dendronanthus_indicus
		Anthus_campestris
		Anthus_crenatus
		Anthus_similis
		Anthus_novaeseelandiae
		Anthus_trivialis
		Anthus_hoeschi
		Anthus_lineiventris
		Anthus_chloris
		Anthus_vaalensis
		Anthus_leucophrys
		Anthus_melindae
		Anthus_pratensis
		Anthus_spinoletta
		Anthus_petrosus
		Anthus_lutescens
		Macronyx_croceus
		Macronyx_sharpei
		Macronyx_aurantiigula
		Macronyx_fuellebornii
		Macronyx_ameliae
		Macronyx_capensis
		Nectarinia_coccinigaster
		Nectarinia_dussumieri
		Nectarinia_osea
	;
END;
BEGIN TREES;
	TRANSLATE
		1	Oxyruncus_cristatus,
		2	Sayornis_nigricans,
		3	Sayornis_phoebe,
		4	Empidonax_minimus,
		5	Empidonax_traillii,
		6	Empidonax_alnorum,
		7	Empidonax_flaviventris,
		8	Empidonax_difficilis,
		9	Empidonax_virescens,
		10	Contopus_sordidulus,
		11	Pyrocephalus_rubinus,
		12	Tyrannus_tyrannus,
		13	Myiarchus_crinitus,
		14	Myiarchus_cinerascens,
		15	Elaenia_chiriquensis,
		16	Gymnopithys_leucaspis,
		17	Cercomacra_tyrannina,
		18	Conopophaga_lineata,
		19	Xenops_minutus,
		20	Automolus_ochrolaemus,
		21	Thripadectes_rufobrunneus,
		22	Automolus_rubiginosus,
		23	Leptasthenura_striolata,
		24	Leptasthenura_yanacensis,
		25	Cranioleuca_erythrops,
		26	Synallaxis_brachyura,
		27	Synallaxis_zimmeri,
		28	Synallaxis_erythrothorax,
		29	Pseudoseisura_lophotes,
		30	Pseudoseisura_cristata,
		31	Phacellodomus_striaticollis,
		32	Phacellodomus_maculipectus,
		33	Furnarius_rufus,
		34	Cinclodes_albiventris,
		35	Cinclodes_antarcticus,
		36	Cinclodes_fuscus,
		37	Cinclodes_albidiventris,
		38	Cinclodes_comechingonus,
		39	Sclerurus_caudacutus,
		40	Sclerurus_guatemalensis,
		41	Ailuroedus_crassirostris,
		42	Ailuroedus_melanotis,
		43	Ptilonorhynchus_violaceus,
		44	Chlamydera_lauterbachi,
		45	Chlamydera_cerviniventris,
		46	Chlamydera_guttata,
		47	Chlamydera_nuchalis,
		48	Chlamydera_maculata,
		49	Scenopoeetes_dentirostris,
		50	Prionodura_newtoniana,
		51	Malurus_pulcherrimus,
		52	Malurus_cyaneus,
		53	Malurus_alboscapulatus,
		54	Malurus_splendens,
		55	Malurus_coronatus,
		56	Malurus_elegans,
		57	Malurus_amabilis,
		58	Malurus_lamberti,
		59	Malurus_cyanocephalus,
		60	Malurus_leucopterus,
		61	Malurus_melanocephalus,
		62	Pardalotus_quadragintus,
		63	Pardalotus_punctatus,
		64	Pardalotus_striatus,
		65	Manorina_melanocephala,
		66	Pycnoptilus_floccosus,
		67	Sericornis_frontalis,
		68	Acanthornis_magna,
		69	Gerygone_igata,
		70	Pomatostomus_temporalis,
		71	Orthonyx_spaldingii,
		72	Notiomystis_cincta,
		73	Mohoua_albicilla,
		74	Mohoua_ochrocephala,
		75	Mohoua_novaeseelandiae,
		76	Psophodes_olivaceus,
		77	Campephaga_phoenicea,
		78	Campephaga_quiscalina,
		79	Coracina_azurea,
		80	Lalage_tricolor,
		81	Coracina_cinerea,
		82	Laniarius_erythrogaster,
		83	Malaconotus_blanchoti,
		84	Tchagra_minutus,
		85	Dryoscopus_cubla,
		86	Platysteira_castanea,
		87	Platysteira_chalybea,
		88	Platysteira_concreta,
		89	Platysteira_cyanea,
		90	Platysteira_peltata,
		91	Batis_occulta,
		92	Tephrodornis_pondicerianus,
		93	Prionops_retzii,
		94	Euryceros_prevostii,
		95	Tylas_eduardi,
		96	Vanga_curvirostris,
		97	Calicalicus_madagascariensis,
		98	Gymnorhina_tibicen,
		99	Pyrrhocorax_graculus,
		100	Perisoreus_infaustus,
		101	Perisoreus_canadensis,
		102	Cyanocitta_cristata,
		103	Aphelocoma_coerulescens,
		104	Aphelocoma_insularis,
		105	Aphelocoma_californica,
		106	Aphelocoma_ultramarina,
		107	Calocitta_formosa,
		108	Pica_hudsonia,
		109	Pica_nuttalli,
		110	Pica_pica,
		111	Corvus_monedula,
		112	Corvus_rhipidurus,
		113	Corvus_brachyrhynchos,
		114	Corvus_corone,
		115	Lanius_minor,
		116	Lanius_senator,
		117	Lanius_nubicus,
		118	Lanius_tigrinus,
		119	Lanius_collurio,
		120	Lanius_bucephalus,
		121	Lanius_schach,
		122	Lanius_collaris,
		123	Lanius_ludovicianus,
		124	Lanius_excubitor,
		125	Lanius_sphenocercus,
		126	Lanius_somalicus,
		127	Lanius_dorsalis,
		128	Lanius_vittatus,
		129	Lanius_gubernator,
		130	Rhipidura_leucophrys,
		131	Manucodia_keraudrenii,
		132	Manucodia_chalybatus,
		133	Parotia_wahnesi,
		134	Parotia_carolae,
		135	Pteridophora_alberti,
		136	Ptiloris_magnificus,
		137	Lophorina_superba,
		138	Cicinnurus_magnificus,
		139	Paradisaea_minor,
		140	Epimachus_meyeri,
		141	Epimachus_fastuosus,
		142	Epimachus_albertisi,
		143	Grallina_cyanoleuca,
		144	Chasiempis_sandwichensis,
		145	Arses_telescophthalmus,
		146	Terpsiphone_rufocinerea,
		147	Terpsiphone_corvina,
		148	Terpsiphone_viridis,
		149	Terpsiphone_paradisi,
		150	Terpsiphone_bedfordi,
		151	Terpsiphone_rufiventer,
		152	Terpsiphone_atrochalybeia,
		153	Hypothymis_azurea,
		154	Trochocercus_cyanomelas,
		155	Trochocercus_nitens,
		156	Dicrurus_ludwigii,
		157	Dicrurus_adsimilis,
		158	Dicrurus_forficatus,
		159	Cyclarhis_gujanensis,
		160	Vireo_philadelphicus,
		161	Vireo_olivaceus,
		162	Vireo_flavoviridis,
		163	Vireo_altiloquus,
		164	Vireo_atricapilla,
		165	Vireo_griseus,
		166	Vireo_bellii,
		167	Vireo_solitarius,
		168	Vireo_flavifrons,
		169	Vireo_huttoni,
		170	Vireo_vicinior,
		171	Pachycephala_pectoralis,
		172	Chaetops_frenatus,
		173	Chaetops_aurantius,
		174	Drymodes_brunneopygia,
		175	Petroica_macrocephala,
		176	Petroica_australis,
		177	Petroica_goodenovii,
		178	Melanodryas_cucullata,
		179	Eopsaltria_australis,
		180	Auriparus_flaviceps,
		181	Anthoscopus_caroli,
		182	Anthoscopus_minutus,
		183	Remiz_pendulinus,
		184	Parus_caeruleus,
		185	Parus_cyanus,
		186	Parus_niger,
		187	Parus_albiventris,
		188	Parus_major,
		189	Parus_palustris,
		190	Parus_leucomelas,
		191	Parus_ater,
		192	Parus_rufonuchalis,
		193	Parus_montanus,
		194	Parus_cinctus,
		195	Parus_hudsonicus,
		196	Parus_rufescens,
		197	Parus_atricapillus,
		198	Parus_cinerascens,
		199	Parus_carolinensis,
		200	Parus_sclateri,
		201	Parus_lugubris,
		202	Parus_cristatus,
		203	Baeolophus_wollweberi,
		204	Baeolophus_inornatus,
		205	Baeolophus_bicolor,
		206	Baeolophus_atricristatus,
		207	Pseudopodoces_humilis,
		208	Elminia_albicauda,
		209	Elminia_albiventris,
		210	Elminia_albonotata,
		211	Elminia_nigromitrata,
		212	Culicicapa_ceylonensis,
		213	Cephalopyrus_flammiceps,
		214	Stenostira_scita,
		215	Nicator_chloris,
		216	Nicator_gularis,
		217	Panurus_biarmicus,
		218	Eremopterix_australis,
		219	Eremopterix_leucotis,
		220	Eremopterix_leucopareia,
		221	Eremopterix_verticalis,
		222	Eremopterix_nigriceps,
		223	Mirafra_africana,
		224	Mirafra_hova,
		225	Mirafra_gilletti,
		226	Mirafra_africanoides,
		227	Mirafra_poecilosterna,
		228	Mirafra_hypermetra,
		229	Mirafra_sabota,
		230	Heteromirafra_ruddi,
		231	Spizocorys_fringillaris,
		232	Spizocorys_conirostris,
		233	Melanocorypha_calandra,
		234	Lullula_arborea,
		235	Alauda_razae,
		236	Alauda_arvensis,
		237	Galerida_theklae,
		238	Galerida_modesta,
		239	Galerida_cristata,
		240	Galerida_magnirostris,
		241	Eremalauda_starki,
		242	Eremophila_alpestris,
		243	Calandrella_cinerea,
		244	Calandrella_somalica,
		245	Certhilauda_chuana,
		246	Certhilauda_subcoronata,
		247	Certhilauda_erythrochlamys,
		248	Ammomanes_deserti,
		249	Certhilauda_burra,
		250	Certhilauda_barlowi,
		251	Certhilauda_albescens,
		252	Psaltriparus_minimus,
		253	Cettia_fortipes,
		254	Cettia_cetti,
		255	Phylloscopus_sibilatrix,
		256	Phylloscopus_bonelli,
		257	Phylloscopus_humei,
		258	Phylloscopus_fuscatus,
		259	Phylloscopus_sindianus,
		260	Phylloscopus_collybita,
		261	Phylloscopus_trochilus,
		262	Phylloscopus_nitidus,
		263	Phylloscopus_umbrovirens,
		264	Phylloscopus_ruficapilla,
		265	Pholidornis_rushiae,
		266	Riparia_riparia,
		267	Tachycineta_bicolor,
		268	Tachycineta_thalassina,
		269	Tachycineta_albilinea,
		270	Progne_subis,
		271	Delichon_urbicum,
		272	Hirundo_semirufa,
		273	Petrochelidon_pyrrhonota,
		274	Petrochelidon_fulva,
		275	Hirundo_ariel,
		276	Hirundo_rustica,
		277	Acrocephalus_palustris,
		278	Cincloramphus_cruralis,
		279	Bradypterus_sylvaticus,
		280	Bradypterus_baboecala,
		281	Bradypterus_cinnamomeus,
		282	Bradypterus_barratti,
		283	Bradypterus_lopezi,
		284	Locustella_luscinioides,
		285	Locustella_fluviatilis,
		286	Bradypterus_graueri,
		287	Locustella_naevia,
		288	Acrocephalus_luscinius,
		289	Chloropeta_natalensis,
		290	Acrocephalus_scirpaceus,
		291	Acrocephalus_baeticatus,
		292	Acrocephalus_dumetorum,
		293	Acrocephalus_orinus,
		294	Acrocephalus_paludicola,
		295	Acrocephalus_bistrigiceps,
		296	Acrocephalus_schoenobaenus,
		297	Acrocephalus_melanopogon,
		298	Acrocephalus_stentoreus,
		299	Acrocephalus_aequinoctialis,
		300	Acrocephalus_familiaris,
		301	Acrocephalus_arundinaceus,
		302	Acrocephalus_sechellensis,
		303	Hippolais_polyglotta,
		304	Hippolais_icterina,
		305	Scotocerca_inquieta,
		306	Hyliota_flavigaster,
		307	Hyliota_violacea,
		308	Hyliota_australis,
		309	Zosterops_lateralis,
		310	Yuhina_brunneiceps,
		311	Turdoides_altirostris,
		312	Turdoides_squamiceps,
		313	Garrulax_morrisonianus,
		314	Sylvia_borin,
		315	Sylvia_atricapilla,
		316	Sylvia_curruca,
		317	Sylvia_buryi,
		318	Sylvia_hortensis,
		319	Sylvia_leucomelaena,
		320	Sylvia_boehmi,
		321	Sylvia_subcaerulea,
		322	Sylvia_nisoria,
		323	Sylvia_nana,
		324	Sylvia_sarda,
		325	Sylvia_deserticola,
		326	Sylvia_undata,
		327	Sylvia_conspicillata,
		328	Sylvia_communis,
		329	Sylvia_melanothorax,
		330	Sylvia_rueppelli,
		331	Sylvia_mystacea,
		332	Sylvia_melanocephala,
		333	Sylvia_cantillans,
		334	Paradoxornis_webbianus,
		335	Chamaea_fasciata,
		336	Hypergerus_atriceps,
		337	Cisticola_robustus,
		338	Cisticola_brunnescens,
		339	Cisticola_anonymus,
		340	Cisticola_tinniens,
		341	Cisticola_exilis,
		342	Cisticola_juncidis,
		343	Cisticola_cinereolus,
		344	Cisticola_ayresii,
		345	Apalis_thoracica,
		346	Eremomela_icteropygialis,
		347	Camaroptera_brachyura,
		348	Camaroptera_superciliaris,
		349	Prinia_gracilis,
		350	Andropadus_importunus,
		351	Chlorocichla_flaviventris,
		352	Andropadus_nigriceps,
		353	Andropadus_milanjensis,
		354	Bleda_notatus,
		355	Bleda_syndactylus,
		356	Andropadus_gracilis,
		357	Criniger_calurus,
		358	Phyllastrephus_debilis,
		359	Phyllastrephus_icterinus,
		360	Phyllastrephus_cabanisi,
		361	Phyllastrephus_fischeri,
		362	Phyllastrephus_terrestris,
		363	Phyllastrephus_flavostriatus,
		364	Hypsipetes_olivaceus,
		365	Ixos_amaurotis,
		366	Alophoixus_finschii,
		367	Pycnonotus_xanthopygos,
		368	Pycnonotus_barbatus,
		369	Pycnonotus_nigricans,
		370	Pycnonotus_capensis,
		371	Pycnonotus_sinensis,
		372	Bradypterus_victorini,
		373	Sphenoeacus_afer,
		374	Melocichla_mentalis,
		375	Sylvietta_whytii,
		376	Sylvietta_rufescens,
		377	Sylvietta_virens,
		378	Sylvietta_brachyura,
		379	Sylvietta_denti,
		380	Regulus_ignicapilla,
		381	Regulus_regulus,
		382	Phainopepla_nitens,
		383	Bombycilla_garrulus,
		384	Bombycilla_cedrorum,
		385	Certhia_familiaris,
		386	Certhia_brachydactyla,
		387	Salpinctes_obsoletus,
		388	Catherpes_mexicanus,
		389	Campylorhynchus_griseus,
		390	Campylorhynchus_brunneicapillus,
		391	Campylorhynchus_nuchalis,
		392	Troglodytes_aedon,
		393	Troglodytes_troglodytes,
		394	Troglodytes_cobbi,
		395	Cistothorus_palustris,
		396	Cistothorus_platensis,
		397	Cistothorus_meridae,
		398	Thryothorus_felix,
		399	Thryothorus_leucotis,
		400	Thryothorus_sinaloa,
		401	Thryothorus_rufalbus,
		402	Thryothorus_ludovicianus,
		403	Thryomanes_bewickii,
		404	Polioptila_dumicola,
		405	Sitta_europaea,
		406	Sitta_carolinensis,
		407	Scissirostrum_dubium,
		408	Aplonis_opaca,
		409	Aplonis_dichroa,
		410	Gracula_religiosa,
		411	Mino_anais,
		412	Onychognathus_nabouroup,
		413	Onychognathus_walleri,
		414	Onychognathus_salvadorii,
		415	Onychognathus_tristramii,
		416	Onychognathus_albirostris,
		417	Onychognathus_morio,
		418	Onychognathus_tenuirostris,
		419	Speculipastor_bicolor,
		420	Saroglossa_spiloptera,
		421	Lamprotornis_purpureiceps,
		422	Lamprotornis_corruscus,
		423	Lamprotornis_mevesii,
		424	Cosmopsarus_unicolor,
		425	Lamprotornis_purpuroptera,
		426	Lamprotornis_caudatus,
		427	Lamprotornis_australis,
		428	Lamprotornis_splendidus,
		429	Lamprotornis_superbus,
		430	Lamprotornis_pulcher,
		431	Spreo_bicolor,
		432	Spreo_fischeri,
		433	Cosmopsarus_regius,
		434	Lamprotornis_nitens,
		435	Lamprotornis_chalybaeus,
		436	Cinnyricinclus_leucogaster,
		437	Creatophora_cinerea,
		438	Sturnus_roseus,
		439	Leucopsar_rothschildi,
		440	Sturnus_pagodarum,
		441	Sturnus_malabaricus,
		442	Acridotheres_cristatellus,
		443	Acridotheres_fuscus,
		444	Acridotheres_ginginianus,
		445	Acridotheres_tristis,
		446	Sturnus_philippensis,
		447	Sturnus_sturninus,
		448	Sturnus_contra,
		449	Sturnus_unicolor,
		450	Sturnus_vulgaris,
		451	Mimus_parvulus,
		452	Mimus_polyglottos,
		453	Mimus_gilvus,
		454	Mimus_longicaudatus,
		455	Mimus_patagonicus,
		456	Mimus_thenca,
		457	Mimus_gundlachii,
		458	Oreoscoptes_montanus,
		459	Toxostoma_bendirei,
		460	Toxostoma_crissale,
		461	Toxostoma_lecontei,
		462	Toxostoma_curvirostre,
		463	Toxostoma_longirostre,
		464	Toxostoma_rufum,
		465	Dumetella_carolinensis,
		466	Buphagus_africanus,
		467	Buphagus_erythrorhynchus,
		468	Cinclus_cinclus,
		469	Cinclus_pallasii,
		470	Cinclus_schulzi,
		471	Cinclus_mexicanus,
		472	Turdus_iliacus,
		473	Turdus_helleri,
		474	Turdus_merula,
		475	Turdus_grayi,
		476	Turdus_albicollis,
		477	Turdus_migratorius,
		478	Turdus_cardis,
		479	Turdus_pilaris,
		480	Turdus_torquatus,
		481	Turdus_viscivorus,
		482	Turdus_philomelos,
		483	Zoothera_naevia,
		484	Catharus_guttatus,
		485	Catharus_minimus,
		486	Catharus_fuscescens,
		487	Catharus_ustulatus,
		488	Hylocichla_mustelina,
		489	Myadestes_palmeri,
		490	Sialia_currucoides,
		491	Sialia_mexicana,
		492	Sialia_sialis,
		493	Dioptrornis_fischeri,
		494	Phoenicurus_ochruros,
		495	Phoenicurus_phoenicurus,
		496	Saxicola_torquatus,
		497	Saxicola_rubetra,
		498	Myrmecocichla_aethiops,
		499	Oenanthe_oenanthe,
		500	Ficedula_zanthopygia,
		501	Ficedula_parva,
		502	Ficedula_semitorquata,
		503	Ficedula_hypoleuca,
		504	Ficedula_albicollis,
		505	Luscinia_luscinia,
		506	Luscinia_megarhynchos,
		507	Luscinia_svecica,
		508	Erithacus_rubecula,
		509	Namibornis_herero,
		510	Empidornis_semipartitus,
		511	Sigelus_silens,
		512	Melaenornis_pammelaina,
		513	Melaenornis_edolioides,
		514	Myioparus_plumbeus,
		515	Myioparus_griseigularis,
		516	Bradornis_infuscatus,
		517	Bradornis_pallidus,
		518	Bradornis_microrhynchus,
		519	Bradornis_mariquensis,
		520	Muscicapa_comitata,
		521	Muscicapa_sethsmithi,
		522	Muscicapa_striata,
		523	Muscicapa_cassini,
		524	Muscicapa_adusta,
		525	Muscicapa_infuscata,
		526	Muscicapa_caerulescens,
		527	Muscicapa_epulata,
		528	Promerops_gurneyi,
		529	Promerops_cafer,
		530	Histurgops_ruficaudus,
		531	Philetairus_socius,
		532	Plocepasser_mahali,
		533	Plocepasser_donaldsoni,
		534	Sporopipes_frontalis,
		535	Sporopipes_squamifrons,
		536	Bubalornis_albirostris,
		537	Pseudonigrita_arnaudi,
		538	Malimbus_scutatus,
		539	Malimbus_erythrogaster,
		540	Malimbus_ibadanensis,
		541	Malimbus_coronatus,
		542	Malimbus_malimbicus,
		543	Malimbus_cassini,
		544	Malimbus_rubricollis,
		545	Malimbus_nitens,
		546	Malimbus_racheliae,
		547	Ploceus_baglafecht,
		548	Ploceus_heuglini,
		549	Ploceus_benghalensis,
		550	Ploceus_preussi,
		551	Ploceus_pelzelni,
		552	Ploceus_melanogaster,
		553	Ploceus_xanthopterus,
		554	Ploceus_tricolor,
		555	Ploceus_alienus,
		556	Ploceus_angolensis,
		557	Ploceus_sanctithomae,
		558	Ploceus_grandis,
		559	Ploceus_philippinus,
		560	Ploceus_galbula,
		561	Ploceus_jacksoni,
		562	Ploceus_xanthops,
		563	Ploceus_princeps,
		564	Ploceus_bertrandi,
		565	Ploceus_megarhynchus,
		566	Ploceus_vitellinus,
		567	Ploceus_nigricollis,
		568	Ploceus_spekei,
		569	Ploceus_cucullatus,
		570	Ploceus_taeniopterus,
		571	Ploceus_melanocephalus,
		572	Ploceus_intermedius,
		573	Ploceus_superciliosus,
		574	Ploceus_olivaceiceps,
		575	Ploceus_luteolus,
		576	Ploceus_nigerrimus,
		577	Ploceus_ocularis,
		578	Ploceus_velatus,
		579	Ploceus_capensis,
		580	Ploceus_bicolor,
		581	Quelea_cardinalis,
		582	Quelea_quelea,
		583	Foudia_madagascariensis,
		584	Foudia_eminentissima,
		585	Foudia_rubra,
		586	Foudia_flavicans,
		587	Foudia_sechellarum,
		588	Euplectes_aureus,
		589	Euplectes_franciscanus,
		590	Euplectes_gierowii,
		591	Euplectes_hordeaceus,
		592	Euplectes_orix,
		593	Euplectes_nigroventris,
		594	Euplectes_ardens,
		595	Euplectes_albonotatus,
		596	Euplectes_axillaris,
		597	Euplectes_hartlaubi,
		598	Euplectes_jacksoni,
		599	Euplectes_progne,
		600	Euplectes_macroura,
		601	Euplectes_capensis,
		602	Euplectes_afer,
		603	Dinemellia_dinemelli,
		604	Amblyospiza_albifrons,
		605	Anaplectes_rubriceps,
		606	Poephila_acuticauda,
		607	Taeniopygia_guttata,
		608	Lonchura_striata,
		609	Padda_oryzivora,
		610	Lagonosticta_senegala,
		611	Vidua_chalybeata,
		612	Vidua_paradisaea,
		613	Vidua_macroura,
		614	Prunella_modularis,
		615	Prunella_collaris,
		616	Petronia_xanthocollis,
		617	Petronia_petronia,
		618	Montifringilla_nivalis,
		619	Passer_rutilans,
		620	Passer_domesticus,
		621	Passer_montanus,
		622	Passer_griseus,
		623	Mycerobas_carnipes,
		624	Coccothraustes_coccothraustes,
		625	Rhodopechys_obsoletus,
		626	Rhodopechys_sanguineus,
		627	Carduelis_chloris,
		628	Carduelis_spinoides,
		629	Serinus_mozambicus,
		630	Serinus_atrogularis,
		631	Serinus_mennelli,
		632	Serinus_citrinipectus,
		633	Serinus_scotops,
		634	Serinus_burtoni,
		635	Serinus_syriacus,
		636	Serinus_gularis,
		637	Serinus_sulphuratus,
		638	Serinus_flaviventris,
		639	Serinus_leucopterus,
		640	Serinus_albogularis,
		641	Serinus_nigriceps,
		642	Serinus_tristriatus,
		643	Serinus_striolatus,
		644	Serinus_totta,
		645	Serinus_canaria,
		646	Serinus_canicollis,
		647	Serinus_flavivertex,
		648	Serinus_alario,
		649	Serinus_pusillus,
		650	Serinus_serinus,
		651	Carduelis_flavirostris,
		652	Carduelis_cannabina,
		653	Carduelis_pinus,
		654	Carduelis_spinus,
		655	Carduelis_psaltria,
		656	Carduelis_lawrencei,
		657	Carduelis_tristis,
		658	Carduelis_hornemanni,
		659	Carduelis_flammea,
		660	Loxia_leucoptera,
		661	Loxia_scotica,
		662	Loxia_curvirostra,
		663	Carduelis_carduelis,
		664	Carduelis_citrinella,
		665	Pyrrhula_pyrrhula,
		666	Pinicola_enucleator,
		667	Carpodacus_rubicilla,
		668	Carpodacus_roseus,
		669	Carpodacus_puniceus,
		670	Leucosticte_tephrocotis,
		671	Leucosticte_atrata,
		672	Leucosticte_australis,
		673	Callacanthis_burtoni,
		674	Carpodacus_purpureus,
		675	Carpodacus_synoicus,
		676	Carpodacus_cassinii,
		677	Carpodacus_erythrinus,
		678	Carpodacus_mexicanus,
		679	Bucanetes_githagineus,
		680	Eremopsaltria_mongolicus,
		681	Oreomystis_mana,
		682	Telespiza_cantans,
		683	Telespiza_ultima,
		684	Loxioides_bailleui,
		685	Pseudonestor_xanthophrys,
		686	Loxops_coccineus,
		687	Hemignathus_virens,
		688	Hemignathus_munroi,
		689	Himatione_sanguinea,
		690	Vestiaria_coccinea,
		691	Paroreomyza_montana,
		692	Fringilla_coelebs,
		693	Fringilla_teydea,
		694	Fringilla_montifringilla,
		695	Calcarius_lapponicus,
		696	Calcarius_ornatus,
		697	Calcarius_pictus,
		698	Calcarius_mccownii,
		699	Plectrophenax_nivalis,
		700	Icterus_galbula,
		701	Icterus_pustulatus,
		702	Icterus_bullockii,
		703	Icterus_gularis,
		704	Chrysomus_icterocephalus,
		705	Agelaioides_badius,
		706	Agelasticus_thilius,
		707	Amblyramphus_holosericeus,
		708	Curaeus_curaeus,
		709	Nesopsar_nigerrimus,
		710	Molothrus_ater,
		711	Molothrus_aeneus,
		712	Molothrus_rufoaxillaris,
		713	Agelaius_xanthomus,
		714	Agelaius_humeralis,
		715	Agelaius_assimilis,
		716	Agelaius_tricolor,
		717	Agelaius_phoeniceus,
		718	Euphagus_carolinus,
		719	Euphagus_cyanocephalus,
		720	Quiscalus_lugubris,
		721	Quiscalus_major,
		722	Quiscalus_mexicanus,
		723	Quiscalus_quiscula,
		724	Dives_dives,
		725	Cacicus_solitarius,
		726	Cacicus_chrysopterus,
		727	Clypicterus_oseryi,
		728	Cacicus_haemorrhous,
		729	Cacicus_cela,
		730	Cacicus_uropygialis,
		731	Psarocolius_bifasciatus,
		732	Psarocolius_viridis,
		733	Psarocolius_guatimozinus,
		734	Psarocolius_atrovirens,
		735	Psarocolius_angustifrons,
		736	Psarocolius_wagleri,
		737	Sturnella_bellicosa,
		738	Sturnella_superciliaris,
		739	Sturnella_loyca,
		740	Sturnella_defilippii,
		741	Sturnella_neglecta,
		742	Sturnella_magna,
		743	Dolichonyx_oryzivorus,
		744	Xanthocephalus_xanthocephalus,
		745	Emberiza_schoeniclus,
		746	Emberiza_elegans,
		747	Melophus_lathami,
		748	Miliaria_calandra,
		749	Emberiza_cioides,
		750	Emberiza_cia,
		751	Emberiza_hortulana,
		752	Emberiza_citrinella,
		753	Emberiza_cirlus,
		754	Emberiza_flaviventris,
		755	Emberiza_cabanisi,
		756	Emberiza_impetuani,
		757	Emberiza_striolata,
		758	Emberiza_tahapisi,
		759	Emberiza_capensis,
		760	Aimophila_aestivalis,
		761	Aimophila_botterii,
		762	Aimophila_mystacalis,
		763	Aimophila_humeralis,
		764	Ammodramus_savannarum,
		765	Arremonops_rufivirgatus,
		766	Aimophila_carpalis,
		767	Junco_hyemalis,
		768	Junco_phaeonotus,
		769	Zonotrichia_capensis,
		770	Zonotrichia_querula,
		771	Zonotrichia_leucophrys,
		772	Zonotrichia_atricapilla,
		773	Zonotrichia_albicollis,
		774	Spizella_arborea,
		775	Passerella_iliaca,
		776	Ammodramus_caudacutus,
		777	Ammodramus_maritimus,
		778	Ammodramus_leconteii,
		779	Pooecetes_gramineus,
		780	Amphispiza_belli,
		781	Passerculus_sandwichensis,
		782	Melospiza_georgiana,
		783	Melospiza_lincolnii,
		784	Melospiza_melodia,
		785	Ammodramus_bairdii,
		786	Ammodramus_henslowii,
		787	Pipilo_fuscus,
		788	Pipilo_aberti,
		789	Pezopetes_capitalis,
		790	Pipilo_erythrophthalmus,
		791	Pipilo_maculatus,
		792	Pipilo_chlorurus,
		793	Amphispiza_bilineata,
		794	Aimophila_quinquestriata,
		795	Spizella_atrogularis,
		796	Spizella_breweri,
		797	Spizella_pusilla,
		798	Spizella_pallida,
		799	Spizella_passerina,
		800	Chondestes_grammacus,
		801	Calamospiza_melanocorys,
		802	Icteria_virens,
		803	Seiurus_aurocapilla,
		804	Limnothlypis_swainsonii,
		805	Protonotaria_citrea,
		806	Oporornis_formosus,
		807	Oporornis_tolmiei,
		808	Oporornis_philadelphia,
		809	Geothlypis_trichas,
		810	Wilsonia_citrina,
		811	Dendroica_caerulescens,
		812	Setophaga_ruticilla,
		813	Dendroica_dominica,
		814	Dendroica_coronata,
		815	Dendroica_palmarum,
		816	Dendroica_discolor,
		817	Dendroica_adelaidae,
		818	Dendroica_nigrescens,
		819	Dendroica_townsendi,
		820	Dendroica_virens,
		821	Dendroica_tigrina,
		822	Dendroica_cerulea,
		823	Dendroica_striata,
		824	Dendroica_castanea,
		825	Dendroica_petechia,
		826	Dendroica_pensylvanica,
		827	Dendroica_fusca,
		828	Parula_americana,
		829	Dendroica_magnolia,
		830	Wilsonia_pusilla,
		831	Wilsonia_canadensis,
		832	Myioborus_pictus,
		833	Vermivora_peregrina,
		834	Vermivora_ruficapilla,
		835	Vermivora_pinus,
		836	Vermivora_chrysoptera,
		837	Seiurus_noveboracensis,
		838	Seiurus_motacilla,
		839	Mniotilta_varia,
		840	Spiza_americana,
		841	Passerina_caerulea,
		842	Passerina_amoena,
		843	Passerina_leclancherii,
		844	Passerina_ciris,
		845	Passerina_versicolor,
		846	Passerina_cyanea,
		847	Pheucticus_melanocephalus,
		848	Pheucticus_ludovicianus,
		849	Piranga_olivacea,
		850	Piranga_ludoviciana,
		851	Piranga_rubra,
		852	Cardinalis_cardinalis,
		853	Thraupis_episcopus,
		854	Geospiza_fortis,
		855	Geospiza_fuliginosa,
		856	Geospiza_conirostris,
		857	Geospiza_scandens,
		858	Geospiza_difficilis,
		859	Geospiza_magnirostris,
		860	Tiaris_olivaceus,
		861	Nesospiza_acunhae,
		862	Sporophila_minuta,
		863	Volatinia_jacarina,
		864	Ramphocelus_costaricensis,
		865	Motacilla_clara,
		866	Motacilla_capensis,
		867	Motacilla_grandis,
		868	Motacilla_madaraspatensis,
		869	Motacilla_cinerea,
		870	Motacilla_alba,
		871	Motacilla_citreola,
		872	Motacilla_flava,
		873	Motacilla_aguimp,
		874	Tmetothylacus_tenellus,
		875	Dendronanthus_indicus,
		876	Anthus_campestris,
		877	Anthus_crenatus,
		878	Anthus_similis,
		879	Anthus_novaeseelandiae,
		880	Anthus_trivialis,
		881	Anthus_hoeschi,
		882	Anthus_lineiventris,
		883	Anthus_chloris,
		884	Anthus_vaalensis,
		885	Anthus_leucophrys,
		886	Anthus_melindae,
		887	Anthus_pratensis,
		888	Anthus_spinoletta,
		889	Anthus_petrosus,
		890	Anthus_lutescens,
		891	Macronyx_croceus,
		892	Macronyx_sharpei,
		893	Macronyx_aurantiigula,
		894	Macronyx_fuellebornii,
		895	Macronyx_ameliae,
		896	Macronyx_capensis,
		897	Nectarinia_coccinigaster,
		898	Nectarinia_dussumieri,
		899	Nectarinia_osea
	;
	TREE * UNTITLED = [&R] (((1:40.23320563,(((((2:2.861070209,3:2.861070209):9.604445294,((((4:9.638150281,(5:3.32216373,6:3.32216373):6.315986551):0.595659493,(7:5.274473361,8:5.27447336):4.959336414):0.4440562444,9:10.67786602):0.1020091878,10:10.77987521):1.685640297):8.299501476,11:20.76501697):2.239625344,(12:18.0337943,(13:1.327826038,14:1.327826038):16.70596826):4.970848019):3.372798946,15:26…
END;
