# Supplementary material for: Polygyny is linked to accelerated birdsong evolution but not to larger song repertoires
Source: Nat Commun. 2019 Feb 21;10:884. doi: 10.1038/s41467-019-08621-3 (PMC6385279; doi:10.1038/s41467-019-08621-3)
Supplement: Supplementary file 9 — Supplementary Software 1 [file 41467_2019_8621_MOESM9_ESM.zip › Final Revision Code/MacOnly BayesTraits Code/samplematezillaHack50.nex]

#NEXUS
[R-package APE, Thu Jan 11 18:46:50 2018]
BEGIN TAXA;
	DIMENSIONS NTAX = 899;
	TAXLABELS
		Oxyruncus_cristatus
		Sayornis_nigricans
		Sayornis_phoebe
		Empidonax_minimus
		Empidonax_traillii
		Empidonax_alnorum
		Empidonax_flaviventris
		Empidonax_difficilis
		Empidonax_virescens
		Contopus_sordidulus
		Pyrocephalus_rubinus
		Tyrannus_tyrannus
		Myiarchus_cinerascens
		Myiarchus_crinitus
		Elaenia_chiriquensis
		Gymnopithys_leucaspis
		Cercomacra_tyrannina
		Conopophaga_lineata
		Xenops_minutus
		Thripadectes_rufobrunneus
		Automolus_ochrolaemus
		Automolus_rubiginosus
		Cinclodes_albiventris
		Cinclodes_fuscus
		Cinclodes_antarcticus
		Cinclodes_comechingonus
		Cinclodes_albidiventris
		Furnarius_rufus
		Leptasthenura_yanacensis
		Leptasthenura_striolata
		Synallaxis_zimmeri
		Synallaxis_brachyura
		Synallaxis_erythrothorax
		Cranioleuca_erythrops
		Pseudoseisura_cristata
		Pseudoseisura_lophotes
		Phacellodomus_striaticollis
		Phacellodomus_maculipectus
		Sclerurus_guatemalensis
		Sclerurus_caudacutus
		Chlamydera_maculata
		Chlamydera_lauterbachi
		Chlamydera_cerviniventris
		Chlamydera_guttata
		Chlamydera_nuchalis
		Ptilonorhynchus_violaceus
		Ailuroedus_crassirostris
		Ailuroedus_melanotis
		Scenopoeetes_dentirostris
		Prionodura_newtoniana
		Malurus_cyanocephalus
		Malurus_alboscapulatus
		Malurus_splendens
		Malurus_cyaneus
		Malurus_coronatus
		Malurus_elegans
		Malurus_pulcherrimus
		Malurus_amabilis
		Malurus_lamberti
		Malurus_leucopterus
		Malurus_melanocephalus
		Pardalotus_striatus
		Pardalotus_punctatus
		Pardalotus_quadragintus
		Manorina_melanocephala
		Pycnoptilus_floccosus
		Sericornis_frontalis
		Acanthornis_magna
		Gerygone_igata
		Pomatostomus_temporalis
		Orthonyx_spaldingii
		Notiomystis_cincta
		Coracina_azurea
		Lalage_tricolor
		Campephaga_phoenicea
		Campephaga_quiscalina
		Coracina_cinerea
		Vanga_curvirostris
		Tylas_eduardi
		Euryceros_prevostii
		Calicalicus_madagascariensis
		Tephrodornis_pondicerianus
		Prionops_retzii
		Platysteira_chalybea
		Platysteira_concreta
		Platysteira_cyanea
		Platysteira_peltata
		Platysteira_castanea
		Batis_occulta
		Malaconotus_blanchoti
		Tchagra_minutus
		Dryoscopus_cubla
		Laniarius_erythrogaster
		Gymnorhina_tibicen
		Psophodes_olivaceus
		Mohoua_novaeseelandiae
		Mohoua_albicilla
		Mohoua_ochrocephala
		Vireo_flavifrons
		Vireo_solitarius
		Vireo_vicinior
		Vireo_huttoni
		Vireo_bellii
		Vireo_griseus
		Vireo_atricapilla
		Vireo_olivaceus
		Vireo_flavoviridis
		Vireo_altiloquus
		Vireo_philadelphicus
		Cyclarhis_gujanensis
		Pyrrhocorax_graculus
		Perisoreus_infaustus
		Perisoreus_canadensis
		Cyanocitta_cristata
		Aphelocoma_ultramarina
		Aphelocoma_coerulescens
		Aphelocoma_insularis
		Aphelocoma_californica
		Calocitta_formosa
		Pica_hudsonia
		Pica_nuttalli
		Pica_pica
		Corvus_corone
		Corvus_brachyrhynchos
		Corvus_rhipidurus
		Corvus_monedula
		Lanius_nubicus
		Lanius_minor
		Lanius_senator
		Lanius_schach
		Lanius_bucephalus
		Lanius_collurio
		Lanius_vittatus
		Lanius_tigrinus
		Lanius_collaris
		Lanius_gubernator
		Lanius_somalicus
		Lanius_sphenocercus
		Lanius_excubitor
		Lanius_ludovicianus
		Lanius_dorsalis
		Manucodia_keraudrenii
		Manucodia_chalybatus
		Parotia_wahnesi
		Parotia_carolae
		Pteridophora_alberti
		Ptiloris_magnificus
		Lophorina_superba
		Cicinnurus_magnificus
		Paradisaea_minor
		Epimachus_meyeri
		Epimachus_fastuosus
		Epimachus_albertisi
		Arses_telescophthalmus
		Chasiempis_sandwichensis
		Grallina_cyanoleuca
		Terpsiphone_atrochalybeia
		Terpsiphone_rufocinerea
		Terpsiphone_rufiventer
		Terpsiphone_corvina
		Terpsiphone_paradisi
		Terpsiphone_viridis
		Terpsiphone_bedfordi
		Hypothymis_azurea
		Trochocercus_cyanomelas
		Trochocercus_nitens
		Rhipidura_leucophrys
		Dicrurus_forficatus
		Dicrurus_adsimilis
		Dicrurus_ludwigii
		Pachycephala_pectoralis
		Chaetops_frenatus
		Chaetops_aurantius
		Petroica_macrocephala
		Petroica_australis
		Petroica_goodenovii
		Melanodryas_cucullata
		Eopsaltria_australis
		Drymodes_brunneopygia
		Auriparus_flaviceps
		Anthoscopus_caroli
		Anthoscopus_minutus
		Remiz_pendulinus
		Pseudopodoces_humilis
		Parus_cyanus
		Parus_caeruleus
		Parus_cinerascens
		Parus_palustris
		Parus_major
		Parus_albiventris
		Parus_niger
		Parus_carolinensis
		Parus_cinctus
		Parus_rufescens
		Parus_hudsonicus
		Parus_atricapillus
		Parus_sclateri
		Parus_montanus
		Parus_leucomelas
		Parus_lugubris
		Parus_rufonuchalis
		Parus_ater
		Baeolophus_inornatus
		Baeolophus_bicolor
		Baeolophus_atricristatus
		Baeolophus_wollweberi
		Parus_cristatus
		Stenostira_scita
		Elminia_albicauda
		Elminia_nigromitrata
		Elminia_albonotata
		Elminia_albiventris
		Culicicapa_ceylonensis
		Cephalopyrus_flammiceps
		Panurus_biarmicus
		Melanocorypha_calandra
		Eremophila_alpestris
		Spizocorys_fringillaris
		Spizocorys_conirostris
		Eremalauda_starki
		Galerida_magnirostris
		Galerida_theklae
		Galerida_modesta
		Galerida_cristata
		Alauda_arvensis
		Alauda_razae
		Lullula_arborea
		Calandrella_cinerea
		Calandrella_somalica
		Mirafra_sabota
		Mirafra_poecilosterna
		Mirafra_africana
		Mirafra_africanoides
		Mirafra_hova
		Mirafra_gilletti
		Mirafra_hypermetra
		Ammomanes_deserti
		Eremopterix_leucopareia
		Eremopterix_nigriceps
		Eremopterix_verticalis
		Eremopterix_leucotis
		Eremopterix_australis
		Heteromirafra_ruddi
		Certhilauda_chuana
		Certhilauda_erythrochlamys
		Certhilauda_subcoronata
		Certhilauda_barlowi
		Certhilauda_burra
		Certhilauda_albescens
		Nicator_chloris
		Nicator_gularis
		Tachycineta_thalassina
		Tachycineta_bicolor
		Tachycineta_albilinea
		Riparia_riparia
		Progne_subis
		Hirundo_rustica
		Hirundo_ariel
		Petrochelidon_fulva
		Petrochelidon_pyrrhonota
		Hirundo_semirufa
		Delichon_urbicum
		Pholidornis_rushiae
		Psaltriparus_minimus
		Phylloscopus_nitidus
		Phylloscopus_umbrovirens
		Phylloscopus_ruficapilla
		Phylloscopus_humei
		Phylloscopus_fuscatus
		Phylloscopus_trochilus
		Phylloscopus_sindianus
		Phylloscopus_collybita
		Phylloscopus_sibilatrix
		Phylloscopus_bonelli
		Cettia_cetti
		Cettia_fortipes
		Andropadus_importunus
		Bleda_syndactylus
		Bleda_notatus
		Andropadus_nigriceps
		Andropadus_milanjensis
		Chlorocichla_flaviventris
		Phyllastrephus_fischeri
		Phyllastrephus_cabanisi
		Phyllastrephus_terrestris
		Phyllastrephus_icterinus
		Phyllastrephus_debilis
		Phyllastrephus_flavostriatus
		Andropadus_gracilis
		Criniger_calurus
		Pycnonotus_xanthopygos
		Pycnonotus_barbatus
		Pycnonotus_capensis
		Pycnonotus_nigricans
		Pycnonotus_sinensis
		Alophoixus_finschii
		Hypsipetes_olivaceus
		Ixos_amaurotis
		Scotocerca_inquieta
		Hyliota_flavigaster
		Hyliota_australis
		Hyliota_violacea
		Locustella_luscinioides
		Locustella_fluviatilis
		Bradypterus_graueri
		Locustella_naevia
		Acrocephalus_luscinius
		Cincloramphus_cruralis
		Bradypterus_sylvaticus
		Bradypterus_baboecala
		Bradypterus_cinnamomeus
		Bradypterus_lopezi
		Bradypterus_barratti
		Acrocephalus_palustris
		Acrocephalus_melanopogon
		Acrocephalus_schoenobaenus
		Acrocephalus_bistrigiceps
		Acrocephalus_paludicola
		Acrocephalus_scirpaceus
		Acrocephalus_baeticatus
		Acrocephalus_orinus
		Acrocephalus_dumetorum
		Acrocephalus_arundinaceus
		Acrocephalus_stentoreus
		Acrocephalus_aequinoctialis
		Acrocephalus_familiaris
		Acrocephalus_sechellensis
		Chloropeta_natalensis
		Hippolais_polyglotta
		Hippolais_icterina
		Zosterops_lateralis
		Yuhina_brunneiceps
		Turdoides_squamiceps
		Turdoides_altirostris
		Garrulax_morrisonianus
		Chamaea_fasciata
		Paradoxornis_webbianus
		Sylvia_communis
		Sylvia_conspicillata
		Sylvia_sarda
		Sylvia_undata
		Sylvia_deserticola
		Sylvia_rueppelli
		Sylvia_melanothorax
		Sylvia_cantillans
		Sylvia_melanocephala
		Sylvia_mystacea
		Sylvia_nana
		Sylvia_boehmi
		Sylvia_subcaerulea
		Sylvia_curruca
		Sylvia_hortensis
		Sylvia_leucomelaena
		Sylvia_buryi
		Sylvia_nisoria
		Sylvia_atricapilla
		Sylvia_borin
		Cisticola_tinniens
		Cisticola_cinereolus
		Cisticola_exilis
		Cisticola_brunnescens
		Cisticola_robustus
		Cisticola_ayresii
		Cisticola_anonymus
		Cisticola_juncidis
		Hypergerus_atriceps
		Eremomela_icteropygialis
		Camaroptera_brachyura
		Camaroptera_superciliaris
		Apalis_thoracica
		Prinia_gracilis
		Sylvietta_denti
		Sylvietta_virens
		Sylvietta_brachyura
		Sylvietta_rufescens
		Sylvietta_whytii
		Bradypterus_victorini
		Melocichla_mentalis
		Sphenoeacus_afer
		Regulus_ignicapilla
		Regulus_regulus
		Bombycilla_garrulus
		Bombycilla_cedrorum
		Phainopepla_nitens
		Certhia_familiaris
		Certhia_brachydactyla
		Catherpes_mexicanus
		Salpinctes_obsoletus
		Cistothorus_palustris
		Cistothorus_platensis
		Cistothorus_meridae
		Troglodytes_aedon
		Troglodytes_troglodytes
		Troglodytes_cobbi
		Thryothorus_leucotis
		Thryothorus_sinaloa
		Thryothorus_rufalbus
		Thryothorus_felix
		Thryomanes_bewickii
		Thryothorus_ludovicianus
		Campylorhynchus_brunneicapillus
		Campylorhynchus_griseus
		Campylorhynchus_nuchalis
		Polioptila_dumicola
		Sitta_europaea
		Sitta_carolinensis
		Dumetella_carolinensis
		Toxostoma_bendirei
		Toxostoma_lecontei
		Toxostoma_crissale
		Toxostoma_rufum
		Toxostoma_longirostre
		Toxostoma_curvirostre
		Oreoscoptes_montanus
		Mimus_patagonicus
		Mimus_thenca
		Mimus_parvulus
		Mimus_longicaudatus
		Mimus_polyglottos
		Mimus_gilvus
		Mimus_gundlachii
		Onychognathus_tristramii
		Onychognathus_albirostris
		Onychognathus_salvadorii
		Onychognathus_walleri
		Onychognathus_morio
		Onychognathus_nabouroup
		Onychognathus_tenuirostris
		Saroglossa_spiloptera
		Speculipastor_bicolor
		Lamprotornis_corruscus
		Lamprotornis_purpureiceps
		Lamprotornis_caudatus
		Lamprotornis_purpuroptera
		Cosmopsarus_unicolor
		Lamprotornis_mevesii
		Lamprotornis_australis
		Lamprotornis_chalybaeus
		Lamprotornis_nitens
		Lamprotornis_splendidus
		Cosmopsarus_regius
		Lamprotornis_superbus
		Lamprotornis_pulcher
		Spreo_fischeri
		Spreo_bicolor
		Cinnyricinclus_leucogaster
		Creatophora_cinerea
		Sturnus_roseus
		Acridotheres_ginginianus
		Acridotheres_tristis
		Acridotheres_cristatellus
		Acridotheres_fuscus
		Sturnus_pagodarum
		Sturnus_malabaricus
		Leucopsar_rothschildi
		Sturnus_philippensis
		Sturnus_sturninus
		Sturnus_contra
		Sturnus_unicolor
		Sturnus_vulgaris
		Gracula_religiosa
		Mino_anais
		Aplonis_opaca
		Aplonis_dichroa
		Scissirostrum_dubium
		Buphagus_erythrorhynchus
		Buphagus_africanus
		Cinclus_mexicanus
		Cinclus_cinclus
		Cinclus_schulzi
		Cinclus_pallasii
		Turdus_philomelos
		Turdus_viscivorus
		Turdus_albicollis
		Turdus_grayi
		Turdus_migratorius
		Turdus_cardis
		Turdus_torquatus
		Turdus_pilaris
		Turdus_iliacus
		Turdus_helleri
		Turdus_merula
		Zoothera_naevia
		Hylocichla_mustelina
		Catharus_guttatus
		Catharus_minimus
		Catharus_fuscescens
		Catharus_ustulatus
		Myadestes_palmeri
		Sialia_currucoides
		Sialia_mexicana
		Sialia_sialis
		Phoenicurus_phoenicurus
		Phoenicurus_ochruros
		Saxicola_torquatus
		Saxicola_rubetra
		Myrmecocichla_aethiops
		Oenanthe_oenanthe
		Ficedula_semitorquata
		Ficedula_hypoleuca
		Ficedula_albicollis
		Ficedula_parva
		Ficedula_zanthopygia
		Luscinia_luscinia
		Luscinia_megarhynchos
		Luscinia_svecica
		Erithacus_rubecula
		Namibornis_herero
		Empidornis_semipartitus
		Sigelus_silens
		Melaenornis_pammelaina
		Melaenornis_edolioides
		Myioparus_plumbeus
		Myioparus_griseigularis
		Muscicapa_infuscata
		Muscicapa_epulata
		Muscicapa_comitata
		Muscicapa_striata
		Muscicapa_cassini
		Muscicapa_adusta
		Muscicapa_sethsmithi
		Muscicapa_caerulescens
		Bradornis_infuscatus
		Bradornis_pallidus
		Bradornis_microrhynchus
		Bradornis_mariquensis
		Dioptrornis_fischeri
		Nectarinia_osea
		Nectarinia_coccinigaster
		Nectarinia_dussumieri
		Montifringilla_nivalis
		Petronia_xanthocollis
		Petronia_petronia
		Passer_montanus
		Passer_domesticus
		Passer_rutilans
		Passer_griseus
		Coccothraustes_coccothraustes
		Mycerobas_carnipes
		Carduelis_citrinella
		Carduelis_carduelis
		Carduelis_hornemanni
		Carduelis_flammea
		Loxia_leucoptera
		Loxia_curvirostra
		Loxia_scotica
		Serinus_albogularis
		Serinus_sulphuratus
		Serinus_flaviventris
		Serinus_gularis
		Serinus_tristriatus
		Serinus_burtoni
		Serinus_nigriceps
		Serinus_striolatus
		Serinus_scotops
		Serinus_totta
		Serinus_citrinipectus
		Serinus_mennelli
		Serinus_atrogularis
		Serinus_mozambicus
		Serinus_serinus
		Serinus_canaria
		Serinus_leucopterus
		Serinus_pusillus
		Serinus_alario
		Serinus_canicollis
		Serinus_flavivertex
		Serinus_syriacus
		Carduelis_psaltria
		Carduelis_lawrencei
		Carduelis_tristis
		Carduelis_pinus
		Carduelis_spinus
		Carduelis_flavirostris
		Carduelis_cannabina
		Carduelis_spinoides
		Carduelis_chloris
		Rhodopechys_obsoletus
		Rhodopechys_sanguineus
		Loxioides_bailleui
		Telespiza_cantans
		Telespiza_ultima
		Loxops_coccineus
		Pseudonestor_xanthophrys
		Hemignathus_munroi
		Hemignathus_virens
		Vestiaria_coccinea
		Himatione_sanguinea
		Paroreomyza_montana
		Oreomystis_mana
		Carpodacus_puniceus
		Carpodacus_roseus
		Carpodacus_rubicilla
		Leucosticte_australis
		Leucosticte_atrata
		Leucosticte_tephrocotis
		Carpodacus_mexicanus
		Carpodacus_synoicus
		Carpodacus_erythrinus
		Callacanthis_burtoni
		Carpodacus_purpureus
		Carpodacus_cassinii
		Pyrrhula_pyrrhula
		Pinicola_enucleator
		Bucanetes_githagineus
		Eremopsaltria_mongolicus
		Fringilla_coelebs
		Fringilla_teydea
		Fringilla_montifringilla
		Calcarius_lapponicus
		Calcarius_ornatus
		Calcarius_pictus
		Calcarius_mccownii
		Plectrophenax_nivalis
		Icteria_virens
		Seiurus_aurocapilla
		Wilsonia_citrina
		Dendroica_magnolia
		Dendroica_nigrescens
		Dendroica_townsendi
		Dendroica_virens
		Dendroica_adelaidae
		Dendroica_discolor
		Dendroica_palmarum
		Dendroica_dominica
		Dendroica_coronata
		Dendroica_caerulescens
		Setophaga_ruticilla
		Parula_americana
		Dendroica_cerulea
		Dendroica_tigrina
		Dendroica_fusca
		Dendroica_pensylvanica
		Dendroica_petechia
		Dendroica_striata
		Dendroica_castanea
		Wilsonia_canadensis
		Wilsonia_pusilla
		Myioborus_pictus
		Vermivora_peregrina
		Vermivora_ruficapilla
		Vermivora_pinus
		Vermivora_chrysoptera
		Oporornis_formosus
		Oporornis_tolmiei
		Oporornis_philadelphia
		Geothlypis_trichas
		Limnothlypis_swainsonii
		Protonotaria_citrea
		Seiurus_noveboracensis
		Seiurus_motacilla
		Mniotilta_varia
		Quiscalus_lugubris
		Quiscalus_mexicanus
		Quiscalus_major
		Quiscalus_quiscula
		Euphagus_carolinus
		Euphagus_cyanocephalus
		Agelaius_xanthomus
		Agelaius_assimilis
		Agelaius_humeralis
		Agelaius_tricolor
		Agelaius_phoeniceus
		Molothrus_aeneus
		Molothrus_ater
		Molothrus_rufoaxillaris
		Nesopsar_nigerrimus
		Dives_dives
		Agelasticus_thilius
		Chrysomus_icterocephalus
		Agelaioides_badius
		Curaeus_curaeus
		Amblyramphus_holosericeus
		Icterus_gularis
		Icterus_galbula
		Icterus_pustulatus
		Icterus_bullockii
		Cacicus_chrysopterus
		Cacicus_uropygialis
		Cacicus_cela
		Cacicus_haemorrhous
		Clypicterus_oseryi
		Cacicus_solitarius
		Psarocolius_angustifrons
		Psarocolius_atrovirens
		Psarocolius_wagleri
		Psarocolius_guatimozinus
		Psarocolius_viridis
		Psarocolius_bifasciatus
		Sturnella_bellicosa
		Sturnella_magna
		Sturnella_neglecta
		Sturnella_loyca
		Sturnella_superciliaris
		Sturnella_defilippii
		Dolichonyx_oryzivorus
		Xanthocephalus_xanthocephalus
		Emberiza_schoeniclus
		Emberiza_elegans
		Melophus_lathami
		Miliaria_calandra
		Emberiza_cia
		Emberiza_cioides
		Emberiza_hortulana
		Emberiza_citrinella
		Emberiza_cirlus
		Emberiza_flaviventris
		Emberiza_cabanisi
		Emberiza_impetuani
		Emberiza_striolata
		Emberiza_tahapisi
		Emberiza_capensis
		Ammodramus_savannarum
		Arremonops_rufivirgatus
		Aimophila_carpalis
		Aimophila_aestivalis
		Aimophila_botterii
		Aimophila_mystacalis
		Aimophila_humeralis
		Junco_hyemalis
		Junco_phaeonotus
		Zonotrichia_capensis
		Zonotrichia_leucophrys
		Zonotrichia_atricapilla
		Zonotrichia_albicollis
		Zonotrichia_querula
		Spizella_arborea
		Passerella_iliaca
		Passerculus_sandwichensis
		Melospiza_georgiana
		Melospiza_lincolnii
		Melospiza_melodia
		Ammodramus_bairdii
		Ammodramus_henslowii
		Pooecetes_gramineus
		Ammodramus_caudacutus
		Ammodramus_maritimus
		Ammodramus_leconteii
		Amphispiza_belli
		Pipilo_aberti
		Pipilo_fuscus
		Pipilo_maculatus
		Pipilo_erythrophthalmus
		Pipilo_chlorurus
		Pezopetes_capitalis
		Amphispiza_bilineata
		Aimophila_quinquestriata
		Spizella_atrogularis
		Spizella_pallida
		Spizella_passerina
		Spizella_pusilla
		Spizella_breweri
		Calamospiza_melanocorys
		Chondestes_grammacus
		Pheucticus_ludovicianus
		Pheucticus_melanocephalus
		Spiza_americana
		Passerina_caerulea
		Passerina_amoena
		Passerina_ciris
		Passerina_versicolor
		Passerina_leclancherii
		Passerina_cyanea
		Piranga_olivacea
		Piranga_ludoviciana
		Piranga_rubra
		Cardinalis_cardinalis
		Volatinia_jacarina
		Ramphocelus_costaricensis
		Sporophila_minuta
		Nesospiza_acunhae
		Geospiza_fuliginosa
		Geospiza_difficilis
		Geospiza_conirostris
		Geospiza_magnirostris
		Geospiza_scandens
		Geospiza_fortis
		Tiaris_olivaceus
		Thraupis_episcopus
		Macronyx_ameliae
		Macronyx_aurantiigula
		Macronyx_fuellebornii
		Macronyx_sharpei
		Macronyx_capensis
		Macronyx_croceus
		Anthus_pratensis
		Anthus_spinoletta
		Anthus_petrosus
		Anthus_leucophrys
		Anthus_trivialis
		Anthus_lineiventris
		Anthus_crenatus
		Anthus_hoeschi
		Anthus_lutescens
		Anthus_melindae
		Anthus_vaalensis
		Anthus_chloris
		Anthus_campestris
		Anthus_similis
		Anthus_novaeseelandiae
		Tmetothylacus_tenellus
		Motacilla_capensis
		Motacilla_clara
		Motacilla_aguimp
		Motacilla_cinerea
		Motacilla_madaraspatensis
		Motacilla_grandis
		Motacilla_citreola
		Motacilla_flava
		Motacilla_alba
		Dendronanthus_indicus
		Prunella_collaris
		Prunella_modularis
		Histurgops_ruficaudus
		Dinemellia_dinemelli
		Anaplectes_rubriceps
		Amblyospiza_albifrons
		Malimbus_cassini
		Malimbus_erythrogaster
		Malimbus_racheliae
		Malimbus_malimbicus
		Malimbus_coronatus
		Malimbus_nitens
		Malimbus_ibadanensis
		Malimbus_rubricollis
		Malimbus_scutatus
		Ploceus_jacksoni
		Ploceus_philippinus
		Ploceus_tricolor
		Ploceus_alienus
		Ploceus_olivaceiceps
		Ploceus_nigricollis
		Ploceus_heuglini
		Ploceus_bicolor
		Ploceus_luteolus
		Ploceus_xanthops
		Ploceus_megarhynchus
		Ploceus_capensis
		Ploceus_velatus
		Ploceus_ocularis
		Ploceus_galbula
		Ploceus_grandis
		Ploceus_melanogaster
		Ploceus_cucullatus
		Ploceus_intermedius
		Ploceus_taeniopterus
		Ploceus_melanocephalus
		Ploceus_princeps
		Ploceus_baglafecht
		Ploceus_spekei
		Ploceus_pelzelni
		Ploceus_bertrandi
		Ploceus_preussi
		Ploceus_sanctithomae
		Ploceus_benghalensis
		Ploceus_superciliosus
		Ploceus_nigerrimus
		Ploceus_xanthopterus
		Ploceus_vitellinus
		Ploceus_angolensis
		Quelea_quelea
		Quelea_cardinalis
		Foudia_rubra
		Foudia_eminentissima
		Foudia_madagascariensis
		Foudia_flavicans
		Foudia_sechellarum
		Euplectes_ardens
		Euplectes_hordeaceus
		Euplectes_orix
		Euplectes_nigroventris
		Euplectes_gierowii
		Euplectes_franciscanus
		Euplectes_albonotatus
		Euplectes_axillaris
		Euplectes_hartlaubi
		Euplectes_jacksoni
		Euplectes_progne
		Euplectes_macroura
		Euplectes_capensis
		Euplectes_aureus
		Euplectes_afer
		Bubalornis_albirostris
		Sporopipes_frontalis
		Sporopipes_squamifrons
		Plocepasser_donaldsoni
		Plocepasser_mahali
		Pseudonigrita_arnaudi
		Philetairus_socius
		Lagonosticta_senegala
		Padda_oryzivora
		Lonchura_striata
		Poephila_acuticauda
		Taeniopygia_guttata
		Vidua_chalybeata
		Vidua_paradisaea
		Vidua_macroura
		Promerops_cafer
		Promerops_gurneyi
	;
END;
BEGIN TREES;
	TRANSLATE
		1	Oxyruncus_cristatus,
		2	Sayornis_nigricans,
		3	Sayornis_phoebe,
		4	Empidonax_minimus,
		5	Empidonax_traillii,
		6	Empidonax_alnorum,
		7	Empidonax_flaviventris,
		8	Empidonax_difficilis,
		9	Empidonax_virescens,
		10	Contopus_sordidulus,
		11	Pyrocephalus_rubinus,
		12	Tyrannus_tyrannus,
		13	Myiarchus_cinerascens,
		14	Myiarchus_crinitus,
		15	Elaenia_chiriquensis,
		16	Gymnopithys_leucaspis,
		17	Cercomacra_tyrannina,
		18	Conopophaga_lineata,
		19	Xenops_minutus,
		20	Thripadectes_rufobrunneus,
		21	Automolus_ochrolaemus,
		22	Automolus_rubiginosus,
		23	Cinclodes_albiventris,
		24	Cinclodes_fuscus,
		25	Cinclodes_antarcticus,
		26	Cinclodes_comechingonus,
		27	Cinclodes_albidiventris,
		28	Furnarius_rufus,
		29	Leptasthenura_yanacensis,
		30	Leptasthenura_striolata,
		31	Synallaxis_zimmeri,
		32	Synallaxis_brachyura,
		33	Synallaxis_erythrothorax,
		34	Cranioleuca_erythrops,
		35	Pseudoseisura_cristata,
		36	Pseudoseisura_lophotes,
		37	Phacellodomus_striaticollis,
		38	Phacellodomus_maculipectus,
		39	Sclerurus_guatemalensis,
		40	Sclerurus_caudacutus,
		41	Chlamydera_maculata,
		42	Chlamydera_lauterbachi,
		43	Chlamydera_cerviniventris,
		44	Chlamydera_guttata,
		45	Chlamydera_nuchalis,
		46	Ptilonorhynchus_violaceus,
		47	Ailuroedus_crassirostris,
		48	Ailuroedus_melanotis,
		49	Scenopoeetes_dentirostris,
		50	Prionodura_newtoniana,
		51	Malurus_cyanocephalus,
		52	Malurus_alboscapulatus,
		53	Malurus_splendens,
		54	Malurus_cyaneus,
		55	Malurus_coronatus,
		56	Malurus_elegans,
		57	Malurus_pulcherrimus,
		58	Malurus_amabilis,
		59	Malurus_lamberti,
		60	Malurus_leucopterus,
		61	Malurus_melanocephalus,
		62	Pardalotus_striatus,
		63	Pardalotus_punctatus,
		64	Pardalotus_quadragintus,
		65	Manorina_melanocephala,
		66	Pycnoptilus_floccosus,
		67	Sericornis_frontalis,
		68	Acanthornis_magna,
		69	Gerygone_igata,
		70	Pomatostomus_temporalis,
		71	Orthonyx_spaldingii,
		72	Notiomystis_cincta,
		73	Coracina_azurea,
		74	Lalage_tricolor,
		75	Campephaga_phoenicea,
		76	Campephaga_quiscalina,
		77	Coracina_cinerea,
		78	Vanga_curvirostris,
		79	Tylas_eduardi,
		80	Euryceros_prevostii,
		81	Calicalicus_madagascariensis,
		82	Tephrodornis_pondicerianus,
		83	Prionops_retzii,
		84	Platysteira_chalybea,
		85	Platysteira_concreta,
		86	Platysteira_cyanea,
		87	Platysteira_peltata,
		88	Platysteira_castanea,
		89	Batis_occulta,
		90	Malaconotus_blanchoti,
		91	Tchagra_minutus,
		92	Dryoscopus_cubla,
		93	Laniarius_erythrogaster,
		94	Gymnorhina_tibicen,
		95	Psophodes_olivaceus,
		96	Mohoua_novaeseelandiae,
		97	Mohoua_albicilla,
		98	Mohoua_ochrocephala,
		99	Vireo_flavifrons,
		100	Vireo_solitarius,
		101	Vireo_vicinior,
		102	Vireo_huttoni,
		103	Vireo_bellii,
		104	Vireo_griseus,
		105	Vireo_atricapilla,
		106	Vireo_olivaceus,
		107	Vireo_flavoviridis,
		108	Vireo_altiloquus,
		109	Vireo_philadelphicus,
		110	Cyclarhis_gujanensis,
		111	Pyrrhocorax_graculus,
		112	Perisoreus_infaustus,
		113	Perisoreus_canadensis,
		114	Cyanocitta_cristata,
		115	Aphelocoma_ultramarina,
		116	Aphelocoma_coerulescens,
		117	Aphelocoma_insularis,
		118	Aphelocoma_californica,
		119	Calocitta_formosa,
		120	Pica_hudsonia,
		121	Pica_nuttalli,
		122	Pica_pica,
		123	Corvus_corone,
		124	Corvus_brachyrhynchos,
		125	Corvus_rhipidurus,
		126	Corvus_monedula,
		127	Lanius_nubicus,
		128	Lanius_minor,
		129	Lanius_senator,
		130	Lanius_schach,
		131	Lanius_bucephalus,
		132	Lanius_collurio,
		133	Lanius_vittatus,
		134	Lanius_tigrinus,
		135	Lanius_collaris,
		136	Lanius_gubernator,
		137	Lanius_somalicus,
		138	Lanius_sphenocercus,
		139	Lanius_excubitor,
		140	Lanius_ludovicianus,
		141	Lanius_dorsalis,
		142	Manucodia_keraudrenii,
		143	Manucodia_chalybatus,
		144	Parotia_wahnesi,
		145	Parotia_carolae,
		146	Pteridophora_alberti,
		147	Ptiloris_magnificus,
		148	Lophorina_superba,
		149	Cicinnurus_magnificus,
		150	Paradisaea_minor,
		151	Epimachus_meyeri,
		152	Epimachus_fastuosus,
		153	Epimachus_albertisi,
		154	Arses_telescophthalmus,
		155	Chasiempis_sandwichensis,
		156	Grallina_cyanoleuca,
		157	Terpsiphone_atrochalybeia,
		158	Terpsiphone_rufocinerea,
		159	Terpsiphone_rufiventer,
		160	Terpsiphone_corvina,
		161	Terpsiphone_paradisi,
		162	Terpsiphone_viridis,
		163	Terpsiphone_bedfordi,
		164	Hypothymis_azurea,
		165	Trochocercus_cyanomelas,
		166	Trochocercus_nitens,
		167	Rhipidura_leucophrys,
		168	Dicrurus_forficatus,
		169	Dicrurus_adsimilis,
		170	Dicrurus_ludwigii,
		171	Pachycephala_pectoralis,
		172	Chaetops_frenatus,
		173	Chaetops_aurantius,
		174	Petroica_macrocephala,
		175	Petroica_australis,
		176	Petroica_goodenovii,
		177	Melanodryas_cucullata,
		178	Eopsaltria_australis,
		179	Drymodes_brunneopygia,
		180	Auriparus_flaviceps,
		181	Anthoscopus_caroli,
		182	Anthoscopus_minutus,
		183	Remiz_pendulinus,
		184	Pseudopodoces_humilis,
		185	Parus_cyanus,
		186	Parus_caeruleus,
		187	Parus_cinerascens,
		188	Parus_palustris,
		189	Parus_major,
		190	Parus_albiventris,
		191	Parus_niger,
		192	Parus_carolinensis,
		193	Parus_cinctus,
		194	Parus_rufescens,
		195	Parus_hudsonicus,
		196	Parus_atricapillus,
		197	Parus_sclateri,
		198	Parus_montanus,
		199	Parus_leucomelas,
		200	Parus_lugubris,
		201	Parus_rufonuchalis,
		202	Parus_ater,
		203	Baeolophus_inornatus,
		204	Baeolophus_bicolor,
		205	Baeolophus_atricristatus,
		206	Baeolophus_wollweberi,
		207	Parus_cristatus,
		208	Stenostira_scita,
		209	Elminia_albicauda,
		210	Elminia_nigromitrata,
		211	Elminia_albonotata,
		212	Elminia_albiventris,
		213	Culicicapa_ceylonensis,
		214	Cephalopyrus_flammiceps,
		215	Panurus_biarmicus,
		216	Melanocorypha_calandra,
		217	Eremophila_alpestris,
		218	Spizocorys_fringillaris,
		219	Spizocorys_conirostris,
		220	Eremalauda_starki,
		221	Galerida_magnirostris,
		222	Galerida_theklae,
		223	Galerida_modesta,
		224	Galerida_cristata,
		225	Alauda_arvensis,
		226	Alauda_razae,
		227	Lullula_arborea,
		228	Calandrella_cinerea,
		229	Calandrella_somalica,
		230	Mirafra_sabota,
		231	Mirafra_poecilosterna,
		232	Mirafra_africana,
		233	Mirafra_africanoides,
		234	Mirafra_hova,
		235	Mirafra_gilletti,
		236	Mirafra_hypermetra,
		237	Ammomanes_deserti,
		238	Eremopterix_leucopareia,
		239	Eremopterix_nigriceps,
		240	Eremopterix_verticalis,
		241	Eremopterix_leucotis,
		242	Eremopterix_australis,
		243	Heteromirafra_ruddi,
		244	Certhilauda_chuana,
		245	Certhilauda_erythrochlamys,
		246	Certhilauda_subcoronata,
		247	Certhilauda_barlowi,
		248	Certhilauda_burra,
		249	Certhilauda_albescens,
		250	Nicator_chloris,
		251	Nicator_gularis,
		252	Tachycineta_thalassina,
		253	Tachycineta_bicolor,
		254	Tachycineta_albilinea,
		255	Riparia_riparia,
		256	Progne_subis,
		257	Hirundo_rustica,
		258	Hirundo_ariel,
		259	Petrochelidon_fulva,
		260	Petrochelidon_pyrrhonota,
		261	Hirundo_semirufa,
		262	Delichon_urbicum,
		263	Pholidornis_rushiae,
		264	Psaltriparus_minimus,
		265	Phylloscopus_nitidus,
		266	Phylloscopus_umbrovirens,
		267	Phylloscopus_ruficapilla,
		268	Phylloscopus_humei,
		269	Phylloscopus_fuscatus,
		270	Phylloscopus_trochilus,
		271	Phylloscopus_sindianus,
		272	Phylloscopus_collybita,
		273	Phylloscopus_sibilatrix,
		274	Phylloscopus_bonelli,
		275	Cettia_cetti,
		276	Cettia_fortipes,
		277	Andropadus_importunus,
		278	Bleda_syndactylus,
		279	Bleda_notatus,
		280	Andropadus_nigriceps,
		281	Andropadus_milanjensis,
		282	Chlorocichla_flaviventris,
		283	Phyllastrephus_fischeri,
		284	Phyllastrephus_cabanisi,
		285	Phyllastrephus_terrestris,
		286	Phyllastrephus_icterinus,
		287	Phyllastrephus_debilis,
		288	Phyllastrephus_flavostriatus,
		289	Andropadus_gracilis,
		290	Criniger_calurus,
		291	Pycnonotus_xanthopygos,
		292	Pycnonotus_barbatus,
		293	Pycnonotus_capensis,
		294	Pycnonotus_nigricans,
		295	Pycnonotus_sinensis,
		296	Alophoixus_finschii,
		297	Hypsipetes_olivaceus,
		298	Ixos_amaurotis,
		299	Scotocerca_inquieta,
		300	Hyliota_flavigaster,
		301	Hyliota_australis,
		302	Hyliota_violacea,
		303	Locustella_luscinioides,
		304	Locustella_fluviatilis,
		305	Bradypterus_graueri,
		306	Locustella_naevia,
		307	Acrocephalus_luscinius,
		308	Cincloramphus_cruralis,
		309	Bradypterus_sylvaticus,
		310	Bradypterus_baboecala,
		311	Bradypterus_cinnamomeus,
		312	Bradypterus_lopezi,
		313	Bradypterus_barratti,
		314	Acrocephalus_palustris,
		315	Acrocephalus_melanopogon,
		316	Acrocephalus_schoenobaenus,
		317	Acrocephalus_bistrigiceps,
		318	Acrocephalus_paludicola,
		319	Acrocephalus_scirpaceus,
		320	Acrocephalus_baeticatus,
		321	Acrocephalus_orinus,
		322	Acrocephalus_dumetorum,
		323	Acrocephalus_arundinaceus,
		324	Acrocephalus_stentoreus,
		325	Acrocephalus_aequinoctialis,
		326	Acrocephalus_familiaris,
		327	Acrocephalus_sechellensis,
		328	Chloropeta_natalensis,
		329	Hippolais_polyglotta,
		330	Hippolais_icterina,
		331	Zosterops_lateralis,
		332	Yuhina_brunneiceps,
		333	Turdoides_squamiceps,
		334	Turdoides_altirostris,
		335	Garrulax_morrisonianus,
		336	Chamaea_fasciata,
		337	Paradoxornis_webbianus,
		338	Sylvia_communis,
		339	Sylvia_conspicillata,
		340	Sylvia_sarda,
		341	Sylvia_undata,
		342	Sylvia_deserticola,
		343	Sylvia_rueppelli,
		344	Sylvia_melanothorax,
		345	Sylvia_cantillans,
		346	Sylvia_melanocephala,
		347	Sylvia_mystacea,
		348	Sylvia_nana,
		349	Sylvia_boehmi,
		350	Sylvia_subcaerulea,
		351	Sylvia_curruca,
		352	Sylvia_hortensis,
		353	Sylvia_leucomelaena,
		354	Sylvia_buryi,
		355	Sylvia_nisoria,
		356	Sylvia_atricapilla,
		357	Sylvia_borin,
		358	Cisticola_tinniens,
		359	Cisticola_cinereolus,
		360	Cisticola_exilis,
		361	Cisticola_brunnescens,
		362	Cisticola_robustus,
		363	Cisticola_ayresii,
		364	Cisticola_anonymus,
		365	Cisticola_juncidis,
		366	Hypergerus_atriceps,
		367	Eremomela_icteropygialis,
		368	Camaroptera_brachyura,
		369	Camaroptera_superciliaris,
		370	Apalis_thoracica,
		371	Prinia_gracilis,
		372	Sylvietta_denti,
		373	Sylvietta_virens,
		374	Sylvietta_brachyura,
		375	Sylvietta_rufescens,
		376	Sylvietta_whytii,
		377	Bradypterus_victorini,
		378	Melocichla_mentalis,
		379	Sphenoeacus_afer,
		380	Regulus_ignicapilla,
		381	Regulus_regulus,
		382	Bombycilla_garrulus,
		383	Bombycilla_cedrorum,
		384	Phainopepla_nitens,
		385	Certhia_familiaris,
		386	Certhia_brachydactyla,
		387	Catherpes_mexicanus,
		388	Salpinctes_obsoletus,
		389	Cistothorus_palustris,
		390	Cistothorus_platensis,
		391	Cistothorus_meridae,
		392	Troglodytes_aedon,
		393	Troglodytes_troglodytes,
		394	Troglodytes_cobbi,
		395	Thryothorus_leucotis,
		396	Thryothorus_sinaloa,
		397	Thryothorus_rufalbus,
		398	Thryothorus_felix,
		399	Thryomanes_bewickii,
		400	Thryothorus_ludovicianus,
		401	Campylorhynchus_brunneicapillus,
		402	Campylorhynchus_griseus,
		403	Campylorhynchus_nuchalis,
		404	Polioptila_dumicola,
		405	Sitta_europaea,
		406	Sitta_carolinensis,
		407	Dumetella_carolinensis,
		408	Toxostoma_bendirei,
		409	Toxostoma_lecontei,
		410	Toxostoma_crissale,
		411	Toxostoma_rufum,
		412	Toxostoma_longirostre,
		413	Toxostoma_curvirostre,
		414	Oreoscoptes_montanus,
		415	Mimus_patagonicus,
		416	Mimus_thenca,
		417	Mimus_parvulus,
		418	Mimus_longicaudatus,
		419	Mimus_polyglottos,
		420	Mimus_gilvus,
		421	Mimus_gundlachii,
		422	Onychognathus_tristramii,
		423	Onychognathus_albirostris,
		424	Onychognathus_salvadorii,
		425	Onychognathus_walleri,
		426	Onychognathus_morio,
		427	Onychognathus_nabouroup,
		428	Onychognathus_tenuirostris,
		429	Saroglossa_spiloptera,
		430	Speculipastor_bicolor,
		431	Lamprotornis_corruscus,
		432	Lamprotornis_purpureiceps,
		433	Lamprotornis_caudatus,
		434	Lamprotornis_purpuroptera,
		435	Cosmopsarus_unicolor,
		436	Lamprotornis_mevesii,
		437	Lamprotornis_australis,
		438	Lamprotornis_chalybaeus,
		439	Lamprotornis_nitens,
		440	Lamprotornis_splendidus,
		441	Cosmopsarus_regius,
		442	Lamprotornis_superbus,
		443	Lamprotornis_pulcher,
		444	Spreo_fischeri,
		445	Spreo_bicolor,
		446	Cinnyricinclus_leucogaster,
		447	Creatophora_cinerea,
		448	Sturnus_roseus,
		449	Acridotheres_ginginianus,
		450	Acridotheres_tristis,
		451	Acridotheres_cristatellus,
		452	Acridotheres_fuscus,
		453	Sturnus_pagodarum,
		454	Sturnus_malabaricus,
		455	Leucopsar_rothschildi,
		456	Sturnus_philippensis,
		457	Sturnus_sturninus,
		458	Sturnus_contra,
		459	Sturnus_unicolor,
		460	Sturnus_vulgaris,
		461	Gracula_religiosa,
		462	Mino_anais,
		463	Aplonis_opaca,
		464	Aplonis_dichroa,
		465	Scissirostrum_dubium,
		466	Buphagus_erythrorhynchus,
		467	Buphagus_africanus,
		468	Cinclus_mexicanus,
		469	Cinclus_cinclus,
		470	Cinclus_schulzi,
		471	Cinclus_pallasii,
		472	Turdus_philomelos,
		473	Turdus_viscivorus,
		474	Turdus_albicollis,
		475	Turdus_grayi,
		476	Turdus_migratorius,
		477	Turdus_cardis,
		478	Turdus_torquatus,
		479	Turdus_pilaris,
		480	Turdus_iliacus,
		481	Turdus_helleri,
		482	Turdus_merula,
		483	Zoothera_naevia,
		484	Hylocichla_mustelina,
		485	Catharus_guttatus,
		486	Catharus_minimus,
		487	Catharus_fuscescens,
		488	Catharus_ustulatus,
		489	Myadestes_palmeri,
		490	Sialia_currucoides,
		491	Sialia_mexicana,
		492	Sialia_sialis,
		493	Phoenicurus_phoenicurus,
		494	Phoenicurus_ochruros,
		495	Saxicola_torquatus,
		496	Saxicola_rubetra,
		497	Myrmecocichla_aethiops,
		498	Oenanthe_oenanthe,
		499	Ficedula_semitorquata,
		500	Ficedula_hypoleuca,
		501	Ficedula_albicollis,
		502	Ficedula_parva,
		503	Ficedula_zanthopygia,
		504	Luscinia_luscinia,
		505	Luscinia_megarhynchos,
		506	Luscinia_svecica,
		507	Erithacus_rubecula,
		508	Namibornis_herero,
		509	Empidornis_semipartitus,
		510	Sigelus_silens,
		511	Melaenornis_pammelaina,
		512	Melaenornis_edolioides,
		513	Myioparus_plumbeus,
		514	Myioparus_griseigularis,
		515	Muscicapa_infuscata,
		516	Muscicapa_epulata,
		517	Muscicapa_comitata,
		518	Muscicapa_striata,
		519	Muscicapa_cassini,
		520	Muscicapa_adusta,
		521	Muscicapa_sethsmithi,
		522	Muscicapa_caerulescens,
		523	Bradornis_infuscatus,
		524	Bradornis_pallidus,
		525	Bradornis_microrhynchus,
		526	Bradornis_mariquensis,
		527	Dioptrornis_fischeri,
		528	Nectarinia_osea,
		529	Nectarinia_coccinigaster,
		530	Nectarinia_dussumieri,
		531	Montifringilla_nivalis,
		532	Petronia_xanthocollis,
		533	Petronia_petronia,
		534	Passer_montanus,
		535	Passer_domesticus,
		536	Passer_rutilans,
		537	Passer_griseus,
		538	Coccothraustes_coccothraustes,
		539	Mycerobas_carnipes,
		540	Carduelis_citrinella,
		541	Carduelis_carduelis,
		542	Carduelis_hornemanni,
		543	Carduelis_flammea,
		544	Loxia_leucoptera,
		545	Loxia_curvirostra,
		546	Loxia_scotica,
		547	Serinus_albogularis,
		548	Serinus_sulphuratus,
		549	Serinus_flaviventris,
		550	Serinus_gularis,
		551	Serinus_tristriatus,
		552	Serinus_burtoni,
		553	Serinus_nigriceps,
		554	Serinus_striolatus,
		555	Serinus_scotops,
		556	Serinus_totta,
		557	Serinus_citrinipectus,
		558	Serinus_mennelli,
		559	Serinus_atrogularis,
		560	Serinus_mozambicus,
		561	Serinus_serinus,
		562	Serinus_canaria,
		563	Serinus_leucopterus,
		564	Serinus_pusillus,
		565	Serinus_alario,
		566	Serinus_canicollis,
		567	Serinus_flavivertex,
		568	Serinus_syriacus,
		569	Carduelis_psaltria,
		570	Carduelis_lawrencei,
		571	Carduelis_tristis,
		572	Carduelis_pinus,
		573	Carduelis_spinus,
		574	Carduelis_flavirostris,
		575	Carduelis_cannabina,
		576	Carduelis_spinoides,
		577	Carduelis_chloris,
		578	Rhodopechys_obsoletus,
		579	Rhodopechys_sanguineus,
		580	Loxioides_bailleui,
		581	Telespiza_cantans,
		582	Telespiza_ultima,
		583	Loxops_coccineus,
		584	Pseudonestor_xanthophrys,
		585	Hemignathus_munroi,
		586	Hemignathus_virens,
		587	Vestiaria_coccinea,
		588	Himatione_sanguinea,
		589	Paroreomyza_montana,
		590	Oreomystis_mana,
		591	Carpodacus_puniceus,
		592	Carpodacus_roseus,
		593	Carpodacus_rubicilla,
		594	Leucosticte_australis,
		595	Leucosticte_atrata,
		596	Leucosticte_tephrocotis,
		597	Carpodacus_mexicanus,
		598	Carpodacus_synoicus,
		599	Carpodacus_erythrinus,
		600	Callacanthis_burtoni,
		601	Carpodacus_purpureus,
		602	Carpodacus_cassinii,
		603	Pyrrhula_pyrrhula,
		604	Pinicola_enucleator,
		605	Bucanetes_githagineus,
		606	Eremopsaltria_mongolicus,
		607	Fringilla_coelebs,
		608	Fringilla_teydea,
		609	Fringilla_montifringilla,
		610	Calcarius_lapponicus,
		611	Calcarius_ornatus,
		612	Calcarius_pictus,
		613	Calcarius_mccownii,
		614	Plectrophenax_nivalis,
		615	Icteria_virens,
		616	Seiurus_aurocapilla,
		617	Wilsonia_citrina,
		618	Dendroica_magnolia,
		619	Dendroica_nigrescens,
		620	Dendroica_townsendi,
		621	Dendroica_virens,
		622	Dendroica_adelaidae,
		623	Dendroica_discolor,
		624	Dendroica_palmarum,
		625	Dendroica_dominica,
		626	Dendroica_coronata,
		627	Dendroica_caerulescens,
		628	Setophaga_ruticilla,
		629	Parula_americana,
		630	Dendroica_cerulea,
		631	Dendroica_tigrina,
		632	Dendroica_fusca,
		633	Dendroica_pensylvanica,
		634	Dendroica_petechia,
		635	Dendroica_striata,
		636	Dendroica_castanea,
		637	Wilsonia_canadensis,
		638	Wilsonia_pusilla,
		639	Myioborus_pictus,
		640	Vermivora_peregrina,
		641	Vermivora_ruficapilla,
		642	Vermivora_pinus,
		643	Vermivora_chrysoptera,
		644	Oporornis_formosus,
		645	Oporornis_tolmiei,
		646	Oporornis_philadelphia,
		647	Geothlypis_trichas,
		648	Limnothlypis_swainsonii,
		649	Protonotaria_citrea,
		650	Seiurus_noveboracensis,
		651	Seiurus_motacilla,
		652	Mniotilta_varia,
		653	Quiscalus_lugubris,
		654	Quiscalus_mexicanus,
		655	Quiscalus_major,
		656	Quiscalus_quiscula,
		657	Euphagus_carolinus,
		658	Euphagus_cyanocephalus,
		659	Agelaius_xanthomus,
		660	Agelaius_assimilis,
		661	Agelaius_humeralis,
		662	Agelaius_tricolor,
		663	Agelaius_phoeniceus,
		664	Molothrus_aeneus,
		665	Molothrus_ater,
		666	Molothrus_rufoaxillaris,
		667	Nesopsar_nigerrimus,
		668	Dives_dives,
		669	Agelasticus_thilius,
		670	Chrysomus_icterocephalus,
		671	Agelaioides_badius,
		672	Curaeus_curaeus,
		673	Amblyramphus_holosericeus,
		674	Icterus_gularis,
		675	Icterus_galbula,
		676	Icterus_pustulatus,
		677	Icterus_bullockii,
		678	Cacicus_chrysopterus,
		679	Cacicus_uropygialis,
		680	Cacicus_cela,
		681	Cacicus_haemorrhous,
		682	Clypicterus_oseryi,
		683	Cacicus_solitarius,
		684	Psarocolius_angustifrons,
		685	Psarocolius_atrovirens,
		686	Psarocolius_wagleri,
		687	Psarocolius_guatimozinus,
		688	Psarocolius_viridis,
		689	Psarocolius_bifasciatus,
		690	Sturnella_bellicosa,
		691	Sturnella_magna,
		692	Sturnella_neglecta,
		693	Sturnella_loyca,
		694	Sturnella_superciliaris,
		695	Sturnella_defilippii,
		696	Dolichonyx_oryzivorus,
		697	Xanthocephalus_xanthocephalus,
		698	Emberiza_schoeniclus,
		699	Emberiza_elegans,
		700	Melophus_lathami,
		701	Miliaria_calandra,
		702	Emberiza_cia,
		703	Emberiza_cioides,
		704	Emberiza_hortulana,
		705	Emberiza_citrinella,
		706	Emberiza_cirlus,
		707	Emberiza_flaviventris,
		708	Emberiza_cabanisi,
		709	Emberiza_impetuani,
		710	Emberiza_striolata,
		711	Emberiza_tahapisi,
		712	Emberiza_capensis,
		713	Ammodramus_savannarum,
		714	Arremonops_rufivirgatus,
		715	Aimophila_carpalis,
		716	Aimophila_aestivalis,
		717	Aimophila_botterii,
		718	Aimophila_mystacalis,
		719	Aimophila_humeralis,
		720	Junco_hyemalis,
		721	Junco_phaeonotus,
		722	Zonotrichia_capensis,
		723	Zonotrichia_leucophrys,
		724	Zonotrichia_atricapilla,
		725	Zonotrichia_albicollis,
		726	Zonotrichia_querula,
		727	Spizella_arborea,
		728	Passerella_iliaca,
		729	Passerculus_sandwichensis,
		730	Melospiza_georgiana,
		731	Melospiza_lincolnii,
		732	Melospiza_melodia,
		733	Ammodramus_bairdii,
		734	Ammodramus_henslowii,
		735	Pooecetes_gramineus,
		736	Ammodramus_caudacutus,
		737	Ammodramus_maritimus,
		738	Ammodramus_leconteii,
		739	Amphispiza_belli,
		740	Pipilo_aberti,
		741	Pipilo_fuscus,
		742	Pipilo_maculatus,
		743	Pipilo_erythrophthalmus,
		744	Pipilo_chlorurus,
		745	Pezopetes_capitalis,
		746	Amphispiza_bilineata,
		747	Aimophila_quinquestriata,
		748	Spizella_atrogularis,
		749	Spizella_pallida,
		750	Spizella_passerina,
		751	Spizella_pusilla,
		752	Spizella_breweri,
		753	Calamospiza_melanocorys,
		754	Chondestes_grammacus,
		755	Pheucticus_ludovicianus,
		756	Pheucticus_melanocephalus,
		757	Spiza_americana,
		758	Passerina_caerulea,
		759	Passerina_amoena,
		760	Passerina_ciris,
		761	Passerina_versicolor,
		762	Passerina_leclancherii,
		763	Passerina_cyanea,
		764	Piranga_olivacea,
		765	Piranga_ludoviciana,
		766	Piranga_rubra,
		767	Cardinalis_cardinalis,
		768	Volatinia_jacarina,
		769	Ramphocelus_costaricensis,
		770	Sporophila_minuta,
		771	Nesospiza_acunhae,
		772	Geospiza_fuliginosa,
		773	Geospiza_difficilis,
		774	Geospiza_conirostris,
		775	Geospiza_magnirostris,
		776	Geospiza_scandens,
		777	Geospiza_fortis,
		778	Tiaris_olivaceus,
		779	Thraupis_episcopus,
		780	Macronyx_ameliae,
		781	Macronyx_aurantiigula,
		782	Macronyx_fuellebornii,
		783	Macronyx_sharpei,
		784	Macronyx_capensis,
		785	Macronyx_croceus,
		786	Anthus_pratensis,
		787	Anthus_spinoletta,
		788	Anthus_petrosus,
		789	Anthus_leucophrys,
		790	Anthus_trivialis,
		791	Anthus_lineiventris,
		792	Anthus_crenatus,
		793	Anthus_hoeschi,
		794	Anthus_lutescens,
		795	Anthus_melindae,
		796	Anthus_vaalensis,
		797	Anthus_chloris,
		798	Anthus_campestris,
		799	Anthus_similis,
		800	Anthus_novaeseelandiae,
		801	Tmetothylacus_tenellus,
		802	Motacilla_capensis,
		803	Motacilla_clara,
		804	Motacilla_aguimp,
		805	Motacilla_cinerea,
		806	Motacilla_madaraspatensis,
		807	Motacilla_grandis,
		808	Motacilla_citreola,
		809	Motacilla_flava,
		810	Motacilla_alba,
		811	Dendronanthus_indicus,
		812	Prunella_collaris,
		813	Prunella_modularis,
		814	Histurgops_ruficaudus,
		815	Dinemellia_dinemelli,
		816	Anaplectes_rubriceps,
		817	Amblyospiza_albifrons,
		818	Malimbus_cassini,
		819	Malimbus_erythrogaster,
		820	Malimbus_racheliae,
		821	Malimbus_malimbicus,
		822	Malimbus_coronatus,
		823	Malimbus_nitens,
		824	Malimbus_ibadanensis,
		825	Malimbus_rubricollis,
		826	Malimbus_scutatus,
		827	Ploceus_jacksoni,
		828	Ploceus_philippinus,
		829	Ploceus_tricolor,
		830	Ploceus_alienus,
		831	Ploceus_olivaceiceps,
		832	Ploceus_nigricollis,
		833	Ploceus_heuglini,
		834	Ploceus_bicolor,
		835	Ploceus_luteolus,
		836	Ploceus_xanthops,
		837	Ploceus_megarhynchus,
		838	Ploceus_capensis,
		839	Ploceus_velatus,
		840	Ploceus_ocularis,
		841	Ploceus_galbula,
		842	Ploceus_grandis,
		843	Ploceus_melanogaster,
		844	Ploceus_cucullatus,
		845	Ploceus_intermedius,
		846	Ploceus_taeniopterus,
		847	Ploceus_melanocephalus,
		848	Ploceus_princeps,
		849	Ploceus_baglafecht,
		850	Ploceus_spekei,
		851	Ploceus_pelzelni,
		852	Ploceus_bertrandi,
		853	Ploceus_preussi,
		854	Ploceus_sanctithomae,
		855	Ploceus_benghalensis,
		856	Ploceus_superciliosus,
		857	Ploceus_nigerrimus,
		858	Ploceus_xanthopterus,
		859	Ploceus_vitellinus,
		860	Ploceus_angolensis,
		861	Quelea_quelea,
		862	Quelea_cardinalis,
		863	Foudia_rubra,
		864	Foudia_eminentissima,
		865	Foudia_madagascariensis,
		866	Foudia_flavicans,
		867	Foudia_sechellarum,
		868	Euplectes_ardens,
		869	Euplectes_hordeaceus,
		870	Euplectes_orix,
		871	Euplectes_nigroventris,
		872	Euplectes_gierowii,
		873	Euplectes_franciscanus,
		874	Euplectes_albonotatus,
		875	Euplectes_axillaris,
		876	Euplectes_hartlaubi,
		877	Euplectes_jacksoni,
		878	Euplectes_progne,
		879	Euplectes_macroura,
		880	Euplectes_capensis,
		881	Euplectes_aureus,
		882	Euplectes_afer,
		883	Bubalornis_albirostris,
		884	Sporopipes_frontalis,
		885	Sporopipes_squamifrons,
		886	Plocepasser_donaldsoni,
		887	Plocepasser_mahali,
		888	Pseudonigrita_arnaudi,
		889	Philetairus_socius,
		890	Lagonosticta_senegala,
		891	Padda_oryzivora,
		892	Lonchura_striata,
		893	Poephila_acuticauda,
		894	Taeniopygia_guttata,
		895	Vidua_chalybeata,
		896	Vidua_paradisaea,
		897	Vidua_macroura,
		898	Promerops_cafer,
		899	Promerops_gurneyi
	;
	TREE * UNTITLED = [&R] (((1:33.34205752,(((((2:1.728012723,3:1.728012723):8.119174964,((((4:7.355700065,(5:2.414697486,6:2.414697486):4.941002579):0.8067727742,(7:4.746528298,8:4.746528297):3.415944541):0.8838084627,9:9.046281302):0.2555738744,10:9.301855177):0.5453325103):8.953718571,11:18.80090626):0.7117036824,(12:15.12803118,(13:2.707482304,14:2.707482304):12.42054888):4.384578758):3.60990735…
END;
