# Supplementary material for: Polygyny is linked to accelerated birdsong evolution but not to larger song repertoires
Source: Nat Commun. 2019 Feb 21;10:884. doi: 10.1038/s41467-019-08621-3 (PMC6385279; doi:10.1038/s41467-019-08621-3)
Supplement: Supplementary file 9 — Supplementary Software 1 [file 41467_2019_8621_MOESM9_ESM.zip › Final Revision Code/MacOnly BayesTraits Code/samplematezillaHack52.nex]

#NEXUS
[R-package APE, Thu Jan 11 18:46:51 2018]
BEGIN TAXA;
	DIMENSIONS NTAX = 899;
	TAXLABELS
		Sayornis_nigricans
		Sayornis_phoebe
		Empidonax_flaviventris
		Empidonax_difficilis
		Empidonax_minimus
		Empidonax_traillii
		Empidonax_alnorum
		Empidonax_virescens
		Contopus_sordidulus
		Pyrocephalus_rubinus
		Myiarchus_crinitus
		Myiarchus_cinerascens
		Tyrannus_tyrannus
		Elaenia_chiriquensis
		Oxyruncus_cristatus
		Cercomacra_tyrannina
		Gymnopithys_leucaspis
		Conopophaga_lineata
		Xenops_minutus
		Cinclodes_albiventris
		Cinclodes_fuscus
		Cinclodes_antarcticus
		Cinclodes_albidiventris
		Cinclodes_comechingonus
		Furnarius_rufus
		Leptasthenura_striolata
		Leptasthenura_yanacensis
		Pseudoseisura_cristata
		Pseudoseisura_lophotes
		Synallaxis_brachyura
		Synallaxis_erythrothorax
		Synallaxis_zimmeri
		Cranioleuca_erythrops
		Phacellodomus_maculipectus
		Phacellodomus_striaticollis
		Thripadectes_rufobrunneus
		Automolus_ochrolaemus
		Automolus_rubiginosus
		Sclerurus_caudacutus
		Sclerurus_guatemalensis
		Ailuroedus_melanotis
		Ailuroedus_crassirostris
		Ptilonorhynchus_violaceus
		Chlamydera_maculata
		Chlamydera_guttata
		Chlamydera_cerviniventris
		Chlamydera_nuchalis
		Chlamydera_lauterbachi
		Scenopoeetes_dentirostris
		Prionodura_newtoniana
		Malurus_splendens
		Malurus_cyanocephalus
		Malurus_cyaneus
		Malurus_alboscapulatus
		Malurus_coronatus
		Malurus_pulcherrimus
		Malurus_elegans
		Malurus_amabilis
		Malurus_lamberti
		Malurus_leucopterus
		Malurus_melanocephalus
		Pardalotus_striatus
		Pardalotus_quadragintus
		Pardalotus_punctatus
		Manorina_melanocephala
		Acanthornis_magna
		Sericornis_frontalis
		Pycnoptilus_floccosus
		Gerygone_igata
		Pomatostomus_temporalis
		Orthonyx_spaldingii
		Notiomystis_cincta
		Mohoua_novaeseelandiae
		Mohoua_albicilla
		Mohoua_ochrocephala
		Psophodes_olivaceus
		Gymnorhina_tibicen
		Malaconotus_blanchoti
		Tchagra_minutus
		Dryoscopus_cubla
		Laniarius_erythrogaster
		Platysteira_castanea
		Platysteira_chalybea
		Platysteira_concreta
		Platysteira_cyanea
		Platysteira_peltata
		Batis_occulta
		Prionops_retzii
		Tephrodornis_pondicerianus
		Calicalicus_madagascariensis
		Vanga_curvirostris
		Euryceros_prevostii
		Tylas_eduardi
		Lalage_tricolor
		Coracina_azurea
		Campephaga_quiscalina
		Campephaga_phoenicea
		Coracina_cinerea
		Cyclarhis_gujanensis
		Vireo_philadelphicus
		Vireo_olivaceus
		Vireo_flavoviridis
		Vireo_altiloquus
		Vireo_vicinior
		Vireo_huttoni
		Vireo_flavifrons
		Vireo_solitarius
		Vireo_atricapilla
		Vireo_griseus
		Vireo_bellii
		Lanius_collaris
		Lanius_vittatus
		Lanius_senator
		Lanius_minor
		Lanius_tigrinus
		Lanius_collurio
		Lanius_schach
		Lanius_bucephalus
		Lanius_gubernator
		Lanius_nubicus
		Lanius_ludovicianus
		Lanius_excubitor
		Lanius_sphenocercus
		Lanius_somalicus
		Lanius_dorsalis
		Calocitta_formosa
		Cyanocitta_cristata
		Aphelocoma_ultramarina
		Aphelocoma_californica
		Aphelocoma_insularis
		Aphelocoma_coerulescens
		Corvus_monedula
		Corvus_rhipidurus
		Corvus_corone
		Corvus_brachyrhynchos
		Pica_pica
		Pica_nuttalli
		Pica_hudsonia
		Perisoreus_infaustus
		Perisoreus_canadensis
		Pyrrhocorax_graculus
		Rhipidura_leucophrys
		Manucodia_keraudrenii
		Manucodia_chalybatus
		Parotia_wahnesi
		Parotia_carolae
		Pteridophora_alberti
		Paradisaea_minor
		Cicinnurus_magnificus
		Epimachus_meyeri
		Epimachus_fastuosus
		Epimachus_albertisi
		Ptiloris_magnificus
		Lophorina_superba
		Terpsiphone_corvina
		Terpsiphone_bedfordi
		Terpsiphone_rufiventer
		Terpsiphone_paradisi
		Terpsiphone_viridis
		Terpsiphone_rufocinerea
		Terpsiphone_atrochalybeia
		Hypothymis_azurea
		Trochocercus_cyanomelas
		Trochocercus_nitens
		Arses_telescophthalmus
		Grallina_cyanoleuca
		Chasiempis_sandwichensis
		Dicrurus_ludwigii
		Dicrurus_forficatus
		Dicrurus_adsimilis
		Pachycephala_pectoralis
		Chaetops_frenatus
		Chaetops_aurantius
		Eopsaltria_australis
		Melanodryas_cucullata
		Petroica_goodenovii
		Petroica_australis
		Petroica_macrocephala
		Drymodes_brunneopygia
		Auriparus_flaviceps
		Anthoscopus_minutus
		Anthoscopus_caroli
		Remiz_pendulinus
		Parus_caeruleus
		Parus_cyanus
		Parus_cristatus
		Baeolophus_wollweberi
		Baeolophus_inornatus
		Baeolophus_bicolor
		Baeolophus_atricristatus
		Parus_atricapillus
		Parus_sclateri
		Parus_carolinensis
		Parus_cinctus
		Parus_hudsonicus
		Parus_rufescens
		Parus_montanus
		Parus_lugubris
		Parus_rufonuchalis
		Parus_ater
		Parus_major
		Parus_palustris
		Parus_cinerascens
		Parus_niger
		Parus_albiventris
		Parus_leucomelas
		Pseudopodoces_humilis
		Stenostira_scita
		Elminia_albicauda
		Elminia_albiventris
		Elminia_albonotata
		Elminia_nigromitrata
		Culicicapa_ceylonensis
		Cephalopyrus_flammiceps
		Panurus_biarmicus
		Heteromirafra_ruddi
		Eremopterix_australis
		Eremopterix_leucopareia
		Eremopterix_nigriceps
		Eremopterix_verticalis
		Eremopterix_leucotis
		Mirafra_hypermetra
		Mirafra_africanoides
		Mirafra_gilletti
		Mirafra_sabota
		Mirafra_hova
		Mirafra_poecilosterna
		Mirafra_africana
		Eremophila_alpestris
		Calandrella_somalica
		Calandrella_cinerea
		Eremalauda_starki
		Alauda_arvensis
		Alauda_razae
		Galerida_theklae
		Galerida_cristata
		Galerida_modesta
		Galerida_magnirostris
		Lullula_arborea
		Melanocorypha_calandra
		Spizocorys_conirostris
		Spizocorys_fringillaris
		Certhilauda_burra
		Certhilauda_barlowi
		Certhilauda_albescens
		Certhilauda_erythrochlamys
		Certhilauda_chuana
		Certhilauda_subcoronata
		Ammomanes_deserti
		Nicator_gularis
		Nicator_chloris
		Delichon_urbicum
		Hirundo_semirufa
		Petrochelidon_pyrrhonota
		Petrochelidon_fulva
		Hirundo_ariel
		Hirundo_rustica
		Progne_subis
		Tachycineta_thalassina
		Tachycineta_bicolor
		Tachycineta_albilinea
		Riparia_riparia
		Hyliota_violacea
		Hyliota_flavigaster
		Hyliota_australis
		Scotocerca_inquieta
		Locustella_naevia
		Locustella_luscinioides
		Locustella_fluviatilis
		Acrocephalus_luscinius
		Cincloramphus_cruralis
		Bradypterus_baboecala
		Bradypterus_cinnamomeus
		Bradypterus_barratti
		Bradypterus_lopezi
		Bradypterus_sylvaticus
		Acrocephalus_palustris
		Bradypterus_graueri
		Chloropeta_natalensis
		Acrocephalus_sechellensis
		Acrocephalus_familiaris
		Acrocephalus_aequinoctialis
		Acrocephalus_stentoreus
		Acrocephalus_arundinaceus
		Acrocephalus_orinus
		Acrocephalus_dumetorum
		Acrocephalus_baeticatus
		Acrocephalus_scirpaceus
		Acrocephalus_bistrigiceps
		Acrocephalus_paludicola
		Acrocephalus_melanopogon
		Acrocephalus_schoenobaenus
		Hippolais_icterina
		Hippolais_polyglotta
		Pholidornis_rushiae
		Cettia_fortipes
		Cettia_cetti
		Phylloscopus_sibilatrix
		Phylloscopus_bonelli
		Phylloscopus_humei
		Phylloscopus_fuscatus
		Phylloscopus_collybita
		Phylloscopus_sindianus
		Phylloscopus_trochilus
		Phylloscopus_nitidus
		Phylloscopus_umbrovirens
		Phylloscopus_ruficapilla
		Psaltriparus_minimus
		Andropadus_importunus
		Bleda_syndactylus
		Bleda_notatus
		Chlorocichla_flaviventris
		Andropadus_nigriceps
		Andropadus_milanjensis
		Phyllastrephus_terrestris
		Phyllastrephus_cabanisi
		Phyllastrephus_fischeri
		Phyllastrephus_debilis
		Phyllastrephus_icterinus
		Phyllastrephus_flavostriatus
		Andropadus_gracilis
		Criniger_calurus
		Pycnonotus_xanthopygos
		Pycnonotus_capensis
		Pycnonotus_barbatus
		Pycnonotus_nigricans
		Pycnonotus_sinensis
		Alophoixus_finschii
		Hypsipetes_olivaceus
		Ixos_amaurotis
		Cisticola_juncidis
		Cisticola_cinereolus
		Cisticola_robustus
		Cisticola_exilis
		Cisticola_brunnescens
		Cisticola_tinniens
		Cisticola_anonymus
		Cisticola_ayresii
		Hypergerus_atriceps
		Camaroptera_superciliaris
		Camaroptera_brachyura
		Eremomela_icteropygialis
		Apalis_thoracica
		Prinia_gracilis
		Zosterops_lateralis
		Yuhina_brunneiceps
		Turdoides_altirostris
		Turdoides_squamiceps
		Garrulax_morrisonianus
		Chamaea_fasciata
		Paradoxornis_webbianus
		Sylvia_mystacea
		Sylvia_melanocephala
		Sylvia_cantillans
		Sylvia_rueppelli
		Sylvia_melanothorax
		Sylvia_communis
		Sylvia_conspicillata
		Sylvia_deserticola
		Sylvia_undata
		Sylvia_sarda
		Sylvia_nana
		Sylvia_boehmi
		Sylvia_subcaerulea
		Sylvia_curruca
		Sylvia_buryi
		Sylvia_leucomelaena
		Sylvia_hortensis
		Sylvia_nisoria
		Sylvia_atricapilla
		Sylvia_borin
		Melocichla_mentalis
		Sphenoeacus_afer
		Sylvietta_whytii
		Sylvietta_virens
		Sylvietta_rufescens
		Sylvietta_brachyura
		Sylvietta_denti
		Bradypterus_victorini
		Regulus_ignicapilla
		Regulus_regulus
		Certhia_brachydactyla
		Certhia_familiaris
		Polioptila_dumicola
		Thryothorus_ludovicianus
		Thryomanes_bewickii
		Thryothorus_felix
		Thryothorus_sinaloa
		Thryothorus_rufalbus
		Thryothorus_leucotis
		Troglodytes_cobbi
		Troglodytes_aedon
		Troglodytes_troglodytes
		Cistothorus_meridae
		Cistothorus_palustris
		Cistothorus_platensis
		Campylorhynchus_nuchalis
		Campylorhynchus_griseus
		Campylorhynchus_brunneicapillus
		Catherpes_mexicanus
		Salpinctes_obsoletus
		Sitta_carolinensis
		Sitta_europaea
		Scissirostrum_dubium
		Aplonis_opaca
		Aplonis_dichroa
		Gracula_religiosa
		Mino_anais
		Cinnyricinclus_leucogaster
		Creatophora_cinerea
		Sturnus_roseus
		Leucopsar_rothschildi
		Sturnus_malabaricus
		Sturnus_pagodarum
		Acridotheres_cristatellus
		Acridotheres_fuscus
		Acridotheres_ginginianus
		Acridotheres_tristis
		Sturnus_philippensis
		Sturnus_sturninus
		Sturnus_contra
		Sturnus_unicolor
		Sturnus_vulgaris
		Lamprotornis_australis
		Lamprotornis_purpuroptera
		Lamprotornis_caudatus
		Lamprotornis_mevesii
		Cosmopsarus_unicolor
		Lamprotornis_splendidus
		Cosmopsarus_regius
		Spreo_bicolor
		Spreo_fischeri
		Lamprotornis_pulcher
		Lamprotornis_superbus
		Lamprotornis_chalybaeus
		Lamprotornis_nitens
		Lamprotornis_corruscus
		Lamprotornis_purpureiceps
		Saroglossa_spiloptera
		Speculipastor_bicolor
		Onychognathus_nabouroup
		Onychognathus_walleri
		Onychognathus_salvadorii
		Onychognathus_albirostris
		Onychognathus_tristramii
		Onychognathus_morio
		Onychognathus_tenuirostris
		Mimus_gilvus
		Mimus_polyglottos
		Mimus_longicaudatus
		Mimus_parvulus
		Mimus_patagonicus
		Mimus_thenca
		Mimus_gundlachii
		Oreoscoptes_montanus
		Toxostoma_bendirei
		Toxostoma_lecontei
		Toxostoma_crissale
		Toxostoma_longirostre
		Toxostoma_rufum
		Toxostoma_curvirostre
		Dumetella_carolinensis
		Buphagus_africanus
		Buphagus_erythrorhynchus
		Cinclus_pallasii
		Cinclus_cinclus
		Cinclus_mexicanus
		Cinclus_schulzi
		Zoothera_naevia
		Catharus_ustulatus
		Catharus_fuscescens
		Catharus_minimus
		Catharus_guttatus
		Hylocichla_mustelina
		Turdus_iliacus
		Turdus_helleri
		Turdus_cardis
		Turdus_pilaris
		Turdus_torquatus
		Turdus_grayi
		Turdus_albicollis
		Turdus_migratorius
		Turdus_merula
		Turdus_philomelos
		Turdus_viscivorus
		Sialia_sialis
		Sialia_currucoides
		Sialia_mexicana
		Myadestes_palmeri
		Dioptrornis_fischeri
		Erithacus_rubecula
		Ficedula_zanthopygia
		Ficedula_semitorquata
		Ficedula_hypoleuca
		Ficedula_albicollis
		Ficedula_parva
		Phoenicurus_phoenicurus
		Phoenicurus_ochruros
		Saxicola_rubetra
		Saxicola_torquatus
		Myrmecocichla_aethiops
		Oenanthe_oenanthe
		Luscinia_luscinia
		Luscinia_megarhynchos
		Luscinia_svecica
		Namibornis_herero
		Empidornis_semipartitus
		Sigelus_silens
		Melaenornis_edolioides
		Melaenornis_pammelaina
		Myioparus_plumbeus
		Myioparus_griseigularis
		Bradornis_microrhynchus
		Bradornis_mariquensis
		Bradornis_infuscatus
		Bradornis_pallidus
		Muscicapa_caerulescens
		Muscicapa_infuscata
		Muscicapa_epulata
		Muscicapa_adusta
		Muscicapa_striata
		Muscicapa_cassini
		Muscicapa_sethsmithi
		Muscicapa_comitata
		Phainopepla_nitens
		Bombycilla_cedrorum
		Bombycilla_garrulus
		Promerops_cafer
		Promerops_gurneyi
		Nectarinia_coccinigaster
		Nectarinia_osea
		Nectarinia_dussumieri
		Passer_rutilans
		Passer_griseus
		Passer_montanus
		Passer_domesticus
		Petronia_xanthocollis
		Petronia_petronia
		Montifringilla_nivalis
		Mycerobas_carnipes
		Coccothraustes_coccothraustes
		Bucanetes_githagineus
		Eremopsaltria_mongolicus
		Pyrrhula_pyrrhula
		Pinicola_enucleator
		Carduelis_hornemanni
		Carduelis_flammea
		Loxia_curvirostra
		Loxia_scotica
		Loxia_leucoptera
		Carduelis_carduelis
		Carduelis_citrinella
		Carduelis_pinus
		Carduelis_spinus
		Carduelis_lawrencei
		Carduelis_psaltria
		Carduelis_tristis
		Callacanthis_burtoni
		Carduelis_cannabina
		Carduelis_flavirostris
		Serinus_flavivertex
		Serinus_canicollis
		Serinus_nigriceps
		Serinus_syriacus
		Serinus_alario
		Serinus_pusillus
		Serinus_serinus
		Serinus_tristriatus
		Serinus_canaria
		Serinus_mennelli
		Serinus_atrogularis
		Serinus_leucopterus
		Serinus_citrinipectus
		Serinus_mozambicus
		Serinus_scotops
		Serinus_burtoni
		Serinus_striolatus
		Serinus_totta
		Serinus_albogularis
		Serinus_sulphuratus
		Serinus_flaviventris
		Serinus_gularis
		Carduelis_spinoides
		Carduelis_chloris
		Rhodopechys_obsoletus
		Rhodopechys_sanguineus
		Paroreomyza_montana
		Telespiza_cantans
		Telespiza_ultima
		Loxioides_bailleui
		Hemignathus_munroi
		Hemignathus_virens
		Himatione_sanguinea
		Vestiaria_coccinea
		Oreomystis_mana
		Loxops_coccineus
		Pseudonestor_xanthophrys
		Carpodacus_roseus
		Carpodacus_rubicilla
		Carpodacus_erythrinus
		Carpodacus_mexicanus
		Carpodacus_purpureus
		Carpodacus_puniceus
		Carpodacus_cassinii
		Carpodacus_synoicus
		Leucosticte_tephrocotis
		Leucosticte_atrata
		Leucosticte_australis
		Fringilla_coelebs
		Fringilla_teydea
		Fringilla_montifringilla
		Calcarius_mccownii
		Calcarius_ornatus
		Calcarius_pictus
		Calcarius_lapponicus
		Plectrophenax_nivalis
		Nesopsar_nigerrimus
		Dives_dives
		Agelaius_xanthomus
		Agelaius_humeralis
		Agelaius_assimilis
		Agelaius_tricolor
		Agelaius_phoeniceus
		Molothrus_ater
		Molothrus_aeneus
		Molothrus_rufoaxillaris
		Euphagus_carolinus
		Euphagus_cyanocephalus
		Quiscalus_lugubris
		Quiscalus_major
		Quiscalus_mexicanus
		Quiscalus_quiscula
		Chrysomus_icterocephalus
		Agelaioides_badius
		Agelasticus_thilius
		Amblyramphus_holosericeus
		Curaeus_curaeus
		Icterus_gularis
		Icterus_galbula
		Icterus_pustulatus
		Icterus_bullockii
		Cacicus_uropygialis
		Cacicus_cela
		Clypicterus_oseryi
		Cacicus_haemorrhous
		Cacicus_chrysopterus
		Cacicus_solitarius
		Psarocolius_bifasciatus
		Psarocolius_guatimozinus
		Psarocolius_viridis
		Psarocolius_atrovirens
		Psarocolius_angustifrons
		Psarocolius_wagleri
		Sturnella_bellicosa
		Sturnella_superciliaris
		Sturnella_loyca
		Sturnella_defilippii
		Sturnella_neglecta
		Sturnella_magna
		Dolichonyx_oryzivorus
		Xanthocephalus_xanthocephalus
		Melophus_lathami
		Miliaria_calandra
		Emberiza_cioides
		Emberiza_cia
		Emberiza_hortulana
		Emberiza_citrinella
		Emberiza_cirlus
		Emberiza_schoeniclus
		Emberiza_elegans
		Emberiza_capensis
		Emberiza_impetuani
		Emberiza_tahapisi
		Emberiza_striolata
		Emberiza_cabanisi
		Emberiza_flaviventris
		Amphispiza_bilineata
		Aimophila_quinquestriata
		Spizella_atrogularis
		Spizella_pusilla
		Spizella_breweri
		Spizella_pallida
		Spizella_passerina
		Junco_phaeonotus
		Junco_hyemalis
		Zonotrichia_capensis
		Zonotrichia_querula
		Zonotrichia_albicollis
		Zonotrichia_leucophrys
		Zonotrichia_atricapilla
		Spizella_arborea
		Passerella_iliaca
		Passerculus_sandwichensis
		Melospiza_georgiana
		Melospiza_lincolnii
		Melospiza_melodia
		Ammodramus_bairdii
		Ammodramus_henslowii
		Ammodramus_caudacutus
		Ammodramus_maritimus
		Ammodramus_leconteii
		Pooecetes_gramineus
		Amphispiza_belli
		Pipilo_maculatus
		Pipilo_erythrophthalmus
		Pipilo_chlorurus
		Pezopetes_capitalis
		Pipilo_fuscus
		Pipilo_aberti
		Ammodramus_savannarum
		Arremonops_rufivirgatus
		Aimophila_aestivalis
		Aimophila_botterii
		Aimophila_mystacalis
		Aimophila_humeralis
		Aimophila_carpalis
		Chondestes_grammacus
		Calamospiza_melanocorys
		Icteria_virens
		Seiurus_aurocapilla
		Seiurus_noveboracensis
		Seiurus_motacilla
		Mniotilta_varia
		Geothlypis_trichas
		Oporornis_formosus
		Oporornis_tolmiei
		Oporornis_philadelphia
		Vermivora_ruficapilla
		Vermivora_peregrina
		Vermivora_pinus
		Vermivora_chrysoptera
		Limnothlypis_swainsonii
		Protonotaria_citrea
		Dendroica_magnolia
		Dendroica_pensylvanica
		Dendroica_petechia
		Dendroica_striata
		Dendroica_castanea
		Dendroica_fusca
		Dendroica_cerulea
		Dendroica_tigrina
		Parula_americana
		Setophaga_ruticilla
		Dendroica_caerulescens
		Dendroica_discolor
		Dendroica_nigrescens
		Dendroica_townsendi
		Dendroica_virens
		Dendroica_adelaidae
		Dendroica_palmarum
		Dendroica_coronata
		Dendroica_dominica
		Wilsonia_citrina
		Wilsonia_canadensis
		Wilsonia_pusilla
		Myioborus_pictus
		Piranga_olivacea
		Piranga_ludoviciana
		Piranga_rubra
		Cardinalis_cardinalis
		Passerina_amoena
		Passerina_caerulea
		Passerina_ciris
		Passerina_versicolor
		Passerina_leclancherii
		Passerina_cyanea
		Spiza_americana
		Pheucticus_ludovicianus
		Pheucticus_melanocephalus
		Thraupis_episcopus
		Geospiza_difficilis
		Geospiza_magnirostris
		Geospiza_conirostris
		Geospiza_fuliginosa
		Geospiza_scandens
		Geospiza_fortis
		Tiaris_olivaceus
		Nesospiza_acunhae
		Volatinia_jacarina
		Ramphocelus_costaricensis
		Sporophila_minuta
		Dendronanthus_indicus
		Anthus_novaeseelandiae
		Anthus_campestris
		Anthus_chloris
		Anthus_similis
		Anthus_lutescens
		Anthus_melindae
		Anthus_trivialis
		Anthus_vaalensis
		Anthus_hoeschi
		Anthus_leucophrys
		Anthus_pratensis
		Anthus_spinoletta
		Anthus_petrosus
		Anthus_lineiventris
		Anthus_crenatus
		Macronyx_aurantiigula
		Macronyx_ameliae
		Macronyx_croceus
		Macronyx_fuellebornii
		Macronyx_sharpei
		Macronyx_capensis
		Tmetothylacus_tenellus
		Motacilla_capensis
		Motacilla_clara
		Motacilla_aguimp
		Motacilla_madaraspatensis
		Motacilla_cinerea
		Motacilla_citreola
		Motacilla_flava
		Motacilla_alba
		Motacilla_grandis
		Prunella_modularis
		Prunella_collaris
		Histurgops_ruficaudus
		Dinemellia_dinemelli
		Anaplectes_rubriceps
		Amblyospiza_albifrons
		Malimbus_cassini
		Malimbus_erythrogaster
		Malimbus_racheliae
		Malimbus_malimbicus
		Malimbus_coronatus
		Malimbus_nitens
		Malimbus_ibadanensis
		Malimbus_rubricollis
		Malimbus_scutatus
		Ploceus_jacksoni
		Ploceus_philippinus
		Ploceus_tricolor
		Ploceus_alienus
		Ploceus_olivaceiceps
		Ploceus_nigricollis
		Ploceus_heuglini
		Ploceus_bicolor
		Ploceus_luteolus
		Ploceus_xanthops
		Ploceus_megarhynchus
		Ploceus_capensis
		Ploceus_velatus
		Ploceus_ocularis
		Ploceus_galbula
		Ploceus_grandis
		Ploceus_melanogaster
		Ploceus_cucullatus
		Ploceus_intermedius
		Ploceus_taeniopterus
		Ploceus_melanocephalus
		Ploceus_princeps
		Ploceus_baglafecht
		Ploceus_spekei
		Ploceus_pelzelni
		Ploceus_bertrandi
		Ploceus_preussi
		Ploceus_sanctithomae
		Ploceus_benghalensis
		Ploceus_superciliosus
		Ploceus_nigerrimus
		Ploceus_xanthopterus
		Ploceus_vitellinus
		Ploceus_angolensis
		Quelea_quelea
		Quelea_cardinalis
		Foudia_rubra
		Foudia_eminentissima
		Foudia_madagascariensis
		Foudia_flavicans
		Foudia_sechellarum
		Euplectes_ardens
		Euplectes_hordeaceus
		Euplectes_orix
		Euplectes_nigroventris
		Euplectes_gierowii
		Euplectes_franciscanus
		Euplectes_albonotatus
		Euplectes_axillaris
		Euplectes_hartlaubi
		Euplectes_jacksoni
		Euplectes_progne
		Euplectes_macroura
		Euplectes_capensis
		Euplectes_aureus
		Euplectes_afer
		Bubalornis_albirostris
		Sporopipes_frontalis
		Sporopipes_squamifrons
		Plocepasser_donaldsoni
		Plocepasser_mahali
		Pseudonigrita_arnaudi
		Philetairus_socius
		Lagonosticta_senegala
		Lonchura_striata
		Padda_oryzivora
		Taeniopygia_guttata
		Poephila_acuticauda
		Vidua_chalybeata
		Vidua_paradisaea
		Vidua_macroura
	;
END;
BEGIN TREES;
	TRANSLATE
		1	Sayornis_nigricans,
		2	Sayornis_phoebe,
		3	Empidonax_flaviventris,
		4	Empidonax_difficilis,
		5	Empidonax_minimus,
		6	Empidonax_traillii,
		7	Empidonax_alnorum,
		8	Empidonax_virescens,
		9	Contopus_sordidulus,
		10	Pyrocephalus_rubinus,
		11	Myiarchus_crinitus,
		12	Myiarchus_cinerascens,
		13	Tyrannus_tyrannus,
		14	Elaenia_chiriquensis,
		15	Oxyruncus_cristatus,
		16	Cercomacra_tyrannina,
		17	Gymnopithys_leucaspis,
		18	Conopophaga_lineata,
		19	Xenops_minutus,
		20	Cinclodes_albiventris,
		21	Cinclodes_fuscus,
		22	Cinclodes_antarcticus,
		23	Cinclodes_albidiventris,
		24	Cinclodes_comechingonus,
		25	Furnarius_rufus,
		26	Leptasthenura_striolata,
		27	Leptasthenura_yanacensis,
		28	Pseudoseisura_cristata,
		29	Pseudoseisura_lophotes,
		30	Synallaxis_brachyura,
		31	Synallaxis_erythrothorax,
		32	Synallaxis_zimmeri,
		33	Cranioleuca_erythrops,
		34	Phacellodomus_maculipectus,
		35	Phacellodomus_striaticollis,
		36	Thripadectes_rufobrunneus,
		37	Automolus_ochrolaemus,
		38	Automolus_rubiginosus,
		39	Sclerurus_caudacutus,
		40	Sclerurus_guatemalensis,
		41	Ailuroedus_melanotis,
		42	Ailuroedus_crassirostris,
		43	Ptilonorhynchus_violaceus,
		44	Chlamydera_maculata,
		45	Chlamydera_guttata,
		46	Chlamydera_cerviniventris,
		47	Chlamydera_nuchalis,
		48	Chlamydera_lauterbachi,
		49	Scenopoeetes_dentirostris,
		50	Prionodura_newtoniana,
		51	Malurus_splendens,
		52	Malurus_cyanocephalus,
		53	Malurus_cyaneus,
		54	Malurus_alboscapulatus,
		55	Malurus_coronatus,
		56	Malurus_pulcherrimus,
		57	Malurus_elegans,
		58	Malurus_amabilis,
		59	Malurus_lamberti,
		60	Malurus_leucopterus,
		61	Malurus_melanocephalus,
		62	Pardalotus_striatus,
		63	Pardalotus_quadragintus,
		64	Pardalotus_punctatus,
		65	Manorina_melanocephala,
		66	Acanthornis_magna,
		67	Sericornis_frontalis,
		68	Pycnoptilus_floccosus,
		69	Gerygone_igata,
		70	Pomatostomus_temporalis,
		71	Orthonyx_spaldingii,
		72	Notiomystis_cincta,
		73	Mohoua_novaeseelandiae,
		74	Mohoua_albicilla,
		75	Mohoua_ochrocephala,
		76	Psophodes_olivaceus,
		77	Gymnorhina_tibicen,
		78	Malaconotus_blanchoti,
		79	Tchagra_minutus,
		80	Dryoscopus_cubla,
		81	Laniarius_erythrogaster,
		82	Platysteira_castanea,
		83	Platysteira_chalybea,
		84	Platysteira_concreta,
		85	Platysteira_cyanea,
		86	Platysteira_peltata,
		87	Batis_occulta,
		88	Prionops_retzii,
		89	Tephrodornis_pondicerianus,
		90	Calicalicus_madagascariensis,
		91	Vanga_curvirostris,
		92	Euryceros_prevostii,
		93	Tylas_eduardi,
		94	Lalage_tricolor,
		95	Coracina_azurea,
		96	Campephaga_quiscalina,
		97	Campephaga_phoenicea,
		98	Coracina_cinerea,
		99	Cyclarhis_gujanensis,
		100	Vireo_philadelphicus,
		101	Vireo_olivaceus,
		102	Vireo_flavoviridis,
		103	Vireo_altiloquus,
		104	Vireo_vicinior,
		105	Vireo_huttoni,
		106	Vireo_flavifrons,
		107	Vireo_solitarius,
		108	Vireo_atricapilla,
		109	Vireo_griseus,
		110	Vireo_bellii,
		111	Lanius_collaris,
		112	Lanius_vittatus,
		113	Lanius_senator,
		114	Lanius_minor,
		115	Lanius_tigrinus,
		116	Lanius_collurio,
		117	Lanius_schach,
		118	Lanius_bucephalus,
		119	Lanius_gubernator,
		120	Lanius_nubicus,
		121	Lanius_ludovicianus,
		122	Lanius_excubitor,
		123	Lanius_sphenocercus,
		124	Lanius_somalicus,
		125	Lanius_dorsalis,
		126	Calocitta_formosa,
		127	Cyanocitta_cristata,
		128	Aphelocoma_ultramarina,
		129	Aphelocoma_californica,
		130	Aphelocoma_insularis,
		131	Aphelocoma_coerulescens,
		132	Corvus_monedula,
		133	Corvus_rhipidurus,
		134	Corvus_corone,
		135	Corvus_brachyrhynchos,
		136	Pica_pica,
		137	Pica_nuttalli,
		138	Pica_hudsonia,
		139	Perisoreus_infaustus,
		140	Perisoreus_canadensis,
		141	Pyrrhocorax_graculus,
		142	Rhipidura_leucophrys,
		143	Manucodia_keraudrenii,
		144	Manucodia_chalybatus,
		145	Parotia_wahnesi,
		146	Parotia_carolae,
		147	Pteridophora_alberti,
		148	Paradisaea_minor,
		149	Cicinnurus_magnificus,
		150	Epimachus_meyeri,
		151	Epimachus_fastuosus,
		152	Epimachus_albertisi,
		153	Ptiloris_magnificus,
		154	Lophorina_superba,
		155	Terpsiphone_corvina,
		156	Terpsiphone_bedfordi,
		157	Terpsiphone_rufiventer,
		158	Terpsiphone_paradisi,
		159	Terpsiphone_viridis,
		160	Terpsiphone_rufocinerea,
		161	Terpsiphone_atrochalybeia,
		162	Hypothymis_azurea,
		163	Trochocercus_cyanomelas,
		164	Trochocercus_nitens,
		165	Arses_telescophthalmus,
		166	Grallina_cyanoleuca,
		167	Chasiempis_sandwichensis,
		168	Dicrurus_ludwigii,
		169	Dicrurus_forficatus,
		170	Dicrurus_adsimilis,
		171	Pachycephala_pectoralis,
		172	Chaetops_frenatus,
		173	Chaetops_aurantius,
		174	Eopsaltria_australis,
		175	Melanodryas_cucullata,
		176	Petroica_goodenovii,
		177	Petroica_australis,
		178	Petroica_macrocephala,
		179	Drymodes_brunneopygia,
		180	Auriparus_flaviceps,
		181	Anthoscopus_minutus,
		182	Anthoscopus_caroli,
		183	Remiz_pendulinus,
		184	Parus_caeruleus,
		185	Parus_cyanus,
		186	Parus_cristatus,
		187	Baeolophus_wollweberi,
		188	Baeolophus_inornatus,
		189	Baeolophus_bicolor,
		190	Baeolophus_atricristatus,
		191	Parus_atricapillus,
		192	Parus_sclateri,
		193	Parus_carolinensis,
		194	Parus_cinctus,
		195	Parus_hudsonicus,
		196	Parus_rufescens,
		197	Parus_montanus,
		198	Parus_lugubris,
		199	Parus_rufonuchalis,
		200	Parus_ater,
		201	Parus_major,
		202	Parus_palustris,
		203	Parus_cinerascens,
		204	Parus_niger,
		205	Parus_albiventris,
		206	Parus_leucomelas,
		207	Pseudopodoces_humilis,
		208	Stenostira_scita,
		209	Elminia_albicauda,
		210	Elminia_albiventris,
		211	Elminia_albonotata,
		212	Elminia_nigromitrata,
		213	Culicicapa_ceylonensis,
		214	Cephalopyrus_flammiceps,
		215	Panurus_biarmicus,
		216	Heteromirafra_ruddi,
		217	Eremopterix_australis,
		218	Eremopterix_leucopareia,
		219	Eremopterix_nigriceps,
		220	Eremopterix_verticalis,
		221	Eremopterix_leucotis,
		222	Mirafra_hypermetra,
		223	Mirafra_africanoides,
		224	Mirafra_gilletti,
		225	Mirafra_sabota,
		226	Mirafra_hova,
		227	Mirafra_poecilosterna,
		228	Mirafra_africana,
		229	Eremophila_alpestris,
		230	Calandrella_somalica,
		231	Calandrella_cinerea,
		232	Eremalauda_starki,
		233	Alauda_arvensis,
		234	Alauda_razae,
		235	Galerida_theklae,
		236	Galerida_cristata,
		237	Galerida_modesta,
		238	Galerida_magnirostris,
		239	Lullula_arborea,
		240	Melanocorypha_calandra,
		241	Spizocorys_conirostris,
		242	Spizocorys_fringillaris,
		243	Certhilauda_burra,
		244	Certhilauda_barlowi,
		245	Certhilauda_albescens,
		246	Certhilauda_erythrochlamys,
		247	Certhilauda_chuana,
		248	Certhilauda_subcoronata,
		249	Ammomanes_deserti,
		250	Nicator_gularis,
		251	Nicator_chloris,
		252	Delichon_urbicum,
		253	Hirundo_semirufa,
		254	Petrochelidon_pyrrhonota,
		255	Petrochelidon_fulva,
		256	Hirundo_ariel,
		257	Hirundo_rustica,
		258	Progne_subis,
		259	Tachycineta_thalassina,
		260	Tachycineta_bicolor,
		261	Tachycineta_albilinea,
		262	Riparia_riparia,
		263	Hyliota_violacea,
		264	Hyliota_flavigaster,
		265	Hyliota_australis,
		266	Scotocerca_inquieta,
		267	Locustella_naevia,
		268	Locustella_luscinioides,
		269	Locustella_fluviatilis,
		270	Acrocephalus_luscinius,
		271	Cincloramphus_cruralis,
		272	Bradypterus_baboecala,
		273	Bradypterus_cinnamomeus,
		274	Bradypterus_barratti,
		275	Bradypterus_lopezi,
		276	Bradypterus_sylvaticus,
		277	Acrocephalus_palustris,
		278	Bradypterus_graueri,
		279	Chloropeta_natalensis,
		280	Acrocephalus_sechellensis,
		281	Acrocephalus_familiaris,
		282	Acrocephalus_aequinoctialis,
		283	Acrocephalus_stentoreus,
		284	Acrocephalus_arundinaceus,
		285	Acrocephalus_orinus,
		286	Acrocephalus_dumetorum,
		287	Acrocephalus_baeticatus,
		288	Acrocephalus_scirpaceus,
		289	Acrocephalus_bistrigiceps,
		290	Acrocephalus_paludicola,
		291	Acrocephalus_melanopogon,
		292	Acrocephalus_schoenobaenus,
		293	Hippolais_icterina,
		294	Hippolais_polyglotta,
		295	Pholidornis_rushiae,
		296	Cettia_fortipes,
		297	Cettia_cetti,
		298	Phylloscopus_sibilatrix,
		299	Phylloscopus_bonelli,
		300	Phylloscopus_humei,
		301	Phylloscopus_fuscatus,
		302	Phylloscopus_collybita,
		303	Phylloscopus_sindianus,
		304	Phylloscopus_trochilus,
		305	Phylloscopus_nitidus,
		306	Phylloscopus_umbrovirens,
		307	Phylloscopus_ruficapilla,
		308	Psaltriparus_minimus,
		309	Andropadus_importunus,
		310	Bleda_syndactylus,
		311	Bleda_notatus,
		312	Chlorocichla_flaviventris,
		313	Andropadus_nigriceps,
		314	Andropadus_milanjensis,
		315	Phyllastrephus_terrestris,
		316	Phyllastrephus_cabanisi,
		317	Phyllastrephus_fischeri,
		318	Phyllastrephus_debilis,
		319	Phyllastrephus_icterinus,
		320	Phyllastrephus_flavostriatus,
		321	Andropadus_gracilis,
		322	Criniger_calurus,
		323	Pycnonotus_xanthopygos,
		324	Pycnonotus_capensis,
		325	Pycnonotus_barbatus,
		326	Pycnonotus_nigricans,
		327	Pycnonotus_sinensis,
		328	Alophoixus_finschii,
		329	Hypsipetes_olivaceus,
		330	Ixos_amaurotis,
		331	Cisticola_juncidis,
		332	Cisticola_cinereolus,
		333	Cisticola_robustus,
		334	Cisticola_exilis,
		335	Cisticola_brunnescens,
		336	Cisticola_tinniens,
		337	Cisticola_anonymus,
		338	Cisticola_ayresii,
		339	Hypergerus_atriceps,
		340	Camaroptera_superciliaris,
		341	Camaroptera_brachyura,
		342	Eremomela_icteropygialis,
		343	Apalis_thoracica,
		344	Prinia_gracilis,
		345	Zosterops_lateralis,
		346	Yuhina_brunneiceps,
		347	Turdoides_altirostris,
		348	Turdoides_squamiceps,
		349	Garrulax_morrisonianus,
		350	Chamaea_fasciata,
		351	Paradoxornis_webbianus,
		352	Sylvia_mystacea,
		353	Sylvia_melanocephala,
		354	Sylvia_cantillans,
		355	Sylvia_rueppelli,
		356	Sylvia_melanothorax,
		357	Sylvia_communis,
		358	Sylvia_conspicillata,
		359	Sylvia_deserticola,
		360	Sylvia_undata,
		361	Sylvia_sarda,
		362	Sylvia_nana,
		363	Sylvia_boehmi,
		364	Sylvia_subcaerulea,
		365	Sylvia_curruca,
		366	Sylvia_buryi,
		367	Sylvia_leucomelaena,
		368	Sylvia_hortensis,
		369	Sylvia_nisoria,
		370	Sylvia_atricapilla,
		371	Sylvia_borin,
		372	Melocichla_mentalis,
		373	Sphenoeacus_afer,
		374	Sylvietta_whytii,
		375	Sylvietta_virens,
		376	Sylvietta_rufescens,
		377	Sylvietta_brachyura,
		378	Sylvietta_denti,
		379	Bradypterus_victorini,
		380	Regulus_ignicapilla,
		381	Regulus_regulus,
		382	Certhia_brachydactyla,
		383	Certhia_familiaris,
		384	Polioptila_dumicola,
		385	Thryothorus_ludovicianus,
		386	Thryomanes_bewickii,
		387	Thryothorus_felix,
		388	Thryothorus_sinaloa,
		389	Thryothorus_rufalbus,
		390	Thryothorus_leucotis,
		391	Troglodytes_cobbi,
		392	Troglodytes_aedon,
		393	Troglodytes_troglodytes,
		394	Cistothorus_meridae,
		395	Cistothorus_palustris,
		396	Cistothorus_platensis,
		397	Campylorhynchus_nuchalis,
		398	Campylorhynchus_griseus,
		399	Campylorhynchus_brunneicapillus,
		400	Catherpes_mexicanus,
		401	Salpinctes_obsoletus,
		402	Sitta_carolinensis,
		403	Sitta_europaea,
		404	Scissirostrum_dubium,
		405	Aplonis_opaca,
		406	Aplonis_dichroa,
		407	Gracula_religiosa,
		408	Mino_anais,
		409	Cinnyricinclus_leucogaster,
		410	Creatophora_cinerea,
		411	Sturnus_roseus,
		412	Leucopsar_rothschildi,
		413	Sturnus_malabaricus,
		414	Sturnus_pagodarum,
		415	Acridotheres_cristatellus,
		416	Acridotheres_fuscus,
		417	Acridotheres_ginginianus,
		418	Acridotheres_tristis,
		419	Sturnus_philippensis,
		420	Sturnus_sturninus,
		421	Sturnus_contra,
		422	Sturnus_unicolor,
		423	Sturnus_vulgaris,
		424	Lamprotornis_australis,
		425	Lamprotornis_purpuroptera,
		426	Lamprotornis_caudatus,
		427	Lamprotornis_mevesii,
		428	Cosmopsarus_unicolor,
		429	Lamprotornis_splendidus,
		430	Cosmopsarus_regius,
		431	Spreo_bicolor,
		432	Spreo_fischeri,
		433	Lamprotornis_pulcher,
		434	Lamprotornis_superbus,
		435	Lamprotornis_chalybaeus,
		436	Lamprotornis_nitens,
		437	Lamprotornis_corruscus,
		438	Lamprotornis_purpureiceps,
		439	Saroglossa_spiloptera,
		440	Speculipastor_bicolor,
		441	Onychognathus_nabouroup,
		442	Onychognathus_walleri,
		443	Onychognathus_salvadorii,
		444	Onychognathus_albirostris,
		445	Onychognathus_tristramii,
		446	Onychognathus_morio,
		447	Onychognathus_tenuirostris,
		448	Mimus_gilvus,
		449	Mimus_polyglottos,
		450	Mimus_longicaudatus,
		451	Mimus_parvulus,
		452	Mimus_patagonicus,
		453	Mimus_thenca,
		454	Mimus_gundlachii,
		455	Oreoscoptes_montanus,
		456	Toxostoma_bendirei,
		457	Toxostoma_lecontei,
		458	Toxostoma_crissale,
		459	Toxostoma_longirostre,
		460	Toxostoma_rufum,
		461	Toxostoma_curvirostre,
		462	Dumetella_carolinensis,
		463	Buphagus_africanus,
		464	Buphagus_erythrorhynchus,
		465	Cinclus_pallasii,
		466	Cinclus_cinclus,
		467	Cinclus_mexicanus,
		468	Cinclus_schulzi,
		469	Zoothera_naevia,
		470	Catharus_ustulatus,
		471	Catharus_fuscescens,
		472	Catharus_minimus,
		473	Catharus_guttatus,
		474	Hylocichla_mustelina,
		475	Turdus_iliacus,
		476	Turdus_helleri,
		477	Turdus_cardis,
		478	Turdus_pilaris,
		479	Turdus_torquatus,
		480	Turdus_grayi,
		481	Turdus_albicollis,
		482	Turdus_migratorius,
		483	Turdus_merula,
		484	Turdus_philomelos,
		485	Turdus_viscivorus,
		486	Sialia_sialis,
		487	Sialia_currucoides,
		488	Sialia_mexicana,
		489	Myadestes_palmeri,
		490	Dioptrornis_fischeri,
		491	Erithacus_rubecula,
		492	Ficedula_zanthopygia,
		493	Ficedula_semitorquata,
		494	Ficedula_hypoleuca,
		495	Ficedula_albicollis,
		496	Ficedula_parva,
		497	Phoenicurus_phoenicurus,
		498	Phoenicurus_ochruros,
		499	Saxicola_rubetra,
		500	Saxicola_torquatus,
		501	Myrmecocichla_aethiops,
		502	Oenanthe_oenanthe,
		503	Luscinia_luscinia,
		504	Luscinia_megarhynchos,
		505	Luscinia_svecica,
		506	Namibornis_herero,
		507	Empidornis_semipartitus,
		508	Sigelus_silens,
		509	Melaenornis_edolioides,
		510	Melaenornis_pammelaina,
		511	Myioparus_plumbeus,
		512	Myioparus_griseigularis,
		513	Bradornis_microrhynchus,
		514	Bradornis_mariquensis,
		515	Bradornis_infuscatus,
		516	Bradornis_pallidus,
		517	Muscicapa_caerulescens,
		518	Muscicapa_infuscata,
		519	Muscicapa_epulata,
		520	Muscicapa_adusta,
		521	Muscicapa_striata,
		522	Muscicapa_cassini,
		523	Muscicapa_sethsmithi,
		524	Muscicapa_comitata,
		525	Phainopepla_nitens,
		526	Bombycilla_cedrorum,
		527	Bombycilla_garrulus,
		528	Promerops_cafer,
		529	Promerops_gurneyi,
		530	Nectarinia_coccinigaster,
		531	Nectarinia_osea,
		532	Nectarinia_dussumieri,
		533	Passer_rutilans,
		534	Passer_griseus,
		535	Passer_montanus,
		536	Passer_domesticus,
		537	Petronia_xanthocollis,
		538	Petronia_petronia,
		539	Montifringilla_nivalis,
		540	Mycerobas_carnipes,
		541	Coccothraustes_coccothraustes,
		542	Bucanetes_githagineus,
		543	Eremopsaltria_mongolicus,
		544	Pyrrhula_pyrrhula,
		545	Pinicola_enucleator,
		546	Carduelis_hornemanni,
		547	Carduelis_flammea,
		548	Loxia_curvirostra,
		549	Loxia_scotica,
		550	Loxia_leucoptera,
		551	Carduelis_carduelis,
		552	Carduelis_citrinella,
		553	Carduelis_pinus,
		554	Carduelis_spinus,
		555	Carduelis_lawrencei,
		556	Carduelis_psaltria,
		557	Carduelis_tristis,
		558	Callacanthis_burtoni,
		559	Carduelis_cannabina,
		560	Carduelis_flavirostris,
		561	Serinus_flavivertex,
		562	Serinus_canicollis,
		563	Serinus_nigriceps,
		564	Serinus_syriacus,
		565	Serinus_alario,
		566	Serinus_pusillus,
		567	Serinus_serinus,
		568	Serinus_tristriatus,
		569	Serinus_canaria,
		570	Serinus_mennelli,
		571	Serinus_atrogularis,
		572	Serinus_leucopterus,
		573	Serinus_citrinipectus,
		574	Serinus_mozambicus,
		575	Serinus_scotops,
		576	Serinus_burtoni,
		577	Serinus_striolatus,
		578	Serinus_totta,
		579	Serinus_albogularis,
		580	Serinus_sulphuratus,
		581	Serinus_flaviventris,
		582	Serinus_gularis,
		583	Carduelis_spinoides,
		584	Carduelis_chloris,
		585	Rhodopechys_obsoletus,
		586	Rhodopechys_sanguineus,
		587	Paroreomyza_montana,
		588	Telespiza_cantans,
		589	Telespiza_ultima,
		590	Loxioides_bailleui,
		591	Hemignathus_munroi,
		592	Hemignathus_virens,
		593	Himatione_sanguinea,
		594	Vestiaria_coccinea,
		595	Oreomystis_mana,
		596	Loxops_coccineus,
		597	Pseudonestor_xanthophrys,
		598	Carpodacus_roseus,
		599	Carpodacus_rubicilla,
		600	Carpodacus_erythrinus,
		601	Carpodacus_mexicanus,
		602	Carpodacus_purpureus,
		603	Carpodacus_puniceus,
		604	Carpodacus_cassinii,
		605	Carpodacus_synoicus,
		606	Leucosticte_tephrocotis,
		607	Leucosticte_atrata,
		608	Leucosticte_australis,
		609	Fringilla_coelebs,
		610	Fringilla_teydea,
		611	Fringilla_montifringilla,
		612	Calcarius_mccownii,
		613	Calcarius_ornatus,
		614	Calcarius_pictus,
		615	Calcarius_lapponicus,
		616	Plectrophenax_nivalis,
		617	Nesopsar_nigerrimus,
		618	Dives_dives,
		619	Agelaius_xanthomus,
		620	Agelaius_humeralis,
		621	Agelaius_assimilis,
		622	Agelaius_tricolor,
		623	Agelaius_phoeniceus,
		624	Molothrus_ater,
		625	Molothrus_aeneus,
		626	Molothrus_rufoaxillaris,
		627	Euphagus_carolinus,
		628	Euphagus_cyanocephalus,
		629	Quiscalus_lugubris,
		630	Quiscalus_major,
		631	Quiscalus_mexicanus,
		632	Quiscalus_quiscula,
		633	Chrysomus_icterocephalus,
		634	Agelaioides_badius,
		635	Agelasticus_thilius,
		636	Amblyramphus_holosericeus,
		637	Curaeus_curaeus,
		638	Icterus_gularis,
		639	Icterus_galbula,
		640	Icterus_pustulatus,
		641	Icterus_bullockii,
		642	Cacicus_uropygialis,
		643	Cacicus_cela,
		644	Clypicterus_oseryi,
		645	Cacicus_haemorrhous,
		646	Cacicus_chrysopterus,
		647	Cacicus_solitarius,
		648	Psarocolius_bifasciatus,
		649	Psarocolius_guatimozinus,
		650	Psarocolius_viridis,
		651	Psarocolius_atrovirens,
		652	Psarocolius_angustifrons,
		653	Psarocolius_wagleri,
		654	Sturnella_bellicosa,
		655	Sturnella_superciliaris,
		656	Sturnella_loyca,
		657	Sturnella_defilippii,
		658	Sturnella_neglecta,
		659	Sturnella_magna,
		660	Dolichonyx_oryzivorus,
		661	Xanthocephalus_xanthocephalus,
		662	Melophus_lathami,
		663	Miliaria_calandra,
		664	Emberiza_cioides,
		665	Emberiza_cia,
		666	Emberiza_hortulana,
		667	Emberiza_citrinella,
		668	Emberiza_cirlus,
		669	Emberiza_schoeniclus,
		670	Emberiza_elegans,
		671	Emberiza_capensis,
		672	Emberiza_impetuani,
		673	Emberiza_tahapisi,
		674	Emberiza_striolata,
		675	Emberiza_cabanisi,
		676	Emberiza_flaviventris,
		677	Amphispiza_bilineata,
		678	Aimophila_quinquestriata,
		679	Spizella_atrogularis,
		680	Spizella_pusilla,
		681	Spizella_breweri,
		682	Spizella_pallida,
		683	Spizella_passerina,
		684	Junco_phaeonotus,
		685	Junco_hyemalis,
		686	Zonotrichia_capensis,
		687	Zonotrichia_querula,
		688	Zonotrichia_albicollis,
		689	Zonotrichia_leucophrys,
		690	Zonotrichia_atricapilla,
		691	Spizella_arborea,
		692	Passerella_iliaca,
		693	Passerculus_sandwichensis,
		694	Melospiza_georgiana,
		695	Melospiza_lincolnii,
		696	Melospiza_melodia,
		697	Ammodramus_bairdii,
		698	Ammodramus_henslowii,
		699	Ammodramus_caudacutus,
		700	Ammodramus_maritimus,
		701	Ammodramus_leconteii,
		702	Pooecetes_gramineus,
		703	Amphispiza_belli,
		704	Pipilo_maculatus,
		705	Pipilo_erythrophthalmus,
		706	Pipilo_chlorurus,
		707	Pezopetes_capitalis,
		708	Pipilo_fuscus,
		709	Pipilo_aberti,
		710	Ammodramus_savannarum,
		711	Arremonops_rufivirgatus,
		712	Aimophila_aestivalis,
		713	Aimophila_botterii,
		714	Aimophila_mystacalis,
		715	Aimophila_humeralis,
		716	Aimophila_carpalis,
		717	Chondestes_grammacus,
		718	Calamospiza_melanocorys,
		719	Icteria_virens,
		720	Seiurus_aurocapilla,
		721	Seiurus_noveboracensis,
		722	Seiurus_motacilla,
		723	Mniotilta_varia,
		724	Geothlypis_trichas,
		725	Oporornis_formosus,
		726	Oporornis_tolmiei,
		727	Oporornis_philadelphia,
		728	Vermivora_ruficapilla,
		729	Vermivora_peregrina,
		730	Vermivora_pinus,
		731	Vermivora_chrysoptera,
		732	Limnothlypis_swainsonii,
		733	Protonotaria_citrea,
		734	Dendroica_magnolia,
		735	Dendroica_pensylvanica,
		736	Dendroica_petechia,
		737	Dendroica_striata,
		738	Dendroica_castanea,
		739	Dendroica_fusca,
		740	Dendroica_cerulea,
		741	Dendroica_tigrina,
		742	Parula_americana,
		743	Setophaga_ruticilla,
		744	Dendroica_caerulescens,
		745	Dendroica_discolor,
		746	Dendroica_nigrescens,
		747	Dendroica_townsendi,
		748	Dendroica_virens,
		749	Dendroica_adelaidae,
		750	Dendroica_palmarum,
		751	Dendroica_coronata,
		752	Dendroica_dominica,
		753	Wilsonia_citrina,
		754	Wilsonia_canadensis,
		755	Wilsonia_pusilla,
		756	Myioborus_pictus,
		757	Piranga_olivacea,
		758	Piranga_ludoviciana,
		759	Piranga_rubra,
		760	Cardinalis_cardinalis,
		761	Passerina_amoena,
		762	Passerina_caerulea,
		763	Passerina_ciris,
		764	Passerina_versicolor,
		765	Passerina_leclancherii,
		766	Passerina_cyanea,
		767	Spiza_americana,
		768	Pheucticus_ludovicianus,
		769	Pheucticus_melanocephalus,
		770	Thraupis_episcopus,
		771	Geospiza_difficilis,
		772	Geospiza_magnirostris,
		773	Geospiza_conirostris,
		774	Geospiza_fuliginosa,
		775	Geospiza_scandens,
		776	Geospiza_fortis,
		777	Tiaris_olivaceus,
		778	Nesospiza_acunhae,
		779	Volatinia_jacarina,
		780	Ramphocelus_costaricensis,
		781	Sporophila_minuta,
		782	Dendronanthus_indicus,
		783	Anthus_novaeseelandiae,
		784	Anthus_campestris,
		785	Anthus_chloris,
		786	Anthus_similis,
		787	Anthus_lutescens,
		788	Anthus_melindae,
		789	Anthus_trivialis,
		790	Anthus_vaalensis,
		791	Anthus_hoeschi,
		792	Anthus_leucophrys,
		793	Anthus_pratensis,
		794	Anthus_spinoletta,
		795	Anthus_petrosus,
		796	Anthus_lineiventris,
		797	Anthus_crenatus,
		798	Macronyx_aurantiigula,
		799	Macronyx_ameliae,
		800	Macronyx_croceus,
		801	Macronyx_fuellebornii,
		802	Macronyx_sharpei,
		803	Macronyx_capensis,
		804	Tmetothylacus_tenellus,
		805	Motacilla_capensis,
		806	Motacilla_clara,
		807	Motacilla_aguimp,
		808	Motacilla_madaraspatensis,
		809	Motacilla_cinerea,
		810	Motacilla_citreola,
		811	Motacilla_flava,
		812	Motacilla_alba,
		813	Motacilla_grandis,
		814	Prunella_modularis,
		815	Prunella_collaris,
		816	Histurgops_ruficaudus,
		817	Dinemellia_dinemelli,
		818	Anaplectes_rubriceps,
		819	Amblyospiza_albifrons,
		820	Malimbus_cassini,
		821	Malimbus_erythrogaster,
		822	Malimbus_racheliae,
		823	Malimbus_malimbicus,
		824	Malimbus_coronatus,
		825	Malimbus_nitens,
		826	Malimbus_ibadanensis,
		827	Malimbus_rubricollis,
		828	Malimbus_scutatus,
		829	Ploceus_jacksoni,
		830	Ploceus_philippinus,
		831	Ploceus_tricolor,
		832	Ploceus_alienus,
		833	Ploceus_olivaceiceps,
		834	Ploceus_nigricollis,
		835	Ploceus_heuglini,
		836	Ploceus_bicolor,
		837	Ploceus_luteolus,
		838	Ploceus_xanthops,
		839	Ploceus_megarhynchus,
		840	Ploceus_capensis,
		841	Ploceus_velatus,
		842	Ploceus_ocularis,
		843	Ploceus_galbula,
		844	Ploceus_grandis,
		845	Ploceus_melanogaster,
		846	Ploceus_cucullatus,
		847	Ploceus_intermedius,
		848	Ploceus_taeniopterus,
		849	Ploceus_melanocephalus,
		850	Ploceus_princeps,
		851	Ploceus_baglafecht,
		852	Ploceus_spekei,
		853	Ploceus_pelzelni,
		854	Ploceus_bertrandi,
		855	Ploceus_preussi,
		856	Ploceus_sanctithomae,
		857	Ploceus_benghalensis,
		858	Ploceus_superciliosus,
		859	Ploceus_nigerrimus,
		860	Ploceus_xanthopterus,
		861	Ploceus_vitellinus,
		862	Ploceus_angolensis,
		863	Quelea_quelea,
		864	Quelea_cardinalis,
		865	Foudia_rubra,
		866	Foudia_eminentissima,
		867	Foudia_madagascariensis,
		868	Foudia_flavicans,
		869	Foudia_sechellarum,
		870	Euplectes_ardens,
		871	Euplectes_hordeaceus,
		872	Euplectes_orix,
		873	Euplectes_nigroventris,
		874	Euplectes_gierowii,
		875	Euplectes_franciscanus,
		876	Euplectes_albonotatus,
		877	Euplectes_axillaris,
		878	Euplectes_hartlaubi,
		879	Euplectes_jacksoni,
		880	Euplectes_progne,
		881	Euplectes_macroura,
		882	Euplectes_capensis,
		883	Euplectes_aureus,
		884	Euplectes_afer,
		885	Bubalornis_albirostris,
		886	Sporopipes_frontalis,
		887	Sporopipes_squamifrons,
		888	Plocepasser_donaldsoni,
		889	Plocepasser_mahali,
		890	Pseudonigrita_arnaudi,
		891	Philetairus_socius,
		892	Lagonosticta_senegala,
		893	Lonchura_striata,
		894	Padda_oryzivora,
		895	Taeniopygia_guttata,
		896	Poephila_acuticauda,
		897	Vidua_chalybeata,
		898	Vidua_paradisaea,
		899	Vidua_macroura
	;
	TREE * UNTITLED = [&R] ((((((((1:1.098851901,2:1.098851901):8.519747365,((((3:4.645479607,4:4.645479607):3.662051372,(5:7.669535776,(6:3.214528127,7:3.214528127):4.455007649):0.6379952034):0.4379718001,8:8.74550278):0.06627249564,9:8.811775275):0.80682399):8.20483341,10:17.82343268):0.5830379762,((11:2.944972813,12:2.944972812):10.28382218,13:13.22879499):5.177675663):3.08057589,14:21.48704654):1…
END;
