# Supplementary material for: Polygyny is linked to accelerated birdsong evolution but not to larger song repertoires
Source: Nat Commun. 2019 Feb 21;10:884. doi: 10.1038/s41467-019-08621-3 (PMC6385279; doi:10.1038/s41467-019-08621-3)
Supplement: Supplementary file 9 — Supplementary Software 1 [file 41467_2019_8621_MOESM9_ESM.zip › Final Revision Code/MacOnly BayesTraits Code/samplematezillaHack91.nex]

#NEXUS
[R-package APE, Thu Jan 11 18:47:00 2018]
BEGIN TAXA;
	DIMENSIONS NTAX = 899;
	TAXLABELS
		Sayornis_nigricans
		Sayornis_phoebe
		Empidonax_minimus
		Empidonax_traillii
		Empidonax_alnorum
		Empidonax_flaviventris
		Empidonax_difficilis
		Empidonax_virescens
		Contopus_sordidulus
		Pyrocephalus_rubinus
		Tyrannus_tyrannus
		Myiarchus_crinitus
		Myiarchus_cinerascens
		Elaenia_chiriquensis
		Oxyruncus_cristatus
		Gymnopithys_leucaspis
		Cercomacra_tyrannina
		Conopophaga_lineata
		Xenops_minutus
		Automolus_rubiginosus
		Thripadectes_rufobrunneus
		Automolus_ochrolaemus
		Furnarius_rufus
		Cinclodes_albiventris
		Cinclodes_comechingonus
		Cinclodes_albidiventris
		Cinclodes_antarcticus
		Cinclodes_fuscus
		Leptasthenura_yanacensis
		Leptasthenura_striolata
		Pseudoseisura_lophotes
		Pseudoseisura_cristata
		Cranioleuca_erythrops
		Synallaxis_brachyura
		Synallaxis_erythrothorax
		Synallaxis_zimmeri
		Phacellodomus_striaticollis
		Phacellodomus_maculipectus
		Sclerurus_caudacutus
		Sclerurus_guatemalensis
		Ailuroedus_melanotis
		Ailuroedus_crassirostris
		Scenopoeetes_dentirostris
		Prionodura_newtoniana
		Chlamydera_cerviniventris
		Chlamydera_guttata
		Chlamydera_nuchalis
		Chlamydera_maculata
		Chlamydera_lauterbachi
		Ptilonorhynchus_violaceus
		Malurus_elegans
		Malurus_amabilis
		Malurus_lamberti
		Malurus_splendens
		Malurus_cyaneus
		Malurus_coronatus
		Malurus_alboscapulatus
		Malurus_pulcherrimus
		Malurus_leucopterus
		Malurus_cyanocephalus
		Malurus_melanocephalus
		Pardalotus_punctatus
		Pardalotus_striatus
		Pardalotus_quadragintus
		Manorina_melanocephala
		Acanthornis_magna
		Pycnoptilus_floccosus
		Sericornis_frontalis
		Gerygone_igata
		Pomatostomus_temporalis
		Orthonyx_spaldingii
		Notiomystis_cincta
		Mohoua_albicilla
		Mohoua_ochrocephala
		Mohoua_novaeseelandiae
		Psophodes_olivaceus
		Gymnorhina_tibicen
		Platysteira_castanea
		Platysteira_chalybea
		Platysteira_concreta
		Platysteira_cyanea
		Platysteira_peltata
		Batis_occulta
		Prionops_retzii
		Tephrodornis_pondicerianus
		Vanga_curvirostris
		Tylas_eduardi
		Euryceros_prevostii
		Calicalicus_madagascariensis
		Laniarius_erythrogaster
		Malaconotus_blanchoti
		Tchagra_minutus
		Dryoscopus_cubla
		Campephaga_quiscalina
		Campephaga_phoenicea
		Coracina_azurea
		Lalage_tricolor
		Coracina_cinerea
		Vireo_huttoni
		Vireo_vicinior
		Vireo_flavifrons
		Vireo_solitarius
		Vireo_bellii
		Vireo_atricapilla
		Vireo_griseus
		Vireo_philadelphicus
		Vireo_olivaceus
		Vireo_flavoviridis
		Vireo_altiloquus
		Cyclarhis_gujanensis
		Terpsiphone_paradisi
		Terpsiphone_viridis
		Terpsiphone_atrochalybeia
		Terpsiphone_bedfordi
		Terpsiphone_corvina
		Terpsiphone_rufiventer
		Terpsiphone_rufocinerea
		Hypothymis_azurea
		Trochocercus_cyanomelas
		Trochocercus_nitens
		Arses_telescophthalmus
		Chasiempis_sandwichensis
		Grallina_cyanoleuca
		Manucodia_keraudrenii
		Manucodia_chalybatus
		Parotia_wahnesi
		Parotia_carolae
		Pteridophora_alberti
		Paradisaea_minor
		Cicinnurus_magnificus
		Epimachus_meyeri
		Epimachus_fastuosus
		Epimachus_albertisi
		Ptiloris_magnificus
		Lophorina_superba
		Rhipidura_leucophrys
		Lanius_nubicus
		Lanius_schach
		Lanius_bucephalus
		Lanius_collurio
		Lanius_gubernator
		Lanius_tigrinus
		Lanius_senator
		Lanius_minor
		Lanius_collaris
		Lanius_dorsalis
		Lanius_somalicus
		Lanius_excubitor
		Lanius_sphenocercus
		Lanius_ludovicianus
		Lanius_vittatus
		Calocitta_formosa
		Aphelocoma_ultramarina
		Aphelocoma_californica
		Aphelocoma_insularis
		Aphelocoma_coerulescens
		Cyanocitta_cristata
		Corvus_monedula
		Corvus_rhipidurus
		Corvus_corone
		Corvus_brachyrhynchos
		Pica_pica
		Pica_nuttalli
		Pica_hudsonia
		Perisoreus_infaustus
		Perisoreus_canadensis
		Pyrrhocorax_graculus
		Dicrurus_ludwigii
		Dicrurus_forficatus
		Dicrurus_adsimilis
		Pachycephala_pectoralis
		Chaetops_frenatus
		Chaetops_aurantius
		Drymodes_brunneopygia
		Petroica_goodenovii
		Petroica_australis
		Petroica_macrocephala
		Melanodryas_cucullata
		Eopsaltria_australis
		Cephalopyrus_flammiceps
		Culicicapa_ceylonensis
		Elminia_albicauda
		Elminia_albiventris
		Elminia_albonotata
		Elminia_nigromitrata
		Stenostira_scita
		Auriparus_flaviceps
		Anthoscopus_caroli
		Anthoscopus_minutus
		Remiz_pendulinus
		Parus_caeruleus
		Parus_cyanus
		Parus_cristatus
		Baeolophus_wollweberi
		Baeolophus_inornatus
		Baeolophus_bicolor
		Baeolophus_atricristatus
		Parus_lugubris
		Parus_rufescens
		Parus_hudsonicus
		Parus_cinctus
		Parus_atricapillus
		Parus_carolinensis
		Parus_sclateri
		Parus_cinerascens
		Parus_montanus
		Parus_leucomelas
		Parus_rufonuchalis
		Parus_ater
		Parus_major
		Parus_palustris
		Parus_albiventris
		Parus_niger
		Pseudopodoces_humilis
		Panurus_biarmicus
		Eremopterix_australis
		Eremopterix_nigriceps
		Eremopterix_leucopareia
		Eremopterix_verticalis
		Eremopterix_leucotis
		Mirafra_hypermetra
		Mirafra_sabota
		Mirafra_gilletti
		Mirafra_hova
		Mirafra_poecilosterna
		Mirafra_africanoides
		Mirafra_africana
		Eremophila_alpestris
		Eremalauda_starki
		Spizocorys_conirostris
		Spizocorys_fringillaris
		Lullula_arborea
		Galerida_theklae
		Galerida_cristata
		Galerida_modesta
		Galerida_magnirostris
		Alauda_arvensis
		Alauda_razae
		Calandrella_cinerea
		Calandrella_somalica
		Heteromirafra_ruddi
		Melanocorypha_calandra
		Certhilauda_chuana
		Certhilauda_subcoronata
		Certhilauda_erythrochlamys
		Certhilauda_burra
		Certhilauda_barlowi
		Ammomanes_deserti
		Certhilauda_albescens
		Nicator_gularis
		Nicator_chloris
		Delichon_urbicum
		Hirundo_semirufa
		Petrochelidon_pyrrhonota
		Petrochelidon_fulva
		Hirundo_ariel
		Hirundo_rustica
		Progne_subis
		Tachycineta_albilinea
		Tachycineta_thalassina
		Tachycineta_bicolor
		Riparia_riparia
		Psaltriparus_minimus
		Pholidornis_rushiae
		Phylloscopus_umbrovirens
		Phylloscopus_ruficapilla
		Phylloscopus_nitidus
		Phylloscopus_sibilatrix
		Phylloscopus_bonelli
		Phylloscopus_humei
		Phylloscopus_trochilus
		Phylloscopus_collybita
		Phylloscopus_sindianus
		Phylloscopus_fuscatus
		Cettia_fortipes
		Cettia_cetti
		Andropadus_importunus
		Bleda_syndactylus
		Bleda_notatus
		Chlorocichla_flaviventris
		Andropadus_nigriceps
		Andropadus_milanjensis
		Phyllastrephus_terrestris
		Phyllastrephus_cabanisi
		Phyllastrephus_fischeri
		Phyllastrephus_debilis
		Phyllastrephus_icterinus
		Phyllastrephus_flavostriatus
		Andropadus_gracilis
		Criniger_calurus
		Pycnonotus_xanthopygos
		Pycnonotus_sinensis
		Pycnonotus_nigricans
		Pycnonotus_barbatus
		Pycnonotus_capensis
		Hypsipetes_olivaceus
		Ixos_amaurotis
		Alophoixus_finschii
		Hypergerus_atriceps
		Cisticola_juncidis
		Cisticola_tinniens
		Cisticola_exilis
		Cisticola_brunnescens
		Cisticola_ayresii
		Cisticola_cinereolus
		Cisticola_anonymus
		Cisticola_robustus
		Prinia_gracilis
		Camaroptera_superciliaris
		Camaroptera_brachyura
		Apalis_thoracica
		Eremomela_icteropygialis
		Zosterops_lateralis
		Yuhina_brunneiceps
		Turdoides_squamiceps
		Turdoides_altirostris
		Garrulax_morrisonianus
		Sylvia_atricapilla
		Sylvia_borin
		Sylvia_nana
		Sylvia_communis
		Sylvia_undata
		Sylvia_deserticola
		Sylvia_sarda
		Sylvia_conspicillata
		Sylvia_cantillans
		Sylvia_melanocephala
		Sylvia_mystacea
		Sylvia_melanothorax
		Sylvia_rueppelli
		Sylvia_buryi
		Sylvia_hortensis
		Sylvia_leucomelaena
		Sylvia_curruca
		Sylvia_boehmi
		Sylvia_subcaerulea
		Sylvia_nisoria
		Chamaea_fasciata
		Paradoxornis_webbianus
		Cincloramphus_cruralis
		Bradypterus_cinnamomeus
		Bradypterus_lopezi
		Bradypterus_barratti
		Bradypterus_baboecala
		Bradypterus_sylvaticus
		Locustella_naevia
		Bradypterus_graueri
		Locustella_fluviatilis
		Locustella_luscinioides
		Acrocephalus_luscinius
		Acrocephalus_palustris
		Acrocephalus_sechellensis
		Acrocephalus_aequinoctialis
		Acrocephalus_familiaris
		Acrocephalus_stentoreus
		Acrocephalus_arundinaceus
		Acrocephalus_orinus
		Acrocephalus_dumetorum
		Acrocephalus_scirpaceus
		Acrocephalus_baeticatus
		Acrocephalus_melanopogon
		Acrocephalus_schoenobaenus
		Acrocephalus_bistrigiceps
		Acrocephalus_paludicola
		Chloropeta_natalensis
		Hippolais_polyglotta
		Hippolais_icterina
		Scotocerca_inquieta
		Hyliota_flavigaster
		Hyliota_violacea
		Hyliota_australis
		Melocichla_mentalis
		Sphenoeacus_afer
		Bradypterus_victorini
		Sylvietta_virens
		Sylvietta_brachyura
		Sylvietta_whytii
		Sylvietta_rufescens
		Sylvietta_denti
		Regulus_ignicapilla
		Regulus_regulus
		Bombycilla_cedrorum
		Bombycilla_garrulus
		Phainopepla_nitens
		Salpinctes_obsoletus
		Catherpes_mexicanus
		Campylorhynchus_nuchalis
		Campylorhynchus_griseus
		Campylorhynchus_brunneicapillus
		Thryothorus_leucotis
		Thryothorus_felix
		Thryothorus_rufalbus
		Thryothorus_sinaloa
		Thryothorus_ludovicianus
		Thryomanes_bewickii
		Cistothorus_platensis
		Cistothorus_meridae
		Cistothorus_palustris
		Troglodytes_troglodytes
		Troglodytes_aedon
		Troglodytes_cobbi
		Polioptila_dumicola
		Certhia_familiaris
		Certhia_brachydactyla
		Sitta_europaea
		Sitta_carolinensis
		Dumetella_carolinensis
		Toxostoma_longirostre
		Toxostoma_rufum
		Toxostoma_curvirostre
		Toxostoma_bendirei
		Toxostoma_crissale
		Toxostoma_lecontei
		Oreoscoptes_montanus
		Mimus_parvulus
		Mimus_longicaudatus
		Mimus_polyglottos
		Mimus_gilvus
		Mimus_gundlachii
		Mimus_patagonicus
		Mimus_thenca
		Creatophora_cinerea
		Acridotheres_ginginianus
		Acridotheres_tristis
		Acridotheres_cristatellus
		Acridotheres_fuscus
		Sturnus_pagodarum
		Sturnus_malabaricus
		Leucopsar_rothschildi
		Sturnus_philippensis
		Sturnus_sturninus
		Sturnus_contra
		Sturnus_roseus
		Sturnus_unicolor
		Sturnus_vulgaris
		Onychognathus_nabouroup
		Onychognathus_morio
		Onychognathus_walleri
		Onychognathus_albirostris
		Onychognathus_tristramii
		Onychognathus_salvadorii
		Onychognathus_tenuirostris
		Saroglossa_spiloptera
		Speculipastor_bicolor
		Lamprotornis_purpureiceps
		Lamprotornis_corruscus
		Lamprotornis_australis
		Cosmopsarus_unicolor
		Lamprotornis_mevesii
		Lamprotornis_caudatus
		Lamprotornis_purpuroptera
		Lamprotornis_chalybaeus
		Lamprotornis_nitens
		Cosmopsarus_regius
		Lamprotornis_splendidus
		Lamprotornis_superbus
		Lamprotornis_pulcher
		Spreo_fischeri
		Spreo_bicolor
		Cinnyricinclus_leucogaster
		Mino_anais
		Gracula_religiosa
		Aplonis_opaca
		Aplonis_dichroa
		Scissirostrum_dubium
		Buphagus_erythrorhynchus
		Buphagus_africanus
		Cinclus_schulzi
		Cinclus_mexicanus
		Cinclus_pallasii
		Cinclus_cinclus
		Sialia_mexicana
		Sialia_currucoides
		Sialia_sialis
		Myadestes_palmeri
		Hylocichla_mustelina
		Catharus_minimus
		Catharus_fuscescens
		Catharus_guttatus
		Catharus_ustulatus
		Zoothera_naevia
		Turdus_philomelos
		Turdus_merula
		Turdus_iliacus
		Turdus_helleri
		Turdus_torquatus
		Turdus_pilaris
		Turdus_cardis
		Turdus_migratorius
		Turdus_grayi
		Turdus_albicollis
		Turdus_viscivorus
		Bradornis_infuscatus
		Bradornis_pallidus
		Bradornis_microrhynchus
		Bradornis_mariquensis
		Melaenornis_pammelaina
		Melaenornis_edolioides
		Namibornis_herero
		Sigelus_silens
		Empidornis_semipartitus
		Myioparus_plumbeus
		Myioparus_griseigularis
		Muscicapa_infuscata
		Muscicapa_adusta
		Muscicapa_cassini
		Muscicapa_striata
		Muscicapa_sethsmithi
		Muscicapa_comitata
		Muscicapa_epulata
		Muscicapa_caerulescens
		Erithacus_rubecula
		Phoenicurus_phoenicurus
		Phoenicurus_ochruros
		Saxicola_rubetra
		Saxicola_torquatus
		Myrmecocichla_aethiops
		Oenanthe_oenanthe
		Ficedula_zanthopygia
		Ficedula_parva
		Ficedula_semitorquata
		Ficedula_hypoleuca
		Ficedula_albicollis
		Luscinia_luscinia
		Luscinia_megarhynchos
		Luscinia_svecica
		Dioptrornis_fischeri
		Promerops_gurneyi
		Promerops_cafer
		Malimbus_coronatus
		Malimbus_racheliae
		Malimbus_scutatus
		Malimbus_ibadanensis
		Malimbus_erythrogaster
		Malimbus_cassini
		Malimbus_nitens
		Malimbus_malimbicus
		Malimbus_rubricollis
		Ploceus_bicolor
		Ploceus_preussi
		Ploceus_xanthopterus
		Ploceus_olivaceiceps
		Ploceus_megarhynchus
		Ploceus_cucullatus
		Ploceus_galbula
		Ploceus_angolensis
		Ploceus_intermedius
		Ploceus_taeniopterus
		Ploceus_melanocephalus
		Ploceus_bertrandi
		Ploceus_luteolus
		Ploceus_velatus
		Ploceus_capensis
		Ploceus_ocularis
		Ploceus_princeps
		Ploceus_baglafecht
		Ploceus_sanctithomae
		Ploceus_melanogaster
		Ploceus_nigricollis
		Ploceus_tricolor
		Ploceus_grandis
		Ploceus_superciliosus
		Ploceus_spekei
		Ploceus_nigerrimus
		Ploceus_alienus
		Ploceus_benghalensis
		Ploceus_heuglini
		Ploceus_xanthops
		Ploceus_vitellinus
		Ploceus_pelzelni
		Ploceus_jacksoni
		Ploceus_philippinus
		Quelea_cardinalis
		Quelea_quelea
		Foudia_flavicans
		Foudia_sechellarum
		Foudia_madagascariensis
		Foudia_eminentissima
		Foudia_rubra
		Euplectes_afer
		Euplectes_aureus
		Euplectes_gierowii
		Euplectes_ardens
		Euplectes_hordeaceus
		Euplectes_orix
		Euplectes_nigroventris
		Euplectes_franciscanus
		Euplectes_capensis
		Euplectes_hartlaubi
		Euplectes_jacksoni
		Euplectes_progne
		Euplectes_albonotatus
		Euplectes_axillaris
		Euplectes_macroura
		Bubalornis_albirostris
		Dinemellia_dinemelli
		Histurgops_ruficaudus
		Anaplectes_rubriceps
		Sporopipes_frontalis
		Sporopipes_squamifrons
		Pseudonigrita_arnaudi
		Plocepasser_mahali
		Plocepasser_donaldsoni
		Philetairus_socius
		Amblyospiza_albifrons
		Poephila_acuticauda
		Taeniopygia_guttata
		Lonchura_striata
		Padda_oryzivora
		Lagonosticta_senegala
		Vidua_paradisaea
		Vidua_macroura
		Vidua_chalybeata
		Petronia_xanthocollis
		Petronia_petronia
		Montifringilla_nivalis
		Passer_rutilans
		Passer_griseus
		Passer_montanus
		Passer_domesticus
		Mycerobas_carnipes
		Coccothraustes_coccothraustes
		Carpodacus_rubicilla
		Carpodacus_roseus
		Carpodacus_puniceus
		Carpodacus_cassinii
		Carpodacus_purpureus
		Carpodacus_synoicus
		Carpodacus_erythrinus
		Carpodacus_mexicanus
		Leucosticte_atrata
		Leucosticte_australis
		Leucosticte_tephrocotis
		Callacanthis_burtoni
		Pyrrhula_pyrrhula
		Pinicola_enucleator
		Bucanetes_githagineus
		Eremopsaltria_mongolicus
		Oreomystis_mana
		Hemignathus_virens
		Hemignathus_munroi
		Pseudonestor_xanthophrys
		Loxops_coccineus
		Himatione_sanguinea
		Vestiaria_coccinea
		Telespiza_cantans
		Telespiza_ultima
		Loxioides_bailleui
		Paroreomyza_montana
		Rhodopechys_obsoletus
		Rhodopechys_sanguineus
		Carduelis_chloris
		Carduelis_spinoides
		Carduelis_hornemanni
		Carduelis_flammea
		Loxia_leucoptera
		Loxia_curvirostra
		Loxia_scotica
		Carduelis_carduelis
		Carduelis_citrinella
		Serinus_mozambicus
		Serinus_atrogularis
		Serinus_citrinipectus
		Serinus_mennelli
		Serinus_scotops
		Serinus_burtoni
		Serinus_leucopterus
		Serinus_albogularis
		Serinus_flaviventris
		Serinus_sulphuratus
		Serinus_gularis
		Serinus_syriacus
		Serinus_striolatus
		Serinus_tristriatus
		Serinus_nigriceps
		Serinus_totta
		Serinus_canicollis
		Serinus_flavivertex
		Serinus_alario
		Serinus_pusillus
		Serinus_canaria
		Serinus_serinus
		Carduelis_flavirostris
		Carduelis_cannabina
		Carduelis_pinus
		Carduelis_spinus
		Carduelis_psaltria
		Carduelis_lawrencei
		Carduelis_tristis
		Fringilla_coelebs
		Fringilla_teydea
		Fringilla_montifringilla
		Calcarius_mccownii
		Calcarius_lapponicus
		Calcarius_pictus
		Calcarius_ornatus
		Plectrophenax_nivalis
		Emberiza_schoeniclus
		Emberiza_elegans
		Melophus_lathami
		Miliaria_calandra
		Emberiza_cirlus
		Emberiza_citrinella
		Emberiza_hortulana
		Emberiza_cioides
		Emberiza_cia
		Emberiza_cabanisi
		Emberiza_flaviventris
		Emberiza_capensis
		Emberiza_impetuani
		Emberiza_striolata
		Emberiza_tahapisi
		Amphispiza_bilineata
		Aimophila_quinquestriata
		Spizella_atrogularis
		Spizella_pallida
		Spizella_passerina
		Spizella_breweri
		Spizella_pusilla
		Ammodramus_bairdii
		Ammodramus_henslowii
		Melospiza_lincolnii
		Melospiza_georgiana
		Melospiza_melodia
		Passerculus_sandwichensis
		Ammodramus_leconteii
		Ammodramus_maritimus
		Ammodramus_caudacutus
		Amphispiza_belli
		Pooecetes_gramineus
		Pipilo_fuscus
		Pipilo_aberti
		Pipilo_chlorurus
		Pipilo_erythrophthalmus
		Pipilo_maculatus
		Pezopetes_capitalis
		Passerella_iliaca
		Spizella_arborea
		Junco_phaeonotus
		Junco_hyemalis
		Zonotrichia_querula
		Zonotrichia_albicollis
		Zonotrichia_atricapilla
		Zonotrichia_leucophrys
		Zonotrichia_capensis
		Aimophila_aestivalis
		Aimophila_botterii
		Aimophila_mystacalis
		Aimophila_humeralis
		Aimophila_carpalis
		Arremonops_rufivirgatus
		Ammodramus_savannarum
		Chondestes_grammacus
		Calamospiza_melanocorys
		Cacicus_solitarius
		Cacicus_cela
		Cacicus_uropygialis
		Clypicterus_oseryi
		Cacicus_haemorrhous
		Cacicus_chrysopterus
		Psarocolius_angustifrons
		Psarocolius_atrovirens
		Psarocolius_wagleri
		Psarocolius_viridis
		Psarocolius_bifasciatus
		Psarocolius_guatimozinus
		Nesopsar_nigerrimus
		Dives_dives
		Agelasticus_thilius
		Chrysomus_icterocephalus
		Agelaioides_badius
		Amblyramphus_holosericeus
		Curaeus_curaeus
		Agelaius_phoeniceus
		Agelaius_tricolor
		Agelaius_assimilis
		Agelaius_xanthomus
		Agelaius_humeralis
		Molothrus_aeneus
		Molothrus_ater
		Molothrus_rufoaxillaris
		Euphagus_carolinus
		Euphagus_cyanocephalus
		Quiscalus_lugubris
		Quiscalus_major
		Quiscalus_mexicanus
		Quiscalus_quiscula
		Icterus_gularis
		Icterus_pustulatus
		Icterus_bullockii
		Icterus_galbula
		Sturnella_magna
		Sturnella_defilippii
		Sturnella_neglecta
		Sturnella_superciliaris
		Sturnella_loyca
		Sturnella_bellicosa
		Dolichonyx_oryzivorus
		Xanthocephalus_xanthocephalus
		Seiurus_aurocapilla
		Oporornis_formosus
		Oporornis_tolmiei
		Oporornis_philadelphia
		Geothlypis_trichas
		Seiurus_noveboracensis
		Seiurus_motacilla
		Mniotilta_varia
		Vermivora_peregrina
		Vermivora_ruficapilla
		Vermivora_pinus
		Vermivora_chrysoptera
		Limnothlypis_swainsonii
		Protonotaria_citrea
		Wilsonia_citrina
		Dendroica_magnolia
		Parula_americana
		Dendroica_tigrina
		Dendroica_fusca
		Dendroica_striata
		Dendroica_castanea
		Dendroica_pensylvanica
		Dendroica_petechia
		Dendroica_cerulea
		Setophaga_ruticilla
		Dendroica_adelaidae
		Dendroica_nigrescens
		Dendroica_townsendi
		Dendroica_virens
		Dendroica_discolor
		Dendroica_palmarum
		Dendroica_dominica
		Dendroica_coronata
		Dendroica_caerulescens
		Wilsonia_canadensis
		Wilsonia_pusilla
		Myioborus_pictus
		Icteria_virens
		Piranga_olivacea
		Piranga_ludoviciana
		Piranga_rubra
		Cardinalis_cardinalis
		Spiza_americana
		Passerina_cyanea
		Passerina_leclancherii
		Passerina_ciris
		Passerina_versicolor
		Passerina_caerulea
		Passerina_amoena
		Pheucticus_melanocephalus
		Pheucticus_ludovicianus
		Volatinia_jacarina
		Ramphocelus_costaricensis
		Sporophila_minuta
		Geospiza_scandens
		Geospiza_fuliginosa
		Geospiza_difficilis
		Geospiza_magnirostris
		Geospiza_conirostris
		Geospiza_fortis
		Tiaris_olivaceus
		Thraupis_episcopus
		Nesospiza_acunhae
		Motacilla_citreola
		Motacilla_flava
		Motacilla_alba
		Motacilla_madaraspatensis
		Motacilla_cinerea
		Motacilla_aguimp
		Motacilla_grandis
		Motacilla_capensis
		Motacilla_clara
		Dendronanthus_indicus
		Tmetothylacus_tenellus
		Macronyx_sharpei
		Macronyx_fuellebornii
		Macronyx_capensis
		Macronyx_croceus
		Macronyx_aurantiigula
		Macronyx_ameliae
		Anthus_vaalensis
		Anthus_crenatus
		Anthus_lutescens
		Anthus_chloris
		Anthus_pratensis
		Anthus_petrosus
		Anthus_spinoletta
		Anthus_melindae
		Anthus_lineiventris
		Anthus_trivialis
		Anthus_novaeseelandiae
		Anthus_campestris
		Anthus_similis
		Anthus_hoeschi
		Anthus_leucophrys
		Prunella_modularis
		Prunella_collaris
		Nectarinia_coccinigaster
		Nectarinia_osea
		Nectarinia_dussumieri
	;
END;
BEGIN TREES;
	TRANSLATE
		1	Sayornis_nigricans,
		2	Sayornis_phoebe,
		3	Empidonax_minimus,
		4	Empidonax_traillii,
		5	Empidonax_alnorum,
		6	Empidonax_flaviventris,
		7	Empidonax_difficilis,
		8	Empidonax_virescens,
		9	Contopus_sordidulus,
		10	Pyrocephalus_rubinus,
		11	Tyrannus_tyrannus,
		12	Myiarchus_crinitus,
		13	Myiarchus_cinerascens,
		14	Elaenia_chiriquensis,
		15	Oxyruncus_cristatus,
		16	Gymnopithys_leucaspis,
		17	Cercomacra_tyrannina,
		18	Conopophaga_lineata,
		19	Xenops_minutus,
		20	Automolus_rubiginosus,
		21	Thripadectes_rufobrunneus,
		22	Automolus_ochrolaemus,
		23	Furnarius_rufus,
		24	Cinclodes_albiventris,
		25	Cinclodes_comechingonus,
		26	Cinclodes_albidiventris,
		27	Cinclodes_antarcticus,
		28	Cinclodes_fuscus,
		29	Leptasthenura_yanacensis,
		30	Leptasthenura_striolata,
		31	Pseudoseisura_lophotes,
		32	Pseudoseisura_cristata,
		33	Cranioleuca_erythrops,
		34	Synallaxis_brachyura,
		35	Synallaxis_erythrothorax,
		36	Synallaxis_zimmeri,
		37	Phacellodomus_striaticollis,
		38	Phacellodomus_maculipectus,
		39	Sclerurus_caudacutus,
		40	Sclerurus_guatemalensis,
		41	Ailuroedus_melanotis,
		42	Ailuroedus_crassirostris,
		43	Scenopoeetes_dentirostris,
		44	Prionodura_newtoniana,
		45	Chlamydera_cerviniventris,
		46	Chlamydera_guttata,
		47	Chlamydera_nuchalis,
		48	Chlamydera_maculata,
		49	Chlamydera_lauterbachi,
		50	Ptilonorhynchus_violaceus,
		51	Malurus_elegans,
		52	Malurus_amabilis,
		53	Malurus_lamberti,
		54	Malurus_splendens,
		55	Malurus_cyaneus,
		56	Malurus_coronatus,
		57	Malurus_alboscapulatus,
		58	Malurus_pulcherrimus,
		59	Malurus_leucopterus,
		60	Malurus_cyanocephalus,
		61	Malurus_melanocephalus,
		62	Pardalotus_punctatus,
		63	Pardalotus_striatus,
		64	Pardalotus_quadragintus,
		65	Manorina_melanocephala,
		66	Acanthornis_magna,
		67	Pycnoptilus_floccosus,
		68	Sericornis_frontalis,
		69	Gerygone_igata,
		70	Pomatostomus_temporalis,
		71	Orthonyx_spaldingii,
		72	Notiomystis_cincta,
		73	Mohoua_albicilla,
		74	Mohoua_ochrocephala,
		75	Mohoua_novaeseelandiae,
		76	Psophodes_olivaceus,
		77	Gymnorhina_tibicen,
		78	Platysteira_castanea,
		79	Platysteira_chalybea,
		80	Platysteira_concreta,
		81	Platysteira_cyanea,
		82	Platysteira_peltata,
		83	Batis_occulta,
		84	Prionops_retzii,
		85	Tephrodornis_pondicerianus,
		86	Vanga_curvirostris,
		87	Tylas_eduardi,
		88	Euryceros_prevostii,
		89	Calicalicus_madagascariensis,
		90	Laniarius_erythrogaster,
		91	Malaconotus_blanchoti,
		92	Tchagra_minutus,
		93	Dryoscopus_cubla,
		94	Campephaga_quiscalina,
		95	Campephaga_phoenicea,
		96	Coracina_azurea,
		97	Lalage_tricolor,
		98	Coracina_cinerea,
		99	Vireo_huttoni,
		100	Vireo_vicinior,
		101	Vireo_flavifrons,
		102	Vireo_solitarius,
		103	Vireo_bellii,
		104	Vireo_atricapilla,
		105	Vireo_griseus,
		106	Vireo_philadelphicus,
		107	Vireo_olivaceus,
		108	Vireo_flavoviridis,
		109	Vireo_altiloquus,
		110	Cyclarhis_gujanensis,
		111	Terpsiphone_paradisi,
		112	Terpsiphone_viridis,
		113	Terpsiphone_atrochalybeia,
		114	Terpsiphone_bedfordi,
		115	Terpsiphone_corvina,
		116	Terpsiphone_rufiventer,
		117	Terpsiphone_rufocinerea,
		118	Hypothymis_azurea,
		119	Trochocercus_cyanomelas,
		120	Trochocercus_nitens,
		121	Arses_telescophthalmus,
		122	Chasiempis_sandwichensis,
		123	Grallina_cyanoleuca,
		124	Manucodia_keraudrenii,
		125	Manucodia_chalybatus,
		126	Parotia_wahnesi,
		127	Parotia_carolae,
		128	Pteridophora_alberti,
		129	Paradisaea_minor,
		130	Cicinnurus_magnificus,
		131	Epimachus_meyeri,
		132	Epimachus_fastuosus,
		133	Epimachus_albertisi,
		134	Ptiloris_magnificus,
		135	Lophorina_superba,
		136	Rhipidura_leucophrys,
		137	Lanius_nubicus,
		138	Lanius_schach,
		139	Lanius_bucephalus,
		140	Lanius_collurio,
		141	Lanius_gubernator,
		142	Lanius_tigrinus,
		143	Lanius_senator,
		144	Lanius_minor,
		145	Lanius_collaris,
		146	Lanius_dorsalis,
		147	Lanius_somalicus,
		148	Lanius_excubitor,
		149	Lanius_sphenocercus,
		150	Lanius_ludovicianus,
		151	Lanius_vittatus,
		152	Calocitta_formosa,
		153	Aphelocoma_ultramarina,
		154	Aphelocoma_californica,
		155	Aphelocoma_insularis,
		156	Aphelocoma_coerulescens,
		157	Cyanocitta_cristata,
		158	Corvus_monedula,
		159	Corvus_rhipidurus,
		160	Corvus_corone,
		161	Corvus_brachyrhynchos,
		162	Pica_pica,
		163	Pica_nuttalli,
		164	Pica_hudsonia,
		165	Perisoreus_infaustus,
		166	Perisoreus_canadensis,
		167	Pyrrhocorax_graculus,
		168	Dicrurus_ludwigii,
		169	Dicrurus_forficatus,
		170	Dicrurus_adsimilis,
		171	Pachycephala_pectoralis,
		172	Chaetops_frenatus,
		173	Chaetops_aurantius,
		174	Drymodes_brunneopygia,
		175	Petroica_goodenovii,
		176	Petroica_australis,
		177	Petroica_macrocephala,
		178	Melanodryas_cucullata,
		179	Eopsaltria_australis,
		180	Cephalopyrus_flammiceps,
		181	Culicicapa_ceylonensis,
		182	Elminia_albicauda,
		183	Elminia_albiventris,
		184	Elminia_albonotata,
		185	Elminia_nigromitrata,
		186	Stenostira_scita,
		187	Auriparus_flaviceps,
		188	Anthoscopus_caroli,
		189	Anthoscopus_minutus,
		190	Remiz_pendulinus,
		191	Parus_caeruleus,
		192	Parus_cyanus,
		193	Parus_cristatus,
		194	Baeolophus_wollweberi,
		195	Baeolophus_inornatus,
		196	Baeolophus_bicolor,
		197	Baeolophus_atricristatus,
		198	Parus_lugubris,
		199	Parus_rufescens,
		200	Parus_hudsonicus,
		201	Parus_cinctus,
		202	Parus_atricapillus,
		203	Parus_carolinensis,
		204	Parus_sclateri,
		205	Parus_cinerascens,
		206	Parus_montanus,
		207	Parus_leucomelas,
		208	Parus_rufonuchalis,
		209	Parus_ater,
		210	Parus_major,
		211	Parus_palustris,
		212	Parus_albiventris,
		213	Parus_niger,
		214	Pseudopodoces_humilis,
		215	Panurus_biarmicus,
		216	Eremopterix_australis,
		217	Eremopterix_nigriceps,
		218	Eremopterix_leucopareia,
		219	Eremopterix_verticalis,
		220	Eremopterix_leucotis,
		221	Mirafra_hypermetra,
		222	Mirafra_sabota,
		223	Mirafra_gilletti,
		224	Mirafra_hova,
		225	Mirafra_poecilosterna,
		226	Mirafra_africanoides,
		227	Mirafra_africana,
		228	Eremophila_alpestris,
		229	Eremalauda_starki,
		230	Spizocorys_conirostris,
		231	Spizocorys_fringillaris,
		232	Lullula_arborea,
		233	Galerida_theklae,
		234	Galerida_cristata,
		235	Galerida_modesta,
		236	Galerida_magnirostris,
		237	Alauda_arvensis,
		238	Alauda_razae,
		239	Calandrella_cinerea,
		240	Calandrella_somalica,
		241	Heteromirafra_ruddi,
		242	Melanocorypha_calandra,
		243	Certhilauda_chuana,
		244	Certhilauda_subcoronata,
		245	Certhilauda_erythrochlamys,
		246	Certhilauda_burra,
		247	Certhilauda_barlowi,
		248	Ammomanes_deserti,
		249	Certhilauda_albescens,
		250	Nicator_gularis,
		251	Nicator_chloris,
		252	Delichon_urbicum,
		253	Hirundo_semirufa,
		254	Petrochelidon_pyrrhonota,
		255	Petrochelidon_fulva,
		256	Hirundo_ariel,
		257	Hirundo_rustica,
		258	Progne_subis,
		259	Tachycineta_albilinea,
		260	Tachycineta_thalassina,
		261	Tachycineta_bicolor,
		262	Riparia_riparia,
		263	Psaltriparus_minimus,
		264	Pholidornis_rushiae,
		265	Phylloscopus_umbrovirens,
		266	Phylloscopus_ruficapilla,
		267	Phylloscopus_nitidus,
		268	Phylloscopus_sibilatrix,
		269	Phylloscopus_bonelli,
		270	Phylloscopus_humei,
		271	Phylloscopus_trochilus,
		272	Phylloscopus_collybita,
		273	Phylloscopus_sindianus,
		274	Phylloscopus_fuscatus,
		275	Cettia_fortipes,
		276	Cettia_cetti,
		277	Andropadus_importunus,
		278	Bleda_syndactylus,
		279	Bleda_notatus,
		280	Chlorocichla_flaviventris,
		281	Andropadus_nigriceps,
		282	Andropadus_milanjensis,
		283	Phyllastrephus_terrestris,
		284	Phyllastrephus_cabanisi,
		285	Phyllastrephus_fischeri,
		286	Phyllastrephus_debilis,
		287	Phyllastrephus_icterinus,
		288	Phyllastrephus_flavostriatus,
		289	Andropadus_gracilis,
		290	Criniger_calurus,
		291	Pycnonotus_xanthopygos,
		292	Pycnonotus_sinensis,
		293	Pycnonotus_nigricans,
		294	Pycnonotus_barbatus,
		295	Pycnonotus_capensis,
		296	Hypsipetes_olivaceus,
		297	Ixos_amaurotis,
		298	Alophoixus_finschii,
		299	Hypergerus_atriceps,
		300	Cisticola_juncidis,
		301	Cisticola_tinniens,
		302	Cisticola_exilis,
		303	Cisticola_brunnescens,
		304	Cisticola_ayresii,
		305	Cisticola_cinereolus,
		306	Cisticola_anonymus,
		307	Cisticola_robustus,
		308	Prinia_gracilis,
		309	Camaroptera_superciliaris,
		310	Camaroptera_brachyura,
		311	Apalis_thoracica,
		312	Eremomela_icteropygialis,
		313	Zosterops_lateralis,
		314	Yuhina_brunneiceps,
		315	Turdoides_squamiceps,
		316	Turdoides_altirostris,
		317	Garrulax_morrisonianus,
		318	Sylvia_atricapilla,
		319	Sylvia_borin,
		320	Sylvia_nana,
		321	Sylvia_communis,
		322	Sylvia_undata,
		323	Sylvia_deserticola,
		324	Sylvia_sarda,
		325	Sylvia_conspicillata,
		326	Sylvia_cantillans,
		327	Sylvia_melanocephala,
		328	Sylvia_mystacea,
		329	Sylvia_melanothorax,
		330	Sylvia_rueppelli,
		331	Sylvia_buryi,
		332	Sylvia_hortensis,
		333	Sylvia_leucomelaena,
		334	Sylvia_curruca,
		335	Sylvia_boehmi,
		336	Sylvia_subcaerulea,
		337	Sylvia_nisoria,
		338	Chamaea_fasciata,
		339	Paradoxornis_webbianus,
		340	Cincloramphus_cruralis,
		341	Bradypterus_cinnamomeus,
		342	Bradypterus_lopezi,
		343	Bradypterus_barratti,
		344	Bradypterus_baboecala,
		345	Bradypterus_sylvaticus,
		346	Locustella_naevia,
		347	Bradypterus_graueri,
		348	Locustella_fluviatilis,
		349	Locustella_luscinioides,
		350	Acrocephalus_luscinius,
		351	Acrocephalus_palustris,
		352	Acrocephalus_sechellensis,
		353	Acrocephalus_aequinoctialis,
		354	Acrocephalus_familiaris,
		355	Acrocephalus_stentoreus,
		356	Acrocephalus_arundinaceus,
		357	Acrocephalus_orinus,
		358	Acrocephalus_dumetorum,
		359	Acrocephalus_scirpaceus,
		360	Acrocephalus_baeticatus,
		361	Acrocephalus_melanopogon,
		362	Acrocephalus_schoenobaenus,
		363	Acrocephalus_bistrigiceps,
		364	Acrocephalus_paludicola,
		365	Chloropeta_natalensis,
		366	Hippolais_polyglotta,
		367	Hippolais_icterina,
		368	Scotocerca_inquieta,
		369	Hyliota_flavigaster,
		370	Hyliota_violacea,
		371	Hyliota_australis,
		372	Melocichla_mentalis,
		373	Sphenoeacus_afer,
		374	Bradypterus_victorini,
		375	Sylvietta_virens,
		376	Sylvietta_brachyura,
		377	Sylvietta_whytii,
		378	Sylvietta_rufescens,
		379	Sylvietta_denti,
		380	Regulus_ignicapilla,
		381	Regulus_regulus,
		382	Bombycilla_cedrorum,
		383	Bombycilla_garrulus,
		384	Phainopepla_nitens,
		385	Salpinctes_obsoletus,
		386	Catherpes_mexicanus,
		387	Campylorhynchus_nuchalis,
		388	Campylorhynchus_griseus,
		389	Campylorhynchus_brunneicapillus,
		390	Thryothorus_leucotis,
		391	Thryothorus_felix,
		392	Thryothorus_rufalbus,
		393	Thryothorus_sinaloa,
		394	Thryothorus_ludovicianus,
		395	Thryomanes_bewickii,
		396	Cistothorus_platensis,
		397	Cistothorus_meridae,
		398	Cistothorus_palustris,
		399	Troglodytes_troglodytes,
		400	Troglodytes_aedon,
		401	Troglodytes_cobbi,
		402	Polioptila_dumicola,
		403	Certhia_familiaris,
		404	Certhia_brachydactyla,
		405	Sitta_europaea,
		406	Sitta_carolinensis,
		407	Dumetella_carolinensis,
		408	Toxostoma_longirostre,
		409	Toxostoma_rufum,
		410	Toxostoma_curvirostre,
		411	Toxostoma_bendirei,
		412	Toxostoma_crissale,
		413	Toxostoma_lecontei,
		414	Oreoscoptes_montanus,
		415	Mimus_parvulus,
		416	Mimus_longicaudatus,
		417	Mimus_polyglottos,
		418	Mimus_gilvus,
		419	Mimus_gundlachii,
		420	Mimus_patagonicus,
		421	Mimus_thenca,
		422	Creatophora_cinerea,
		423	Acridotheres_ginginianus,
		424	Acridotheres_tristis,
		425	Acridotheres_cristatellus,
		426	Acridotheres_fuscus,
		427	Sturnus_pagodarum,
		428	Sturnus_malabaricus,
		429	Leucopsar_rothschildi,
		430	Sturnus_philippensis,
		431	Sturnus_sturninus,
		432	Sturnus_contra,
		433	Sturnus_roseus,
		434	Sturnus_unicolor,
		435	Sturnus_vulgaris,
		436	Onychognathus_nabouroup,
		437	Onychognathus_morio,
		438	Onychognathus_walleri,
		439	Onychognathus_albirostris,
		440	Onychognathus_tristramii,
		441	Onychognathus_salvadorii,
		442	Onychognathus_tenuirostris,
		443	Saroglossa_spiloptera,
		444	Speculipastor_bicolor,
		445	Lamprotornis_purpureiceps,
		446	Lamprotornis_corruscus,
		447	Lamprotornis_australis,
		448	Cosmopsarus_unicolor,
		449	Lamprotornis_mevesii,
		450	Lamprotornis_caudatus,
		451	Lamprotornis_purpuroptera,
		452	Lamprotornis_chalybaeus,
		453	Lamprotornis_nitens,
		454	Cosmopsarus_regius,
		455	Lamprotornis_splendidus,
		456	Lamprotornis_superbus,
		457	Lamprotornis_pulcher,
		458	Spreo_fischeri,
		459	Spreo_bicolor,
		460	Cinnyricinclus_leucogaster,
		461	Mino_anais,
		462	Gracula_religiosa,
		463	Aplonis_opaca,
		464	Aplonis_dichroa,
		465	Scissirostrum_dubium,
		466	Buphagus_erythrorhynchus,
		467	Buphagus_africanus,
		468	Cinclus_schulzi,
		469	Cinclus_mexicanus,
		470	Cinclus_pallasii,
		471	Cinclus_cinclus,
		472	Sialia_mexicana,
		473	Sialia_currucoides,
		474	Sialia_sialis,
		475	Myadestes_palmeri,
		476	Hylocichla_mustelina,
		477	Catharus_minimus,
		478	Catharus_fuscescens,
		479	Catharus_guttatus,
		480	Catharus_ustulatus,
		481	Zoothera_naevia,
		482	Turdus_philomelos,
		483	Turdus_merula,
		484	Turdus_iliacus,
		485	Turdus_helleri,
		486	Turdus_torquatus,
		487	Turdus_pilaris,
		488	Turdus_cardis,
		489	Turdus_migratorius,
		490	Turdus_grayi,
		491	Turdus_albicollis,
		492	Turdus_viscivorus,
		493	Bradornis_infuscatus,
		494	Bradornis_pallidus,
		495	Bradornis_microrhynchus,
		496	Bradornis_mariquensis,
		497	Melaenornis_pammelaina,
		498	Melaenornis_edolioides,
		499	Namibornis_herero,
		500	Sigelus_silens,
		501	Empidornis_semipartitus,
		502	Myioparus_plumbeus,
		503	Myioparus_griseigularis,
		504	Muscicapa_infuscata,
		505	Muscicapa_adusta,
		506	Muscicapa_cassini,
		507	Muscicapa_striata,
		508	Muscicapa_sethsmithi,
		509	Muscicapa_comitata,
		510	Muscicapa_epulata,
		511	Muscicapa_caerulescens,
		512	Erithacus_rubecula,
		513	Phoenicurus_phoenicurus,
		514	Phoenicurus_ochruros,
		515	Saxicola_rubetra,
		516	Saxicola_torquatus,
		517	Myrmecocichla_aethiops,
		518	Oenanthe_oenanthe,
		519	Ficedula_zanthopygia,
		520	Ficedula_parva,
		521	Ficedula_semitorquata,
		522	Ficedula_hypoleuca,
		523	Ficedula_albicollis,
		524	Luscinia_luscinia,
		525	Luscinia_megarhynchos,
		526	Luscinia_svecica,
		527	Dioptrornis_fischeri,
		528	Promerops_gurneyi,
		529	Promerops_cafer,
		530	Malimbus_coronatus,
		531	Malimbus_racheliae,
		532	Malimbus_scutatus,
		533	Malimbus_ibadanensis,
		534	Malimbus_erythrogaster,
		535	Malimbus_cassini,
		536	Malimbus_nitens,
		537	Malimbus_malimbicus,
		538	Malimbus_rubricollis,
		539	Ploceus_bicolor,
		540	Ploceus_preussi,
		541	Ploceus_xanthopterus,
		542	Ploceus_olivaceiceps,
		543	Ploceus_megarhynchus,
		544	Ploceus_cucullatus,
		545	Ploceus_galbula,
		546	Ploceus_angolensis,
		547	Ploceus_intermedius,
		548	Ploceus_taeniopterus,
		549	Ploceus_melanocephalus,
		550	Ploceus_bertrandi,
		551	Ploceus_luteolus,
		552	Ploceus_velatus,
		553	Ploceus_capensis,
		554	Ploceus_ocularis,
		555	Ploceus_princeps,
		556	Ploceus_baglafecht,
		557	Ploceus_sanctithomae,
		558	Ploceus_melanogaster,
		559	Ploceus_nigricollis,
		560	Ploceus_tricolor,
		561	Ploceus_grandis,
		562	Ploceus_superciliosus,
		563	Ploceus_spekei,
		564	Ploceus_nigerrimus,
		565	Ploceus_alienus,
		566	Ploceus_benghalensis,
		567	Ploceus_heuglini,
		568	Ploceus_xanthops,
		569	Ploceus_vitellinus,
		570	Ploceus_pelzelni,
		571	Ploceus_jacksoni,
		572	Ploceus_philippinus,
		573	Quelea_cardinalis,
		574	Quelea_quelea,
		575	Foudia_flavicans,
		576	Foudia_sechellarum,
		577	Foudia_madagascariensis,
		578	Foudia_eminentissima,
		579	Foudia_rubra,
		580	Euplectes_afer,
		581	Euplectes_aureus,
		582	Euplectes_gierowii,
		583	Euplectes_ardens,
		584	Euplectes_hordeaceus,
		585	Euplectes_orix,
		586	Euplectes_nigroventris,
		587	Euplectes_franciscanus,
		588	Euplectes_capensis,
		589	Euplectes_hartlaubi,
		590	Euplectes_jacksoni,
		591	Euplectes_progne,
		592	Euplectes_albonotatus,
		593	Euplectes_axillaris,
		594	Euplectes_macroura,
		595	Bubalornis_albirostris,
		596	Dinemellia_dinemelli,
		597	Histurgops_ruficaudus,
		598	Anaplectes_rubriceps,
		599	Sporopipes_frontalis,
		600	Sporopipes_squamifrons,
		601	Pseudonigrita_arnaudi,
		602	Plocepasser_mahali,
		603	Plocepasser_donaldsoni,
		604	Philetairus_socius,
		605	Amblyospiza_albifrons,
		606	Poephila_acuticauda,
		607	Taeniopygia_guttata,
		608	Lonchura_striata,
		609	Padda_oryzivora,
		610	Lagonosticta_senegala,
		611	Vidua_paradisaea,
		612	Vidua_macroura,
		613	Vidua_chalybeata,
		614	Petronia_xanthocollis,
		615	Petronia_petronia,
		616	Montifringilla_nivalis,
		617	Passer_rutilans,
		618	Passer_griseus,
		619	Passer_montanus,
		620	Passer_domesticus,
		621	Mycerobas_carnipes,
		622	Coccothraustes_coccothraustes,
		623	Carpodacus_rubicilla,
		624	Carpodacus_roseus,
		625	Carpodacus_puniceus,
		626	Carpodacus_cassinii,
		627	Carpodacus_purpureus,
		628	Carpodacus_synoicus,
		629	Carpodacus_erythrinus,
		630	Carpodacus_mexicanus,
		631	Leucosticte_atrata,
		632	Leucosticte_australis,
		633	Leucosticte_tephrocotis,
		634	Callacanthis_burtoni,
		635	Pyrrhula_pyrrhula,
		636	Pinicola_enucleator,
		637	Bucanetes_githagineus,
		638	Eremopsaltria_mongolicus,
		639	Oreomystis_mana,
		640	Hemignathus_virens,
		641	Hemignathus_munroi,
		642	Pseudonestor_xanthophrys,
		643	Loxops_coccineus,
		644	Himatione_sanguinea,
		645	Vestiaria_coccinea,
		646	Telespiza_cantans,
		647	Telespiza_ultima,
		648	Loxioides_bailleui,
		649	Paroreomyza_montana,
		650	Rhodopechys_obsoletus,
		651	Rhodopechys_sanguineus,
		652	Carduelis_chloris,
		653	Carduelis_spinoides,
		654	Carduelis_hornemanni,
		655	Carduelis_flammea,
		656	Loxia_leucoptera,
		657	Loxia_curvirostra,
		658	Loxia_scotica,
		659	Carduelis_carduelis,
		660	Carduelis_citrinella,
		661	Serinus_mozambicus,
		662	Serinus_atrogularis,
		663	Serinus_citrinipectus,
		664	Serinus_mennelli,
		665	Serinus_scotops,
		666	Serinus_burtoni,
		667	Serinus_leucopterus,
		668	Serinus_albogularis,
		669	Serinus_flaviventris,
		670	Serinus_sulphuratus,
		671	Serinus_gularis,
		672	Serinus_syriacus,
		673	Serinus_striolatus,
		674	Serinus_tristriatus,
		675	Serinus_nigriceps,
		676	Serinus_totta,
		677	Serinus_canicollis,
		678	Serinus_flavivertex,
		679	Serinus_alario,
		680	Serinus_pusillus,
		681	Serinus_canaria,
		682	Serinus_serinus,
		683	Carduelis_flavirostris,
		684	Carduelis_cannabina,
		685	Carduelis_pinus,
		686	Carduelis_spinus,
		687	Carduelis_psaltria,
		688	Carduelis_lawrencei,
		689	Carduelis_tristis,
		690	Fringilla_coelebs,
		691	Fringilla_teydea,
		692	Fringilla_montifringilla,
		693	Calcarius_mccownii,
		694	Calcarius_lapponicus,
		695	Calcarius_pictus,
		696	Calcarius_ornatus,
		697	Plectrophenax_nivalis,
		698	Emberiza_schoeniclus,
		699	Emberiza_elegans,
		700	Melophus_lathami,
		701	Miliaria_calandra,
		702	Emberiza_cirlus,
		703	Emberiza_citrinella,
		704	Emberiza_hortulana,
		705	Emberiza_cioides,
		706	Emberiza_cia,
		707	Emberiza_cabanisi,
		708	Emberiza_flaviventris,
		709	Emberiza_capensis,
		710	Emberiza_impetuani,
		711	Emberiza_striolata,
		712	Emberiza_tahapisi,
		713	Amphispiza_bilineata,
		714	Aimophila_quinquestriata,
		715	Spizella_atrogularis,
		716	Spizella_pallida,
		717	Spizella_passerina,
		718	Spizella_breweri,
		719	Spizella_pusilla,
		720	Ammodramus_bairdii,
		721	Ammodramus_henslowii,
		722	Melospiza_lincolnii,
		723	Melospiza_georgiana,
		724	Melospiza_melodia,
		725	Passerculus_sandwichensis,
		726	Ammodramus_leconteii,
		727	Ammodramus_maritimus,
		728	Ammodramus_caudacutus,
		729	Amphispiza_belli,
		730	Pooecetes_gramineus,
		731	Pipilo_fuscus,
		732	Pipilo_aberti,
		733	Pipilo_chlorurus,
		734	Pipilo_erythrophthalmus,
		735	Pipilo_maculatus,
		736	Pezopetes_capitalis,
		737	Passerella_iliaca,
		738	Spizella_arborea,
		739	Junco_phaeonotus,
		740	Junco_hyemalis,
		741	Zonotrichia_querula,
		742	Zonotrichia_albicollis,
		743	Zonotrichia_atricapilla,
		744	Zonotrichia_leucophrys,
		745	Zonotrichia_capensis,
		746	Aimophila_aestivalis,
		747	Aimophila_botterii,
		748	Aimophila_mystacalis,
		749	Aimophila_humeralis,
		750	Aimophila_carpalis,
		751	Arremonops_rufivirgatus,
		752	Ammodramus_savannarum,
		753	Chondestes_grammacus,
		754	Calamospiza_melanocorys,
		755	Cacicus_solitarius,
		756	Cacicus_cela,
		757	Cacicus_uropygialis,
		758	Clypicterus_oseryi,
		759	Cacicus_haemorrhous,
		760	Cacicus_chrysopterus,
		761	Psarocolius_angustifrons,
		762	Psarocolius_atrovirens,
		763	Psarocolius_wagleri,
		764	Psarocolius_viridis,
		765	Psarocolius_bifasciatus,
		766	Psarocolius_guatimozinus,
		767	Nesopsar_nigerrimus,
		768	Dives_dives,
		769	Agelasticus_thilius,
		770	Chrysomus_icterocephalus,
		771	Agelaioides_badius,
		772	Amblyramphus_holosericeus,
		773	Curaeus_curaeus,
		774	Agelaius_phoeniceus,
		775	Agelaius_tricolor,
		776	Agelaius_assimilis,
		777	Agelaius_xanthomus,
		778	Agelaius_humeralis,
		779	Molothrus_aeneus,
		780	Molothrus_ater,
		781	Molothrus_rufoaxillaris,
		782	Euphagus_carolinus,
		783	Euphagus_cyanocephalus,
		784	Quiscalus_lugubris,
		785	Quiscalus_major,
		786	Quiscalus_mexicanus,
		787	Quiscalus_quiscula,
		788	Icterus_gularis,
		789	Icterus_pustulatus,
		790	Icterus_bullockii,
		791	Icterus_galbula,
		792	Sturnella_magna,
		793	Sturnella_defilippii,
		794	Sturnella_neglecta,
		795	Sturnella_superciliaris,
		796	Sturnella_loyca,
		797	Sturnella_bellicosa,
		798	Dolichonyx_oryzivorus,
		799	Xanthocephalus_xanthocephalus,
		800	Seiurus_aurocapilla,
		801	Oporornis_formosus,
		802	Oporornis_tolmiei,
		803	Oporornis_philadelphia,
		804	Geothlypis_trichas,
		805	Seiurus_noveboracensis,
		806	Seiurus_motacilla,
		807	Mniotilta_varia,
		808	Vermivora_peregrina,
		809	Vermivora_ruficapilla,
		810	Vermivora_pinus,
		811	Vermivora_chrysoptera,
		812	Limnothlypis_swainsonii,
		813	Protonotaria_citrea,
		814	Wilsonia_citrina,
		815	Dendroica_magnolia,
		816	Parula_americana,
		817	Dendroica_tigrina,
		818	Dendroica_fusca,
		819	Dendroica_striata,
		820	Dendroica_castanea,
		821	Dendroica_pensylvanica,
		822	Dendroica_petechia,
		823	Dendroica_cerulea,
		824	Setophaga_ruticilla,
		825	Dendroica_adelaidae,
		826	Dendroica_nigrescens,
		827	Dendroica_townsendi,
		828	Dendroica_virens,
		829	Dendroica_discolor,
		830	Dendroica_palmarum,
		831	Dendroica_dominica,
		832	Dendroica_coronata,
		833	Dendroica_caerulescens,
		834	Wilsonia_canadensis,
		835	Wilsonia_pusilla,
		836	Myioborus_pictus,
		837	Icteria_virens,
		838	Piranga_olivacea,
		839	Piranga_ludoviciana,
		840	Piranga_rubra,
		841	Cardinalis_cardinalis,
		842	Spiza_americana,
		843	Passerina_cyanea,
		844	Passerina_leclancherii,
		845	Passerina_ciris,
		846	Passerina_versicolor,
		847	Passerina_caerulea,
		848	Passerina_amoena,
		849	Pheucticus_melanocephalus,
		850	Pheucticus_ludovicianus,
		851	Volatinia_jacarina,
		852	Ramphocelus_costaricensis,
		853	Sporophila_minuta,
		854	Geospiza_scandens,
		855	Geospiza_fuliginosa,
		856	Geospiza_difficilis,
		857	Geospiza_magnirostris,
		858	Geospiza_conirostris,
		859	Geospiza_fortis,
		860	Tiaris_olivaceus,
		861	Thraupis_episcopus,
		862	Nesospiza_acunhae,
		863	Motacilla_citreola,
		864	Motacilla_flava,
		865	Motacilla_alba,
		866	Motacilla_madaraspatensis,
		867	Motacilla_cinerea,
		868	Motacilla_aguimp,
		869	Motacilla_grandis,
		870	Motacilla_capensis,
		871	Motacilla_clara,
		872	Dendronanthus_indicus,
		873	Tmetothylacus_tenellus,
		874	Macronyx_sharpei,
		875	Macronyx_fuellebornii,
		876	Macronyx_capensis,
		877	Macronyx_croceus,
		878	Macronyx_aurantiigula,
		879	Macronyx_ameliae,
		880	Anthus_vaalensis,
		881	Anthus_crenatus,
		882	Anthus_lutescens,
		883	Anthus_chloris,
		884	Anthus_pratensis,
		885	Anthus_petrosus,
		886	Anthus_spinoletta,
		887	Anthus_melindae,
		888	Anthus_lineiventris,
		889	Anthus_trivialis,
		890	Anthus_novaeseelandiae,
		891	Anthus_campestris,
		892	Anthus_similis,
		893	Anthus_hoeschi,
		894	Anthus_leucophrys,
		895	Prunella_modularis,
		896	Prunella_collaris,
		897	Nectarinia_coccinigaster,
		898	Nectarinia_osea,
		899	Nectarinia_dussumieri
	;
	TREE * UNTITLED = [&R] ((((((((1:1.505028303,2:1.505028303):6.208496825,((((3:5.548610339,(4:1.915484315,5:1.915484315):3.633126023):1.079926817,(6:3.249905242,7:3.249905242):3.378631914):0.2485133746,8:6.87705053):0.0006153188103,9:6.877665848):0.8358592789):5.67671128,10:13.39023641):1.230940104,(11:10.6229923,(12:0.9002512751,13:0.9002512751):9.722741027):3.99818421):2.834940517,14:17.45611703…
END;
