# Supplementary material for: Polygyny is linked to accelerated birdsong evolution but not to larger song repertoires
Source: Nat Commun. 2019 Feb 21;10:884. doi: 10.1038/s41467-019-08621-3 (PMC6385279; doi:10.1038/s41467-019-08621-3)
Supplement: Supplementary file 9 — Supplementary Software 1 [file 41467_2019_8621_MOESM9_ESM.zip › Final Revision Code/MacOnly BayesTraits Code/RunMe_MacOnly.R]

########
#Coded by Kate T. Snyder
#Last Modified 11-28-2018
#Built using RStudio Version 1.0.136
#R Version 3.3.1
#
#ape_4.1  phytools_0.5-38   maps_3.1.0  btw_V1.0
#BayesTraitsV2 
########
########

#Must set .BayesTraitsPath to location of program BayesTraitsV2, which must be located in your wroking directory. E.g.:
#.BayesTraitsPath <- "~/Documents/VANDERBILT/CreanzaLab/BayesTraits/AlexBayesTraits/BayesTraitsV2"

#Run Me
#Revision edition
#BayesTraits
#Macs Only


#GeneTree
#Perform and plot BayesTraits on GeneTree
source("Supplement2_genetreebtwcycle.R")
  #Sources: "Supplement2_btwfunction_GeneTree.R"
    #source(file = "Supplement_subsetbirddata_newtree.R")
    #source(file = "Supplement2_BayesPlotsGeneTree.R") #contains plotBTjacks and transitionplots
MateParams <- c("Polygyny")
SongParams <- c("Syllsong")
cyclematesongsGene(jackknife = FALSE, csvsout = TRUE, nsim = 4)
#Returns one csv file & one plot per Mate/Song combination


#MultiPhy
#need to be in folder with "sampleMatezillaHack#.nex" # = 10-29
#cyclematesongs will create .csv file outputs from BayesTraits
#plotBTmultiphy will plot from these .csv files
source("Supplement2_btwfunction_newtree.R") #contains btwfunction and cyclematesongs
MateParams = c("Polygyny")
SongParams = c("Syllsong")
cyclematesongs(jackknife = FALSE, csvsout = TRUE, plotbt = FALSE,nsim = 2, treevec = 10:11)

source("Supplement2_BayesPlotsmultiphyAveraged.R")
pdf(file = "ALLBayesplotsMultiphyAveraged.pdf",height = 16, width = 12)
par(mfrow=c(nrow=6,ncol =4))
par(mar=c(2,1,3,2))
plotBTmultiphy(matelist = MateParams, songlist = SongParams, nsims = 2)  #plots to file "ALLBayesplotsMultiphyAveraged.pdf"
dev.off()
