# Supplementary material for: Polygyny is linked to accelerated birdsong evolution but not to larger song repertoires
Source: Nat Commun. 2019 Feb 21;10:884. doi: 10.1038/s41467-019-08621-3 (PMC6385279; doi:10.1038/s41467-019-08621-3)
Supplement: Supplementary file 9 — Supplementary Software 1 [file 41467_2019_8621_MOESM9_ESM.zip › Final Revision Code/MacOnly BayesTraits Code/samplematezillaHack85.nex]

#NEXUS
[R-package APE, Thu Jan 11 18:46:58 2018]
BEGIN TAXA;
	DIMENSIONS NTAX = 899;
	TAXLABELS
		Oxyruncus_cristatus
		Sayornis_nigricans
		Sayornis_phoebe
		Contopus_sordidulus
		Empidonax_virescens
		Empidonax_minimus
		Empidonax_traillii
		Empidonax_alnorum
		Empidonax_flaviventris
		Empidonax_difficilis
		Pyrocephalus_rubinus
		Tyrannus_tyrannus
		Myiarchus_cinerascens
		Myiarchus_crinitus
		Elaenia_chiriquensis
		Gymnopithys_leucaspis
		Cercomacra_tyrannina
		Conopophaga_lineata
		Xenops_minutus
		Leptasthenura_striolata
		Leptasthenura_yanacensis
		Synallaxis_zimmeri
		Synallaxis_erythrothorax
		Synallaxis_brachyura
		Pseudoseisura_lophotes
		Pseudoseisura_cristata
		Cranioleuca_erythrops
		Phacellodomus_striaticollis
		Phacellodomus_maculipectus
		Furnarius_rufus
		Cinclodes_comechingonus
		Cinclodes_albidiventris
		Cinclodes_albiventris
		Cinclodes_antarcticus
		Cinclodes_fuscus
		Automolus_rubiginosus
		Automolus_ochrolaemus
		Thripadectes_rufobrunneus
		Sclerurus_guatemalensis
		Sclerurus_caudacutus
		Ailuroedus_melanotis
		Ailuroedus_crassirostris
		Ptilonorhynchus_violaceus
		Chlamydera_guttata
		Chlamydera_maculata
		Chlamydera_lauterbachi
		Chlamydera_cerviniventris
		Chlamydera_nuchalis
		Scenopoeetes_dentirostris
		Prionodura_newtoniana
		Malurus_pulcherrimus
		Malurus_cyanocephalus
		Malurus_melanocephalus
		Malurus_leucopterus
		Malurus_coronatus
		Malurus_cyaneus
		Malurus_splendens
		Malurus_lamberti
		Malurus_amabilis
		Malurus_alboscapulatus
		Malurus_elegans
		Pardalotus_punctatus
		Pardalotus_striatus
		Pardalotus_quadragintus
		Manorina_melanocephala
		Sericornis_frontalis
		Pycnoptilus_floccosus
		Acanthornis_magna
		Gerygone_igata
		Pomatostomus_temporalis
		Orthonyx_spaldingii
		Notiomystis_cincta
		Vireo_philadelphicus
		Vireo_flavoviridis
		Vireo_olivaceus
		Vireo_altiloquus
		Vireo_huttoni
		Vireo_vicinior
		Vireo_solitarius
		Vireo_flavifrons
		Vireo_griseus
		Vireo_atricapilla
		Vireo_bellii
		Cyclarhis_gujanensis
		Lanius_collaris
		Lanius_senator
		Lanius_minor
		Lanius_tigrinus
		Lanius_vittatus
		Lanius_collurio
		Lanius_bucephalus
		Lanius_gubernator
		Lanius_schach
		Lanius_nubicus
		Lanius_dorsalis
		Lanius_excubitor
		Lanius_sphenocercus
		Lanius_ludovicianus
		Lanius_somalicus
		Calocitta_formosa
		Aphelocoma_ultramarina
		Aphelocoma_californica
		Aphelocoma_insularis
		Aphelocoma_coerulescens
		Cyanocitta_cristata
		Pica_pica
		Pica_nuttalli
		Pica_hudsonia
		Corvus_monedula
		Corvus_brachyrhynchos
		Corvus_corone
		Corvus_rhipidurus
		Perisoreus_infaustus
		Perisoreus_canadensis
		Pyrrhocorax_graculus
		Manucodia_keraudrenii
		Manucodia_chalybatus
		Parotia_wahnesi
		Parotia_carolae
		Pteridophora_alberti
		Paradisaea_minor
		Cicinnurus_magnificus
		Epimachus_meyeri
		Epimachus_fastuosus
		Epimachus_albertisi
		Ptiloris_magnificus
		Lophorina_superba
		Terpsiphone_bedfordi
		Terpsiphone_atrochalybeia
		Terpsiphone_paradisi
		Terpsiphone_rufiventer
		Terpsiphone_viridis
		Terpsiphone_rufocinerea
		Terpsiphone_corvina
		Hypothymis_azurea
		Trochocercus_cyanomelas
		Trochocercus_nitens
		Chasiempis_sandwichensis
		Arses_telescophthalmus
		Grallina_cyanoleuca
		Rhipidura_leucophrys
		Dicrurus_ludwigii
		Dicrurus_adsimilis
		Dicrurus_forficatus
		Pachycephala_pectoralis
		Malaconotus_blanchoti
		Tchagra_minutus
		Dryoscopus_cubla
		Laniarius_erythrogaster
		Platysteira_castanea
		Platysteira_chalybea
		Platysteira_concreta
		Platysteira_cyanea
		Platysteira_peltata
		Batis_occulta
		Tephrodornis_pondicerianus
		Prionops_retzii
		Calicalicus_madagascariensis
		Tylas_eduardi
		Euryceros_prevostii
		Vanga_curvirostris
		Gymnorhina_tibicen
		Coracina_azurea
		Lalage_tricolor
		Campephaga_quiscalina
		Campephaga_phoenicea
		Coracina_cinerea
		Mohoua_albicilla
		Mohoua_ochrocephala
		Mohoua_novaeseelandiae
		Psophodes_olivaceus
		Chaetops_frenatus
		Chaetops_aurantius
		Melanodryas_cucullata
		Eopsaltria_australis
		Drymodes_brunneopygia
		Petroica_macrocephala
		Petroica_australis
		Petroica_goodenovii
		Culicicapa_ceylonensis
		Elminia_albicauda
		Elminia_albiventris
		Elminia_albonotata
		Elminia_nigromitrata
		Stenostira_scita
		Cephalopyrus_flammiceps
		Anthoscopus_minutus
		Anthoscopus_caroli
		Remiz_pendulinus
		Auriparus_flaviceps
		Pseudopodoces_humilis
		Parus_cyanus
		Parus_caeruleus
		Parus_cinerascens
		Parus_niger
		Parus_albiventris
		Parus_major
		Parus_palustris
		Parus_ater
		Parus_rufonuchalis
		Parus_lugubris
		Parus_leucomelas
		Parus_atricapillus
		Parus_hudsonicus
		Parus_cinctus
		Parus_rufescens
		Parus_carolinensis
		Parus_sclateri
		Parus_montanus
		Parus_cristatus
		Baeolophus_wollweberi
		Baeolophus_inornatus
		Baeolophus_bicolor
		Baeolophus_atricristatus
		Hypergerus_atriceps
		Cisticola_tinniens
		Cisticola_cinereolus
		Cisticola_juncidis
		Cisticola_ayresii
		Cisticola_brunnescens
		Cisticola_anonymus
		Cisticola_robustus
		Cisticola_exilis
		Apalis_thoracica
		Camaroptera_superciliaris
		Camaroptera_brachyura
		Eremomela_icteropygialis
		Prinia_gracilis
		Zosterops_lateralis
		Yuhina_brunneiceps
		Turdoides_squamiceps
		Turdoides_altirostris
		Garrulax_morrisonianus
		Sylvia_communis
		Sylvia_sarda
		Sylvia_deserticola
		Sylvia_undata
		Sylvia_conspicillata
		Sylvia_melanothorax
		Sylvia_rueppelli
		Sylvia_melanocephala
		Sylvia_mystacea
		Sylvia_cantillans
		Sylvia_boehmi
		Sylvia_subcaerulea
		Sylvia_curruca
		Sylvia_buryi
		Sylvia_leucomelaena
		Sylvia_hortensis
		Sylvia_nisoria
		Sylvia_nana
		Sylvia_atricapilla
		Sylvia_borin
		Paradoxornis_webbianus
		Chamaea_fasciata
		Scotocerca_inquieta
		Hyliota_australis
		Hyliota_violacea
		Hyliota_flavigaster
		Hippolais_polyglotta
		Hippolais_icterina
		Chloropeta_natalensis
		Acrocephalus_schoenobaenus
		Acrocephalus_melanopogon
		Acrocephalus_paludicola
		Acrocephalus_bistrigiceps
		Acrocephalus_dumetorum
		Acrocephalus_orinus
		Acrocephalus_baeticatus
		Acrocephalus_scirpaceus
		Acrocephalus_aequinoctialis
		Acrocephalus_familiaris
		Acrocephalus_stentoreus
		Acrocephalus_arundinaceus
		Acrocephalus_sechellensis
		Acrocephalus_luscinius
		Cincloramphus_cruralis
		Bradypterus_sylvaticus
		Bradypterus_graueri
		Bradypterus_baboecala
		Bradypterus_cinnamomeus
		Bradypterus_lopezi
		Bradypterus_barratti
		Locustella_naevia
		Locustella_luscinioides
		Locustella_fluviatilis
		Acrocephalus_palustris
		Andropadus_importunus
		Bleda_syndactylus
		Bleda_notatus
		Chlorocichla_flaviventris
		Andropadus_nigriceps
		Andropadus_milanjensis
		Phyllastrephus_debilis
		Phyllastrephus_icterinus
		Phyllastrephus_fischeri
		Phyllastrephus_cabanisi
		Phyllastrephus_terrestris
		Phyllastrephus_flavostriatus
		Andropadus_gracilis
		Criniger_calurus
		Pycnonotus_sinensis
		Pycnonotus_capensis
		Pycnonotus_nigricans
		Pycnonotus_barbatus
		Pycnonotus_xanthopygos
		Hypsipetes_olivaceus
		Ixos_amaurotis
		Alophoixus_finschii
		Pholidornis_rushiae
		Phylloscopus_humei
		Phylloscopus_fuscatus
		Phylloscopus_collybita
		Phylloscopus_sindianus
		Phylloscopus_trochilus
		Phylloscopus_sibilatrix
		Phylloscopus_bonelli
		Phylloscopus_nitidus
		Phylloscopus_ruficapilla
		Phylloscopus_umbrovirens
		Cettia_cetti
		Cettia_fortipes
		Psaltriparus_minimus
		Tachycineta_bicolor
		Tachycineta_thalassina
		Tachycineta_albilinea
		Riparia_riparia
		Progne_subis
		Delichon_urbicum
		Hirundo_semirufa
		Hirundo_ariel
		Petrochelidon_pyrrhonota
		Petrochelidon_fulva
		Hirundo_rustica
		Bradypterus_victorini
		Sphenoeacus_afer
		Melocichla_mentalis
		Sylvietta_denti
		Sylvietta_whytii
		Sylvietta_brachyura
		Sylvietta_virens
		Sylvietta_rufescens
		Nicator_gularis
		Nicator_chloris
		Panurus_biarmicus
		Mirafra_gilletti
		Mirafra_hova
		Mirafra_africana
		Mirafra_africanoides
		Mirafra_poecilosterna
		Mirafra_hypermetra
		Mirafra_sabota
		Eremophila_alpestris
		Calandrella_cinerea
		Calandrella_somalica
		Lullula_arborea
		Alauda_arvensis
		Alauda_razae
		Galerida_theklae
		Galerida_modesta
		Galerida_cristata
		Galerida_magnirostris
		Eremalauda_starki
		Spizocorys_fringillaris
		Spizocorys_conirostris
		Heteromirafra_ruddi
		Melanocorypha_calandra
		Certhilauda_chuana
		Certhilauda_erythrochlamys
		Certhilauda_subcoronata
		Certhilauda_barlowi
		Certhilauda_burra
		Ammomanes_deserti
		Certhilauda_albescens
		Eremopterix_australis
		Eremopterix_leucopareia
		Eremopterix_nigriceps
		Eremopterix_leucotis
		Eremopterix_verticalis
		Regulus_regulus
		Regulus_ignicapilla
		Phainopepla_nitens
		Bombycilla_cedrorum
		Bombycilla_garrulus
		Certhia_brachydactyla
		Certhia_familiaris
		Polioptila_dumicola
		Catherpes_mexicanus
		Salpinctes_obsoletus
		Troglodytes_troglodytes
		Troglodytes_aedon
		Troglodytes_cobbi
		Cistothorus_palustris
		Cistothorus_meridae
		Cistothorus_platensis
		Thryothorus_felix
		Thryothorus_leucotis
		Thryothorus_sinaloa
		Thryothorus_rufalbus
		Thryomanes_bewickii
		Thryothorus_ludovicianus
		Campylorhynchus_griseus
		Campylorhynchus_brunneicapillus
		Campylorhynchus_nuchalis
		Sitta_europaea
		Sitta_carolinensis
		Scissirostrum_dubium
		Aplonis_opaca
		Aplonis_dichroa
		Gracula_religiosa
		Mino_anais
		Onychognathus_nabouroup
		Onychognathus_morio
		Onychognathus_salvadorii
		Onychognathus_tristramii
		Onychognathus_albirostris
		Onychognathus_walleri
		Onychognathus_tenuirostris
		Saroglossa_spiloptera
		Speculipastor_bicolor
		Lamprotornis_purpureiceps
		Lamprotornis_corruscus
		Lamprotornis_australis
		Lamprotornis_mevesii
		Cosmopsarus_unicolor
		Lamprotornis_purpuroptera
		Lamprotornis_caudatus
		Cosmopsarus_regius
		Lamprotornis_splendidus
		Spreo_bicolor
		Spreo_fischeri
		Lamprotornis_pulcher
		Lamprotornis_superbus
		Lamprotornis_nitens
		Lamprotornis_chalybaeus
		Creatophora_cinerea
		Sturnus_roseus
		Leucopsar_rothschildi
		Sturnus_pagodarum
		Sturnus_malabaricus
		Acridotheres_cristatellus
		Acridotheres_fuscus
		Acridotheres_ginginianus
		Acridotheres_tristis
		Sturnus_philippensis
		Sturnus_sturninus
		Sturnus_contra
		Sturnus_unicolor
		Sturnus_vulgaris
		Cinnyricinclus_leucogaster
		Mimus_gundlachii
		Mimus_parvulus
		Mimus_polyglottos
		Mimus_gilvus
		Mimus_longicaudatus
		Mimus_patagonicus
		Mimus_thenca
		Oreoscoptes_montanus
		Toxostoma_bendirei
		Toxostoma_crissale
		Toxostoma_lecontei
		Toxostoma_curvirostre
		Toxostoma_rufum
		Toxostoma_longirostre
		Dumetella_carolinensis
		Buphagus_africanus
		Buphagus_erythrorhynchus
		Cinclus_schulzi
		Cinclus_cinclus
		Cinclus_pallasii
		Cinclus_mexicanus
		Turdus_viscivorus
		Turdus_helleri
		Turdus_iliacus
		Turdus_cardis
		Turdus_pilaris
		Turdus_torquatus
		Turdus_migratorius
		Turdus_albicollis
		Turdus_grayi
		Turdus_merula
		Turdus_philomelos
		Zoothera_naevia
		Catharus_ustulatus
		Catharus_fuscescens
		Catharus_minimus
		Catharus_guttatus
		Hylocichla_mustelina
		Sialia_sialis
		Sialia_currucoides
		Sialia_mexicana
		Myadestes_palmeri
		Namibornis_herero
		Empidornis_semipartitus
		Sigelus_silens
		Melaenornis_pammelaina
		Melaenornis_edolioides
		Myioparus_plumbeus
		Myioparus_griseigularis
		Bradornis_infuscatus
		Bradornis_pallidus
		Bradornis_microrhynchus
		Bradornis_mariquensis
		Muscicapa_infuscata
		Muscicapa_epulata
		Muscicapa_striata
		Muscicapa_cassini
		Muscicapa_adusta
		Muscicapa_sethsmithi
		Muscicapa_comitata
		Muscicapa_caerulescens
		Ficedula_semitorquata
		Ficedula_hypoleuca
		Ficedula_albicollis
		Ficedula_parva
		Ficedula_zanthopygia
		Phoenicurus_phoenicurus
		Phoenicurus_ochruros
		Saxicola_rubetra
		Saxicola_torquatus
		Myrmecocichla_aethiops
		Oenanthe_oenanthe
		Luscinia_luscinia
		Luscinia_megarhynchos
		Luscinia_svecica
		Erithacus_rubecula
		Dioptrornis_fischeri
		Promerops_cafer
		Promerops_gurneyi
		Nectarinia_coccinigaster
		Nectarinia_dussumieri
		Nectarinia_osea
		Petronia_petronia
		Petronia_xanthocollis
		Montifringilla_nivalis
		Passer_griseus
		Passer_domesticus
		Passer_montanus
		Passer_rutilans
		Coccothraustes_coccothraustes
		Mycerobas_carnipes
		Carduelis_cannabina
		Carduelis_flavirostris
		Carduelis_tristis
		Carduelis_lawrencei
		Carduelis_psaltria
		Carduelis_pinus
		Carduelis_spinus
		Serinus_scotops
		Serinus_citrinipectus
		Serinus_atrogularis
		Serinus_leucopterus
		Serinus_mozambicus
		Serinus_burtoni
		Serinus_totta
		Serinus_striolatus
		Serinus_flaviventris
		Serinus_sulphuratus
		Serinus_albogularis
		Serinus_gularis
		Serinus_mennelli
		Serinus_alario
		Serinus_canicollis
		Serinus_flavivertex
		Serinus_nigriceps
		Serinus_pusillus
		Serinus_serinus
		Serinus_syriacus
		Serinus_canaria
		Serinus_tristriatus
		Carduelis_carduelis
		Carduelis_citrinella
		Carduelis_hornemanni
		Carduelis_flammea
		Loxia_scotica
		Loxia_curvirostra
		Loxia_leucoptera
		Rhodopechys_obsoletus
		Rhodopechys_sanguineus
		Carduelis_spinoides
		Carduelis_chloris
		Leucosticte_atrata
		Leucosticte_australis
		Leucosticte_tephrocotis
		Carpodacus_purpureus
		Carpodacus_cassinii
		Carpodacus_erythrinus
		Carpodacus_mexicanus
		Carpodacus_synoicus
		Carpodacus_roseus
		Callacanthis_burtoni
		Carpodacus_puniceus
		Carpodacus_rubicilla
		Pyrrhula_pyrrhula
		Pinicola_enucleator
		Bucanetes_githagineus
		Eremopsaltria_mongolicus
		Paroreomyza_montana
		Vestiaria_coccinea
		Himatione_sanguinea
		Pseudonestor_xanthophrys
		Loxops_coccineus
		Hemignathus_munroi
		Hemignathus_virens
		Telespiza_cantans
		Telespiza_ultima
		Loxioides_bailleui
		Oreomystis_mana
		Fringilla_coelebs
		Fringilla_teydea
		Fringilla_montifringilla
		Calcarius_lapponicus
		Calcarius_pictus
		Calcarius_ornatus
		Calcarius_mccownii
		Plectrophenax_nivalis
		Icteria_virens
		Seiurus_aurocapilla
		Vermivora_peregrina
		Vermivora_ruficapilla
		Vermivora_pinus
		Vermivora_chrysoptera
		Seiurus_noveboracensis
		Seiurus_motacilla
		Mniotilta_varia
		Limnothlypis_swainsonii
		Protonotaria_citrea
		Oporornis_formosus
		Oporornis_tolmiei
		Oporornis_philadelphia
		Geothlypis_trichas
		Setophaga_ruticilla
		Dendroica_caerulescens
		Dendroica_discolor
		Dendroica_adelaidae
		Dendroica_nigrescens
		Dendroica_townsendi
		Dendroica_virens
		Dendroica_palmarum
		Dendroica_dominica
		Dendroica_coronata
		Dendroica_fusca
		Dendroica_pensylvanica
		Dendroica_petechia
		Dendroica_striata
		Dendroica_castanea
		Dendroica_tigrina
		Dendroica_cerulea
		Parula_americana
		Dendroica_magnolia
		Wilsonia_citrina
		Wilsonia_canadensis
		Wilsonia_pusilla
		Myioborus_pictus
		Emberiza_schoeniclus
		Emberiza_elegans
		Melophus_lathami
		Miliaria_calandra
		Emberiza_citrinella
		Emberiza_cirlus
		Emberiza_hortulana
		Emberiza_cia
		Emberiza_cioides
		Emberiza_impetuani
		Emberiza_tahapisi
		Emberiza_striolata
		Emberiza_capensis
		Emberiza_cabanisi
		Emberiza_flaviventris
		Aimophila_quinquestriata
		Amphispiza_bilineata
		Spizella_pusilla
		Spizella_breweri
		Spizella_pallida
		Spizella_passerina
		Spizella_atrogularis
		Passerella_iliaca
		Spizella_arborea
		Junco_phaeonotus
		Junco_hyemalis
		Zonotrichia_capensis
		Zonotrichia_leucophrys
		Zonotrichia_atricapilla
		Zonotrichia_querula
		Zonotrichia_albicollis
		Ammodramus_caudacutus
		Ammodramus_maritimus
		Ammodramus_leconteii
		Pooecetes_gramineus
		Passerculus_sandwichensis
		Ammodramus_henslowii
		Ammodramus_bairdii
		Melospiza_georgiana
		Melospiza_lincolnii
		Melospiza_melodia
		Amphispiza_belli
		Pipilo_chlorurus
		Pipilo_maculatus
		Pipilo_erythrophthalmus
		Pezopetes_capitalis
		Pipilo_aberti
		Pipilo_fuscus
		Ammodramus_savannarum
		Arremonops_rufivirgatus
		Aimophila_aestivalis
		Aimophila_botterii
		Aimophila_mystacalis
		Aimophila_humeralis
		Aimophila_carpalis
		Calamospiza_melanocorys
		Chondestes_grammacus
		Cacicus_uropygialis
		Cacicus_cela
		Clypicterus_oseryi
		Cacicus_haemorrhous
		Cacicus_chrysopterus
		Cacicus_solitarius
		Psarocolius_wagleri
		Psarocolius_atrovirens
		Psarocolius_angustifrons
		Psarocolius_bifasciatus
		Psarocolius_guatimozinus
		Psarocolius_viridis
		Icterus_gularis
		Icterus_pustulatus
		Icterus_bullockii
		Icterus_galbula
		Agelaioides_badius
		Chrysomus_icterocephalus
		Agelasticus_thilius
		Curaeus_curaeus
		Amblyramphus_holosericeus
		Nesopsar_nigerrimus
		Dives_dives
		Agelaius_tricolor
		Agelaius_assimilis
		Agelaius_xanthomus
		Agelaius_humeralis
		Agelaius_phoeniceus
		Molothrus_rufoaxillaris
		Molothrus_ater
		Molothrus_aeneus
		Quiscalus_lugubris
		Quiscalus_major
		Quiscalus_mexicanus
		Quiscalus_quiscula
		Euphagus_carolinus
		Euphagus_cyanocephalus
		Sturnella_defilippii
		Sturnella_loyca
		Sturnella_superciliaris
		Sturnella_magna
		Sturnella_neglecta
		Sturnella_bellicosa
		Dolichonyx_oryzivorus
		Xanthocephalus_xanthocephalus
		Pheucticus_ludovicianus
		Pheucticus_melanocephalus
		Passerina_amoena
		Passerina_caerulea
		Passerina_cyanea
		Passerina_ciris
		Passerina_versicolor
		Passerina_leclancherii
		Spiza_americana
		Piranga_olivacea
		Piranga_ludoviciana
		Piranga_rubra
		Cardinalis_cardinalis
		Nesospiza_acunhae
		Tiaris_olivaceus
		Geospiza_magnirostris
		Geospiza_fuliginosa
		Geospiza_scandens
		Geospiza_difficilis
		Geospiza_conirostris
		Geospiza_fortis
		Thraupis_episcopus
		Sporophila_minuta
		Ramphocelus_costaricensis
		Volatinia_jacarina
		Dendronanthus_indicus
		Anthus_lutescens
		Anthus_melindae
		Anthus_trivialis
		Anthus_vaalensis
		Anthus_hoeschi
		Anthus_pratensis
		Anthus_petrosus
		Anthus_spinoletta
		Anthus_leucophrys
		Anthus_crenatus
		Anthus_lineiventris
		Anthus_novaeseelandiae
		Anthus_chloris
		Anthus_similis
		Anthus_campestris
		Macronyx_fuellebornii
		Macronyx_sharpei
		Macronyx_capensis
		Macronyx_croceus
		Macronyx_aurantiigula
		Macronyx_ameliae
		Motacilla_aguimp
		Motacilla_madaraspatensis
		Motacilla_cinerea
		Motacilla_citreola
		Motacilla_flava
		Motacilla_alba
		Motacilla_grandis
		Motacilla_capensis
		Motacilla_clara
		Tmetothylacus_tenellus
		Anaplectes_rubriceps
		Sporopipes_frontalis
		Sporopipes_squamifrons
		Philetairus_socius
		Plocepasser_mahali
		Plocepasser_donaldsoni
		Pseudonigrita_arnaudi
		Bubalornis_albirostris
		Dinemellia_dinemelli
		Histurgops_ruficaudus
		Malimbus_rubricollis
		Malimbus_erythrogaster
		Malimbus_coronatus
		Malimbus_cassini
		Malimbus_nitens
		Malimbus_malimbicus
		Malimbus_scutatus
		Malimbus_ibadanensis
		Malimbus_racheliae
		Ploceus_xanthops
		Ploceus_philippinus
		Ploceus_xanthopterus
		Ploceus_bertrandi
		Ploceus_vitellinus
		Ploceus_pelzelni
		Ploceus_heuglini
		Ploceus_alienus
		Ploceus_jacksoni
		Ploceus_galbula
		Ploceus_nigerrimus
		Ploceus_angolensis
		Ploceus_melanogaster
		Ploceus_cucullatus
		Ploceus_intermedius
		Ploceus_melanocephalus
		Ploceus_taeniopterus
		Ploceus_superciliosus
		Ploceus_olivaceiceps
		Ploceus_preussi
		Ploceus_bicolor
		Ploceus_nigricollis
		Ploceus_spekei
		Ploceus_luteolus
		Ploceus_velatus
		Ploceus_ocularis
		Ploceus_capensis
		Ploceus_megarhynchus
		Ploceus_baglafecht
		Ploceus_benghalensis
		Ploceus_grandis
		Ploceus_princeps
		Ploceus_tricolor
		Ploceus_sanctithomae
		Quelea_cardinalis
		Quelea_quelea
		Foudia_eminentissima
		Foudia_madagascariensis
		Foudia_sechellarum
		Foudia_flavicans
		Foudia_rubra
		Euplectes_afer
		Euplectes_ardens
		Euplectes_hordeaceus
		Euplectes_orix
		Euplectes_nigroventris
		Euplectes_gierowii
		Euplectes_franciscanus
		Euplectes_capensis
		Euplectes_albonotatus
		Euplectes_axillaris
		Euplectes_macroura
		Euplectes_hartlaubi
		Euplectes_jacksoni
		Euplectes_progne
		Euplectes_aureus
		Amblyospiza_albifrons
		Lagonosticta_senegala
		Taeniopygia_guttata
		Poephila_acuticauda
		Lonchura_striata
		Padda_oryzivora
		Vidua_paradisaea
		Vidua_macroura
		Vidua_chalybeata
		Prunella_modularis
		Prunella_collaris
	;
END;
BEGIN TREES;
	TRANSLATE
		1	Oxyruncus_cristatus,
		2	Sayornis_nigricans,
		3	Sayornis_phoebe,
		4	Contopus_sordidulus,
		5	Empidonax_virescens,
		6	Empidonax_minimus,
		7	Empidonax_traillii,
		8	Empidonax_alnorum,
		9	Empidonax_flaviventris,
		10	Empidonax_difficilis,
		11	Pyrocephalus_rubinus,
		12	Tyrannus_tyrannus,
		13	Myiarchus_cinerascens,
		14	Myiarchus_crinitus,
		15	Elaenia_chiriquensis,
		16	Gymnopithys_leucaspis,
		17	Cercomacra_tyrannina,
		18	Conopophaga_lineata,
		19	Xenops_minutus,
		20	Leptasthenura_striolata,
		21	Leptasthenura_yanacensis,
		22	Synallaxis_zimmeri,
		23	Synallaxis_erythrothorax,
		24	Synallaxis_brachyura,
		25	Pseudoseisura_lophotes,
		26	Pseudoseisura_cristata,
		27	Cranioleuca_erythrops,
		28	Phacellodomus_striaticollis,
		29	Phacellodomus_maculipectus,
		30	Furnarius_rufus,
		31	Cinclodes_comechingonus,
		32	Cinclodes_albidiventris,
		33	Cinclodes_albiventris,
		34	Cinclodes_antarcticus,
		35	Cinclodes_fuscus,
		36	Automolus_rubiginosus,
		37	Automolus_ochrolaemus,
		38	Thripadectes_rufobrunneus,
		39	Sclerurus_guatemalensis,
		40	Sclerurus_caudacutus,
		41	Ailuroedus_melanotis,
		42	Ailuroedus_crassirostris,
		43	Ptilonorhynchus_violaceus,
		44	Chlamydera_guttata,
		45	Chlamydera_maculata,
		46	Chlamydera_lauterbachi,
		47	Chlamydera_cerviniventris,
		48	Chlamydera_nuchalis,
		49	Scenopoeetes_dentirostris,
		50	Prionodura_newtoniana,
		51	Malurus_pulcherrimus,
		52	Malurus_cyanocephalus,
		53	Malurus_melanocephalus,
		54	Malurus_leucopterus,
		55	Malurus_coronatus,
		56	Malurus_cyaneus,
		57	Malurus_splendens,
		58	Malurus_lamberti,
		59	Malurus_amabilis,
		60	Malurus_alboscapulatus,
		61	Malurus_elegans,
		62	Pardalotus_punctatus,
		63	Pardalotus_striatus,
		64	Pardalotus_quadragintus,
		65	Manorina_melanocephala,
		66	Sericornis_frontalis,
		67	Pycnoptilus_floccosus,
		68	Acanthornis_magna,
		69	Gerygone_igata,
		70	Pomatostomus_temporalis,
		71	Orthonyx_spaldingii,
		72	Notiomystis_cincta,
		73	Vireo_philadelphicus,
		74	Vireo_flavoviridis,
		75	Vireo_olivaceus,
		76	Vireo_altiloquus,
		77	Vireo_huttoni,
		78	Vireo_vicinior,
		79	Vireo_solitarius,
		80	Vireo_flavifrons,
		81	Vireo_griseus,
		82	Vireo_atricapilla,
		83	Vireo_bellii,
		84	Cyclarhis_gujanensis,
		85	Lanius_collaris,
		86	Lanius_senator,
		87	Lanius_minor,
		88	Lanius_tigrinus,
		89	Lanius_vittatus,
		90	Lanius_collurio,
		91	Lanius_bucephalus,
		92	Lanius_gubernator,
		93	Lanius_schach,
		94	Lanius_nubicus,
		95	Lanius_dorsalis,
		96	Lanius_excubitor,
		97	Lanius_sphenocercus,
		98	Lanius_ludovicianus,
		99	Lanius_somalicus,
		100	Calocitta_formosa,
		101	Aphelocoma_ultramarina,
		102	Aphelocoma_californica,
		103	Aphelocoma_insularis,
		104	Aphelocoma_coerulescens,
		105	Cyanocitta_cristata,
		106	Pica_pica,
		107	Pica_nuttalli,
		108	Pica_hudsonia,
		109	Corvus_monedula,
		110	Corvus_brachyrhynchos,
		111	Corvus_corone,
		112	Corvus_rhipidurus,
		113	Perisoreus_infaustus,
		114	Perisoreus_canadensis,
		115	Pyrrhocorax_graculus,
		116	Manucodia_keraudrenii,
		117	Manucodia_chalybatus,
		118	Parotia_wahnesi,
		119	Parotia_carolae,
		120	Pteridophora_alberti,
		121	Paradisaea_minor,
		122	Cicinnurus_magnificus,
		123	Epimachus_meyeri,
		124	Epimachus_fastuosus,
		125	Epimachus_albertisi,
		126	Ptiloris_magnificus,
		127	Lophorina_superba,
		128	Terpsiphone_bedfordi,
		129	Terpsiphone_atrochalybeia,
		130	Terpsiphone_paradisi,
		131	Terpsiphone_rufiventer,
		132	Terpsiphone_viridis,
		133	Terpsiphone_rufocinerea,
		134	Terpsiphone_corvina,
		135	Hypothymis_azurea,
		136	Trochocercus_cyanomelas,
		137	Trochocercus_nitens,
		138	Chasiempis_sandwichensis,
		139	Arses_telescophthalmus,
		140	Grallina_cyanoleuca,
		141	Rhipidura_leucophrys,
		142	Dicrurus_ludwigii,
		143	Dicrurus_adsimilis,
		144	Dicrurus_forficatus,
		145	Pachycephala_pectoralis,
		146	Malaconotus_blanchoti,
		147	Tchagra_minutus,
		148	Dryoscopus_cubla,
		149	Laniarius_erythrogaster,
		150	Platysteira_castanea,
		151	Platysteira_chalybea,
		152	Platysteira_concreta,
		153	Platysteira_cyanea,
		154	Platysteira_peltata,
		155	Batis_occulta,
		156	Tephrodornis_pondicerianus,
		157	Prionops_retzii,
		158	Calicalicus_madagascariensis,
		159	Tylas_eduardi,
		160	Euryceros_prevostii,
		161	Vanga_curvirostris,
		162	Gymnorhina_tibicen,
		163	Coracina_azurea,
		164	Lalage_tricolor,
		165	Campephaga_quiscalina,
		166	Campephaga_phoenicea,
		167	Coracina_cinerea,
		168	Mohoua_albicilla,
		169	Mohoua_ochrocephala,
		170	Mohoua_novaeseelandiae,
		171	Psophodes_olivaceus,
		172	Chaetops_frenatus,
		173	Chaetops_aurantius,
		174	Melanodryas_cucullata,
		175	Eopsaltria_australis,
		176	Drymodes_brunneopygia,
		177	Petroica_macrocephala,
		178	Petroica_australis,
		179	Petroica_goodenovii,
		180	Culicicapa_ceylonensis,
		181	Elminia_albicauda,
		182	Elminia_albiventris,
		183	Elminia_albonotata,
		184	Elminia_nigromitrata,
		185	Stenostira_scita,
		186	Cephalopyrus_flammiceps,
		187	Anthoscopus_minutus,
		188	Anthoscopus_caroli,
		189	Remiz_pendulinus,
		190	Auriparus_flaviceps,
		191	Pseudopodoces_humilis,
		192	Parus_cyanus,
		193	Parus_caeruleus,
		194	Parus_cinerascens,
		195	Parus_niger,
		196	Parus_albiventris,
		197	Parus_major,
		198	Parus_palustris,
		199	Parus_ater,
		200	Parus_rufonuchalis,
		201	Parus_lugubris,
		202	Parus_leucomelas,
		203	Parus_atricapillus,
		204	Parus_hudsonicus,
		205	Parus_cinctus,
		206	Parus_rufescens,
		207	Parus_carolinensis,
		208	Parus_sclateri,
		209	Parus_montanus,
		210	Parus_cristatus,
		211	Baeolophus_wollweberi,
		212	Baeolophus_inornatus,
		213	Baeolophus_bicolor,
		214	Baeolophus_atricristatus,
		215	Hypergerus_atriceps,
		216	Cisticola_tinniens,
		217	Cisticola_cinereolus,
		218	Cisticola_juncidis,
		219	Cisticola_ayresii,
		220	Cisticola_brunnescens,
		221	Cisticola_anonymus,
		222	Cisticola_robustus,
		223	Cisticola_exilis,
		224	Apalis_thoracica,
		225	Camaroptera_superciliaris,
		226	Camaroptera_brachyura,
		227	Eremomela_icteropygialis,
		228	Prinia_gracilis,
		229	Zosterops_lateralis,
		230	Yuhina_brunneiceps,
		231	Turdoides_squamiceps,
		232	Turdoides_altirostris,
		233	Garrulax_morrisonianus,
		234	Sylvia_communis,
		235	Sylvia_sarda,
		236	Sylvia_deserticola,
		237	Sylvia_undata,
		238	Sylvia_conspicillata,
		239	Sylvia_melanothorax,
		240	Sylvia_rueppelli,
		241	Sylvia_melanocephala,
		242	Sylvia_mystacea,
		243	Sylvia_cantillans,
		244	Sylvia_boehmi,
		245	Sylvia_subcaerulea,
		246	Sylvia_curruca,
		247	Sylvia_buryi,
		248	Sylvia_leucomelaena,
		249	Sylvia_hortensis,
		250	Sylvia_nisoria,
		251	Sylvia_nana,
		252	Sylvia_atricapilla,
		253	Sylvia_borin,
		254	Paradoxornis_webbianus,
		255	Chamaea_fasciata,
		256	Scotocerca_inquieta,
		257	Hyliota_australis,
		258	Hyliota_violacea,
		259	Hyliota_flavigaster,
		260	Hippolais_polyglotta,
		261	Hippolais_icterina,
		262	Chloropeta_natalensis,
		263	Acrocephalus_schoenobaenus,
		264	Acrocephalus_melanopogon,
		265	Acrocephalus_paludicola,
		266	Acrocephalus_bistrigiceps,
		267	Acrocephalus_dumetorum,
		268	Acrocephalus_orinus,
		269	Acrocephalus_baeticatus,
		270	Acrocephalus_scirpaceus,
		271	Acrocephalus_aequinoctialis,
		272	Acrocephalus_familiaris,
		273	Acrocephalus_stentoreus,
		274	Acrocephalus_arundinaceus,
		275	Acrocephalus_sechellensis,
		276	Acrocephalus_luscinius,
		277	Cincloramphus_cruralis,
		278	Bradypterus_sylvaticus,
		279	Bradypterus_graueri,
		280	Bradypterus_baboecala,
		281	Bradypterus_cinnamomeus,
		282	Bradypterus_lopezi,
		283	Bradypterus_barratti,
		284	Locustella_naevia,
		285	Locustella_luscinioides,
		286	Locustella_fluviatilis,
		287	Acrocephalus_palustris,
		288	Andropadus_importunus,
		289	Bleda_syndactylus,
		290	Bleda_notatus,
		291	Chlorocichla_flaviventris,
		292	Andropadus_nigriceps,
		293	Andropadus_milanjensis,
		294	Phyllastrephus_debilis,
		295	Phyllastrephus_icterinus,
		296	Phyllastrephus_fischeri,
		297	Phyllastrephus_cabanisi,
		298	Phyllastrephus_terrestris,
		299	Phyllastrephus_flavostriatus,
		300	Andropadus_gracilis,
		301	Criniger_calurus,
		302	Pycnonotus_sinensis,
		303	Pycnonotus_capensis,
		304	Pycnonotus_nigricans,
		305	Pycnonotus_barbatus,
		306	Pycnonotus_xanthopygos,
		307	Hypsipetes_olivaceus,
		308	Ixos_amaurotis,
		309	Alophoixus_finschii,
		310	Pholidornis_rushiae,
		311	Phylloscopus_humei,
		312	Phylloscopus_fuscatus,
		313	Phylloscopus_collybita,
		314	Phylloscopus_sindianus,
		315	Phylloscopus_trochilus,
		316	Phylloscopus_sibilatrix,
		317	Phylloscopus_bonelli,
		318	Phylloscopus_nitidus,
		319	Phylloscopus_ruficapilla,
		320	Phylloscopus_umbrovirens,
		321	Cettia_cetti,
		322	Cettia_fortipes,
		323	Psaltriparus_minimus,
		324	Tachycineta_bicolor,
		325	Tachycineta_thalassina,
		326	Tachycineta_albilinea,
		327	Riparia_riparia,
		328	Progne_subis,
		329	Delichon_urbicum,
		330	Hirundo_semirufa,
		331	Hirundo_ariel,
		332	Petrochelidon_pyrrhonota,
		333	Petrochelidon_fulva,
		334	Hirundo_rustica,
		335	Bradypterus_victorini,
		336	Sphenoeacus_afer,
		337	Melocichla_mentalis,
		338	Sylvietta_denti,
		339	Sylvietta_whytii,
		340	Sylvietta_brachyura,
		341	Sylvietta_virens,
		342	Sylvietta_rufescens,
		343	Nicator_gularis,
		344	Nicator_chloris,
		345	Panurus_biarmicus,
		346	Mirafra_gilletti,
		347	Mirafra_hova,
		348	Mirafra_africana,
		349	Mirafra_africanoides,
		350	Mirafra_poecilosterna,
		351	Mirafra_hypermetra,
		352	Mirafra_sabota,
		353	Eremophila_alpestris,
		354	Calandrella_cinerea,
		355	Calandrella_somalica,
		356	Lullula_arborea,
		357	Alauda_arvensis,
		358	Alauda_razae,
		359	Galerida_theklae,
		360	Galerida_modesta,
		361	Galerida_cristata,
		362	Galerida_magnirostris,
		363	Eremalauda_starki,
		364	Spizocorys_fringillaris,
		365	Spizocorys_conirostris,
		366	Heteromirafra_ruddi,
		367	Melanocorypha_calandra,
		368	Certhilauda_chuana,
		369	Certhilauda_erythrochlamys,
		370	Certhilauda_subcoronata,
		371	Certhilauda_barlowi,
		372	Certhilauda_burra,
		373	Ammomanes_deserti,
		374	Certhilauda_albescens,
		375	Eremopterix_australis,
		376	Eremopterix_leucopareia,
		377	Eremopterix_nigriceps,
		378	Eremopterix_leucotis,
		379	Eremopterix_verticalis,
		380	Regulus_regulus,
		381	Regulus_ignicapilla,
		382	Phainopepla_nitens,
		383	Bombycilla_cedrorum,
		384	Bombycilla_garrulus,
		385	Certhia_brachydactyla,
		386	Certhia_familiaris,
		387	Polioptila_dumicola,
		388	Catherpes_mexicanus,
		389	Salpinctes_obsoletus,
		390	Troglodytes_troglodytes,
		391	Troglodytes_aedon,
		392	Troglodytes_cobbi,
		393	Cistothorus_palustris,
		394	Cistothorus_meridae,
		395	Cistothorus_platensis,
		396	Thryothorus_felix,
		397	Thryothorus_leucotis,
		398	Thryothorus_sinaloa,
		399	Thryothorus_rufalbus,
		400	Thryomanes_bewickii,
		401	Thryothorus_ludovicianus,
		402	Campylorhynchus_griseus,
		403	Campylorhynchus_brunneicapillus,
		404	Campylorhynchus_nuchalis,
		405	Sitta_europaea,
		406	Sitta_carolinensis,
		407	Scissirostrum_dubium,
		408	Aplonis_opaca,
		409	Aplonis_dichroa,
		410	Gracula_religiosa,
		411	Mino_anais,
		412	Onychognathus_nabouroup,
		413	Onychognathus_morio,
		414	Onychognathus_salvadorii,
		415	Onychognathus_tristramii,
		416	Onychognathus_albirostris,
		417	Onychognathus_walleri,
		418	Onychognathus_tenuirostris,
		419	Saroglossa_spiloptera,
		420	Speculipastor_bicolor,
		421	Lamprotornis_purpureiceps,
		422	Lamprotornis_corruscus,
		423	Lamprotornis_australis,
		424	Lamprotornis_mevesii,
		425	Cosmopsarus_unicolor,
		426	Lamprotornis_purpuroptera,
		427	Lamprotornis_caudatus,
		428	Cosmopsarus_regius,
		429	Lamprotornis_splendidus,
		430	Spreo_bicolor,
		431	Spreo_fischeri,
		432	Lamprotornis_pulcher,
		433	Lamprotornis_superbus,
		434	Lamprotornis_nitens,
		435	Lamprotornis_chalybaeus,
		436	Creatophora_cinerea,
		437	Sturnus_roseus,
		438	Leucopsar_rothschildi,
		439	Sturnus_pagodarum,
		440	Sturnus_malabaricus,
		441	Acridotheres_cristatellus,
		442	Acridotheres_fuscus,
		443	Acridotheres_ginginianus,
		444	Acridotheres_tristis,
		445	Sturnus_philippensis,
		446	Sturnus_sturninus,
		447	Sturnus_contra,
		448	Sturnus_unicolor,
		449	Sturnus_vulgaris,
		450	Cinnyricinclus_leucogaster,
		451	Mimus_gundlachii,
		452	Mimus_parvulus,
		453	Mimus_polyglottos,
		454	Mimus_gilvus,
		455	Mimus_longicaudatus,
		456	Mimus_patagonicus,
		457	Mimus_thenca,
		458	Oreoscoptes_montanus,
		459	Toxostoma_bendirei,
		460	Toxostoma_crissale,
		461	Toxostoma_lecontei,
		462	Toxostoma_curvirostre,
		463	Toxostoma_rufum,
		464	Toxostoma_longirostre,
		465	Dumetella_carolinensis,
		466	Buphagus_africanus,
		467	Buphagus_erythrorhynchus,
		468	Cinclus_schulzi,
		469	Cinclus_cinclus,
		470	Cinclus_pallasii,
		471	Cinclus_mexicanus,
		472	Turdus_viscivorus,
		473	Turdus_helleri,
		474	Turdus_iliacus,
		475	Turdus_cardis,
		476	Turdus_pilaris,
		477	Turdus_torquatus,
		478	Turdus_migratorius,
		479	Turdus_albicollis,
		480	Turdus_grayi,
		481	Turdus_merula,
		482	Turdus_philomelos,
		483	Zoothera_naevia,
		484	Catharus_ustulatus,
		485	Catharus_fuscescens,
		486	Catharus_minimus,
		487	Catharus_guttatus,
		488	Hylocichla_mustelina,
		489	Sialia_sialis,
		490	Sialia_currucoides,
		491	Sialia_mexicana,
		492	Myadestes_palmeri,
		493	Namibornis_herero,
		494	Empidornis_semipartitus,
		495	Sigelus_silens,
		496	Melaenornis_pammelaina,
		497	Melaenornis_edolioides,
		498	Myioparus_plumbeus,
		499	Myioparus_griseigularis,
		500	Bradornis_infuscatus,
		501	Bradornis_pallidus,
		502	Bradornis_microrhynchus,
		503	Bradornis_mariquensis,
		504	Muscicapa_infuscata,
		505	Muscicapa_epulata,
		506	Muscicapa_striata,
		507	Muscicapa_cassini,
		508	Muscicapa_adusta,
		509	Muscicapa_sethsmithi,
		510	Muscicapa_comitata,
		511	Muscicapa_caerulescens,
		512	Ficedula_semitorquata,
		513	Ficedula_hypoleuca,
		514	Ficedula_albicollis,
		515	Ficedula_parva,
		516	Ficedula_zanthopygia,
		517	Phoenicurus_phoenicurus,
		518	Phoenicurus_ochruros,
		519	Saxicola_rubetra,
		520	Saxicola_torquatus,
		521	Myrmecocichla_aethiops,
		522	Oenanthe_oenanthe,
		523	Luscinia_luscinia,
		524	Luscinia_megarhynchos,
		525	Luscinia_svecica,
		526	Erithacus_rubecula,
		527	Dioptrornis_fischeri,
		528	Promerops_cafer,
		529	Promerops_gurneyi,
		530	Nectarinia_coccinigaster,
		531	Nectarinia_dussumieri,
		532	Nectarinia_osea,
		533	Petronia_petronia,
		534	Petronia_xanthocollis,
		535	Montifringilla_nivalis,
		536	Passer_griseus,
		537	Passer_domesticus,
		538	Passer_montanus,
		539	Passer_rutilans,
		540	Coccothraustes_coccothraustes,
		541	Mycerobas_carnipes,
		542	Carduelis_cannabina,
		543	Carduelis_flavirostris,
		544	Carduelis_tristis,
		545	Carduelis_lawrencei,
		546	Carduelis_psaltria,
		547	Carduelis_pinus,
		548	Carduelis_spinus,
		549	Serinus_scotops,
		550	Serinus_citrinipectus,
		551	Serinus_atrogularis,
		552	Serinus_leucopterus,
		553	Serinus_mozambicus,
		554	Serinus_burtoni,
		555	Serinus_totta,
		556	Serinus_striolatus,
		557	Serinus_flaviventris,
		558	Serinus_sulphuratus,
		559	Serinus_albogularis,
		560	Serinus_gularis,
		561	Serinus_mennelli,
		562	Serinus_alario,
		563	Serinus_canicollis,
		564	Serinus_flavivertex,
		565	Serinus_nigriceps,
		566	Serinus_pusillus,
		567	Serinus_serinus,
		568	Serinus_syriacus,
		569	Serinus_canaria,
		570	Serinus_tristriatus,
		571	Carduelis_carduelis,
		572	Carduelis_citrinella,
		573	Carduelis_hornemanni,
		574	Carduelis_flammea,
		575	Loxia_scotica,
		576	Loxia_curvirostra,
		577	Loxia_leucoptera,
		578	Rhodopechys_obsoletus,
		579	Rhodopechys_sanguineus,
		580	Carduelis_spinoides,
		581	Carduelis_chloris,
		582	Leucosticte_atrata,
		583	Leucosticte_australis,
		584	Leucosticte_tephrocotis,
		585	Carpodacus_purpureus,
		586	Carpodacus_cassinii,
		587	Carpodacus_erythrinus,
		588	Carpodacus_mexicanus,
		589	Carpodacus_synoicus,
		590	Carpodacus_roseus,
		591	Callacanthis_burtoni,
		592	Carpodacus_puniceus,
		593	Carpodacus_rubicilla,
		594	Pyrrhula_pyrrhula,
		595	Pinicola_enucleator,
		596	Bucanetes_githagineus,
		597	Eremopsaltria_mongolicus,
		598	Paroreomyza_montana,
		599	Vestiaria_coccinea,
		600	Himatione_sanguinea,
		601	Pseudonestor_xanthophrys,
		602	Loxops_coccineus,
		603	Hemignathus_munroi,
		604	Hemignathus_virens,
		605	Telespiza_cantans,
		606	Telespiza_ultima,
		607	Loxioides_bailleui,
		608	Oreomystis_mana,
		609	Fringilla_coelebs,
		610	Fringilla_teydea,
		611	Fringilla_montifringilla,
		612	Calcarius_lapponicus,
		613	Calcarius_pictus,
		614	Calcarius_ornatus,
		615	Calcarius_mccownii,
		616	Plectrophenax_nivalis,
		617	Icteria_virens,
		618	Seiurus_aurocapilla,
		619	Vermivora_peregrina,
		620	Vermivora_ruficapilla,
		621	Vermivora_pinus,
		622	Vermivora_chrysoptera,
		623	Seiurus_noveboracensis,
		624	Seiurus_motacilla,
		625	Mniotilta_varia,
		626	Limnothlypis_swainsonii,
		627	Protonotaria_citrea,
		628	Oporornis_formosus,
		629	Oporornis_tolmiei,
		630	Oporornis_philadelphia,
		631	Geothlypis_trichas,
		632	Setophaga_ruticilla,
		633	Dendroica_caerulescens,
		634	Dendroica_discolor,
		635	Dendroica_adelaidae,
		636	Dendroica_nigrescens,
		637	Dendroica_townsendi,
		638	Dendroica_virens,
		639	Dendroica_palmarum,
		640	Dendroica_dominica,
		641	Dendroica_coronata,
		642	Dendroica_fusca,
		643	Dendroica_pensylvanica,
		644	Dendroica_petechia,
		645	Dendroica_striata,
		646	Dendroica_castanea,
		647	Dendroica_tigrina,
		648	Dendroica_cerulea,
		649	Parula_americana,
		650	Dendroica_magnolia,
		651	Wilsonia_citrina,
		652	Wilsonia_canadensis,
		653	Wilsonia_pusilla,
		654	Myioborus_pictus,
		655	Emberiza_schoeniclus,
		656	Emberiza_elegans,
		657	Melophus_lathami,
		658	Miliaria_calandra,
		659	Emberiza_citrinella,
		660	Emberiza_cirlus,
		661	Emberiza_hortulana,
		662	Emberiza_cia,
		663	Emberiza_cioides,
		664	Emberiza_impetuani,
		665	Emberiza_tahapisi,
		666	Emberiza_striolata,
		667	Emberiza_capensis,
		668	Emberiza_cabanisi,
		669	Emberiza_flaviventris,
		670	Aimophila_quinquestriata,
		671	Amphispiza_bilineata,
		672	Spizella_pusilla,
		673	Spizella_breweri,
		674	Spizella_pallida,
		675	Spizella_passerina,
		676	Spizella_atrogularis,
		677	Passerella_iliaca,
		678	Spizella_arborea,
		679	Junco_phaeonotus,
		680	Junco_hyemalis,
		681	Zonotrichia_capensis,
		682	Zonotrichia_leucophrys,
		683	Zonotrichia_atricapilla,
		684	Zonotrichia_querula,
		685	Zonotrichia_albicollis,
		686	Ammodramus_caudacutus,
		687	Ammodramus_maritimus,
		688	Ammodramus_leconteii,
		689	Pooecetes_gramineus,
		690	Passerculus_sandwichensis,
		691	Ammodramus_henslowii,
		692	Ammodramus_bairdii,
		693	Melospiza_georgiana,
		694	Melospiza_lincolnii,
		695	Melospiza_melodia,
		696	Amphispiza_belli,
		697	Pipilo_chlorurus,
		698	Pipilo_maculatus,
		699	Pipilo_erythrophthalmus,
		700	Pezopetes_capitalis,
		701	Pipilo_aberti,
		702	Pipilo_fuscus,
		703	Ammodramus_savannarum,
		704	Arremonops_rufivirgatus,
		705	Aimophila_aestivalis,
		706	Aimophila_botterii,
		707	Aimophila_mystacalis,
		708	Aimophila_humeralis,
		709	Aimophila_carpalis,
		710	Calamospiza_melanocorys,
		711	Chondestes_grammacus,
		712	Cacicus_uropygialis,
		713	Cacicus_cela,
		714	Clypicterus_oseryi,
		715	Cacicus_haemorrhous,
		716	Cacicus_chrysopterus,
		717	Cacicus_solitarius,
		718	Psarocolius_wagleri,
		719	Psarocolius_atrovirens,
		720	Psarocolius_angustifrons,
		721	Psarocolius_bifasciatus,
		722	Psarocolius_guatimozinus,
		723	Psarocolius_viridis,
		724	Icterus_gularis,
		725	Icterus_pustulatus,
		726	Icterus_bullockii,
		727	Icterus_galbula,
		728	Agelaioides_badius,
		729	Chrysomus_icterocephalus,
		730	Agelasticus_thilius,
		731	Curaeus_curaeus,
		732	Amblyramphus_holosericeus,
		733	Nesopsar_nigerrimus,
		734	Dives_dives,
		735	Agelaius_tricolor,
		736	Agelaius_assimilis,
		737	Agelaius_xanthomus,
		738	Agelaius_humeralis,
		739	Agelaius_phoeniceus,
		740	Molothrus_rufoaxillaris,
		741	Molothrus_ater,
		742	Molothrus_aeneus,
		743	Quiscalus_lugubris,
		744	Quiscalus_major,
		745	Quiscalus_mexicanus,
		746	Quiscalus_quiscula,
		747	Euphagus_carolinus,
		748	Euphagus_cyanocephalus,
		749	Sturnella_defilippii,
		750	Sturnella_loyca,
		751	Sturnella_superciliaris,
		752	Sturnella_magna,
		753	Sturnella_neglecta,
		754	Sturnella_bellicosa,
		755	Dolichonyx_oryzivorus,
		756	Xanthocephalus_xanthocephalus,
		757	Pheucticus_ludovicianus,
		758	Pheucticus_melanocephalus,
		759	Passerina_amoena,
		760	Passerina_caerulea,
		761	Passerina_cyanea,
		762	Passerina_ciris,
		763	Passerina_versicolor,
		764	Passerina_leclancherii,
		765	Spiza_americana,
		766	Piranga_olivacea,
		767	Piranga_ludoviciana,
		768	Piranga_rubra,
		769	Cardinalis_cardinalis,
		770	Nesospiza_acunhae,
		771	Tiaris_olivaceus,
		772	Geospiza_magnirostris,
		773	Geospiza_fuliginosa,
		774	Geospiza_scandens,
		775	Geospiza_difficilis,
		776	Geospiza_conirostris,
		777	Geospiza_fortis,
		778	Thraupis_episcopus,
		779	Sporophila_minuta,
		780	Ramphocelus_costaricensis,
		781	Volatinia_jacarina,
		782	Dendronanthus_indicus,
		783	Anthus_lutescens,
		784	Anthus_melindae,
		785	Anthus_trivialis,
		786	Anthus_vaalensis,
		787	Anthus_hoeschi,
		788	Anthus_pratensis,
		789	Anthus_petrosus,
		790	Anthus_spinoletta,
		791	Anthus_leucophrys,
		792	Anthus_crenatus,
		793	Anthus_lineiventris,
		794	Anthus_novaeseelandiae,
		795	Anthus_chloris,
		796	Anthus_similis,
		797	Anthus_campestris,
		798	Macronyx_fuellebornii,
		799	Macronyx_sharpei,
		800	Macronyx_capensis,
		801	Macronyx_croceus,
		802	Macronyx_aurantiigula,
		803	Macronyx_ameliae,
		804	Motacilla_aguimp,
		805	Motacilla_madaraspatensis,
		806	Motacilla_cinerea,
		807	Motacilla_citreola,
		808	Motacilla_flava,
		809	Motacilla_alba,
		810	Motacilla_grandis,
		811	Motacilla_capensis,
		812	Motacilla_clara,
		813	Tmetothylacus_tenellus,
		814	Anaplectes_rubriceps,
		815	Sporopipes_frontalis,
		816	Sporopipes_squamifrons,
		817	Philetairus_socius,
		818	Plocepasser_mahali,
		819	Plocepasser_donaldsoni,
		820	Pseudonigrita_arnaudi,
		821	Bubalornis_albirostris,
		822	Dinemellia_dinemelli,
		823	Histurgops_ruficaudus,
		824	Malimbus_rubricollis,
		825	Malimbus_erythrogaster,
		826	Malimbus_coronatus,
		827	Malimbus_cassini,
		828	Malimbus_nitens,
		829	Malimbus_malimbicus,
		830	Malimbus_scutatus,
		831	Malimbus_ibadanensis,
		832	Malimbus_racheliae,
		833	Ploceus_xanthops,
		834	Ploceus_philippinus,
		835	Ploceus_xanthopterus,
		836	Ploceus_bertrandi,
		837	Ploceus_vitellinus,
		838	Ploceus_pelzelni,
		839	Ploceus_heuglini,
		840	Ploceus_alienus,
		841	Ploceus_jacksoni,
		842	Ploceus_galbula,
		843	Ploceus_nigerrimus,
		844	Ploceus_angolensis,
		845	Ploceus_melanogaster,
		846	Ploceus_cucullatus,
		847	Ploceus_intermedius,
		848	Ploceus_melanocephalus,
		849	Ploceus_taeniopterus,
		850	Ploceus_superciliosus,
		851	Ploceus_olivaceiceps,
		852	Ploceus_preussi,
		853	Ploceus_bicolor,
		854	Ploceus_nigricollis,
		855	Ploceus_spekei,
		856	Ploceus_luteolus,
		857	Ploceus_velatus,
		858	Ploceus_ocularis,
		859	Ploceus_capensis,
		860	Ploceus_megarhynchus,
		861	Ploceus_baglafecht,
		862	Ploceus_benghalensis,
		863	Ploceus_grandis,
		864	Ploceus_princeps,
		865	Ploceus_tricolor,
		866	Ploceus_sanctithomae,
		867	Quelea_cardinalis,
		868	Quelea_quelea,
		869	Foudia_eminentissima,
		870	Foudia_madagascariensis,
		871	Foudia_sechellarum,
		872	Foudia_flavicans,
		873	Foudia_rubra,
		874	Euplectes_afer,
		875	Euplectes_ardens,
		876	Euplectes_hordeaceus,
		877	Euplectes_orix,
		878	Euplectes_nigroventris,
		879	Euplectes_gierowii,
		880	Euplectes_franciscanus,
		881	Euplectes_capensis,
		882	Euplectes_albonotatus,
		883	Euplectes_axillaris,
		884	Euplectes_macroura,
		885	Euplectes_hartlaubi,
		886	Euplectes_jacksoni,
		887	Euplectes_progne,
		888	Euplectes_aureus,
		889	Amblyospiza_albifrons,
		890	Lagonosticta_senegala,
		891	Taeniopygia_guttata,
		892	Poephila_acuticauda,
		893	Lonchura_striata,
		894	Padda_oryzivora,
		895	Vidua_paradisaea,
		896	Vidua_macroura,
		897	Vidua_chalybeata,
		898	Prunella_modularis,
		899	Prunella_collaris
	;
	TREE * UNTITLED = [&R] (((1:26.72192813,(((((2:0.7647011367,3:0.7647011367):7.071239373,(4:7.014164161,(5:7.004736303,((6:5.963352951,(7:2.759156113,8:2.759156113):3.204196838):1.037738062,(9:3.21929171,10:3.219291711):3.781799303):0.003645289575):0.009427858005):0.8217763491):6.856965397,11:14.69290591):0.2466550729,(12:11.41003902,(13:1.463313085,14:1.463313085):9.946725939):3.529521955):2.9615…
END;
