# Supplementary material for: Polygyny is linked to accelerated birdsong evolution but not to larger song repertoires
Source: Nat Commun. 2019 Feb 21;10:884. doi: 10.1038/s41467-019-08621-3 (PMC6385279; doi:10.1038/s41467-019-08621-3)
Supplement: Supplementary file 9 — Supplementary Software 1 [file 41467_2019_8621_MOESM9_ESM.zip › Final Revision Code/MacOnly BayesTraits Code/samplematezillaHack9.nex]

#NEXUS
[R-package APE, Thu Jan 11 18:46:41 2018]
BEGIN TAXA;
	DIMENSIONS NTAX = 899;
	TAXLABELS
		Oxyruncus_cristatus
		Myiarchus_crinitus
		Myiarchus_cinerascens
		Tyrannus_tyrannus
		Pyrocephalus_rubinus
		Sayornis_nigricans
		Sayornis_phoebe
		Contopus_sordidulus
		Empidonax_virescens
		Empidonax_difficilis
		Empidonax_flaviventris
		Empidonax_minimus
		Empidonax_traillii
		Empidonax_alnorum
		Elaenia_chiriquensis
		Gymnopithys_leucaspis
		Cercomacra_tyrannina
		Conopophaga_lineata
		Xenops_minutus
		Thripadectes_rufobrunneus
		Automolus_ochrolaemus
		Automolus_rubiginosus
		Cinclodes_albiventris
		Cinclodes_fuscus
		Cinclodes_antarcticus
		Cinclodes_albidiventris
		Cinclodes_comechingonus
		Furnarius_rufus
		Leptasthenura_yanacensis
		Leptasthenura_striolata
		Synallaxis_brachyura
		Synallaxis_erythrothorax
		Synallaxis_zimmeri
		Pseudoseisura_lophotes
		Pseudoseisura_cristata
		Cranioleuca_erythrops
		Phacellodomus_maculipectus
		Phacellodomus_striaticollis
		Sclerurus_guatemalensis
		Sclerurus_caudacutus
		Ailuroedus_melanotis
		Ailuroedus_crassirostris
		Chlamydera_lauterbachi
		Chlamydera_cerviniventris
		Chlamydera_nuchalis
		Chlamydera_guttata
		Chlamydera_maculata
		Ptilonorhynchus_violaceus
		Scenopoeetes_dentirostris
		Prionodura_newtoniana
		Malurus_cyanocephalus
		Malurus_coronatus
		Malurus_cyaneus
		Malurus_splendens
		Malurus_amabilis
		Malurus_pulcherrimus
		Malurus_alboscapulatus
		Malurus_lamberti
		Malurus_elegans
		Malurus_melanocephalus
		Malurus_leucopterus
		Pardalotus_striatus
		Pardalotus_punctatus
		Pardalotus_quadragintus
		Manorina_melanocephala
		Acanthornis_magna
		Sericornis_frontalis
		Pycnoptilus_floccosus
		Gerygone_igata
		Pomatostomus_temporalis
		Orthonyx_spaldingii
		Notiomystis_cincta
		Manucodia_keraudrenii
		Manucodia_chalybatus
		Parotia_wahnesi
		Parotia_carolae
		Pteridophora_alberti
		Paradisaea_minor
		Cicinnurus_magnificus
		Epimachus_meyeri
		Epimachus_fastuosus
		Epimachus_albertisi
		Ptiloris_magnificus
		Lophorina_superba
		Terpsiphone_rufocinerea
		Terpsiphone_atrochalybeia
		Terpsiphone_corvina
		Terpsiphone_bedfordi
		Terpsiphone_rufiventer
		Terpsiphone_viridis
		Terpsiphone_paradisi
		Hypothymis_azurea
		Trochocercus_cyanomelas
		Trochocercus_nitens
		Arses_telescophthalmus
		Chasiempis_sandwichensis
		Grallina_cyanoleuca
		Rhipidura_leucophrys
		Lanius_senator
		Lanius_minor
		Lanius_nubicus
		Lanius_collaris
		Lanius_collurio
		Lanius_gubernator
		Lanius_bucephalus
		Lanius_schach
		Lanius_tigrinus
		Lanius_vittatus
		Lanius_ludovicianus
		Lanius_sphenocercus
		Lanius_excubitor
		Lanius_somalicus
		Lanius_dorsalis
		Calocitta_formosa
		Cyanocitta_cristata
		Aphelocoma_ultramarina
		Aphelocoma_californica
		Aphelocoma_insularis
		Aphelocoma_coerulescens
		Corvus_rhipidurus
		Corvus_corone
		Corvus_brachyrhynchos
		Corvus_monedula
		Pica_pica
		Pica_nuttalli
		Pica_hudsonia
		Perisoreus_infaustus
		Perisoreus_canadensis
		Pyrrhocorax_graculus
		Dicrurus_ludwigii
		Dicrurus_adsimilis
		Dicrurus_forficatus
		Vireo_altiloquus
		Vireo_flavoviridis
		Vireo_olivaceus
		Vireo_philadelphicus
		Vireo_bellii
		Vireo_atricapilla
		Vireo_griseus
		Vireo_flavifrons
		Vireo_solitarius
		Vireo_huttoni
		Vireo_vicinior
		Cyclarhis_gujanensis
		Pachycephala_pectoralis
		Psophodes_olivaceus
		Mohoua_ochrocephala
		Mohoua_albicilla
		Mohoua_novaeseelandiae
		Coracina_cinerea
		Coracina_azurea
		Lalage_tricolor
		Campephaga_phoenicea
		Campephaga_quiscalina
		Gymnorhina_tibicen
		Laniarius_erythrogaster
		Malaconotus_blanchoti
		Tchagra_minutus
		Dryoscopus_cubla
		Platysteira_chalybea
		Platysteira_concreta
		Platysteira_cyanea
		Platysteira_peltata
		Platysteira_castanea
		Batis_occulta
		Calicalicus_madagascariensis
		Tylas_eduardi
		Vanga_curvirostris
		Euryceros_prevostii
		Prionops_retzii
		Tephrodornis_pondicerianus
		Chaetops_frenatus
		Chaetops_aurantius
		Eopsaltria_australis
		Melanodryas_cucullata
		Petroica_macrocephala
		Petroica_australis
		Petroica_goodenovii
		Drymodes_brunneopygia
		Auriparus_flaviceps
		Anthoscopus_minutus
		Anthoscopus_caroli
		Remiz_pendulinus
		Parus_cyanus
		Parus_caeruleus
		Parus_leucomelas
		Parus_major
		Parus_palustris
		Parus_niger
		Parus_albiventris
		Parus_cinerascens
		Parus_rufonuchalis
		Parus_ater
		Parus_rufescens
		Parus_hudsonicus
		Parus_cinctus
		Parus_atricapillus
		Parus_carolinensis
		Parus_sclateri
		Parus_montanus
		Parus_lugubris
		Parus_cristatus
		Baeolophus_inornatus
		Baeolophus_bicolor
		Baeolophus_atricristatus
		Baeolophus_wollweberi
		Pseudopodoces_humilis
		Elminia_albicauda
		Elminia_nigromitrata
		Elminia_albonotata
		Elminia_albiventris
		Culicicapa_ceylonensis
		Cephalopyrus_flammiceps
		Stenostira_scita
		Nicator_chloris
		Nicator_gularis
		Panurus_biarmicus
		Ammomanes_deserti
		Certhilauda_barlowi
		Certhilauda_burra
		Certhilauda_erythrochlamys
		Certhilauda_albescens
		Certhilauda_subcoronata
		Certhilauda_chuana
		Mirafra_hova
		Mirafra_africana
		Mirafra_africanoides
		Mirafra_gilletti
		Mirafra_hypermetra
		Mirafra_sabota
		Mirafra_poecilosterna
		Eremophila_alpestris
		Calandrella_somalica
		Calandrella_cinerea
		Eremalauda_starki
		Spizocorys_fringillaris
		Spizocorys_conirostris
		Melanocorypha_calandra
		Alauda_razae
		Alauda_arvensis
		Galerida_modesta
		Galerida_cristata
		Galerida_theklae
		Galerida_magnirostris
		Lullula_arborea
		Heteromirafra_ruddi
		Eremopterix_nigriceps
		Eremopterix_leucotis
		Eremopterix_australis
		Eremopterix_verticalis
		Eremopterix_leucopareia
		Eremomela_icteropygialis
		Camaroptera_brachyura
		Camaroptera_superciliaris
		Apalis_thoracica
		Prinia_gracilis
		Hypergerus_atriceps
		Cisticola_anonymus
		Cisticola_robustus
		Cisticola_cinereolus
		Cisticola_exilis
		Cisticola_tinniens
		Cisticola_brunnescens
		Cisticola_juncidis
		Cisticola_ayresii
		Turdoides_altirostris
		Turdoides_squamiceps
		Garrulax_morrisonianus
		Yuhina_brunneiceps
		Zosterops_lateralis
		Sylvia_nana
		Sylvia_communis
		Sylvia_conspicillata
		Sylvia_deserticola
		Sylvia_undata
		Sylvia_sarda
		Sylvia_mystacea
		Sylvia_melanocephala
		Sylvia_cantillans
		Sylvia_melanothorax
		Sylvia_rueppelli
		Sylvia_nisoria
		Sylvia_buryi
		Sylvia_hortensis
		Sylvia_leucomelaena
		Sylvia_curruca
		Sylvia_boehmi
		Sylvia_subcaerulea
		Sylvia_atricapilla
		Sylvia_borin
		Chamaea_fasciata
		Paradoxornis_webbianus
		Acrocephalus_sechellensis
		Acrocephalus_aequinoctialis
		Acrocephalus_familiaris
		Acrocephalus_luscinius
		Acrocephalus_stentoreus
		Acrocephalus_arundinaceus
		Acrocephalus_bistrigiceps
		Acrocephalus_paludicola
		Acrocephalus_melanopogon
		Acrocephalus_schoenobaenus
		Acrocephalus_orinus
		Acrocephalus_dumetorum
		Acrocephalus_baeticatus
		Acrocephalus_scirpaceus
		Chloropeta_natalensis
		Hippolais_polyglotta
		Hippolais_icterina
		Acrocephalus_palustris
		Locustella_naevia
		Bradypterus_graueri
		Locustella_luscinioides
		Locustella_fluviatilis
		Cincloramphus_cruralis
		Bradypterus_cinnamomeus
		Bradypterus_barratti
		Bradypterus_lopezi
		Bradypterus_baboecala
		Bradypterus_sylvaticus
		Hyliota_australis
		Hyliota_flavigaster
		Hyliota_violacea
		Scotocerca_inquieta
		Andropadus_importunus
		Chlorocichla_flaviventris
		Andropadus_nigriceps
		Andropadus_milanjensis
		Bleda_notatus
		Bleda_syndactylus
		Andropadus_gracilis
		Criniger_calurus
		Phyllastrephus_flavostriatus
		Phyllastrephus_fischeri
		Phyllastrephus_cabanisi
		Phyllastrephus_terrestris
		Phyllastrephus_icterinus
		Phyllastrephus_debilis
		Hypsipetes_olivaceus
		Ixos_amaurotis
		Alophoixus_finschii
		Pycnonotus_sinensis
		Pycnonotus_capensis
		Pycnonotus_barbatus
		Pycnonotus_nigricans
		Pycnonotus_xanthopygos
		Tachycineta_albilinea
		Tachycineta_thalassina
		Tachycineta_bicolor
		Riparia_riparia
		Progne_subis
		Delichon_urbicum
		Hirundo_rustica
		Hirundo_semirufa
		Petrochelidon_pyrrhonota
		Petrochelidon_fulva
		Hirundo_ariel
		Psaltriparus_minimus
		Phylloscopus_collybita
		Phylloscopus_sindianus
		Phylloscopus_trochilus
		Phylloscopus_fuscatus
		Phylloscopus_humei
		Phylloscopus_sibilatrix
		Phylloscopus_bonelli
		Phylloscopus_nitidus
		Phylloscopus_ruficapilla
		Phylloscopus_umbrovirens
		Cettia_cetti
		Cettia_fortipes
		Pholidornis_rushiae
		Sylvietta_denti
		Sylvietta_rufescens
		Sylvietta_whytii
		Sylvietta_brachyura
		Sylvietta_virens
		Bradypterus_victorini
		Melocichla_mentalis
		Sphenoeacus_afer
		Regulus_regulus
		Regulus_ignicapilla
		Bombycilla_garrulus
		Bombycilla_cedrorum
		Phainopepla_nitens
		Certhia_brachydactyla
		Certhia_familiaris
		Polioptila_dumicola
		Campylorhynchus_nuchalis
		Campylorhynchus_griseus
		Campylorhynchus_brunneicapillus
		Cistothorus_palustris
		Cistothorus_meridae
		Cistothorus_platensis
		Troglodytes_aedon
		Troglodytes_cobbi
		Troglodytes_troglodytes
		Thryomanes_bewickii
		Thryothorus_ludovicianus
		Thryothorus_leucotis
		Thryothorus_sinaloa
		Thryothorus_rufalbus
		Thryothorus_felix
		Catherpes_mexicanus
		Salpinctes_obsoletus
		Sitta_carolinensis
		Sitta_europaea
		Scissirostrum_dubium
		Aplonis_dichroa
		Aplonis_opaca
		Gracula_religiosa
		Mino_anais
		Lamprotornis_australis
		Lamprotornis_mevesii
		Cosmopsarus_unicolor
		Lamprotornis_purpuroptera
		Lamprotornis_caudatus
		Cosmopsarus_regius
		Spreo_bicolor
		Spreo_fischeri
		Lamprotornis_superbus
		Lamprotornis_pulcher
		Lamprotornis_splendidus
		Lamprotornis_nitens
		Lamprotornis_chalybaeus
		Lamprotornis_corruscus
		Lamprotornis_purpureiceps
		Saroglossa_spiloptera
		Speculipastor_bicolor
		Onychognathus_nabouroup
		Onychognathus_morio
		Onychognathus_walleri
		Onychognathus_salvadorii
		Onychognathus_albirostris
		Onychognathus_tristramii
		Onychognathus_tenuirostris
		Cinnyricinclus_leucogaster
		Creatophora_cinerea
		Sturnus_unicolor
		Sturnus_vulgaris
		Sturnus_roseus
		Leucopsar_rothschildi
		Sturnus_malabaricus
		Sturnus_pagodarum
		Acridotheres_cristatellus
		Acridotheres_fuscus
		Acridotheres_ginginianus
		Acridotheres_tristis
		Sturnus_philippensis
		Sturnus_sturninus
		Sturnus_contra
		Mimus_patagonicus
		Mimus_thenca
		Mimus_gilvus
		Mimus_polyglottos
		Mimus_longicaudatus
		Mimus_gundlachii
		Mimus_parvulus
		Oreoscoptes_montanus
		Toxostoma_bendirei
		Toxostoma_crissale
		Toxostoma_lecontei
		Toxostoma_rufum
		Toxostoma_longirostre
		Toxostoma_curvirostre
		Dumetella_carolinensis
		Buphagus_africanus
		Buphagus_erythrorhynchus
		Cinclus_pallasii
		Cinclus_cinclus
		Cinclus_mexicanus
		Cinclus_schulzi
		Sialia_sialis
		Sialia_currucoides
		Sialia_mexicana
		Myadestes_palmeri
		Catharus_guttatus
		Catharus_minimus
		Catharus_fuscescens
		Catharus_ustulatus
		Hylocichla_mustelina
		Zoothera_naevia
		Turdus_merula
		Turdus_iliacus
		Turdus_helleri
		Turdus_grayi
		Turdus_albicollis
		Turdus_migratorius
		Turdus_cardis
		Turdus_torquatus
		Turdus_pilaris
		Turdus_philomelos
		Turdus_viscivorus
		Luscinia_svecica
		Luscinia_megarhynchos
		Luscinia_luscinia
		Erithacus_rubecula
		Phoenicurus_ochruros
		Phoenicurus_phoenicurus
		Dioptrornis_fischeri
		Saxicola_rubetra
		Saxicola_torquatus
		Myrmecocichla_aethiops
		Oenanthe_oenanthe
		Ficedula_zanthopygia
		Ficedula_semitorquata
		Ficedula_hypoleuca
		Ficedula_albicollis
		Ficedula_parva
		Bradornis_mariquensis
		Bradornis_microrhynchus
		Bradornis_infuscatus
		Bradornis_pallidus
		Myioparus_plumbeus
		Myioparus_griseigularis
		Sigelus_silens
		Empidornis_semipartitus
		Namibornis_herero
		Melaenornis_edolioides
		Melaenornis_pammelaina
		Muscicapa_caerulescens
		Muscicapa_epulata
		Muscicapa_infuscata
		Muscicapa_comitata
		Muscicapa_adusta
		Muscicapa_cassini
		Muscicapa_striata
		Muscicapa_sethsmithi
		Promerops_cafer
		Promerops_gurneyi
		Nectarinia_osea
		Nectarinia_dussumieri
		Nectarinia_coccinigaster
		Prunella_collaris
		Prunella_modularis
		Philetairus_socius
		Histurgops_ruficaudus
		Plocepasser_donaldsoni
		Plocepasser_mahali
		Sporopipes_frontalis
		Sporopipes_squamifrons
		Malimbus_ibadanensis
		Malimbus_erythrogaster
		Malimbus_coronatus
		Malimbus_nitens
		Malimbus_malimbicus
		Malimbus_rubricollis
		Malimbus_racheliae
		Malimbus_cassini
		Malimbus_scutatus
		Ploceus_benghalensis
		Ploceus_princeps
		Ploceus_bertrandi
		Ploceus_megarhynchus
		Ploceus_galbula
		Ploceus_preussi
		Ploceus_heuglini
		Ploceus_vitellinus
		Ploceus_tricolor
		Ploceus_baglafecht
		Ploceus_xanthopterus
		Ploceus_jacksoni
		Ploceus_melanogaster
		Ploceus_pelzelni
		Ploceus_alienus
		Ploceus_xanthops
		Ploceus_grandis
		Ploceus_angolensis
		Ploceus_philippinus
		Ploceus_sanctithomae
		Ploceus_superciliosus
		Ploceus_bicolor
		Ploceus_spekei
		Ploceus_nigricollis
		Ploceus_cucullatus
		Ploceus_intermedius
		Ploceus_taeniopterus
		Ploceus_melanocephalus
		Ploceus_ocularis
		Ploceus_velatus
		Ploceus_capensis
		Ploceus_olivaceiceps
		Ploceus_nigerrimus
		Ploceus_luteolus
		Quelea_quelea
		Quelea_cardinalis
		Foudia_sechellarum
		Foudia_rubra
		Foudia_flavicans
		Foudia_madagascariensis
		Foudia_eminentissima
		Euplectes_afer
		Euplectes_ardens
		Euplectes_hordeaceus
		Euplectes_orix
		Euplectes_nigroventris
		Euplectes_gierowii
		Euplectes_franciscanus
		Euplectes_capensis
		Euplectes_albonotatus
		Euplectes_axillaris
		Euplectes_macroura
		Euplectes_hartlaubi
		Euplectes_jacksoni
		Euplectes_progne
		Euplectes_aureus
		Bubalornis_albirostris
		Pseudonigrita_arnaudi
		Anaplectes_rubriceps
		Dinemellia_dinemelli
		Amblyospiza_albifrons
		Lagonosticta_senegala
		Padda_oryzivora
		Lonchura_striata
		Taeniopygia_guttata
		Poephila_acuticauda
		Vidua_chalybeata
		Vidua_paradisaea
		Vidua_macroura
		Montifringilla_nivalis
		Petronia_petronia
		Petronia_xanthocollis
		Passer_griseus
		Passer_rutilans
		Passer_montanus
		Passer_domesticus
		Coccothraustes_coccothraustes
		Mycerobas_carnipes
		Carpodacus_rubicilla
		Carpodacus_roseus
		Carpodacus_synoicus
		Carpodacus_cassinii
		Carpodacus_purpureus
		Carpodacus_erythrinus
		Carpodacus_mexicanus
		Leucosticte_atrata
		Leucosticte_tephrocotis
		Leucosticte_australis
		Callacanthis_burtoni
		Carpodacus_puniceus
		Bucanetes_githagineus
		Eremopsaltria_mongolicus
		Paroreomyza_montana
		Oreomystis_mana
		Pseudonestor_xanthophrys
		Loxops_coccineus
		Himatione_sanguinea
		Vestiaria_coccinea
		Hemignathus_munroi
		Hemignathus_virens
		Telespiza_cantans
		Telespiza_ultima
		Loxioides_bailleui
		Rhodopechys_obsoletus
		Rhodopechys_sanguineus
		Carduelis_chloris
		Carduelis_spinoides
		Serinus_leucopterus
		Serinus_sulphuratus
		Serinus_flaviventris
		Serinus_albogularis
		Serinus_syriacus
		Serinus_gularis
		Serinus_burtoni
		Serinus_tristriatus
		Serinus_striolatus
		Serinus_citrinipectus
		Serinus_atrogularis
		Serinus_mennelli
		Serinus_mozambicus
		Serinus_totta
		Serinus_scotops
		Serinus_canaria
		Serinus_nigriceps
		Serinus_canicollis
		Serinus_flavivertex
		Serinus_alario
		Serinus_pusillus
		Serinus_serinus
		Carduelis_psaltria
		Carduelis_lawrencei
		Carduelis_tristis
		Carduelis_spinus
		Carduelis_pinus
		Carduelis_cannabina
		Carduelis_flavirostris
		Carduelis_hornemanni
		Carduelis_flammea
		Loxia_leucoptera
		Loxia_scotica
		Loxia_curvirostra
		Carduelis_citrinella
		Carduelis_carduelis
		Pyrrhula_pyrrhula
		Pinicola_enucleator
		Fringilla_coelebs
		Fringilla_teydea
		Fringilla_montifringilla
		Calcarius_mccownii
		Calcarius_pictus
		Calcarius_ornatus
		Calcarius_lapponicus
		Plectrophenax_nivalis
		Cacicus_solitarius
		Clypicterus_oseryi
		Cacicus_haemorrhous
		Cacicus_cela
		Cacicus_uropygialis
		Cacicus_chrysopterus
		Psarocolius_bifasciatus
		Psarocolius_viridis
		Psarocolius_guatimozinus
		Psarocolius_atrovirens
		Psarocolius_angustifrons
		Psarocolius_wagleri
		Icterus_galbula
		Icterus_pustulatus
		Icterus_bullockii
		Icterus_gularis
		Molothrus_ater
		Molothrus_aeneus
		Molothrus_rufoaxillaris
		Agelaius_tricolor
		Agelaius_phoeniceus
		Agelaius_assimilis
		Agelaius_xanthomus
		Agelaius_humeralis
		Euphagus_carolinus
		Euphagus_cyanocephalus
		Quiscalus_lugubris
		Quiscalus_major
		Quiscalus_mexicanus
		Quiscalus_quiscula
		Dives_dives
		Agelasticus_thilius
		Chrysomus_icterocephalus
		Agelaioides_badius
		Amblyramphus_holosericeus
		Curaeus_curaeus
		Nesopsar_nigerrimus
		Sturnella_bellicosa
		Sturnella_superciliaris
		Sturnella_loyca
		Sturnella_defilippii
		Sturnella_neglecta
		Sturnella_magna
		Dolichonyx_oryzivorus
		Xanthocephalus_xanthocephalus
		Emberiza_elegans
		Emberiza_schoeniclus
		Melophus_lathami
		Miliaria_calandra
		Emberiza_cia
		Emberiza_cioides
		Emberiza_hortulana
		Emberiza_cirlus
		Emberiza_citrinella
		Emberiza_cabanisi
		Emberiza_flaviventris
		Emberiza_tahapisi
		Emberiza_striolata
		Emberiza_impetuani
		Emberiza_capensis
		Amphispiza_bilineata
		Aimophila_quinquestriata
		Spizella_pallida
		Spizella_passerina
		Spizella_pusilla
		Spizella_breweri
		Spizella_atrogularis
		Junco_hyemalis
		Junco_phaeonotus
		Zonotrichia_querula
		Zonotrichia_albicollis
		Zonotrichia_atricapilla
		Zonotrichia_leucophrys
		Zonotrichia_capensis
		Spizella_arborea
		Passerella_iliaca
		Pezopetes_capitalis
		Pipilo_aberti
		Pipilo_fuscus
		Pipilo_chlorurus
		Pipilo_erythrophthalmus
		Pipilo_maculatus
		Ammodramus_henslowii
		Ammodramus_bairdii
		Melospiza_lincolnii
		Melospiza_georgiana
		Melospiza_melodia
		Passerculus_sandwichensis
		Amphispiza_belli
		Pooecetes_gramineus
		Ammodramus_caudacutus
		Ammodramus_maritimus
		Ammodramus_leconteii
		Aimophila_carpalis
		Aimophila_aestivalis
		Aimophila_botterii
		Aimophila_mystacalis
		Aimophila_humeralis
		Arremonops_rufivirgatus
		Ammodramus_savannarum
		Calamospiza_melanocorys
		Chondestes_grammacus
		Icteria_virens
		Seiurus_aurocapilla
		Seiurus_noveboracensis
		Seiurus_motacilla
		Mniotilta_varia
		Geothlypis_trichas
		Oporornis_formosus
		Oporornis_tolmiei
		Oporornis_philadelphia
		Limnothlypis_swainsonii
		Protonotaria_citrea
		Vermivora_ruficapilla
		Vermivora_peregrina
		Vermivora_pinus
		Vermivora_chrysoptera
		Dendroica_magnolia
		Dendroica_tigrina
		Parula_americana
		Dendroica_fusca
		Dendroica_pensylvanica
		Dendroica_petechia
		Dendroica_striata
		Dendroica_castanea
		Dendroica_cerulea
		Setophaga_ruticilla
		Dendroica_caerulescens
		Dendroica_discolor
		Dendroica_nigrescens
		Dendroica_townsendi
		Dendroica_virens
		Dendroica_adelaidae
		Dendroica_palmarum
		Dendroica_coronata
		Dendroica_dominica
		Wilsonia_citrina
		Wilsonia_canadensis
		Wilsonia_pusilla
		Myioborus_pictus
		Piranga_rubra
		Piranga_olivacea
		Piranga_ludoviciana
		Cardinalis_cardinalis
		Spiza_americana
		Passerina_caerulea
		Passerina_amoena
		Passerina_cyanea
		Passerina_ciris
		Passerina_versicolor
		Passerina_leclancherii
		Pheucticus_melanocephalus
		Pheucticus_ludovicianus
		Tiaris_olivaceus
		Geospiza_fortis
		Geospiza_difficilis
		Geospiza_scandens
		Geospiza_conirostris
		Geospiza_fuliginosa
		Geospiza_magnirostris
		Thraupis_episcopus
		Nesospiza_acunhae
		Sporophila_minuta
		Ramphocelus_costaricensis
		Volatinia_jacarina
		Anthus_campestris
		Anthus_leucophrys
		Anthus_similis
		Anthus_novaeseelandiae
		Anthus_melindae
		Anthus_hoeschi
		Anthus_lutescens
		Anthus_trivialis
		Anthus_crenatus
		Anthus_lineiventris
		Anthus_chloris
		Anthus_pratensis
		Anthus_petrosus
		Anthus_spinoletta
		Anthus_vaalensis
		Macronyx_capensis
		Macronyx_croceus
		Macronyx_sharpei
		Macronyx_ameliae
		Macronyx_aurantiigula
		Macronyx_fuellebornii
		Tmetothylacus_tenellus
		Motacilla_clara
		Motacilla_capensis
		Motacilla_grandis
		Motacilla_alba
		Motacilla_citreola
		Motacilla_flava
		Motacilla_madaraspatensis
		Motacilla_cinerea
		Motacilla_aguimp
		Dendronanthus_indicus
	;
END;
BEGIN TREES;
	TRANSLATE
		1	Oxyruncus_cristatus,
		2	Myiarchus_crinitus,
		3	Myiarchus_cinerascens,
		4	Tyrannus_tyrannus,
		5	Pyrocephalus_rubinus,
		6	Sayornis_nigricans,
		7	Sayornis_phoebe,
		8	Contopus_sordidulus,
		9	Empidonax_virescens,
		10	Empidonax_difficilis,
		11	Empidonax_flaviventris,
		12	Empidonax_minimus,
		13	Empidonax_traillii,
		14	Empidonax_alnorum,
		15	Elaenia_chiriquensis,
		16	Gymnopithys_leucaspis,
		17	Cercomacra_tyrannina,
		18	Conopophaga_lineata,
		19	Xenops_minutus,
		20	Thripadectes_rufobrunneus,
		21	Automolus_ochrolaemus,
		22	Automolus_rubiginosus,
		23	Cinclodes_albiventris,
		24	Cinclodes_fuscus,
		25	Cinclodes_antarcticus,
		26	Cinclodes_albidiventris,
		27	Cinclodes_comechingonus,
		28	Furnarius_rufus,
		29	Leptasthenura_yanacensis,
		30	Leptasthenura_striolata,
		31	Synallaxis_brachyura,
		32	Synallaxis_erythrothorax,
		33	Synallaxis_zimmeri,
		34	Pseudoseisura_lophotes,
		35	Pseudoseisura_cristata,
		36	Cranioleuca_erythrops,
		37	Phacellodomus_maculipectus,
		38	Phacellodomus_striaticollis,
		39	Sclerurus_guatemalensis,
		40	Sclerurus_caudacutus,
		41	Ailuroedus_melanotis,
		42	Ailuroedus_crassirostris,
		43	Chlamydera_lauterbachi,
		44	Chlamydera_cerviniventris,
		45	Chlamydera_nuchalis,
		46	Chlamydera_guttata,
		47	Chlamydera_maculata,
		48	Ptilonorhynchus_violaceus,
		49	Scenopoeetes_dentirostris,
		50	Prionodura_newtoniana,
		51	Malurus_cyanocephalus,
		52	Malurus_coronatus,
		53	Malurus_cyaneus,
		54	Malurus_splendens,
		55	Malurus_amabilis,
		56	Malurus_pulcherrimus,
		57	Malurus_alboscapulatus,
		58	Malurus_lamberti,
		59	Malurus_elegans,
		60	Malurus_melanocephalus,
		61	Malurus_leucopterus,
		62	Pardalotus_striatus,
		63	Pardalotus_punctatus,
		64	Pardalotus_quadragintus,
		65	Manorina_melanocephala,
		66	Acanthornis_magna,
		67	Sericornis_frontalis,
		68	Pycnoptilus_floccosus,
		69	Gerygone_igata,
		70	Pomatostomus_temporalis,
		71	Orthonyx_spaldingii,
		72	Notiomystis_cincta,
		73	Manucodia_keraudrenii,
		74	Manucodia_chalybatus,
		75	Parotia_wahnesi,
		76	Parotia_carolae,
		77	Pteridophora_alberti,
		78	Paradisaea_minor,
		79	Cicinnurus_magnificus,
		80	Epimachus_meyeri,
		81	Epimachus_fastuosus,
		82	Epimachus_albertisi,
		83	Ptiloris_magnificus,
		84	Lophorina_superba,
		85	Terpsiphone_rufocinerea,
		86	Terpsiphone_atrochalybeia,
		87	Terpsiphone_corvina,
		88	Terpsiphone_bedfordi,
		89	Terpsiphone_rufiventer,
		90	Terpsiphone_viridis,
		91	Terpsiphone_paradisi,
		92	Hypothymis_azurea,
		93	Trochocercus_cyanomelas,
		94	Trochocercus_nitens,
		95	Arses_telescophthalmus,
		96	Chasiempis_sandwichensis,
		97	Grallina_cyanoleuca,
		98	Rhipidura_leucophrys,
		99	Lanius_senator,
		100	Lanius_minor,
		101	Lanius_nubicus,
		102	Lanius_collaris,
		103	Lanius_collurio,
		104	Lanius_gubernator,
		105	Lanius_bucephalus,
		106	Lanius_schach,
		107	Lanius_tigrinus,
		108	Lanius_vittatus,
		109	Lanius_ludovicianus,
		110	Lanius_sphenocercus,
		111	Lanius_excubitor,
		112	Lanius_somalicus,
		113	Lanius_dorsalis,
		114	Calocitta_formosa,
		115	Cyanocitta_cristata,
		116	Aphelocoma_ultramarina,
		117	Aphelocoma_californica,
		118	Aphelocoma_insularis,
		119	Aphelocoma_coerulescens,
		120	Corvus_rhipidurus,
		121	Corvus_corone,
		122	Corvus_brachyrhynchos,
		123	Corvus_monedula,
		124	Pica_pica,
		125	Pica_nuttalli,
		126	Pica_hudsonia,
		127	Perisoreus_infaustus,
		128	Perisoreus_canadensis,
		129	Pyrrhocorax_graculus,
		130	Dicrurus_ludwigii,
		131	Dicrurus_adsimilis,
		132	Dicrurus_forficatus,
		133	Vireo_altiloquus,
		134	Vireo_flavoviridis,
		135	Vireo_olivaceus,
		136	Vireo_philadelphicus,
		137	Vireo_bellii,
		138	Vireo_atricapilla,
		139	Vireo_griseus,
		140	Vireo_flavifrons,
		141	Vireo_solitarius,
		142	Vireo_huttoni,
		143	Vireo_vicinior,
		144	Cyclarhis_gujanensis,
		145	Pachycephala_pectoralis,
		146	Psophodes_olivaceus,
		147	Mohoua_ochrocephala,
		148	Mohoua_albicilla,
		149	Mohoua_novaeseelandiae,
		150	Coracina_cinerea,
		151	Coracina_azurea,
		152	Lalage_tricolor,
		153	Campephaga_phoenicea,
		154	Campephaga_quiscalina,
		155	Gymnorhina_tibicen,
		156	Laniarius_erythrogaster,
		157	Malaconotus_blanchoti,
		158	Tchagra_minutus,
		159	Dryoscopus_cubla,
		160	Platysteira_chalybea,
		161	Platysteira_concreta,
		162	Platysteira_cyanea,
		163	Platysteira_peltata,
		164	Platysteira_castanea,
		165	Batis_occulta,
		166	Calicalicus_madagascariensis,
		167	Tylas_eduardi,
		168	Vanga_curvirostris,
		169	Euryceros_prevostii,
		170	Prionops_retzii,
		171	Tephrodornis_pondicerianus,
		172	Chaetops_frenatus,
		173	Chaetops_aurantius,
		174	Eopsaltria_australis,
		175	Melanodryas_cucullata,
		176	Petroica_macrocephala,
		177	Petroica_australis,
		178	Petroica_goodenovii,
		179	Drymodes_brunneopygia,
		180	Auriparus_flaviceps,
		181	Anthoscopus_minutus,
		182	Anthoscopus_caroli,
		183	Remiz_pendulinus,
		184	Parus_cyanus,
		185	Parus_caeruleus,
		186	Parus_leucomelas,
		187	Parus_major,
		188	Parus_palustris,
		189	Parus_niger,
		190	Parus_albiventris,
		191	Parus_cinerascens,
		192	Parus_rufonuchalis,
		193	Parus_ater,
		194	Parus_rufescens,
		195	Parus_hudsonicus,
		196	Parus_cinctus,
		197	Parus_atricapillus,
		198	Parus_carolinensis,
		199	Parus_sclateri,
		200	Parus_montanus,
		201	Parus_lugubris,
		202	Parus_cristatus,
		203	Baeolophus_inornatus,
		204	Baeolophus_bicolor,
		205	Baeolophus_atricristatus,
		206	Baeolophus_wollweberi,
		207	Pseudopodoces_humilis,
		208	Elminia_albicauda,
		209	Elminia_nigromitrata,
		210	Elminia_albonotata,
		211	Elminia_albiventris,
		212	Culicicapa_ceylonensis,
		213	Cephalopyrus_flammiceps,
		214	Stenostira_scita,
		215	Nicator_chloris,
		216	Nicator_gularis,
		217	Panurus_biarmicus,
		218	Ammomanes_deserti,
		219	Certhilauda_barlowi,
		220	Certhilauda_burra,
		221	Certhilauda_erythrochlamys,
		222	Certhilauda_albescens,
		223	Certhilauda_subcoronata,
		224	Certhilauda_chuana,
		225	Mirafra_hova,
		226	Mirafra_africana,
		227	Mirafra_africanoides,
		228	Mirafra_gilletti,
		229	Mirafra_hypermetra,
		230	Mirafra_sabota,
		231	Mirafra_poecilosterna,
		232	Eremophila_alpestris,
		233	Calandrella_somalica,
		234	Calandrella_cinerea,
		235	Eremalauda_starki,
		236	Spizocorys_fringillaris,
		237	Spizocorys_conirostris,
		238	Melanocorypha_calandra,
		239	Alauda_razae,
		240	Alauda_arvensis,
		241	Galerida_modesta,
		242	Galerida_cristata,
		243	Galerida_theklae,
		244	Galerida_magnirostris,
		245	Lullula_arborea,
		246	Heteromirafra_ruddi,
		247	Eremopterix_nigriceps,
		248	Eremopterix_leucotis,
		249	Eremopterix_australis,
		250	Eremopterix_verticalis,
		251	Eremopterix_leucopareia,
		252	Eremomela_icteropygialis,
		253	Camaroptera_brachyura,
		254	Camaroptera_superciliaris,
		255	Apalis_thoracica,
		256	Prinia_gracilis,
		257	Hypergerus_atriceps,
		258	Cisticola_anonymus,
		259	Cisticola_robustus,
		260	Cisticola_cinereolus,
		261	Cisticola_exilis,
		262	Cisticola_tinniens,
		263	Cisticola_brunnescens,
		264	Cisticola_juncidis,
		265	Cisticola_ayresii,
		266	Turdoides_altirostris,
		267	Turdoides_squamiceps,
		268	Garrulax_morrisonianus,
		269	Yuhina_brunneiceps,
		270	Zosterops_lateralis,
		271	Sylvia_nana,
		272	Sylvia_communis,
		273	Sylvia_conspicillata,
		274	Sylvia_deserticola,
		275	Sylvia_undata,
		276	Sylvia_sarda,
		277	Sylvia_mystacea,
		278	Sylvia_melanocephala,
		279	Sylvia_cantillans,
		280	Sylvia_melanothorax,
		281	Sylvia_rueppelli,
		282	Sylvia_nisoria,
		283	Sylvia_buryi,
		284	Sylvia_hortensis,
		285	Sylvia_leucomelaena,
		286	Sylvia_curruca,
		287	Sylvia_boehmi,
		288	Sylvia_subcaerulea,
		289	Sylvia_atricapilla,
		290	Sylvia_borin,
		291	Chamaea_fasciata,
		292	Paradoxornis_webbianus,
		293	Acrocephalus_sechellensis,
		294	Acrocephalus_aequinoctialis,
		295	Acrocephalus_familiaris,
		296	Acrocephalus_luscinius,
		297	Acrocephalus_stentoreus,
		298	Acrocephalus_arundinaceus,
		299	Acrocephalus_bistrigiceps,
		300	Acrocephalus_paludicola,
		301	Acrocephalus_melanopogon,
		302	Acrocephalus_schoenobaenus,
		303	Acrocephalus_orinus,
		304	Acrocephalus_dumetorum,
		305	Acrocephalus_baeticatus,
		306	Acrocephalus_scirpaceus,
		307	Chloropeta_natalensis,
		308	Hippolais_polyglotta,
		309	Hippolais_icterina,
		310	Acrocephalus_palustris,
		311	Locustella_naevia,
		312	Bradypterus_graueri,
		313	Locustella_luscinioides,
		314	Locustella_fluviatilis,
		315	Cincloramphus_cruralis,
		316	Bradypterus_cinnamomeus,
		317	Bradypterus_barratti,
		318	Bradypterus_lopezi,
		319	Bradypterus_baboecala,
		320	Bradypterus_sylvaticus,
		321	Hyliota_australis,
		322	Hyliota_flavigaster,
		323	Hyliota_violacea,
		324	Scotocerca_inquieta,
		325	Andropadus_importunus,
		326	Chlorocichla_flaviventris,
		327	Andropadus_nigriceps,
		328	Andropadus_milanjensis,
		329	Bleda_notatus,
		330	Bleda_syndactylus,
		331	Andropadus_gracilis,
		332	Criniger_calurus,
		333	Phyllastrephus_flavostriatus,
		334	Phyllastrephus_fischeri,
		335	Phyllastrephus_cabanisi,
		336	Phyllastrephus_terrestris,
		337	Phyllastrephus_icterinus,
		338	Phyllastrephus_debilis,
		339	Hypsipetes_olivaceus,
		340	Ixos_amaurotis,
		341	Alophoixus_finschii,
		342	Pycnonotus_sinensis,
		343	Pycnonotus_capensis,
		344	Pycnonotus_barbatus,
		345	Pycnonotus_nigricans,
		346	Pycnonotus_xanthopygos,
		347	Tachycineta_albilinea,
		348	Tachycineta_thalassina,
		349	Tachycineta_bicolor,
		350	Riparia_riparia,
		351	Progne_subis,
		352	Delichon_urbicum,
		353	Hirundo_rustica,
		354	Hirundo_semirufa,
		355	Petrochelidon_pyrrhonota,
		356	Petrochelidon_fulva,
		357	Hirundo_ariel,
		358	Psaltriparus_minimus,
		359	Phylloscopus_collybita,
		360	Phylloscopus_sindianus,
		361	Phylloscopus_trochilus,
		362	Phylloscopus_fuscatus,
		363	Phylloscopus_humei,
		364	Phylloscopus_sibilatrix,
		365	Phylloscopus_bonelli,
		366	Phylloscopus_nitidus,
		367	Phylloscopus_ruficapilla,
		368	Phylloscopus_umbrovirens,
		369	Cettia_cetti,
		370	Cettia_fortipes,
		371	Pholidornis_rushiae,
		372	Sylvietta_denti,
		373	Sylvietta_rufescens,
		374	Sylvietta_whytii,
		375	Sylvietta_brachyura,
		376	Sylvietta_virens,
		377	Bradypterus_victorini,
		378	Melocichla_mentalis,
		379	Sphenoeacus_afer,
		380	Regulus_regulus,
		381	Regulus_ignicapilla,
		382	Bombycilla_garrulus,
		383	Bombycilla_cedrorum,
		384	Phainopepla_nitens,
		385	Certhia_brachydactyla,
		386	Certhia_familiaris,
		387	Polioptila_dumicola,
		388	Campylorhynchus_nuchalis,
		389	Campylorhynchus_griseus,
		390	Campylorhynchus_brunneicapillus,
		391	Cistothorus_palustris,
		392	Cistothorus_meridae,
		393	Cistothorus_platensis,
		394	Troglodytes_aedon,
		395	Troglodytes_cobbi,
		396	Troglodytes_troglodytes,
		397	Thryomanes_bewickii,
		398	Thryothorus_ludovicianus,
		399	Thryothorus_leucotis,
		400	Thryothorus_sinaloa,
		401	Thryothorus_rufalbus,
		402	Thryothorus_felix,
		403	Catherpes_mexicanus,
		404	Salpinctes_obsoletus,
		405	Sitta_carolinensis,
		406	Sitta_europaea,
		407	Scissirostrum_dubium,
		408	Aplonis_dichroa,
		409	Aplonis_opaca,
		410	Gracula_religiosa,
		411	Mino_anais,
		412	Lamprotornis_australis,
		413	Lamprotornis_mevesii,
		414	Cosmopsarus_unicolor,
		415	Lamprotornis_purpuroptera,
		416	Lamprotornis_caudatus,
		417	Cosmopsarus_regius,
		418	Spreo_bicolor,
		419	Spreo_fischeri,
		420	Lamprotornis_superbus,
		421	Lamprotornis_pulcher,
		422	Lamprotornis_splendidus,
		423	Lamprotornis_nitens,
		424	Lamprotornis_chalybaeus,
		425	Lamprotornis_corruscus,
		426	Lamprotornis_purpureiceps,
		427	Saroglossa_spiloptera,
		428	Speculipastor_bicolor,
		429	Onychognathus_nabouroup,
		430	Onychognathus_morio,
		431	Onychognathus_walleri,
		432	Onychognathus_salvadorii,
		433	Onychognathus_albirostris,
		434	Onychognathus_tristramii,
		435	Onychognathus_tenuirostris,
		436	Cinnyricinclus_leucogaster,
		437	Creatophora_cinerea,
		438	Sturnus_unicolor,
		439	Sturnus_vulgaris,
		440	Sturnus_roseus,
		441	Leucopsar_rothschildi,
		442	Sturnus_malabaricus,
		443	Sturnus_pagodarum,
		444	Acridotheres_cristatellus,
		445	Acridotheres_fuscus,
		446	Acridotheres_ginginianus,
		447	Acridotheres_tristis,
		448	Sturnus_philippensis,
		449	Sturnus_sturninus,
		450	Sturnus_contra,
		451	Mimus_patagonicus,
		452	Mimus_thenca,
		453	Mimus_gilvus,
		454	Mimus_polyglottos,
		455	Mimus_longicaudatus,
		456	Mimus_gundlachii,
		457	Mimus_parvulus,
		458	Oreoscoptes_montanus,
		459	Toxostoma_bendirei,
		460	Toxostoma_crissale,
		461	Toxostoma_lecontei,
		462	Toxostoma_rufum,
		463	Toxostoma_longirostre,
		464	Toxostoma_curvirostre,
		465	Dumetella_carolinensis,
		466	Buphagus_africanus,
		467	Buphagus_erythrorhynchus,
		468	Cinclus_pallasii,
		469	Cinclus_cinclus,
		470	Cinclus_mexicanus,
		471	Cinclus_schulzi,
		472	Sialia_sialis,
		473	Sialia_currucoides,
		474	Sialia_mexicana,
		475	Myadestes_palmeri,
		476	Catharus_guttatus,
		477	Catharus_minimus,
		478	Catharus_fuscescens,
		479	Catharus_ustulatus,
		480	Hylocichla_mustelina,
		481	Zoothera_naevia,
		482	Turdus_merula,
		483	Turdus_iliacus,
		484	Turdus_helleri,
		485	Turdus_grayi,
		486	Turdus_albicollis,
		487	Turdus_migratorius,
		488	Turdus_cardis,
		489	Turdus_torquatus,
		490	Turdus_pilaris,
		491	Turdus_philomelos,
		492	Turdus_viscivorus,
		493	Luscinia_svecica,
		494	Luscinia_megarhynchos,
		495	Luscinia_luscinia,
		496	Erithacus_rubecula,
		497	Phoenicurus_ochruros,
		498	Phoenicurus_phoenicurus,
		499	Dioptrornis_fischeri,
		500	Saxicola_rubetra,
		501	Saxicola_torquatus,
		502	Myrmecocichla_aethiops,
		503	Oenanthe_oenanthe,
		504	Ficedula_zanthopygia,
		505	Ficedula_semitorquata,
		506	Ficedula_hypoleuca,
		507	Ficedula_albicollis,
		508	Ficedula_parva,
		509	Bradornis_mariquensis,
		510	Bradornis_microrhynchus,
		511	Bradornis_infuscatus,
		512	Bradornis_pallidus,
		513	Myioparus_plumbeus,
		514	Myioparus_griseigularis,
		515	Sigelus_silens,
		516	Empidornis_semipartitus,
		517	Namibornis_herero,
		518	Melaenornis_edolioides,
		519	Melaenornis_pammelaina,
		520	Muscicapa_caerulescens,
		521	Muscicapa_epulata,
		522	Muscicapa_infuscata,
		523	Muscicapa_comitata,
		524	Muscicapa_adusta,
		525	Muscicapa_cassini,
		526	Muscicapa_striata,
		527	Muscicapa_sethsmithi,
		528	Promerops_cafer,
		529	Promerops_gurneyi,
		530	Nectarinia_osea,
		531	Nectarinia_dussumieri,
		532	Nectarinia_coccinigaster,
		533	Prunella_collaris,
		534	Prunella_modularis,
		535	Philetairus_socius,
		536	Histurgops_ruficaudus,
		537	Plocepasser_donaldsoni,
		538	Plocepasser_mahali,
		539	Sporopipes_frontalis,
		540	Sporopipes_squamifrons,
		541	Malimbus_ibadanensis,
		542	Malimbus_erythrogaster,
		543	Malimbus_coronatus,
		544	Malimbus_nitens,
		545	Malimbus_malimbicus,
		546	Malimbus_rubricollis,
		547	Malimbus_racheliae,
		548	Malimbus_cassini,
		549	Malimbus_scutatus,
		550	Ploceus_benghalensis,
		551	Ploceus_princeps,
		552	Ploceus_bertrandi,
		553	Ploceus_megarhynchus,
		554	Ploceus_galbula,
		555	Ploceus_preussi,
		556	Ploceus_heuglini,
		557	Ploceus_vitellinus,
		558	Ploceus_tricolor,
		559	Ploceus_baglafecht,
		560	Ploceus_xanthopterus,
		561	Ploceus_jacksoni,
		562	Ploceus_melanogaster,
		563	Ploceus_pelzelni,
		564	Ploceus_alienus,
		565	Ploceus_xanthops,
		566	Ploceus_grandis,
		567	Ploceus_angolensis,
		568	Ploceus_philippinus,
		569	Ploceus_sanctithomae,
		570	Ploceus_superciliosus,
		571	Ploceus_bicolor,
		572	Ploceus_spekei,
		573	Ploceus_nigricollis,
		574	Ploceus_cucullatus,
		575	Ploceus_intermedius,
		576	Ploceus_taeniopterus,
		577	Ploceus_melanocephalus,
		578	Ploceus_ocularis,
		579	Ploceus_velatus,
		580	Ploceus_capensis,
		581	Ploceus_olivaceiceps,
		582	Ploceus_nigerrimus,
		583	Ploceus_luteolus,
		584	Quelea_quelea,
		585	Quelea_cardinalis,
		586	Foudia_sechellarum,
		587	Foudia_rubra,
		588	Foudia_flavicans,
		589	Foudia_madagascariensis,
		590	Foudia_eminentissima,
		591	Euplectes_afer,
		592	Euplectes_ardens,
		593	Euplectes_hordeaceus,
		594	Euplectes_orix,
		595	Euplectes_nigroventris,
		596	Euplectes_gierowii,
		597	Euplectes_franciscanus,
		598	Euplectes_capensis,
		599	Euplectes_albonotatus,
		600	Euplectes_axillaris,
		601	Euplectes_macroura,
		602	Euplectes_hartlaubi,
		603	Euplectes_jacksoni,
		604	Euplectes_progne,
		605	Euplectes_aureus,
		606	Bubalornis_albirostris,
		607	Pseudonigrita_arnaudi,
		608	Anaplectes_rubriceps,
		609	Dinemellia_dinemelli,
		610	Amblyospiza_albifrons,
		611	Lagonosticta_senegala,
		612	Padda_oryzivora,
		613	Lonchura_striata,
		614	Taeniopygia_guttata,
		615	Poephila_acuticauda,
		616	Vidua_chalybeata,
		617	Vidua_paradisaea,
		618	Vidua_macroura,
		619	Montifringilla_nivalis,
		620	Petronia_petronia,
		621	Petronia_xanthocollis,
		622	Passer_griseus,
		623	Passer_rutilans,
		624	Passer_montanus,
		625	Passer_domesticus,
		626	Coccothraustes_coccothraustes,
		627	Mycerobas_carnipes,
		628	Carpodacus_rubicilla,
		629	Carpodacus_roseus,
		630	Carpodacus_synoicus,
		631	Carpodacus_cassinii,
		632	Carpodacus_purpureus,
		633	Carpodacus_erythrinus,
		634	Carpodacus_mexicanus,
		635	Leucosticte_atrata,
		636	Leucosticte_tephrocotis,
		637	Leucosticte_australis,
		638	Callacanthis_burtoni,
		639	Carpodacus_puniceus,
		640	Bucanetes_githagineus,
		641	Eremopsaltria_mongolicus,
		642	Paroreomyza_montana,
		643	Oreomystis_mana,
		644	Pseudonestor_xanthophrys,
		645	Loxops_coccineus,
		646	Himatione_sanguinea,
		647	Vestiaria_coccinea,
		648	Hemignathus_munroi,
		649	Hemignathus_virens,
		650	Telespiza_cantans,
		651	Telespiza_ultima,
		652	Loxioides_bailleui,
		653	Rhodopechys_obsoletus,
		654	Rhodopechys_sanguineus,
		655	Carduelis_chloris,
		656	Carduelis_spinoides,
		657	Serinus_leucopterus,
		658	Serinus_sulphuratus,
		659	Serinus_flaviventris,
		660	Serinus_albogularis,
		661	Serinus_syriacus,
		662	Serinus_gularis,
		663	Serinus_burtoni,
		664	Serinus_tristriatus,
		665	Serinus_striolatus,
		666	Serinus_citrinipectus,
		667	Serinus_atrogularis,
		668	Serinus_mennelli,
		669	Serinus_mozambicus,
		670	Serinus_totta,
		671	Serinus_scotops,
		672	Serinus_canaria,
		673	Serinus_nigriceps,
		674	Serinus_canicollis,
		675	Serinus_flavivertex,
		676	Serinus_alario,
		677	Serinus_pusillus,
		678	Serinus_serinus,
		679	Carduelis_psaltria,
		680	Carduelis_lawrencei,
		681	Carduelis_tristis,
		682	Carduelis_spinus,
		683	Carduelis_pinus,
		684	Carduelis_cannabina,
		685	Carduelis_flavirostris,
		686	Carduelis_hornemanni,
		687	Carduelis_flammea,
		688	Loxia_leucoptera,
		689	Loxia_scotica,
		690	Loxia_curvirostra,
		691	Carduelis_citrinella,
		692	Carduelis_carduelis,
		693	Pyrrhula_pyrrhula,
		694	Pinicola_enucleator,
		695	Fringilla_coelebs,
		696	Fringilla_teydea,
		697	Fringilla_montifringilla,
		698	Calcarius_mccownii,
		699	Calcarius_pictus,
		700	Calcarius_ornatus,
		701	Calcarius_lapponicus,
		702	Plectrophenax_nivalis,
		703	Cacicus_solitarius,
		704	Clypicterus_oseryi,
		705	Cacicus_haemorrhous,
		706	Cacicus_cela,
		707	Cacicus_uropygialis,
		708	Cacicus_chrysopterus,
		709	Psarocolius_bifasciatus,
		710	Psarocolius_viridis,
		711	Psarocolius_guatimozinus,
		712	Psarocolius_atrovirens,
		713	Psarocolius_angustifrons,
		714	Psarocolius_wagleri,
		715	Icterus_galbula,
		716	Icterus_pustulatus,
		717	Icterus_bullockii,
		718	Icterus_gularis,
		719	Molothrus_ater,
		720	Molothrus_aeneus,
		721	Molothrus_rufoaxillaris,
		722	Agelaius_tricolor,
		723	Agelaius_phoeniceus,
		724	Agelaius_assimilis,
		725	Agelaius_xanthomus,
		726	Agelaius_humeralis,
		727	Euphagus_carolinus,
		728	Euphagus_cyanocephalus,
		729	Quiscalus_lugubris,
		730	Quiscalus_major,
		731	Quiscalus_mexicanus,
		732	Quiscalus_quiscula,
		733	Dives_dives,
		734	Agelasticus_thilius,
		735	Chrysomus_icterocephalus,
		736	Agelaioides_badius,
		737	Amblyramphus_holosericeus,
		738	Curaeus_curaeus,
		739	Nesopsar_nigerrimus,
		740	Sturnella_bellicosa,
		741	Sturnella_superciliaris,
		742	Sturnella_loyca,
		743	Sturnella_defilippii,
		744	Sturnella_neglecta,
		745	Sturnella_magna,
		746	Dolichonyx_oryzivorus,
		747	Xanthocephalus_xanthocephalus,
		748	Emberiza_elegans,
		749	Emberiza_schoeniclus,
		750	Melophus_lathami,
		751	Miliaria_calandra,
		752	Emberiza_cia,
		753	Emberiza_cioides,
		754	Emberiza_hortulana,
		755	Emberiza_cirlus,
		756	Emberiza_citrinella,
		757	Emberiza_cabanisi,
		758	Emberiza_flaviventris,
		759	Emberiza_tahapisi,
		760	Emberiza_striolata,
		761	Emberiza_impetuani,
		762	Emberiza_capensis,
		763	Amphispiza_bilineata,
		764	Aimophila_quinquestriata,
		765	Spizella_pallida,
		766	Spizella_passerina,
		767	Spizella_pusilla,
		768	Spizella_breweri,
		769	Spizella_atrogularis,
		770	Junco_hyemalis,
		771	Junco_phaeonotus,
		772	Zonotrichia_querula,
		773	Zonotrichia_albicollis,
		774	Zonotrichia_atricapilla,
		775	Zonotrichia_leucophrys,
		776	Zonotrichia_capensis,
		777	Spizella_arborea,
		778	Passerella_iliaca,
		779	Pezopetes_capitalis,
		780	Pipilo_aberti,
		781	Pipilo_fuscus,
		782	Pipilo_chlorurus,
		783	Pipilo_erythrophthalmus,
		784	Pipilo_maculatus,
		785	Ammodramus_henslowii,
		786	Ammodramus_bairdii,
		787	Melospiza_lincolnii,
		788	Melospiza_georgiana,
		789	Melospiza_melodia,
		790	Passerculus_sandwichensis,
		791	Amphispiza_belli,
		792	Pooecetes_gramineus,
		793	Ammodramus_caudacutus,
		794	Ammodramus_maritimus,
		795	Ammodramus_leconteii,
		796	Aimophila_carpalis,
		797	Aimophila_aestivalis,
		798	Aimophila_botterii,
		799	Aimophila_mystacalis,
		800	Aimophila_humeralis,
		801	Arremonops_rufivirgatus,
		802	Ammodramus_savannarum,
		803	Calamospiza_melanocorys,
		804	Chondestes_grammacus,
		805	Icteria_virens,
		806	Seiurus_aurocapilla,
		807	Seiurus_noveboracensis,
		808	Seiurus_motacilla,
		809	Mniotilta_varia,
		810	Geothlypis_trichas,
		811	Oporornis_formosus,
		812	Oporornis_tolmiei,
		813	Oporornis_philadelphia,
		814	Limnothlypis_swainsonii,
		815	Protonotaria_citrea,
		816	Vermivora_ruficapilla,
		817	Vermivora_peregrina,
		818	Vermivora_pinus,
		819	Vermivora_chrysoptera,
		820	Dendroica_magnolia,
		821	Dendroica_tigrina,
		822	Parula_americana,
		823	Dendroica_fusca,
		824	Dendroica_pensylvanica,
		825	Dendroica_petechia,
		826	Dendroica_striata,
		827	Dendroica_castanea,
		828	Dendroica_cerulea,
		829	Setophaga_ruticilla,
		830	Dendroica_caerulescens,
		831	Dendroica_discolor,
		832	Dendroica_nigrescens,
		833	Dendroica_townsendi,
		834	Dendroica_virens,
		835	Dendroica_adelaidae,
		836	Dendroica_palmarum,
		837	Dendroica_coronata,
		838	Dendroica_dominica,
		839	Wilsonia_citrina,
		840	Wilsonia_canadensis,
		841	Wilsonia_pusilla,
		842	Myioborus_pictus,
		843	Piranga_rubra,
		844	Piranga_olivacea,
		845	Piranga_ludoviciana,
		846	Cardinalis_cardinalis,
		847	Spiza_americana,
		848	Passerina_caerulea,
		849	Passerina_amoena,
		850	Passerina_cyanea,
		851	Passerina_ciris,
		852	Passerina_versicolor,
		853	Passerina_leclancherii,
		854	Pheucticus_melanocephalus,
		855	Pheucticus_ludovicianus,
		856	Tiaris_olivaceus,
		857	Geospiza_fortis,
		858	Geospiza_difficilis,
		859	Geospiza_scandens,
		860	Geospiza_conirostris,
		861	Geospiza_fuliginosa,
		862	Geospiza_magnirostris,
		863	Thraupis_episcopus,
		864	Nesospiza_acunhae,
		865	Sporophila_minuta,
		866	Ramphocelus_costaricensis,
		867	Volatinia_jacarina,
		868	Anthus_campestris,
		869	Anthus_leucophrys,
		870	Anthus_similis,
		871	Anthus_novaeseelandiae,
		872	Anthus_melindae,
		873	Anthus_hoeschi,
		874	Anthus_lutescens,
		875	Anthus_trivialis,
		876	Anthus_crenatus,
		877	Anthus_lineiventris,
		878	Anthus_chloris,
		879	Anthus_pratensis,
		880	Anthus_petrosus,
		881	Anthus_spinoletta,
		882	Anthus_vaalensis,
		883	Macronyx_capensis,
		884	Macronyx_croceus,
		885	Macronyx_sharpei,
		886	Macronyx_ameliae,
		887	Macronyx_aurantiigula,
		888	Macronyx_fuellebornii,
		889	Tmetothylacus_tenellus,
		890	Motacilla_clara,
		891	Motacilla_capensis,
		892	Motacilla_grandis,
		893	Motacilla_alba,
		894	Motacilla_citreola,
		895	Motacilla_flava,
		896	Motacilla_madaraspatensis,
		897	Motacilla_cinerea,
		898	Motacilla_aguimp,
		899	Dendronanthus_indicus
	;
	TREE * UNTITLED = [&R] (((1:37.28817091,((((2:2.335906866,3:2.335906866):14.59087648,4:16.92678335):4.748685141,(5:20.34492487,((6:1.351901624,7:1.351901624):9.33189949,(8:9.18496644,(9:9.12070226,((10:4.262619262,11:4.262619261):4.322928207,(12:7.929254245,(13:1.890169742,14:1.890169742):6.039084502):0.6562932231):0.5351547916):0.06426418061):1.498834674):9.661123755):1.330543621):3.085892288,15…
END;
