# Supplementary material for: Polygyny is linked to accelerated birdsong evolution but not to larger song repertoires
Source: Nat Commun. 2019 Feb 21;10:884. doi: 10.1038/s41467-019-08621-3 (PMC6385279; doi:10.1038/s41467-019-08621-3)
Supplement: Supplementary file 9 — Supplementary Software 1 [file 41467_2019_8621_MOESM9_ESM.zip › Final Revision Code/MacOnly BayesTraits Code/samplematezillaHack8.nex]

#NEXUS
[R-package APE, Thu Jan 11 18:46:40 2018]
BEGIN TAXA;
	DIMENSIONS NTAX = 899;
	TAXLABELS
		Oxyruncus_cristatus
		Empidonax_flaviventris
		Empidonax_difficilis
		Empidonax_minimus
		Empidonax_traillii
		Empidonax_alnorum
		Empidonax_virescens
		Contopus_sordidulus
		Sayornis_nigricans
		Sayornis_phoebe
		Pyrocephalus_rubinus
		Myiarchus_cinerascens
		Myiarchus_crinitus
		Tyrannus_tyrannus
		Elaenia_chiriquensis
		Cercomacra_tyrannina
		Gymnopithys_leucaspis
		Conopophaga_lineata
		Xenops_minutus
		Leptasthenura_striolata
		Leptasthenura_yanacensis
		Cranioleuca_erythrops
		Pseudoseisura_lophotes
		Pseudoseisura_cristata
		Synallaxis_brachyura
		Synallaxis_zimmeri
		Synallaxis_erythrothorax
		Phacellodomus_striaticollis
		Phacellodomus_maculipectus
		Furnarius_rufus
		Cinclodes_albiventris
		Cinclodes_antarcticus
		Cinclodes_fuscus
		Cinclodes_comechingonus
		Cinclodes_albidiventris
		Automolus_ochrolaemus
		Thripadectes_rufobrunneus
		Automolus_rubiginosus
		Sclerurus_guatemalensis
		Sclerurus_caudacutus
		Scenopoeetes_dentirostris
		Prionodura_newtoniana
		Chlamydera_lauterbachi
		Chlamydera_cerviniventris
		Chlamydera_nuchalis
		Chlamydera_guttata
		Chlamydera_maculata
		Ptilonorhynchus_violaceus
		Ailuroedus_melanotis
		Ailuroedus_crassirostris
		Malurus_splendens
		Malurus_cyaneus
		Malurus_alboscapulatus
		Malurus_pulcherrimus
		Malurus_melanocephalus
		Malurus_leucopterus
		Malurus_lamberti
		Malurus_amabilis
		Malurus_cyanocephalus
		Malurus_elegans
		Malurus_coronatus
		Pardalotus_punctatus
		Pardalotus_striatus
		Pardalotus_quadragintus
		Manorina_melanocephala
		Pycnoptilus_floccosus
		Sericornis_frontalis
		Acanthornis_magna
		Gerygone_igata
		Pomatostomus_temporalis
		Orthonyx_spaldingii
		Notiomystis_cincta
		Pachycephala_pectoralis
		Lanius_somalicus
		Lanius_ludovicianus
		Lanius_gubernator
		Lanius_excubitor
		Lanius_sphenocercus
		Lanius_dorsalis
		Lanius_minor
		Lanius_senator
		Lanius_bucephalus
		Lanius_schach
		Lanius_collurio
		Lanius_vittatus
		Lanius_tigrinus
		Lanius_collaris
		Lanius_nubicus
		Calocitta_formosa
		Aphelocoma_ultramarina
		Aphelocoma_californica
		Aphelocoma_insularis
		Aphelocoma_coerulescens
		Cyanocitta_cristata
		Corvus_rhipidurus
		Corvus_corone
		Corvus_brachyrhynchos
		Corvus_monedula
		Pica_pica
		Pica_nuttalli
		Pica_hudsonia
		Perisoreus_infaustus
		Perisoreus_canadensis
		Pyrrhocorax_graculus
		Manucodia_keraudrenii
		Manucodia_chalybatus
		Parotia_wahnesi
		Parotia_carolae
		Pteridophora_alberti
		Paradisaea_minor
		Cicinnurus_magnificus
		Epimachus_meyeri
		Epimachus_fastuosus
		Epimachus_albertisi
		Ptiloris_magnificus
		Lophorina_superba
		Terpsiphone_corvina
		Terpsiphone_bedfordi
		Terpsiphone_rufiventer
		Terpsiphone_paradisi
		Terpsiphone_viridis
		Terpsiphone_rufocinerea
		Terpsiphone_atrochalybeia
		Hypothymis_azurea
		Trochocercus_cyanomelas
		Trochocercus_nitens
		Chasiempis_sandwichensis
		Arses_telescophthalmus
		Grallina_cyanoleuca
		Rhipidura_leucophrys
		Dicrurus_ludwigii
		Dicrurus_forficatus
		Dicrurus_adsimilis
		Vireo_olivaceus
		Vireo_altiloquus
		Vireo_flavoviridis
		Vireo_philadelphicus
		Vireo_vicinior
		Vireo_huttoni
		Vireo_flavifrons
		Vireo_solitarius
		Vireo_bellii
		Vireo_griseus
		Vireo_atricapilla
		Cyclarhis_gujanensis
		Mohoua_albicilla
		Mohoua_ochrocephala
		Mohoua_novaeseelandiae
		Psophodes_olivaceus
		Gymnorhina_tibicen
		Laniarius_erythrogaster
		Malaconotus_blanchoti
		Tchagra_minutus
		Dryoscopus_cubla
		Platysteira_chalybea
		Platysteira_concreta
		Platysteira_cyanea
		Platysteira_peltata
		Platysteira_castanea
		Batis_occulta
		Euryceros_prevostii
		Tylas_eduardi
		Calicalicus_madagascariensis
		Vanga_curvirostris
		Tephrodornis_pondicerianus
		Prionops_retzii
		Campephaga_quiscalina
		Campephaga_phoenicea
		Lalage_tricolor
		Coracina_azurea
		Coracina_cinerea
		Chaetops_frenatus
		Chaetops_aurantius
		Drymodes_brunneopygia
		Melanodryas_cucullata
		Eopsaltria_australis
		Petroica_macrocephala
		Petroica_goodenovii
		Petroica_australis
		Auriparus_flaviceps
		Anthoscopus_minutus
		Anthoscopus_caroli
		Remiz_pendulinus
		Baeolophus_inornatus
		Baeolophus_bicolor
		Baeolophus_atricristatus
		Baeolophus_wollweberi
		Parus_cristatus
		Parus_cinerascens
		Parus_lugubris
		Parus_carolinensis
		Parus_sclateri
		Parus_cinctus
		Parus_hudsonicus
		Parus_rufescens
		Parus_atricapillus
		Parus_montanus
		Parus_ater
		Parus_rufonuchalis
		Parus_leucomelas
		Parus_palustris
		Parus_major
		Parus_niger
		Parus_albiventris
		Parus_cyanus
		Parus_caeruleus
		Pseudopodoces_humilis
		Stenostira_scita
		Elminia_albicauda
		Elminia_nigromitrata
		Elminia_albonotata
		Elminia_albiventris
		Culicicapa_ceylonensis
		Cephalopyrus_flammiceps
		Cisticola_cinereolus
		Cisticola_juncidis
		Cisticola_brunnescens
		Cisticola_robustus
		Cisticola_exilis
		Cisticola_ayresii
		Cisticola_anonymus
		Cisticola_tinniens
		Hypergerus_atriceps
		Apalis_thoracica
		Eremomela_icteropygialis
		Camaroptera_superciliaris
		Camaroptera_brachyura
		Prinia_gracilis
		Zosterops_lateralis
		Yuhina_brunneiceps
		Turdoides_altirostris
		Turdoides_squamiceps
		Garrulax_morrisonianus
		Sylvia_atricapilla
		Sylvia_borin
		Sylvia_nisoria
		Sylvia_nana
		Sylvia_conspicillata
		Sylvia_communis
		Sylvia_deserticola
		Sylvia_undata
		Sylvia_sarda
		Sylvia_rueppelli
		Sylvia_melanothorax
		Sylvia_cantillans
		Sylvia_mystacea
		Sylvia_melanocephala
		Sylvia_boehmi
		Sylvia_subcaerulea
		Sylvia_buryi
		Sylvia_leucomelaena
		Sylvia_hortensis
		Sylvia_curruca
		Paradoxornis_webbianus
		Chamaea_fasciata
		Andropadus_importunus
		Chlorocichla_flaviventris
		Andropadus_milanjensis
		Andropadus_nigriceps
		Bleda_notatus
		Bleda_syndactylus
		Andropadus_gracilis
		Criniger_calurus
		Phyllastrephus_terrestris
		Phyllastrephus_fischeri
		Phyllastrephus_cabanisi
		Phyllastrephus_flavostriatus
		Phyllastrephus_icterinus
		Phyllastrephus_debilis
		Hypsipetes_olivaceus
		Ixos_amaurotis
		Alophoixus_finschii
		Pycnonotus_xanthopygos
		Pycnonotus_capensis
		Pycnonotus_barbatus
		Pycnonotus_nigricans
		Pycnonotus_sinensis
		Hyliota_flavigaster
		Hyliota_australis
		Hyliota_violacea
		Scotocerca_inquieta
		Acrocephalus_palustris
		Bradypterus_graueri
		Cincloramphus_cruralis
		Bradypterus_baboecala
		Bradypterus_cinnamomeus
		Bradypterus_barratti
		Bradypterus_lopezi
		Bradypterus_sylvaticus
		Acrocephalus_luscinius
		Locustella_fluviatilis
		Locustella_luscinioides
		Locustella_naevia
		Acrocephalus_sechellensis
		Acrocephalus_aequinoctialis
		Acrocephalus_familiaris
		Acrocephalus_stentoreus
		Acrocephalus_arundinaceus
		Acrocephalus_dumetorum
		Acrocephalus_orinus
		Acrocephalus_scirpaceus
		Acrocephalus_baeticatus
		Acrocephalus_bistrigiceps
		Acrocephalus_paludicola
		Acrocephalus_melanopogon
		Acrocephalus_schoenobaenus
		Chloropeta_natalensis
		Hippolais_polyglotta
		Hippolais_icterina
		Pholidornis_rushiae
		Cettia_fortipes
		Cettia_cetti
		Phylloscopus_trochilus
		Phylloscopus_sindianus
		Phylloscopus_collybita
		Phylloscopus_fuscatus
		Phylloscopus_humei
		Phylloscopus_sibilatrix
		Phylloscopus_bonelli
		Phylloscopus_nitidus
		Phylloscopus_ruficapilla
		Phylloscopus_umbrovirens
		Psaltriparus_minimus
		Tachycineta_albilinea
		Tachycineta_thalassina
		Tachycineta_bicolor
		Riparia_riparia
		Progne_subis
		Petrochelidon_fulva
		Petrochelidon_pyrrhonota
		Hirundo_ariel
		Hirundo_semirufa
		Hirundo_rustica
		Delichon_urbicum
		Bradypterus_victorini
		Sphenoeacus_afer
		Melocichla_mentalis
		Sylvietta_denti
		Sylvietta_whytii
		Sylvietta_rufescens
		Sylvietta_brachyura
		Sylvietta_virens
		Nicator_chloris
		Nicator_gularis
		Panurus_biarmicus
		Certhilauda_burra
		Certhilauda_barlowi
		Ammomanes_deserti
		Certhilauda_erythrochlamys
		Certhilauda_albescens
		Certhilauda_chuana
		Certhilauda_subcoronata
		Heteromirafra_ruddi
		Mirafra_gilletti
		Mirafra_africanoides
		Mirafra_poecilosterna
		Mirafra_africana
		Mirafra_hova
		Mirafra_hypermetra
		Mirafra_sabota
		Eremophila_alpestris
		Calandrella_cinerea
		Calandrella_somalica
		Melanocorypha_calandra
		Spizocorys_conirostris
		Spizocorys_fringillaris
		Eremalauda_starki
		Alauda_arvensis
		Alauda_razae
		Galerida_magnirostris
		Galerida_theklae
		Galerida_modesta
		Galerida_cristata
		Lullula_arborea
		Eremopterix_nigriceps
		Eremopterix_verticalis
		Eremopterix_australis
		Eremopterix_leucopareia
		Eremopterix_leucotis
		Regulus_ignicapilla
		Regulus_regulus
		Certhia_familiaris
		Certhia_brachydactyla
		Salpinctes_obsoletus
		Catherpes_mexicanus
		Troglodytes_troglodytes
		Troglodytes_cobbi
		Troglodytes_aedon
		Cistothorus_meridae
		Cistothorus_palustris
		Cistothorus_platensis
		Thryothorus_rufalbus
		Thryothorus_sinaloa
		Thryothorus_felix
		Thryothorus_leucotis
		Thryomanes_bewickii
		Thryothorus_ludovicianus
		Campylorhynchus_griseus
		Campylorhynchus_brunneicapillus
		Campylorhynchus_nuchalis
		Polioptila_dumicola
		Sitta_europaea
		Sitta_carolinensis
		Dumetella_carolinensis
		Toxostoma_rufum
		Toxostoma_longirostre
		Toxostoma_curvirostre
		Toxostoma_bendirei
		Toxostoma_lecontei
		Toxostoma_crissale
		Oreoscoptes_montanus
		Mimus_parvulus
		Mimus_gundlachii
		Mimus_longicaudatus
		Mimus_polyglottos
		Mimus_gilvus
		Mimus_patagonicus
		Mimus_thenca
		Cinnyricinclus_leucogaster
		Creatophora_cinerea
		Sturnus_roseus
		Sturnus_philippensis
		Sturnus_sturninus
		Sturnus_contra
		Acridotheres_ginginianus
		Acridotheres_tristis
		Acridotheres_cristatellus
		Acridotheres_fuscus
		Sturnus_pagodarum
		Sturnus_malabaricus
		Leucopsar_rothschildi
		Sturnus_unicolor
		Sturnus_vulgaris
		Onychognathus_nabouroup
		Onychognathus_walleri
		Onychognathus_salvadorii
		Onychognathus_albirostris
		Onychognathus_tristramii
		Onychognathus_morio
		Onychognathus_tenuirostris
		Speculipastor_bicolor
		Saroglossa_spiloptera
		Lamprotornis_corruscus
		Lamprotornis_purpureiceps
		Lamprotornis_caudatus
		Lamprotornis_purpuroptera
		Cosmopsarus_unicolor
		Lamprotornis_mevesii
		Lamprotornis_australis
		Lamprotornis_chalybaeus
		Lamprotornis_nitens
		Lamprotornis_pulcher
		Lamprotornis_superbus
		Spreo_fischeri
		Spreo_bicolor
		Cosmopsarus_regius
		Lamprotornis_splendidus
		Mino_anais
		Gracula_religiosa
		Aplonis_dichroa
		Aplonis_opaca
		Scissirostrum_dubium
		Buphagus_erythrorhynchus
		Buphagus_africanus
		Cinclus_mexicanus
		Cinclus_pallasii
		Cinclus_cinclus
		Cinclus_schulzi
		Turdus_merula
		Turdus_cardis
		Turdus_pilaris
		Turdus_torquatus
		Turdus_migratorius
		Turdus_albicollis
		Turdus_grayi
		Turdus_iliacus
		Turdus_helleri
		Turdus_philomelos
		Turdus_viscivorus
		Hylocichla_mustelina
		Catharus_minimus
		Catharus_fuscescens
		Catharus_guttatus
		Catharus_ustulatus
		Zoothera_naevia
		Sialia_sialis
		Sialia_currucoides
		Sialia_mexicana
		Myadestes_palmeri
		Myioparus_plumbeus
		Myioparus_griseigularis
		Namibornis_herero
		Melaenornis_pammelaina
		Melaenornis_edolioides
		Sigelus_silens
		Empidornis_semipartitus
		Bradornis_infuscatus
		Bradornis_pallidus
		Bradornis_mariquensis
		Bradornis_microrhynchus
		Muscicapa_infuscata
		Muscicapa_epulata
		Muscicapa_comitata
		Muscicapa_adusta
		Muscicapa_striata
		Muscicapa_cassini
		Muscicapa_sethsmithi
		Muscicapa_caerulescens
		Dioptrornis_fischeri
		Erithacus_rubecula
		Phoenicurus_ochruros
		Phoenicurus_phoenicurus
		Myrmecocichla_aethiops
		Oenanthe_oenanthe
		Saxicola_torquatus
		Saxicola_rubetra
		Ficedula_zanthopygia
		Ficedula_parva
		Ficedula_semitorquata
		Ficedula_hypoleuca
		Ficedula_albicollis
		Luscinia_megarhynchos
		Luscinia_luscinia
		Luscinia_svecica
		Phainopepla_nitens
		Bombycilla_cedrorum
		Bombycilla_garrulus
		Nectarinia_osea
		Nectarinia_coccinigaster
		Nectarinia_dussumieri
		Anaplectes_rubriceps
		Amblyospiza_albifrons
		Plocepasser_mahali
		Plocepasser_donaldsoni
		Pseudonigrita_arnaudi
		Philetairus_socius
		Dinemellia_dinemelli
		Sporopipes_frontalis
		Sporopipes_squamifrons
		Histurgops_ruficaudus
		Bubalornis_albirostris
		Quelea_quelea
		Quelea_cardinalis
		Foudia_eminentissima
		Foudia_sechellarum
		Foudia_flavicans
		Foudia_madagascariensis
		Foudia_rubra
		Euplectes_afer
		Euplectes_aureus
		Euplectes_franciscanus
		Euplectes_nigroventris
		Euplectes_orix
		Euplectes_hordeaceus
		Euplectes_ardens
		Euplectes_gierowii
		Euplectes_axillaris
		Euplectes_albonotatus
		Euplectes_macroura
		Euplectes_hartlaubi
		Euplectes_jacksoni
		Euplectes_progne
		Euplectes_capensis
		Malimbus_racheliae
		Malimbus_scutatus
		Malimbus_ibadanensis
		Malimbus_erythrogaster
		Malimbus_rubricollis
		Malimbus_coronatus
		Malimbus_cassini
		Malimbus_nitens
		Malimbus_malimbicus
		Ploceus_tricolor
		Ploceus_vitellinus
		Ploceus_princeps
		Ploceus_alienus
		Ploceus_cucullatus
		Ploceus_megarhynchus
		Ploceus_grandis
		Ploceus_melanocephalus
		Ploceus_taeniopterus
		Ploceus_intermedius
		Ploceus_nigricollis
		Ploceus_capensis
		Ploceus_superciliosus
		Ploceus_ocularis
		Ploceus_velatus
		Ploceus_bicolor
		Ploceus_luteolus
		Ploceus_olivaceiceps
		Ploceus_xanthopterus
		Ploceus_jacksoni
		Ploceus_spekei
		Ploceus_angolensis
		Ploceus_xanthops
		Ploceus_heuglini
		Ploceus_sanctithomae
		Ploceus_bertrandi
		Ploceus_melanogaster
		Ploceus_preussi
		Ploceus_baglafecht
		Ploceus_galbula
		Ploceus_philippinus
		Ploceus_pelzelni
		Ploceus_nigerrimus
		Ploceus_benghalensis
		Poephila_acuticauda
		Taeniopygia_guttata
		Lonchura_striata
		Padda_oryzivora
		Lagonosticta_senegala
		Vidua_chalybeata
		Vidua_paradisaea
		Vidua_macroura
		Prunella_modularis
		Prunella_collaris
		Petronia_xanthocollis
		Montifringilla_nivalis
		Petronia_petronia
		Passer_rutilans
		Passer_griseus
		Passer_domesticus
		Passer_montanus
		Mycerobas_carnipes
		Coccothraustes_coccothraustes
		Pyrrhula_pyrrhula
		Pinicola_enucleator
		Serinus_mozambicus
		Serinus_leucopterus
		Serinus_citrinipectus
		Serinus_atrogularis
		Serinus_scotops
		Serinus_burtoni
		Serinus_albogularis
		Serinus_sulphuratus
		Serinus_flaviventris
		Serinus_gularis
		Serinus_totta
		Serinus_striolatus
		Serinus_pusillus
		Serinus_nigriceps
		Serinus_flavivertex
		Serinus_canicollis
		Serinus_alario
		Serinus_serinus
		Serinus_mennelli
		Serinus_tristriatus
		Serinus_canaria
		Serinus_syriacus
		Carduelis_pinus
		Carduelis_spinus
		Carduelis_tristis
		Carduelis_psaltria
		Carduelis_lawrencei
		Callacanthis_burtoni
		Carduelis_cannabina
		Carduelis_flavirostris
		Carduelis_hornemanni
		Carduelis_flammea
		Loxia_leucoptera
		Loxia_scotica
		Loxia_curvirostra
		Carduelis_citrinella
		Carduelis_carduelis
		Carduelis_chloris
		Carduelis_spinoides
		Rhodopechys_obsoletus
		Rhodopechys_sanguineus
		Bucanetes_githagineus
		Eremopsaltria_mongolicus
		Paroreomyza_montana
		Telespiza_cantans
		Telespiza_ultima
		Loxioides_bailleui
		Himatione_sanguinea
		Vestiaria_coccinea
		Hemignathus_virens
		Hemignathus_munroi
		Loxops_coccineus
		Pseudonestor_xanthophrys
		Oreomystis_mana
		Carpodacus_rubicilla
		Carpodacus_roseus
		Carpodacus_erythrinus
		Carpodacus_mexicanus
		Carpodacus_puniceus
		Carpodacus_synoicus
		Carpodacus_cassinii
		Carpodacus_purpureus
		Leucosticte_atrata
		Leucosticte_australis
		Leucosticte_tephrocotis
		Fringilla_coelebs
		Fringilla_teydea
		Fringilla_montifringilla
		Calcarius_pictus
		Calcarius_ornatus
		Calcarius_lapponicus
		Calcarius_mccownii
		Plectrophenax_nivalis
		Seiurus_aurocapilla
		Wilsonia_citrina
		Dendroica_cerulea
		Dendroica_fusca
		Dendroica_castanea
		Dendroica_striata
		Dendroica_petechia
		Dendroica_pensylvanica
		Dendroica_tigrina
		Dendroica_caerulescens
		Setophaga_ruticilla
		Dendroica_adelaidae
		Dendroica_nigrescens
		Dendroica_virens
		Dendroica_townsendi
		Dendroica_discolor
		Dendroica_coronata
		Dendroica_dominica
		Dendroica_palmarum
		Parula_americana
		Dendroica_magnolia
		Wilsonia_canadensis
		Wilsonia_pusilla
		Myioborus_pictus
		Mniotilta_varia
		Seiurus_motacilla
		Seiurus_noveboracensis
		Protonotaria_citrea
		Limnothlypis_swainsonii
		Geothlypis_trichas
		Oporornis_formosus
		Oporornis_tolmiei
		Oporornis_philadelphia
		Vermivora_ruficapilla
		Vermivora_peregrina
		Vermivora_chrysoptera
		Vermivora_pinus
		Icteria_virens
		Emberiza_elegans
		Emberiza_schoeniclus
		Melophus_lathami
		Miliaria_calandra
		Emberiza_cirlus
		Emberiza_citrinella
		Emberiza_hortulana
		Emberiza_cioides
		Emberiza_cia
		Emberiza_capensis
		Emberiza_striolata
		Emberiza_tahapisi
		Emberiza_impetuani
		Emberiza_flaviventris
		Emberiza_cabanisi
		Amphispiza_bilineata
		Aimophila_quinquestriata
		Spizella_atrogularis
		Spizella_pallida
		Spizella_passerina
		Spizella_breweri
		Spizella_pusilla
		Passerella_iliaca
		Spizella_arborea
		Junco_hyemalis
		Junco_phaeonotus
		Zonotrichia_albicollis
		Zonotrichia_querula
		Zonotrichia_atricapilla
		Zonotrichia_leucophrys
		Zonotrichia_capensis
		Amphispiza_belli
		Ammodramus_bairdii
		Ammodramus_henslowii
		Melospiza_lincolnii
		Melospiza_georgiana
		Melospiza_melodia
		Passerculus_sandwichensis
		Pooecetes_gramineus
		Ammodramus_leconteii
		Ammodramus_maritimus
		Ammodramus_caudacutus
		Pipilo_erythrophthalmus
		Pipilo_maculatus
		Pipilo_chlorurus
		Pipilo_aberti
		Pipilo_fuscus
		Pezopetes_capitalis
		Aimophila_carpalis
		Aimophila_aestivalis
		Aimophila_botterii
		Aimophila_mystacalis
		Aimophila_humeralis
		Arremonops_rufivirgatus
		Ammodramus_savannarum
		Calamospiza_melanocorys
		Chondestes_grammacus
		Icterus_gularis
		Icterus_galbula
		Icterus_pustulatus
		Icterus_bullockii
		Dives_dives
		Chrysomus_icterocephalus
		Agelaioides_badius
		Agelasticus_thilius
		Amblyramphus_holosericeus
		Curaeus_curaeus
		Euphagus_carolinus
		Euphagus_cyanocephalus
		Quiscalus_lugubris
		Quiscalus_mexicanus
		Quiscalus_major
		Quiscalus_quiscula
		Molothrus_ater
		Molothrus_aeneus
		Molothrus_rufoaxillaris
		Agelaius_phoeniceus
		Agelaius_assimilis
		Agelaius_tricolor
		Agelaius_xanthomus
		Agelaius_humeralis
		Nesopsar_nigerrimus
		Cacicus_solitarius
		Cacicus_chrysopterus
		Cacicus_uropygialis
		Cacicus_cela
		Cacicus_haemorrhous
		Clypicterus_oseryi
		Psarocolius_viridis
		Psarocolius_bifasciatus
		Psarocolius_atrovirens
		Psarocolius_guatimozinus
		Psarocolius_angustifrons
		Psarocolius_wagleri
		Sturnella_bellicosa
		Sturnella_magna
		Sturnella_neglecta
		Sturnella_superciliaris
		Sturnella_loyca
		Sturnella_defilippii
		Dolichonyx_oryzivorus
		Xanthocephalus_xanthocephalus
		Piranga_ludoviciana
		Piranga_olivacea
		Piranga_rubra
		Cardinalis_cardinalis
		Passerina_cyanea
		Passerina_amoena
		Passerina_caerulea
		Passerina_ciris
		Passerina_versicolor
		Passerina_leclancherii
		Spiza_americana
		Pheucticus_melanocephalus
		Pheucticus_ludovicianus
		Nesospiza_acunhae
		Geospiza_difficilis
		Geospiza_conirostris
		Geospiza_fuliginosa
		Geospiza_scandens
		Geospiza_magnirostris
		Geospiza_fortis
		Tiaris_olivaceus
		Thraupis_episcopus
		Ramphocelus_costaricensis
		Volatinia_jacarina
		Sporophila_minuta
		Anthus_leucophrys
		Anthus_chloris
		Anthus_melindae
		Anthus_similis
		Anthus_campestris
		Anthus_novaeseelandiae
		Anthus_lineiventris
		Anthus_pratensis
		Anthus_spinoletta
		Anthus_petrosus
		Anthus_vaalensis
		Anthus_trivialis
		Anthus_lutescens
		Anthus_hoeschi
		Anthus_crenatus
		Macronyx_capensis
		Macronyx_fuellebornii
		Macronyx_aurantiigula
		Macronyx_sharpei
		Macronyx_croceus
		Macronyx_ameliae
		Tmetothylacus_tenellus
		Motacilla_aguimp
		Motacilla_cinerea
		Motacilla_madaraspatensis
		Motacilla_alba
		Motacilla_grandis
		Motacilla_citreola
		Motacilla_flava
		Motacilla_clara
		Motacilla_capensis
		Dendronanthus_indicus
		Promerops_cafer
		Promerops_gurneyi
	;
END;
BEGIN TREES;
	TRANSLATE
		1	Oxyruncus_cristatus,
		2	Empidonax_flaviventris,
		3	Empidonax_difficilis,
		4	Empidonax_minimus,
		5	Empidonax_traillii,
		6	Empidonax_alnorum,
		7	Empidonax_virescens,
		8	Contopus_sordidulus,
		9	Sayornis_nigricans,
		10	Sayornis_phoebe,
		11	Pyrocephalus_rubinus,
		12	Myiarchus_cinerascens,
		13	Myiarchus_crinitus,
		14	Tyrannus_tyrannus,
		15	Elaenia_chiriquensis,
		16	Cercomacra_tyrannina,
		17	Gymnopithys_leucaspis,
		18	Conopophaga_lineata,
		19	Xenops_minutus,
		20	Leptasthenura_striolata,
		21	Leptasthenura_yanacensis,
		22	Cranioleuca_erythrops,
		23	Pseudoseisura_lophotes,
		24	Pseudoseisura_cristata,
		25	Synallaxis_brachyura,
		26	Synallaxis_zimmeri,
		27	Synallaxis_erythrothorax,
		28	Phacellodomus_striaticollis,
		29	Phacellodomus_maculipectus,
		30	Furnarius_rufus,
		31	Cinclodes_albiventris,
		32	Cinclodes_antarcticus,
		33	Cinclodes_fuscus,
		34	Cinclodes_comechingonus,
		35	Cinclodes_albidiventris,
		36	Automolus_ochrolaemus,
		37	Thripadectes_rufobrunneus,
		38	Automolus_rubiginosus,
		39	Sclerurus_guatemalensis,
		40	Sclerurus_caudacutus,
		41	Scenopoeetes_dentirostris,
		42	Prionodura_newtoniana,
		43	Chlamydera_lauterbachi,
		44	Chlamydera_cerviniventris,
		45	Chlamydera_nuchalis,
		46	Chlamydera_guttata,
		47	Chlamydera_maculata,
		48	Ptilonorhynchus_violaceus,
		49	Ailuroedus_melanotis,
		50	Ailuroedus_crassirostris,
		51	Malurus_splendens,
		52	Malurus_cyaneus,
		53	Malurus_alboscapulatus,
		54	Malurus_pulcherrimus,
		55	Malurus_melanocephalus,
		56	Malurus_leucopterus,
		57	Malurus_lamberti,
		58	Malurus_amabilis,
		59	Malurus_cyanocephalus,
		60	Malurus_elegans,
		61	Malurus_coronatus,
		62	Pardalotus_punctatus,
		63	Pardalotus_striatus,
		64	Pardalotus_quadragintus,
		65	Manorina_melanocephala,
		66	Pycnoptilus_floccosus,
		67	Sericornis_frontalis,
		68	Acanthornis_magna,
		69	Gerygone_igata,
		70	Pomatostomus_temporalis,
		71	Orthonyx_spaldingii,
		72	Notiomystis_cincta,
		73	Pachycephala_pectoralis,
		74	Lanius_somalicus,
		75	Lanius_ludovicianus,
		76	Lanius_gubernator,
		77	Lanius_excubitor,
		78	Lanius_sphenocercus,
		79	Lanius_dorsalis,
		80	Lanius_minor,
		81	Lanius_senator,
		82	Lanius_bucephalus,
		83	Lanius_schach,
		84	Lanius_collurio,
		85	Lanius_vittatus,
		86	Lanius_tigrinus,
		87	Lanius_collaris,
		88	Lanius_nubicus,
		89	Calocitta_formosa,
		90	Aphelocoma_ultramarina,
		91	Aphelocoma_californica,
		92	Aphelocoma_insularis,
		93	Aphelocoma_coerulescens,
		94	Cyanocitta_cristata,
		95	Corvus_rhipidurus,
		96	Corvus_corone,
		97	Corvus_brachyrhynchos,
		98	Corvus_monedula,
		99	Pica_pica,
		100	Pica_nuttalli,
		101	Pica_hudsonia,
		102	Perisoreus_infaustus,
		103	Perisoreus_canadensis,
		104	Pyrrhocorax_graculus,
		105	Manucodia_keraudrenii,
		106	Manucodia_chalybatus,
		107	Parotia_wahnesi,
		108	Parotia_carolae,
		109	Pteridophora_alberti,
		110	Paradisaea_minor,
		111	Cicinnurus_magnificus,
		112	Epimachus_meyeri,
		113	Epimachus_fastuosus,
		114	Epimachus_albertisi,
		115	Ptiloris_magnificus,
		116	Lophorina_superba,
		117	Terpsiphone_corvina,
		118	Terpsiphone_bedfordi,
		119	Terpsiphone_rufiventer,
		120	Terpsiphone_paradisi,
		121	Terpsiphone_viridis,
		122	Terpsiphone_rufocinerea,
		123	Terpsiphone_atrochalybeia,
		124	Hypothymis_azurea,
		125	Trochocercus_cyanomelas,
		126	Trochocercus_nitens,
		127	Chasiempis_sandwichensis,
		128	Arses_telescophthalmus,
		129	Grallina_cyanoleuca,
		130	Rhipidura_leucophrys,
		131	Dicrurus_ludwigii,
		132	Dicrurus_forficatus,
		133	Dicrurus_adsimilis,
		134	Vireo_olivaceus,
		135	Vireo_altiloquus,
		136	Vireo_flavoviridis,
		137	Vireo_philadelphicus,
		138	Vireo_vicinior,
		139	Vireo_huttoni,
		140	Vireo_flavifrons,
		141	Vireo_solitarius,
		142	Vireo_bellii,
		143	Vireo_griseus,
		144	Vireo_atricapilla,
		145	Cyclarhis_gujanensis,
		146	Mohoua_albicilla,
		147	Mohoua_ochrocephala,
		148	Mohoua_novaeseelandiae,
		149	Psophodes_olivaceus,
		150	Gymnorhina_tibicen,
		151	Laniarius_erythrogaster,
		152	Malaconotus_blanchoti,
		153	Tchagra_minutus,
		154	Dryoscopus_cubla,
		155	Platysteira_chalybea,
		156	Platysteira_concreta,
		157	Platysteira_cyanea,
		158	Platysteira_peltata,
		159	Platysteira_castanea,
		160	Batis_occulta,
		161	Euryceros_prevostii,
		162	Tylas_eduardi,
		163	Calicalicus_madagascariensis,
		164	Vanga_curvirostris,
		165	Tephrodornis_pondicerianus,
		166	Prionops_retzii,
		167	Campephaga_quiscalina,
		168	Campephaga_phoenicea,
		169	Lalage_tricolor,
		170	Coracina_azurea,
		171	Coracina_cinerea,
		172	Chaetops_frenatus,
		173	Chaetops_aurantius,
		174	Drymodes_brunneopygia,
		175	Melanodryas_cucullata,
		176	Eopsaltria_australis,
		177	Petroica_macrocephala,
		178	Petroica_goodenovii,
		179	Petroica_australis,
		180	Auriparus_flaviceps,
		181	Anthoscopus_minutus,
		182	Anthoscopus_caroli,
		183	Remiz_pendulinus,
		184	Baeolophus_inornatus,
		185	Baeolophus_bicolor,
		186	Baeolophus_atricristatus,
		187	Baeolophus_wollweberi,
		188	Parus_cristatus,
		189	Parus_cinerascens,
		190	Parus_lugubris,
		191	Parus_carolinensis,
		192	Parus_sclateri,
		193	Parus_cinctus,
		194	Parus_hudsonicus,
		195	Parus_rufescens,
		196	Parus_atricapillus,
		197	Parus_montanus,
		198	Parus_ater,
		199	Parus_rufonuchalis,
		200	Parus_leucomelas,
		201	Parus_palustris,
		202	Parus_major,
		203	Parus_niger,
		204	Parus_albiventris,
		205	Parus_cyanus,
		206	Parus_caeruleus,
		207	Pseudopodoces_humilis,
		208	Stenostira_scita,
		209	Elminia_albicauda,
		210	Elminia_nigromitrata,
		211	Elminia_albonotata,
		212	Elminia_albiventris,
		213	Culicicapa_ceylonensis,
		214	Cephalopyrus_flammiceps,
		215	Cisticola_cinereolus,
		216	Cisticola_juncidis,
		217	Cisticola_brunnescens,
		218	Cisticola_robustus,
		219	Cisticola_exilis,
		220	Cisticola_ayresii,
		221	Cisticola_anonymus,
		222	Cisticola_tinniens,
		223	Hypergerus_atriceps,
		224	Apalis_thoracica,
		225	Eremomela_icteropygialis,
		226	Camaroptera_superciliaris,
		227	Camaroptera_brachyura,
		228	Prinia_gracilis,
		229	Zosterops_lateralis,
		230	Yuhina_brunneiceps,
		231	Turdoides_altirostris,
		232	Turdoides_squamiceps,
		233	Garrulax_morrisonianus,
		234	Sylvia_atricapilla,
		235	Sylvia_borin,
		236	Sylvia_nisoria,
		237	Sylvia_nana,
		238	Sylvia_conspicillata,
		239	Sylvia_communis,
		240	Sylvia_deserticola,
		241	Sylvia_undata,
		242	Sylvia_sarda,
		243	Sylvia_rueppelli,
		244	Sylvia_melanothorax,
		245	Sylvia_cantillans,
		246	Sylvia_mystacea,
		247	Sylvia_melanocephala,
		248	Sylvia_boehmi,
		249	Sylvia_subcaerulea,
		250	Sylvia_buryi,
		251	Sylvia_leucomelaena,
		252	Sylvia_hortensis,
		253	Sylvia_curruca,
		254	Paradoxornis_webbianus,
		255	Chamaea_fasciata,
		256	Andropadus_importunus,
		257	Chlorocichla_flaviventris,
		258	Andropadus_milanjensis,
		259	Andropadus_nigriceps,
		260	Bleda_notatus,
		261	Bleda_syndactylus,
		262	Andropadus_gracilis,
		263	Criniger_calurus,
		264	Phyllastrephus_terrestris,
		265	Phyllastrephus_fischeri,
		266	Phyllastrephus_cabanisi,
		267	Phyllastrephus_flavostriatus,
		268	Phyllastrephus_icterinus,
		269	Phyllastrephus_debilis,
		270	Hypsipetes_olivaceus,
		271	Ixos_amaurotis,
		272	Alophoixus_finschii,
		273	Pycnonotus_xanthopygos,
		274	Pycnonotus_capensis,
		275	Pycnonotus_barbatus,
		276	Pycnonotus_nigricans,
		277	Pycnonotus_sinensis,
		278	Hyliota_flavigaster,
		279	Hyliota_australis,
		280	Hyliota_violacea,
		281	Scotocerca_inquieta,
		282	Acrocephalus_palustris,
		283	Bradypterus_graueri,
		284	Cincloramphus_cruralis,
		285	Bradypterus_baboecala,
		286	Bradypterus_cinnamomeus,
		287	Bradypterus_barratti,
		288	Bradypterus_lopezi,
		289	Bradypterus_sylvaticus,
		290	Acrocephalus_luscinius,
		291	Locustella_fluviatilis,
		292	Locustella_luscinioides,
		293	Locustella_naevia,
		294	Acrocephalus_sechellensis,
		295	Acrocephalus_aequinoctialis,
		296	Acrocephalus_familiaris,
		297	Acrocephalus_stentoreus,
		298	Acrocephalus_arundinaceus,
		299	Acrocephalus_dumetorum,
		300	Acrocephalus_orinus,
		301	Acrocephalus_scirpaceus,
		302	Acrocephalus_baeticatus,
		303	Acrocephalus_bistrigiceps,
		304	Acrocephalus_paludicola,
		305	Acrocephalus_melanopogon,
		306	Acrocephalus_schoenobaenus,
		307	Chloropeta_natalensis,
		308	Hippolais_polyglotta,
		309	Hippolais_icterina,
		310	Pholidornis_rushiae,
		311	Cettia_fortipes,
		312	Cettia_cetti,
		313	Phylloscopus_trochilus,
		314	Phylloscopus_sindianus,
		315	Phylloscopus_collybita,
		316	Phylloscopus_fuscatus,
		317	Phylloscopus_humei,
		318	Phylloscopus_sibilatrix,
		319	Phylloscopus_bonelli,
		320	Phylloscopus_nitidus,
		321	Phylloscopus_ruficapilla,
		322	Phylloscopus_umbrovirens,
		323	Psaltriparus_minimus,
		324	Tachycineta_albilinea,
		325	Tachycineta_thalassina,
		326	Tachycineta_bicolor,
		327	Riparia_riparia,
		328	Progne_subis,
		329	Petrochelidon_fulva,
		330	Petrochelidon_pyrrhonota,
		331	Hirundo_ariel,
		332	Hirundo_semirufa,
		333	Hirundo_rustica,
		334	Delichon_urbicum,
		335	Bradypterus_victorini,
		336	Sphenoeacus_afer,
		337	Melocichla_mentalis,
		338	Sylvietta_denti,
		339	Sylvietta_whytii,
		340	Sylvietta_rufescens,
		341	Sylvietta_brachyura,
		342	Sylvietta_virens,
		343	Nicator_chloris,
		344	Nicator_gularis,
		345	Panurus_biarmicus,
		346	Certhilauda_burra,
		347	Certhilauda_barlowi,
		348	Ammomanes_deserti,
		349	Certhilauda_erythrochlamys,
		350	Certhilauda_albescens,
		351	Certhilauda_chuana,
		352	Certhilauda_subcoronata,
		353	Heteromirafra_ruddi,
		354	Mirafra_gilletti,
		355	Mirafra_africanoides,
		356	Mirafra_poecilosterna,
		357	Mirafra_africana,
		358	Mirafra_hova,
		359	Mirafra_hypermetra,
		360	Mirafra_sabota,
		361	Eremophila_alpestris,
		362	Calandrella_cinerea,
		363	Calandrella_somalica,
		364	Melanocorypha_calandra,
		365	Spizocorys_conirostris,
		366	Spizocorys_fringillaris,
		367	Eremalauda_starki,
		368	Alauda_arvensis,
		369	Alauda_razae,
		370	Galerida_magnirostris,
		371	Galerida_theklae,
		372	Galerida_modesta,
		373	Galerida_cristata,
		374	Lullula_arborea,
		375	Eremopterix_nigriceps,
		376	Eremopterix_verticalis,
		377	Eremopterix_australis,
		378	Eremopterix_leucopareia,
		379	Eremopterix_leucotis,
		380	Regulus_ignicapilla,
		381	Regulus_regulus,
		382	Certhia_familiaris,
		383	Certhia_brachydactyla,
		384	Salpinctes_obsoletus,
		385	Catherpes_mexicanus,
		386	Troglodytes_troglodytes,
		387	Troglodytes_cobbi,
		388	Troglodytes_aedon,
		389	Cistothorus_meridae,
		390	Cistothorus_palustris,
		391	Cistothorus_platensis,
		392	Thryothorus_rufalbus,
		393	Thryothorus_sinaloa,
		394	Thryothorus_felix,
		395	Thryothorus_leucotis,
		396	Thryomanes_bewickii,
		397	Thryothorus_ludovicianus,
		398	Campylorhynchus_griseus,
		399	Campylorhynchus_brunneicapillus,
		400	Campylorhynchus_nuchalis,
		401	Polioptila_dumicola,
		402	Sitta_europaea,
		403	Sitta_carolinensis,
		404	Dumetella_carolinensis,
		405	Toxostoma_rufum,
		406	Toxostoma_longirostre,
		407	Toxostoma_curvirostre,
		408	Toxostoma_bendirei,
		409	Toxostoma_lecontei,
		410	Toxostoma_crissale,
		411	Oreoscoptes_montanus,
		412	Mimus_parvulus,
		413	Mimus_gundlachii,
		414	Mimus_longicaudatus,
		415	Mimus_polyglottos,
		416	Mimus_gilvus,
		417	Mimus_patagonicus,
		418	Mimus_thenca,
		419	Cinnyricinclus_leucogaster,
		420	Creatophora_cinerea,
		421	Sturnus_roseus,
		422	Sturnus_philippensis,
		423	Sturnus_sturninus,
		424	Sturnus_contra,
		425	Acridotheres_ginginianus,
		426	Acridotheres_tristis,
		427	Acridotheres_cristatellus,
		428	Acridotheres_fuscus,
		429	Sturnus_pagodarum,
		430	Sturnus_malabaricus,
		431	Leucopsar_rothschildi,
		432	Sturnus_unicolor,
		433	Sturnus_vulgaris,
		434	Onychognathus_nabouroup,
		435	Onychognathus_walleri,
		436	Onychognathus_salvadorii,
		437	Onychognathus_albirostris,
		438	Onychognathus_tristramii,
		439	Onychognathus_morio,
		440	Onychognathus_tenuirostris,
		441	Speculipastor_bicolor,
		442	Saroglossa_spiloptera,
		443	Lamprotornis_corruscus,
		444	Lamprotornis_purpureiceps,
		445	Lamprotornis_caudatus,
		446	Lamprotornis_purpuroptera,
		447	Cosmopsarus_unicolor,
		448	Lamprotornis_mevesii,
		449	Lamprotornis_australis,
		450	Lamprotornis_chalybaeus,
		451	Lamprotornis_nitens,
		452	Lamprotornis_pulcher,
		453	Lamprotornis_superbus,
		454	Spreo_fischeri,
		455	Spreo_bicolor,
		456	Cosmopsarus_regius,
		457	Lamprotornis_splendidus,
		458	Mino_anais,
		459	Gracula_religiosa,
		460	Aplonis_dichroa,
		461	Aplonis_opaca,
		462	Scissirostrum_dubium,
		463	Buphagus_erythrorhynchus,
		464	Buphagus_africanus,
		465	Cinclus_mexicanus,
		466	Cinclus_pallasii,
		467	Cinclus_cinclus,
		468	Cinclus_schulzi,
		469	Turdus_merula,
		470	Turdus_cardis,
		471	Turdus_pilaris,
		472	Turdus_torquatus,
		473	Turdus_migratorius,
		474	Turdus_albicollis,
		475	Turdus_grayi,
		476	Turdus_iliacus,
		477	Turdus_helleri,
		478	Turdus_philomelos,
		479	Turdus_viscivorus,
		480	Hylocichla_mustelina,
		481	Catharus_minimus,
		482	Catharus_fuscescens,
		483	Catharus_guttatus,
		484	Catharus_ustulatus,
		485	Zoothera_naevia,
		486	Sialia_sialis,
		487	Sialia_currucoides,
		488	Sialia_mexicana,
		489	Myadestes_palmeri,
		490	Myioparus_plumbeus,
		491	Myioparus_griseigularis,
		492	Namibornis_herero,
		493	Melaenornis_pammelaina,
		494	Melaenornis_edolioides,
		495	Sigelus_silens,
		496	Empidornis_semipartitus,
		497	Bradornis_infuscatus,
		498	Bradornis_pallidus,
		499	Bradornis_mariquensis,
		500	Bradornis_microrhynchus,
		501	Muscicapa_infuscata,
		502	Muscicapa_epulata,
		503	Muscicapa_comitata,
		504	Muscicapa_adusta,
		505	Muscicapa_striata,
		506	Muscicapa_cassini,
		507	Muscicapa_sethsmithi,
		508	Muscicapa_caerulescens,
		509	Dioptrornis_fischeri,
		510	Erithacus_rubecula,
		511	Phoenicurus_ochruros,
		512	Phoenicurus_phoenicurus,
		513	Myrmecocichla_aethiops,
		514	Oenanthe_oenanthe,
		515	Saxicola_torquatus,
		516	Saxicola_rubetra,
		517	Ficedula_zanthopygia,
		518	Ficedula_parva,
		519	Ficedula_semitorquata,
		520	Ficedula_hypoleuca,
		521	Ficedula_albicollis,
		522	Luscinia_megarhynchos,
		523	Luscinia_luscinia,
		524	Luscinia_svecica,
		525	Phainopepla_nitens,
		526	Bombycilla_cedrorum,
		527	Bombycilla_garrulus,
		528	Nectarinia_osea,
		529	Nectarinia_coccinigaster,
		530	Nectarinia_dussumieri,
		531	Anaplectes_rubriceps,
		532	Amblyospiza_albifrons,
		533	Plocepasser_mahali,
		534	Plocepasser_donaldsoni,
		535	Pseudonigrita_arnaudi,
		536	Philetairus_socius,
		537	Dinemellia_dinemelli,
		538	Sporopipes_frontalis,
		539	Sporopipes_squamifrons,
		540	Histurgops_ruficaudus,
		541	Bubalornis_albirostris,
		542	Quelea_quelea,
		543	Quelea_cardinalis,
		544	Foudia_eminentissima,
		545	Foudia_sechellarum,
		546	Foudia_flavicans,
		547	Foudia_madagascariensis,
		548	Foudia_rubra,
		549	Euplectes_afer,
		550	Euplectes_aureus,
		551	Euplectes_franciscanus,
		552	Euplectes_nigroventris,
		553	Euplectes_orix,
		554	Euplectes_hordeaceus,
		555	Euplectes_ardens,
		556	Euplectes_gierowii,
		557	Euplectes_axillaris,
		558	Euplectes_albonotatus,
		559	Euplectes_macroura,
		560	Euplectes_hartlaubi,
		561	Euplectes_jacksoni,
		562	Euplectes_progne,
		563	Euplectes_capensis,
		564	Malimbus_racheliae,
		565	Malimbus_scutatus,
		566	Malimbus_ibadanensis,
		567	Malimbus_erythrogaster,
		568	Malimbus_rubricollis,
		569	Malimbus_coronatus,
		570	Malimbus_cassini,
		571	Malimbus_nitens,
		572	Malimbus_malimbicus,
		573	Ploceus_tricolor,
		574	Ploceus_vitellinus,
		575	Ploceus_princeps,
		576	Ploceus_alienus,
		577	Ploceus_cucullatus,
		578	Ploceus_megarhynchus,
		579	Ploceus_grandis,
		580	Ploceus_melanocephalus,
		581	Ploceus_taeniopterus,
		582	Ploceus_intermedius,
		583	Ploceus_nigricollis,
		584	Ploceus_capensis,
		585	Ploceus_superciliosus,
		586	Ploceus_ocularis,
		587	Ploceus_velatus,
		588	Ploceus_bicolor,
		589	Ploceus_luteolus,
		590	Ploceus_olivaceiceps,
		591	Ploceus_xanthopterus,
		592	Ploceus_jacksoni,
		593	Ploceus_spekei,
		594	Ploceus_angolensis,
		595	Ploceus_xanthops,
		596	Ploceus_heuglini,
		597	Ploceus_sanctithomae,
		598	Ploceus_bertrandi,
		599	Ploceus_melanogaster,
		600	Ploceus_preussi,
		601	Ploceus_baglafecht,
		602	Ploceus_galbula,
		603	Ploceus_philippinus,
		604	Ploceus_pelzelni,
		605	Ploceus_nigerrimus,
		606	Ploceus_benghalensis,
		607	Poephila_acuticauda,
		608	Taeniopygia_guttata,
		609	Lonchura_striata,
		610	Padda_oryzivora,
		611	Lagonosticta_senegala,
		612	Vidua_chalybeata,
		613	Vidua_paradisaea,
		614	Vidua_macroura,
		615	Prunella_modularis,
		616	Prunella_collaris,
		617	Petronia_xanthocollis,
		618	Montifringilla_nivalis,
		619	Petronia_petronia,
		620	Passer_rutilans,
		621	Passer_griseus,
		622	Passer_domesticus,
		623	Passer_montanus,
		624	Mycerobas_carnipes,
		625	Coccothraustes_coccothraustes,
		626	Pyrrhula_pyrrhula,
		627	Pinicola_enucleator,
		628	Serinus_mozambicus,
		629	Serinus_leucopterus,
		630	Serinus_citrinipectus,
		631	Serinus_atrogularis,
		632	Serinus_scotops,
		633	Serinus_burtoni,
		634	Serinus_albogularis,
		635	Serinus_sulphuratus,
		636	Serinus_flaviventris,
		637	Serinus_gularis,
		638	Serinus_totta,
		639	Serinus_striolatus,
		640	Serinus_pusillus,
		641	Serinus_nigriceps,
		642	Serinus_flavivertex,
		643	Serinus_canicollis,
		644	Serinus_alario,
		645	Serinus_serinus,
		646	Serinus_mennelli,
		647	Serinus_tristriatus,
		648	Serinus_canaria,
		649	Serinus_syriacus,
		650	Carduelis_pinus,
		651	Carduelis_spinus,
		652	Carduelis_tristis,
		653	Carduelis_psaltria,
		654	Carduelis_lawrencei,
		655	Callacanthis_burtoni,
		656	Carduelis_cannabina,
		657	Carduelis_flavirostris,
		658	Carduelis_hornemanni,
		659	Carduelis_flammea,
		660	Loxia_leucoptera,
		661	Loxia_scotica,
		662	Loxia_curvirostra,
		663	Carduelis_citrinella,
		664	Carduelis_carduelis,
		665	Carduelis_chloris,
		666	Carduelis_spinoides,
		667	Rhodopechys_obsoletus,
		668	Rhodopechys_sanguineus,
		669	Bucanetes_githagineus,
		670	Eremopsaltria_mongolicus,
		671	Paroreomyza_montana,
		672	Telespiza_cantans,
		673	Telespiza_ultima,
		674	Loxioides_bailleui,
		675	Himatione_sanguinea,
		676	Vestiaria_coccinea,
		677	Hemignathus_virens,
		678	Hemignathus_munroi,
		679	Loxops_coccineus,
		680	Pseudonestor_xanthophrys,
		681	Oreomystis_mana,
		682	Carpodacus_rubicilla,
		683	Carpodacus_roseus,
		684	Carpodacus_erythrinus,
		685	Carpodacus_mexicanus,
		686	Carpodacus_puniceus,
		687	Carpodacus_synoicus,
		688	Carpodacus_cassinii,
		689	Carpodacus_purpureus,
		690	Leucosticte_atrata,
		691	Leucosticte_australis,
		692	Leucosticte_tephrocotis,
		693	Fringilla_coelebs,
		694	Fringilla_teydea,
		695	Fringilla_montifringilla,
		696	Calcarius_pictus,
		697	Calcarius_ornatus,
		698	Calcarius_lapponicus,
		699	Calcarius_mccownii,
		700	Plectrophenax_nivalis,
		701	Seiurus_aurocapilla,
		702	Wilsonia_citrina,
		703	Dendroica_cerulea,
		704	Dendroica_fusca,
		705	Dendroica_castanea,
		706	Dendroica_striata,
		707	Dendroica_petechia,
		708	Dendroica_pensylvanica,
		709	Dendroica_tigrina,
		710	Dendroica_caerulescens,
		711	Setophaga_ruticilla,
		712	Dendroica_adelaidae,
		713	Dendroica_nigrescens,
		714	Dendroica_virens,
		715	Dendroica_townsendi,
		716	Dendroica_discolor,
		717	Dendroica_coronata,
		718	Dendroica_dominica,
		719	Dendroica_palmarum,
		720	Parula_americana,
		721	Dendroica_magnolia,
		722	Wilsonia_canadensis,
		723	Wilsonia_pusilla,
		724	Myioborus_pictus,
		725	Mniotilta_varia,
		726	Seiurus_motacilla,
		727	Seiurus_noveboracensis,
		728	Protonotaria_citrea,
		729	Limnothlypis_swainsonii,
		730	Geothlypis_trichas,
		731	Oporornis_formosus,
		732	Oporornis_tolmiei,
		733	Oporornis_philadelphia,
		734	Vermivora_ruficapilla,
		735	Vermivora_peregrina,
		736	Vermivora_chrysoptera,
		737	Vermivora_pinus,
		738	Icteria_virens,
		739	Emberiza_elegans,
		740	Emberiza_schoeniclus,
		741	Melophus_lathami,
		742	Miliaria_calandra,
		743	Emberiza_cirlus,
		744	Emberiza_citrinella,
		745	Emberiza_hortulana,
		746	Emberiza_cioides,
		747	Emberiza_cia,
		748	Emberiza_capensis,
		749	Emberiza_striolata,
		750	Emberiza_tahapisi,
		751	Emberiza_impetuani,
		752	Emberiza_flaviventris,
		753	Emberiza_cabanisi,
		754	Amphispiza_bilineata,
		755	Aimophila_quinquestriata,
		756	Spizella_atrogularis,
		757	Spizella_pallida,
		758	Spizella_passerina,
		759	Spizella_breweri,
		760	Spizella_pusilla,
		761	Passerella_iliaca,
		762	Spizella_arborea,
		763	Junco_hyemalis,
		764	Junco_phaeonotus,
		765	Zonotrichia_albicollis,
		766	Zonotrichia_querula,
		767	Zonotrichia_atricapilla,
		768	Zonotrichia_leucophrys,
		769	Zonotrichia_capensis,
		770	Amphispiza_belli,
		771	Ammodramus_bairdii,
		772	Ammodramus_henslowii,
		773	Melospiza_lincolnii,
		774	Melospiza_georgiana,
		775	Melospiza_melodia,
		776	Passerculus_sandwichensis,
		777	Pooecetes_gramineus,
		778	Ammodramus_leconteii,
		779	Ammodramus_maritimus,
		780	Ammodramus_caudacutus,
		781	Pipilo_erythrophthalmus,
		782	Pipilo_maculatus,
		783	Pipilo_chlorurus,
		784	Pipilo_aberti,
		785	Pipilo_fuscus,
		786	Pezopetes_capitalis,
		787	Aimophila_carpalis,
		788	Aimophila_aestivalis,
		789	Aimophila_botterii,
		790	Aimophila_mystacalis,
		791	Aimophila_humeralis,
		792	Arremonops_rufivirgatus,
		793	Ammodramus_savannarum,
		794	Calamospiza_melanocorys,
		795	Chondestes_grammacus,
		796	Icterus_gularis,
		797	Icterus_galbula,
		798	Icterus_pustulatus,
		799	Icterus_bullockii,
		800	Dives_dives,
		801	Chrysomus_icterocephalus,
		802	Agelaioides_badius,
		803	Agelasticus_thilius,
		804	Amblyramphus_holosericeus,
		805	Curaeus_curaeus,
		806	Euphagus_carolinus,
		807	Euphagus_cyanocephalus,
		808	Quiscalus_lugubris,
		809	Quiscalus_mexicanus,
		810	Quiscalus_major,
		811	Quiscalus_quiscula,
		812	Molothrus_ater,
		813	Molothrus_aeneus,
		814	Molothrus_rufoaxillaris,
		815	Agelaius_phoeniceus,
		816	Agelaius_assimilis,
		817	Agelaius_tricolor,
		818	Agelaius_xanthomus,
		819	Agelaius_humeralis,
		820	Nesopsar_nigerrimus,
		821	Cacicus_solitarius,
		822	Cacicus_chrysopterus,
		823	Cacicus_uropygialis,
		824	Cacicus_cela,
		825	Cacicus_haemorrhous,
		826	Clypicterus_oseryi,
		827	Psarocolius_viridis,
		828	Psarocolius_bifasciatus,
		829	Psarocolius_atrovirens,
		830	Psarocolius_guatimozinus,
		831	Psarocolius_angustifrons,
		832	Psarocolius_wagleri,
		833	Sturnella_bellicosa,
		834	Sturnella_magna,
		835	Sturnella_neglecta,
		836	Sturnella_superciliaris,
		837	Sturnella_loyca,
		838	Sturnella_defilippii,
		839	Dolichonyx_oryzivorus,
		840	Xanthocephalus_xanthocephalus,
		841	Piranga_ludoviciana,
		842	Piranga_olivacea,
		843	Piranga_rubra,
		844	Cardinalis_cardinalis,
		845	Passerina_cyanea,
		846	Passerina_amoena,
		847	Passerina_caerulea,
		848	Passerina_ciris,
		849	Passerina_versicolor,
		850	Passerina_leclancherii,
		851	Spiza_americana,
		852	Pheucticus_melanocephalus,
		853	Pheucticus_ludovicianus,
		854	Nesospiza_acunhae,
		855	Geospiza_difficilis,
		856	Geospiza_conirostris,
		857	Geospiza_fuliginosa,
		858	Geospiza_scandens,
		859	Geospiza_magnirostris,
		860	Geospiza_fortis,
		861	Tiaris_olivaceus,
		862	Thraupis_episcopus,
		863	Ramphocelus_costaricensis,
		864	Volatinia_jacarina,
		865	Sporophila_minuta,
		866	Anthus_leucophrys,
		867	Anthus_chloris,
		868	Anthus_melindae,
		869	Anthus_similis,
		870	Anthus_campestris,
		871	Anthus_novaeseelandiae,
		872	Anthus_lineiventris,
		873	Anthus_pratensis,
		874	Anthus_spinoletta,
		875	Anthus_petrosus,
		876	Anthus_vaalensis,
		877	Anthus_trivialis,
		878	Anthus_lutescens,
		879	Anthus_hoeschi,
		880	Anthus_crenatus,
		881	Macronyx_capensis,
		882	Macronyx_fuellebornii,
		883	Macronyx_aurantiigula,
		884	Macronyx_sharpei,
		885	Macronyx_croceus,
		886	Macronyx_ameliae,
		887	Tmetothylacus_tenellus,
		888	Motacilla_aguimp,
		889	Motacilla_cinerea,
		890	Motacilla_madaraspatensis,
		891	Motacilla_alba,
		892	Motacilla_grandis,
		893	Motacilla_citreola,
		894	Motacilla_flava,
		895	Motacilla_clara,
		896	Motacilla_capensis,
		897	Dendronanthus_indicus,
		898	Promerops_cafer,
		899	Promerops_gurneyi
	;
	TREE * UNTITLED = [&R] (((1:25.60462118,((((((((2:2.831096139,3:2.831096139):4.01292408,(4:5.8568137,(5:2.813233999,6:2.813233999):3.043579702):0.9872065184):0.1196859149,7:6.963706134):0.1077519974,8:7.071458131):0.936776418,(9:0.9633523216,10:0.9633523216):7.044882227):6.427310309,11:14.43554486):0.4482115061,((12:1.7078352,13:1.7078352):9.665784236,14:11.37361944):3.510136927):2.914286674,15:1…
END;
