# Supplementary material for: Polygyny is linked to accelerated birdsong evolution but not to larger song repertoires
Source: Nat Commun. 2019 Feb 21;10:884. doi: 10.1038/s41467-019-08621-3 (PMC6385279; doi:10.1038/s41467-019-08621-3)
Supplement: Supplementary file 9 — Supplementary Software 1 [file 41467_2019_8621_MOESM9_ESM.zip › Final Revision Code/WindowsMac Code/DataGLMMformatted_ratecontR.csv]

BirdtreeFormat	Family	O.C	Final.polygyny	Final.EPP	Syllable.rep.final	Syll.song.final	Song.rep.final	Duration.final	Interval.final	Song.rate	Continuity	EPPSourcedata
Passer_montanus	Passeridae	NA	0	NA	NA	NA	NA	NA	NA	NA	0.015256588	NA
Aimophila_aestivalis	Passerellidae	NA	0	NA	NA	NA	NA	NA	NA	NA	0.052132701	NA
Xanthocephalus_xanthocephalus	Icteridae	NA	1	NA	NA	NA	NA	NA	NA	NA	0.056410256	NA
Phylloscopus_bonelli	Phylloscopidae	NA	0	NA	NA	NA	NA	NA	NA	NA	0.08045977	NA
Agelaius_phoeniceus	Icteridae	NA	1	1	NA	NA	NA	NA	NA	NA	0.081967213	NA
Turdus_iliacus	Turdidae	NA	NA	NA	NA	NA	NA	NA	NA	NA	0.095846645	NA
Dendroica_magnolia	Parulidae	NA	NA	NA	NA	NA	NA	NA	NA	NA	0.101402373	NA
Cettia_cetti	Scotocercidae	NA	0	NA	NA	NA	NA	NA	NA	NA	0.102564103	NA
Vireo_flavoviridis	Vireonidae	NA	NA	NA	NA	NA	NA	NA	NA	NA	0.116438356	NA
Icterus_galbula	Icteridae	NA	0	NA	NA	NA	NA	NA	NA	NA	0.11676397	NA
Dendroica_coronata	Parulidae	NA	NA	NA	NA	NA	NA	NA	NA	NA	0.118650794	NA
Pipilo_fuscus	Passerellidae	NA	NA	NA	NA	NA	NA	NA	NA	NA	0.120351859	NA
Vireo_flavifrons	Vireonidae	NA	0	NA	NA	NA	NA	NA	NA	NA	0.125	NA
Miliaria_calandra	Emberizidae	NA	1	0	NA	NA	NA	NA	NA	NA	0.128102482	NA
Vireo_solitarius	Vireonidae	NA	0	0	NA	NA	NA	NA	NA	NA	0.128787879	NA
Vireo_vicinior	Vireonidae	NA	NA	NA	NA	NA	NA	NA	NA	NA	0.13125	NA
Ficedula_albicollis	Muscicapidae	NA	1	1	NA	NA	NA	NA	NA	NA	0.135135135	NA
Wilsonia_citrina	Parulidae	NA	0	1	NA	NA	NA	NA	NA	NA	0.141025641	NA
Emberiza_hortulana	Emberizidae	NA	0	NA	NA	NA	NA	NA	NA	NA	0.142857143	NA
Dendroica_tigrina	Parulidae	NA	NA	NA	NA	NA	NA	NA	NA	NA	0.146376812	NA
Setophaga_ruticilla	Parulidae	NA	0	1	NA	NA	NA	NA	NA	NA	0.147011309	NA
Zonotrichia_leucophrys	Passerellidae	NA	0	1	NA	NA	NA	NA	NA	NA	0.147286822	NA
Progne_subis	Hirundinidae	NA	0	1	NA	NA	NA	NA	NA	NA	0.15	NA
Vireo_philadelphicus	Vireonidae	NA	0	NA	NA	NA	NA	NA	NA	NA	0.150943396	NA
Oporornis_philadelphia	Parulidae	NA	NA	NA	NA	NA	NA	NA	NA	NA	0.151876117	NA
Dendroica_petechia	Parulidae	NA	0	1	NA	NA	NA	NA	NA	NA	0.152380952	NA
Dendroica_pensylvanica	Parulidae	NA	NA	1	NA	NA	NA	NA	NA	NA	0.152885187	NA
Dendroica_virens	Parulidae	NA	0	NA	NA	NA	NA	NA	NA	NA	0.153689567	NA
Vireo_huttoni	Vireonidae	NA	NA	NA	NA	NA	NA	NA	NA	NA	0.158469945	NA
Pipilo_erythrophthalmus	Passerellidae	NA	0	NA	NA	NA	NA	NA	NA	NA	0.159003831	NA
Sylvia_curruca	Sylviidae	NA	0	NA	NA	NA	NA	NA	NA	NA	0.162790698	NA
Dendroica_castanea	Parulidae	NA	NA	NA	NA	NA	NA	NA	NA	NA	0.163879599	NA
Thryothorus_felix	Troglodytidae	NA	NA	NA	NA	NA	NA	NA	NA	NA	0.164383562	NA
Synallaxis_brachyura	Furnariidae	NA	0	NA	NA	NA	NA	NA	NA	NA	0.166666667	NA
Oenanthe_oenanthe	Muscicapidae	NA	0	1	NA	NA	NA	NA	NA	NA	0.172413793	NA
Sturnella_neglecta	Icteridae	NA	1	NA	NA	NA	NA	NA	NA	NA	0.17948718	NA
Ammodramus_maritimus	Passerellidae	NA	0	1	NA	NA	NA	NA	NA	NA	0.185185185	NA
Seiurus_noveboracensis	Parulidae	NA	0	NA	NA	NA	NA	NA	NA	NA	0.19	NA
Sayornis_phoebe	Tyrannidae	NA	0	1	NA	NA	NA	NA	NA	NA	0.190476191	NA
Passerina_amoena	Cardinalidae	NA	0	NA	NA	NA	NA	NA	NA	NA	0.1966759	NA
Vireo_olivaceus	Vireonidae	NA	0	1	NA	NA	NA	NA	NA	NA	0.199063232	NA
Emberiza_cia	Emberizidae	NA	NA	NA	NA	NA	NA	NA	NA	NA	0.2	NA
Fringilla_coelebs	Fringillidae	NA	0	1	NA	NA	NA	NA	NA	NA	0.206084397	NA
Cardinalis_cardinalis	Cardinalidae	NA	0	1	NA	NA	NA	NA	NA	NA	0.206896552	NA
Passerina_ciris	Cardinalidae	NA	1	NA	NA	NA	NA	NA	NA	NA	0.209651475	NA
Passerina_cyanea	Cardinalidae	NA	0	1	NA	NA	NA	NA	NA	NA	0.214611872	NA
Spizella_pallida	Passerellidae	NA	0	NA	NA	NA	NA	NA	NA	NA	0.21875	NA
Empidonax_difficilis	Tyrannidae	NA	NA	NA	NA	NA	NA	NA	NA	NA	0.222222222	NA
Piranga_olivacea	Cardinalidae	NA	NA	1	NA	NA	NA	NA	NA	NA	0.224489796	NA
Catharus_guttatus	Turdidae	NA	NA	NA	NA	NA	NA	NA	NA	NA	0.22927181	NA
Parula_americana	Parulidae	NA	0	NA	NA	NA	NA	NA	NA	NA	0.2297593	NA
Junco_phaeonotus	Passerellidae	NA	NA	NA	NA	NA	NA	NA	NA	NA	0.229901269	NA
Emberiza_citrinella	Emberizidae	NA	0	1	NA	NA	NA	NA	NA	NA	0.230515917	NA
Wilsonia_pusilla	Parulidae	NA	0	1	NA	NA	NA	NA	NA	NA	0.230769231	NA
Junco_hyemalis	Passerellidae	NA	0	1	NA	NA	NA	NA	NA	NA	0.237288136	NA
Pycnonotus_barbatus	Pycnonotidae	NA	0	NA	NA	NA	NA	NA	NA	NA	0.237288136	NA
Zonotrichia_albicollis	Passerellidae	NA	0	1	NA	NA	NA	NA	NA	NA	0.238471126	NA
Mniotilta_varia	Parulidae	NA	NA	NA	NA	NA	NA	NA	NA	NA	0.242607121	NA
Vireo_altiloquus	Vireonidae	NA	NA	NA	NA	NA	NA	NA	NA	NA	0.245192308	NA
Catharus_fuscescens	Turdidae	NA	0	NA	NA	NA	NA	NA	NA	NA	0.245824983	NA
Thryothorus_sinaloa	Troglodytidae	NA	NA	NA	NA	NA	NA	NA	NA	NA	0.246445498	NA
Ficedula_hypoleuca	Muscicapidae	NA	1	1	NA	NA	NA	NA	NA	NA	0.246609125	NA
Vermivora_ruficapilla	Parulidae	NA	NA	NA	NA	NA	NA	NA	NA	NA	0.247119078	NA
Catharus_minimus	Turdidae	NA	0	NA	NA	NA	NA	NA	NA	NA	0.249708285	NA
Vireo_griseus	Vireonidae	NA	0	NA	NA	NA	NA	NA	NA	NA	0.25	NA
Geothlypis_trichas	Parulidae	NA	0	1	NA	NA	NA	NA	NA	NA	0.252010724	NA
Baeolophus_atricristatus	Paridae	NA	0	NA	NA	NA	NA	NA	NA	NA	0.252988048	NA
Dendroica_fusca	Parulidae	NA	0	NA	NA	NA	NA	NA	NA	NA	0.254684838	NA
Melospiza_melodia	Passerellidae	NA	0	0	NA	NA	NA	NA	NA	NA	0.255734505	NA
Pheucticus_ludovicianus	Cardinalidae	NA	0	NA	NA	NA	NA	NA	NA	NA	0.26056338	NA
Passerculus_sandwichensis	Passerellidae	NA	1	1	NA	NA	NA	NA	NA	NA	0.263157895	NA
Wilsonia_canadensis	Parulidae	NA	NA	1	NA	NA	NA	NA	NA	NA	0.264499121	NA
Regulus_ignicapilla	Regulidae	NA	NA	NA	NA	NA	NA	NA	NA	NA	0.266666667	NA
Campylorhynchus_brunneicapillus	Troglodytidae	NA	0	NA	NA	NA	NA	NA	NA	NA	0.271028037	NA
Thryomanes_bewickii	Troglodytidae	NA	0	NA	NA	NA	NA	NA	NA	NA	0.277027027	NA
Spizella_passerina	Passerellidae	NA	0	NA	NA	NA	NA	NA	NA	NA	0.277659575	NA
Carpodacus_mexicanus	Fringillidae	NA	0	1	NA	NA	NA	NA	NA	NA	0.279411765	NA
Catharus_ustulatus	Turdidae	NA	NA	NA	NA	NA	NA	NA	NA	NA	0.285714286	NA
Parus_carolinensis	Paridae	NA	0	1	NA	NA	NA	NA	NA	NA	0.285714286	NA
Parus_palustris	Paridae	NA	0	NA	NA	NA	NA	NA	NA	NA	0.3	NA
Salpinctes_obsoletus	Troglodytidae	NA	0	NA	NA	NA	NA	NA	NA	NA	0.3	NA
Parus_cristatus	Paridae	NA	0	1	NA	NA	NA	NA	NA	NA	0.310679612	NA
Thryothorus_ludovicianus	Troglodytidae	NA	0	0	NA	NA	NA	NA	NA	NA	0.31166348	NA
Phylloscopus_trochilus	Phylloscopidae	NA	0	1	NA	NA	NA	NA	NA	NA	0.312559018	NA
Emberiza_schoeniclus	Emberizidae	NA	0	1	NA	NA	NA	NA	NA	NA	0.33	NA
Hylocichla_mustelina	Turdidae	NA	0	1	NA	NA	NA	NA	NA	NA	0.340611354	NA
Parus_caeruleus	Paridae	NA	1	1	NA	NA	NA	NA	NA	NA	0.342857143	NA
Sylvia_nisoria	Sylviidae	NA	NA	NA	NA	NA	NA	NA	NA	NA	0.352941177	NA
Seiurus_aurocapilla	Parulidae	NA	0	NA	NA	NA	NA	NA	NA	NA	0.362241494	NA
Regulus_regulus	Regulidae	NA	NA	NA	NA	NA	NA	NA	NA	NA	0.37	NA
Mirafra_africana	Alaudidae	NA	0	NA	NA	NA	NA	NA	NA	NA	0.375	NA
Cisticola_juncidis	Cisticolidae	NA	1	NA	NA	NA	NA	NA	NA	NA	0.384615385	NA
Passerina_leclancherii	Cardinalidae	NA	NA	NA	NA	NA	NA	NA	NA	NA	0.393939394	NA
Erithacus_rubecula	Muscicapidae	NA	0	1	NA	NA	NA	NA	NA	NA	0.4	NA
Sylvia_hortensis	Sylviidae	NA	0	NA	NA	NA	NA	NA	NA	NA	0.4	NA
Synallaxis_zimmeri	Furnariidae	NA	0	NA	NA	NA	NA	NA	NA	NA	0.4	NA
Turdus_philomelos	Turdidae	NA	NA	NA	NA	NA	NA	NA	NA	NA	0.4	NA
Phylloscopus_sibilatrix	Phylloscopidae	NA	1	0	NA	NA	NA	NA	NA	NA	0.41025641	NA
Cistothorus_platensis	Troglodytidae	NA	1	NA	NA	NA	NA	NA	NA	NA	0.416666667	NA
Toxostoma_rufum	Mimidae	NA	0	NA	NA	NA	NA	NA	NA	NA	0.439873418	NA
Vermivora_peregrina	Parulidae	NA	NA	NA	NA	NA	NA	NA	NA	NA	0.445904173	NA
Sylvia_communis	Sylviidae	NA	1	NA	NA	NA	NA	NA	NA	NA	0.452054795	NA
Luscinia_megarhynchos	Muscicapidae	NA	0	NA	NA	NA	NA	NA	NA	NA	0.452173913	NA
Turdus_migratorius	Turdidae	NA	0	1	NA	NA	NA	NA	NA	NA	0.458432304	NA
Passerina_versicolor	Cardinalidae	NA	NA	NA	NA	NA	NA	NA	NA	NA	0.45945946	NA
Sylvia_boehmi	Sylviidae	NA	0	NA	NA	NA	NA	NA	NA	NA	0.461538462	NA
Turdus_viscivorus	Turdidae	NA	NA	NA	NA	NA	NA	NA	NA	NA	0.476190476	NA
Turdus_merula	Turdidae	NA	0	1	NA	NA	NA	NA	NA	NA	0.484848485	NA
Amphispiza_bilineata	Passerellidae	NA	0	NA	NA	NA	NA	NA	NA	NA	0.51	NA
Sylvia_atricapilla	Sylviidae	NA	1	NA	NA	NA	NA	NA	NA	NA	0.517241379	NA
Troglodytes_troglodytes	Troglodytidae	NA	1	NA	NA	NA	NA	NA	NA	NA	0.529411765	NA
Emberiza_cirlus	Emberizidae	NA	0	NA	NA	NA	NA	NA	NA	NA	0.573333333	NA
Baeolophus_bicolor	Paridae	NA	0	1	NA	NA	NA	NA	NA	NA	0.583333333	NA
Dumetella_carolinensis	Mimidae	NA	0	NA	NA	NA	NA	NA	NA	NA	0.586956522	NA
Phylloscopus_collybita	Phylloscopidae	NA	1	NA	NA	NA	NA	NA	NA	NA	0.597014925	NA
Hirundo_rustica	Hirundinidae	NA	0	1	NA	NA	NA	NA	NA	NA	0.623287671	NA
Sylvia_borin	Sylviidae	NA	0	NA	NA	NA	NA	NA	NA	NA	0.70754717	NA
Baeolophus_inornatus	Paridae	NA	0	NA	NA	NA	NA	NA	NA	NA	0.714285714	NA
Mimus_polyglottos	Mimidae	NA	0	0	NA	NA	NA	NA	NA	NA	0.735576923	NA
Acrocephalus_dumetorum	Acrocephalidae	NA	NA	NA	NA	NA	NA	NA	NA	NA	0.75	NA
Acrocephalus_arundinaceus	Acrocephalidae	NA	1	1	NA	NA	NA	NA	NA	NA	0.807692308	NA
Sturnus_vulgaris	Sturnidae	NA	1	0	NA	NA	NA	NA	NA	NA	0.832045684	NA
Acrocephalus_schoenobaenus	Acrocephalidae	NA	1	0	NA	NA	NA	NA	NA	NA	0.937049495	NA
Acrocephalus_palustris	Acrocephalidae	NA	1	0	NA	NA	NA	NA	NA	NA	0.952380952	NA
Locustella_naevia	Locustellidae	NA	0	NA	NA	NA	NA	NA	NA	NA	0.971428571	NA
Acrocephalus_scirpaceus	Acrocephalidae	NA	0	NA	NA	NA	NA	NA	NA	NA	0.999039385	NA
Acrocephalus_scirpaceus	Acrocephalidae	NA	0	NA	NA	NA	NA	NA	NA	0.23054755	NA	NA
Locustella_naevia	Locustellidae	NA	0	NA	NA	NA	NA	NA	NA	1.142857143	NA	NA
Xanthocephalus_xanthocephalus	Icteridae	NA	1	NA	NA	NA	NA	NA	NA	1.230769231	NA	NA
Sturnus_vulgaris	Sturnidae	NA	1	0	NA	NA	NA	NA	NA	2.015451797	NA	NA
Ficedula_albicollis	Muscicapidae	NA	1	1	NA	NA	NA	NA	NA	2.748511223	NA	NA
Acrocephalus_schoenobaenus	Acrocephalidae	NA	1	0	NA	NA	NA	NA	NA	2.883229217	NA	NA
Progne_subis	Hirundinidae	NA	0	1	NA	NA	NA	NA	NA	3	NA	NA
Cettia_cetti	Scotocercidae	NA	0	NA	NA	NA	NA	NA	NA	3.076923077	NA	NA
Sylvia_nisoria	Sylviidae	NA	NA	NA	NA	NA	NA	NA	NA	3.529411765	NA	NA
Agelaius_phoeniceus	Icteridae	NA	1	1	NA	NA	NA	NA	NA	3.93442623	NA	NA
Pheucticus_ludovicianus	Cardinalidae	NA	0	NA	NA	NA	NA	NA	NA	4.225352113	NA	NA
Zonotrichia_leucophrys	Passerellidae	NA	0	1	NA	NA	NA	NA	NA	4.651162791	NA	NA
Dendroica_coronata	Parulidae	NA	NA	NA	NA	NA	NA	NA	NA	4.761904762	NA	NA
Pipilo_fuscus	Passerellidae	NA	NA	NA	NA	NA	NA	NA	NA	4.798080768	NA	NA
Miliaria_calandra	Emberizidae	NA	1	0	NA	NA	NA	NA	NA	4.803843074	NA	NA
Piranga_olivacea	Cardinalidae	NA	NA	1	NA	NA	NA	NA	NA	4.897959184	NA	NA
Zonotrichia_albicollis	Passerellidae	NA	0	1	NA	NA	NA	NA	NA	4.985459078	NA	NA
Icterus_galbula	Icteridae	NA	0	NA	NA	NA	NA	NA	NA	5.004170142	NA	NA
Troglodytes_troglodytes	Troglodytidae	NA	1	NA	NA	NA	NA	NA	NA	5.042016807	NA	NA
Passerina_cyanea	Cardinalidae	NA	0	1	NA	NA	NA	NA	NA	5.479452055	NA	NA
Passerina_amoena	Cardinalidae	NA	0	NA	NA	NA	NA	NA	NA	5.540166205	NA	NA
Sylvia_curruca	Sylviidae	NA	0	NA	NA	NA	NA	NA	NA	5.581395349	NA	NA
Campylorhynchus_brunneicapillus	Troglodytidae	NA	0	NA	NA	NA	NA	NA	NA	5.607476636	NA	NA
Phylloscopus_trochilus	Phylloscopidae	NA	0	1	NA	NA	NA	NA	NA	5.66572238	NA	NA
Aimophila_aestivalis	Passerellidae	NA	0	NA	NA	NA	NA	NA	NA	5.687203791	NA	NA
Thryothorus_sinaloa	Troglodytidae	NA	NA	NA	NA	NA	NA	NA	NA	5.687203791	NA	NA
Emberiza_hortulana	Emberizidae	NA	0	NA	NA	NA	NA	NA	NA	5.714285714	NA	NA
Parus_cristatus	Paridae	NA	0	1	NA	NA	NA	NA	NA	5.825242718	NA	NA
Melospiza_melodia	Passerellidae	NA	0	0	NA	NA	NA	NA	NA	5.856515373	NA	NA
Fringilla_coelebs	Fringillidae	NA	0	1	NA	NA	NA	NA	NA	5.888125613	NA	NA
Regulus_regulus	Regulidae	NA	NA	NA	NA	NA	NA	NA	NA	6	NA	NA
Sylvia_hortensis	Sylviidae	NA	0	NA	NA	NA	NA	NA	NA	6	NA	NA
Dendroica_virens	Parulidae	NA	0	NA	NA	NA	NA	NA	NA	6.106870229	NA	NA
Sturnella_neglecta	Icteridae	NA	1	NA	NA	NA	NA	NA	NA	6.153846154	NA	NA
Seiurus_noveboracensis	Parulidae	NA	0	NA	NA	NA	NA	NA	NA	6.315789474	NA	NA
Spizella_passerina	Passerellidae	NA	0	NA	NA	NA	NA	NA	NA	6.382978723	NA	NA
Turdus_iliacus	Turdidae	NA	NA	NA	NA	NA	NA	NA	NA	6.389776358	NA	NA
Passerina_ciris	Cardinalidae	NA	1	NA	NA	NA	NA	NA	NA	6.434316354	NA	NA
Dendroica_magnolia	Parulidae	NA	NA	NA	NA	NA	NA	NA	NA	6.472491909	NA	NA
Sylvia_communis	Sylviidae	NA	1	NA	NA	NA	NA	NA	NA	6.575342466	NA	NA
Emberiza_citrinella	Emberizidae	NA	0	1	NA	NA	NA	NA	NA	6.586169045	NA	NA
Acrocephalus_arundinaceus	Acrocephalidae	NA	1	1	NA	NA	NA	NA	NA	6.593406593	NA	NA
Empidonax_difficilis	Tyrannidae	NA	NA	NA	NA	NA	NA	NA	NA	6.666666667	NA	NA
Cardinalis_cardinalis	Cardinalidae	NA	0	1	NA	NA	NA	NA	NA	6.896551724	NA	NA
Phylloscopus_bonelli	Phylloscopidae	NA	0	NA	NA	NA	NA	NA	NA	6.896551724	NA	NA
Sylvia_atricapilla	Sylviidae	NA	1	NA	NA	NA	NA	NA	NA	6.896551724	NA	NA
Catharus_minimus	Turdidae	NA	0	NA	NA	NA	NA	NA	NA	7.001166861	NA	NA
Passerculus_sandwichensis	Passerellidae	NA	1	1	NA	NA	NA	NA	NA	7.01754386	NA	NA
Dendroica_pensylvanica	Parulidae	NA	NA	1	NA	NA	NA	NA	NA	7.138607971	NA	NA
Dendroica_petechia	Parulidae	NA	0	1	NA	NA	NA	NA	NA	7.142857143	NA	NA
Oporornis_philadelphia	Parulidae	NA	NA	NA	NA	NA	NA	NA	NA	7.147111376	NA	NA
Mniotilta_varia	Parulidae	NA	NA	NA	NA	NA	NA	NA	NA	7.242003621	NA	NA
Ficedula_hypoleuca	Muscicapidae	NA	1	1	NA	NA	NA	NA	NA	7.398273736	NA	NA
Hirundo_rustica	Hirundinidae	NA	0	1	NA	NA	NA	NA	NA	7.471980075	NA	NA
Spizella_pallida	Passerellidae	NA	0	NA	NA	NA	NA	NA	NA	7.5	NA	NA
Vermivora_ruficapilla	Parulidae	NA	NA	NA	NA	NA	NA	NA	NA	7.682458387	NA	NA
Phylloscopus_sibilatrix	Phylloscopidae	NA	1	0	NA	NA	NA	NA	NA	7.692307692	NA	NA
Wilsonia_citrina	Parulidae	NA	0	1	NA	NA	NA	NA	NA	7.692307692	NA	NA
Emberiza_cia	Emberizidae	NA	NA	NA	NA	NA	NA	NA	NA	8	NA	NA
Regulus_ignicapilla	Regulidae	NA	NA	NA	NA	NA	NA	NA	NA	8	NA	NA
Seiurus_aurocapilla	Parulidae	NA	0	NA	NA	NA	NA	NA	NA	8.005336891	NA	NA
Catharus_fuscescens	Turdidae	NA	0	NA	NA	NA	NA	NA	NA	8.016032064	NA	NA
Geothlypis_trichas	Parulidae	NA	0	1	NA	NA	NA	NA	NA	8.042895442	NA	NA
Thryomanes_bewickii	Troglodytidae	NA	0	NA	NA	NA	NA	NA	NA	8.108108108	NA	NA
Thryothorus_felix	Troglodytidae	NA	NA	NA	NA	NA	NA	NA	NA	8.219178082	NA	NA
Oenanthe_oenanthe	Muscicapidae	NA	0	1	NA	NA	NA	NA	NA	8.275862069	NA	NA
Passer_montanus	Passeridae	NA	0	NA	NA	NA	NA	NA	NA	8.321775312	NA	NA
Junco_phaeonotus	Passerellidae	NA	NA	NA	NA	NA	NA	NA	NA	8.462623413	NA	NA
Catharus_ustulatus	Turdidae	NA	NA	NA	NA	NA	NA	NA	NA	8.571428571	NA	NA
Parus_caeruleus	Paridae	NA	1	1	NA	NA	NA	NA	NA	8.571428571	NA	NA
Catharus_guttatus	Turdidae	NA	NA	NA	NA	NA	NA	NA	NA	8.651766402	NA	NA
Dendroica_tigrina	Parulidae	NA	NA	NA	NA	NA	NA	NA	NA	8.695652174	NA	NA
Luscinia_megarhynchos	Muscicapidae	NA	0	NA	NA	NA	NA	NA	NA	8.695652174	NA	NA
Parula_americana	Parulidae	NA	0	NA	NA	NA	NA	NA	NA	8.75273523	NA	NA
Carpodacus_mexicanus	Fringillidae	NA	0	1	NA	NA	NA	NA	NA	8.823529412	NA	NA
Phylloscopus_collybita	Phylloscopidae	NA	1	NA	NA	NA	NA	NA	NA	8.955223881	NA	NA
Sylvia_boehmi	Sylviidae	NA	0	NA	NA	NA	NA	NA	NA	9.230769231	NA	NA
Vermivora_peregrina	Parulidae	NA	NA	NA	NA	NA	NA	NA	NA	9.273570325	NA	NA
Setophaga_ruticilla	Parulidae	NA	0	1	NA	NA	NA	NA	NA	9.693053312	NA	NA
Emberiza_schoeniclus	Emberizidae	NA	0	1	NA	NA	NA	NA	NA	10	NA	NA
Dendroica_castanea	Parulidae	NA	NA	NA	NA	NA	NA	NA	NA	10.03344482	NA	NA
Junco_hyemalis	Passerellidae	NA	0	1	NA	NA	NA	NA	NA	10.16949153	NA	NA
Pycnonotus_barbatus	Pycnonotidae	NA	0	NA	NA	NA	NA	NA	NA	10.16949153	NA	NA
Dendroica_fusca	Parulidae	NA	0	NA	NA	NA	NA	NA	NA	10.22146508	NA	NA
Wilsonia_canadensis	Parulidae	NA	NA	1	NA	NA	NA	NA	NA	10.54481547	NA	NA
Passerina_leclancherii	Cardinalidae	NA	NA	NA	NA	NA	NA	NA	NA	10.69518717	NA	NA
Erithacus_rubecula	Muscicapidae	NA	0	1	NA	NA	NA	NA	NA	11.00917431	NA	NA
Ammodramus_maritimus	Passerellidae	NA	0	1	NA	NA	NA	NA	NA	11.11111111	NA	NA
Sylvia_borin	Sylviidae	NA	0	NA	NA	NA	NA	NA	NA	11.32075472	NA	NA
Acrocephalus_palustris	Acrocephalidae	NA	1	0	NA	NA	NA	NA	NA	11.42857143	NA	NA
Thryothorus_ludovicianus	Troglodytidae	NA	0	0	NA	NA	NA	NA	NA	11.47227533	NA	NA
Pipilo_erythrophthalmus	Passerellidae	NA	0	NA	NA	NA	NA	NA	NA	11.49425287	NA	NA
Wilsonia_pusilla	Parulidae	NA	0	1	NA	NA	NA	NA	NA	11.53846154	NA	NA
Baeolophus_atricristatus	Paridae	NA	0	NA	NA	NA	NA	NA	NA	11.95219124	NA	NA
Parus_palustris	Paridae	NA	0	NA	NA	NA	NA	NA	NA	12	NA	NA
Salpinctes_obsoletus	Troglodytidae	NA	0	NA	NA	NA	NA	NA	NA	12	NA	NA
Turdus_merula	Turdidae	NA	0	1	NA	NA	NA	NA	NA	12.12121212	NA	NA
Hylocichla_mustelina	Turdidae	NA	0	1	NA	NA	NA	NA	NA	13.10043668	NA	NA
Turdus_migratorius	Turdidae	NA	0	1	NA	NA	NA	NA	NA	14.25178147	NA	NA
Parus_carolinensis	Paridae	NA	0	1	NA	NA	NA	NA	NA	14.28571429	NA	NA
Mimus_polyglottos	Mimidae	NA	0	0	NA	NA	NA	NA	NA	14.42307692	NA	NA
Vireo_griseus	Vireonidae	NA	0	NA	NA	NA	NA	NA	NA	15	NA	NA
Passerina_versicolor	Cardinalidae	NA	NA	NA	NA	NA	NA	NA	NA	16.21621622	NA	NA
Cistothorus_platensis	Troglodytidae	NA	1	NA	NA	NA	NA	NA	NA	16.66666667	NA	NA
Baeolophus_inornatus	Paridae	NA	0	NA	NA	NA	NA	NA	NA	17.14285714	NA	NA
Vireo_flavifrons	Vireonidae	NA	0	NA	NA	NA	NA	NA	NA	21.42857143	NA	NA
Vireo_philadelphicus	Vireonidae	NA	0	NA	NA	NA	NA	NA	NA	22.64150943	NA	NA
Vireo_solitarius	Vireonidae	NA	0	0	NA	NA	NA	NA	NA	22.72727273	NA	NA
Cisticola_juncidis	Cisticolidae	NA	1	NA	NA	NA	NA	NA	NA	23.07692308	NA	NA
Synallaxis_zimmeri	Furnariidae	NA	0	NA	NA	NA	NA	NA	NA	24	NA	NA
Baeolophus_bicolor	Paridae	NA	0	1	NA	NA	NA	NA	NA	25	NA	NA
Vireo_olivaceus	Vireonidae	NA	0	1	NA	NA	NA	NA	NA	28.1030445	NA	NA
Sayornis_phoebe	Tyrannidae	NA	0	1	NA	NA	NA	NA	NA	28.57142857	NA	NA
Turdus_viscivorus	Turdidae	NA	NA	NA	NA	NA	NA	NA	NA	28.57142857	NA	NA
Vireo_altiloquus	Vireonidae	NA	NA	NA	NA	NA	NA	NA	NA	28.84615385	NA	NA
Amphispiza_bilineata	Passerellidae	NA	0	NA	NA	NA	NA	NA	NA	30	NA	NA
Vireo_huttoni	Vireonidae	NA	NA	NA	NA	NA	NA	NA	NA	32.78688525	NA	NA
Synallaxis_brachyura	Furnariidae	NA	0	NA	NA	NA	NA	NA	NA	33.33333333	NA	NA
Mirafra_africana	Alaudidae	NA	0	NA	NA	NA	NA	NA	NA	37.5	NA	NA
Vireo_vicinior	Vireonidae	NA	NA	NA	NA	NA	NA	NA	NA	37.5	NA	NA
Turdus_philomelos	Turdidae	NA	NA	NA	NA	NA	NA	NA	NA	40	NA	NA
Vireo_flavoviridis	Vireonidae	NA	NA	NA	NA	NA	NA	NA	NA	41.09589041	NA	NA
Toxostoma_rufum	Mimidae	NA	0	NA	NA	NA	NA	NA	NA	42.19409283	NA	NA
Acrocephalus_dumetorum	Acrocephalidae	NA	NA	NA	NA	NA	NA	NA	NA	60	NA	NA
Emberiza_cirlus	Emberizidae	NA	0	NA	NA	NA	NA	NA	NA	80	NA	NA
Dumetella_carolinensis	Mimidae	NA	0	NA	NA	NA	NA	NA	NA	130.4347826	NA	NA
Acanthornis_magna	Acanthizidae	NA	0	NA	NA	NA	NA	NA	NA	NA	NA	NA
Acridotheres_cristatellus	Sturnidae	NA	0	NA	NA	NA	NA	NA	NA	NA	NA	NA
Acridotheres_fuscus	Sturnidae	NA	0	NA	NA	NA	NA	NA	NA	NA	NA	NA
Acridotheres_ginginianus	Sturnidae	NA	0	NA	NA	NA	NA	NA	NA	NA	NA	NA
Acridotheres_tristis	Sturnidae	NA	0	NA	NA	NA	NA	NA	NA	NA	NA	NA
Acrocephalus_aequinoctialis	Acrocephalidae	NA	0	NA	NA	NA	NA	NA	NA	NA	NA	NA
Acrocephalus_arundinaceus	Acrocephalidae	1	1	1	15	NA	NA	NA	NA	NA	NA	NA
Acrocephalus_arundinaceus	Acrocephalidae	1	1	1	30	NA	NA	NA	NA	NA	NA	NA
Acrocephalus_arundinaceus	Acrocephalidae	1	1	1	NA	5	NA	NA	NA	NA	NA	NA
Acrocephalus_arundinaceus	Acrocephalidae	1	1	1	NA	NA	1000	NA	NA	NA	NA	NA
Acrocephalus_arundinaceus	Acrocephalidae	1	1	1	NA	NA	100	NA	NA	NA	NA	NA
Acrocephalus_arundinaceus	Acrocephalidae	1	1	1	NA	NA	500	NA	NA	NA	NA	NA
Acrocephalus_arundinaceus	Acrocephalidae	1	1	1	NA	NA	NA	3.2	NA	NA	NA	NA
Acrocephalus_arundinaceus	Acrocephalidae	1	1	1	NA	NA	NA	11.5	NA	NA	NA	NA
Acrocephalus_arundinaceus	Acrocephalidae	1	1	1	NA	NA	NA	NA	1.5	NA	NA	NA
Acrocephalus_arundinaceus	Acrocephalidae	1	1	1	NA	NA	NA	NA	2	NA	NA	NA
Acrocephalus_arundinaceus	Acrocephalidae	1	1	1	NA	NA	NA	NA	NA	NA	NA	4.8% EPP
Acrocephalus_arundinaceus	Acrocephalidae	1	1	1	NA	NA	NA	NA	NA	NA	NA	3.1%/9.8% EPP
Acrocephalus_arundinaceus	Acrocephalidae	1	1	1	NA	NA	NA	NA	NA	NA	NA	30% EPP
Acrocephalus_arundinaceus	Acrocephalidae	1	1	1	NA	NA	NA	NA	NA	NA	NA	6.73% EPB
Acrocephalus_bistrigiceps	Acrocephalidae	NA	1	0	55	NA	NA	NA	NA	NA	NA	NA
Acrocephalus_bistrigiceps	Acrocephalidae	NA	1	0	NA	10	NA	NA	NA	NA	NA	NA
Acrocephalus_bistrigiceps	Acrocephalidae	NA	1	0	NA	NA	300	NA	NA	NA	NA	NA
Acrocephalus_bistrigiceps	Acrocephalidae	NA	1	0	NA	NA	500	NA	NA	NA	NA	NA
Acrocephalus_bistrigiceps	Acrocephalidae	NA	1	0	NA	NA	NA	NA	NA	NA	NA	NA
Acrocephalus_bistrigiceps	Acrocephalidae	NA	1	0	NA	NA	NA	NA	NA	NA	NA	6.4% EPP
Acrocephalus_dumetorum	Acrocephalidae	NA	NA	NA	NA	NA	NA	NA	NA	NA	NA	NA
Acrocephalus_dumetorum	Acrocephalidae	NA	NA	NA	NA	3.48	NA	NA	NA	NA	NA	NA
Acrocephalus_dumetorum	Acrocephalidae	NA	NA	NA	NA	NA	55.3	NA	NA	NA	NA	NA
Acrocephalus_dumetorum	Acrocephalidae	NA	NA	NA	NA	NA	NA	0.75	NA	NA	NA	NA
Acrocephalus_dumetorum	Acrocephalidae	NA	NA	NA	NA	NA	NA	NA	0.25	NA	NA	NA
Acrocephalus_familiaris	Acrocephalidae	NA	0	NA	NA	NA	NA	NA	NA	NA	NA	NA
Acrocephalus_luscinius	Acrocephalidae	NA	0	NA	NA	NA	NA	NA	NA	NA	NA	NA
Acrocephalus_melanopogon	Acrocephalidae	NA	0	NA	70	NA	NA	NA	NA	NA	NA	NA
Acrocephalus_melanopogon	Acrocephalidae	NA	0	NA	134	NA	NA	NA	NA	NA	NA	NA
Acrocephalus_melanopogon	Acrocephalidae	NA	0	NA	NA	NA	NA	NA	NA	NA	NA	NA
Acrocephalus_orinus	Acrocephalidae	NA	0	NA	NA	NA	NA	NA	NA	NA	NA	NA
Acrocephalus_paludicola	Acrocephalidae	NA	NA	1	15	NA	NA	NA	NA	NA	NA	NA
Acrocephalus_paludicola	Acrocephalidae	NA	NA	1	NA	20	NA	NA	NA	NA	NA	NA
Acrocephalus_paludicola	Acrocephalidae	NA	NA	1	NA	NA	100	NA	NA	NA	NA	NA
Acrocephalus_paludicola	Acrocephalidae	NA	NA	1	NA	NA	NA	2.18	NA	NA	NA	NA
Acrocephalus_paludicola	Acrocephalidae	NA	NA	1	NA	NA	NA	NA	NA	NA	NA	NA
Acrocephalus_paludicola	Acrocephalidae	NA	NA	1	NA	NA	NA	NA	NA	NA	NA	70.97% EPB
Acrocephalus_palustris	Acrocephalidae	0	1	0	90	NA	NA	NA	NA	NA	NA	NA
Acrocephalus_palustris	Acrocephalidae	0	1	0	411	NA	NA	NA	NA	NA	NA	NA
Acrocephalus_palustris	Acrocephalidae	0	1	0	241	NA	NA	NA	NA	NA	NA	NA
Acrocephalus_palustris	Acrocephalidae	0	1	0	NA	90	NA	NA	NA	NA	NA	NA
Acrocephalus_palustris	Acrocephalidae	0	1	0	NA	NA	NA	NA	NA	NA	NA	NA
Acrocephalus_palustris	Acrocephalidae	0	1	0	NA	NA	100	NA	NA	NA	NA	NA
Acrocephalus_palustris	Acrocephalidae	0	1	0	NA	NA	100	NA	NA	NA	NA	NA
Acrocephalus_palustris	Acrocephalidae	0	1	0	NA	NA	NA	5	NA	NA	NA	NA
Acrocephalus_palustris	Acrocephalidae	0	1	0	NA	NA	NA	NA	0.01	NA	NA	NA
Acrocephalus_palustris	Acrocephalidae	0	1	0	NA	NA	NA	NA	NA	NA	NA	3.1% EPP
Acrocephalus_palustris	Acrocephalidae	0	1	0	NA	NA	NA	NA	NA	NA	NA	9.1% EPB
Acrocephalus_schoenobaenus	Acrocephalidae	1	1	0	45	NA	NA	NA	NA	NA	NA	NA
Acrocephalus_schoenobaenus	Acrocephalidae	1	1	0	68	NA	NA	NA	NA	NA	NA	NA
Acrocephalus_schoenobaenus	Acrocephalidae	1	1	0	55	NA	NA	NA	NA	NA	NA	NA
Acrocephalus_schoenobaenus	Acrocephalidae	1	1	0	NA	7.7	NA	NA	NA	NA	NA	NA
Acrocephalus_schoenobaenus	Acrocephalidae	1	1	0	NA	5	NA	NA	NA	NA	NA	NA
Acrocephalus_schoenobaenus	Acrocephalidae	1	1	0	NA	NA	100	NA	NA	NA	NA	NA
Acrocephalus_schoenobaenus	Acrocephalidae	1	1	0	NA	NA	NA	19.5	NA	NA	NA	NA
Acrocephalus_schoenobaenus	Acrocephalidae	1	1	0	NA	NA	NA	NA	1.31	NA	NA	NA
Acrocephalus_schoenobaenus	Acrocephalidae	1	1	0	NA	NA	NA	NA	NA	NA	NA	7.9% EPP
Acrocephalus_schoenobaenus	Acrocephalidae	1	1	0	NA	NA	NA	NA	NA	NA	NA	20.16% EPB
Acrocephalus_schoenobaenus	Acrocephalidae	1	1	0	NA	NA	NA	NA	NA	NA	NA	9% EPP
Acrocephalus_scirpaceus	Acrocephalidae	NA	0	NA	80	NA	NA	NA	NA	NA	NA	NA
Acrocephalus_scirpaceus	Acrocephalidae	NA	0	NA	NA	80	NA	NA	NA	NA	NA	NA
Acrocephalus_scirpaceus	Acrocephalidae	NA	0	NA	NA	NA	100	NA	NA	NA	NA	NA
Acrocephalus_scirpaceus	Acrocephalidae	NA	0	NA	NA	NA	1000	NA	NA	NA	NA	NA
Acrocephalus_scirpaceus	Acrocephalidae	NA	0	NA	NA	NA	NA	20	NA	NA	NA	NA
Acrocephalus_scirpaceus	Acrocephalidae	NA	0	NA	NA	NA	NA	1000	NA	NA	NA	NA
Acrocephalus_scirpaceus	Acrocephalidae	NA	0	NA	NA	NA	NA	NA	0.01	NA	NA	NA
Acrocephalus_scirpaceus	Acrocephalidae	NA	0	NA	NA	NA	NA	NA	NA	NA	NA	NA
Acrocephalus_sechellensis	Acrocephalidae	NA	0	1	32	NA	NA	NA	NA	NA	NA	NA
Acrocephalus_sechellensis	Acrocephalidae	NA	0	1	NA	NA	NA	NA	NA	NA	NA	NA
Acrocephalus_sechellensis	Acrocephalidae	NA	0	1	NA	NA	NA	NA	NA	NA	NA	38% EPP
Acrocephalus_sechellensis	Acrocephalidae	NA	0	1	NA	NA	NA	NA	NA	NA	NA	40% EPB
Acrocephalus_sechellensis	Acrocephalidae	NA	0	1	NA	NA	NA	NA	NA	NA	NA	Qualitative
Acrocephalus_stentoreus	Acrocephalidae	1	0	NA	15	NA	NA	NA	NA	NA	NA	NA
Acrocephalus_stentoreus	Acrocephalidae	1	0	NA	NA	NA	NA	NA	NA	NA	NA	NA
Agelaioides_badius	Icteridae	NA	0	NA	NA	NA	NA	NA	NA	NA	NA	NA
Agelaioides_badius	Icteridae	NA	0	NA	NA	NA	NA	NA	NA	NA	NA	NA
Agelaius_assimilis	Icteridae	NA	0	NA	NA	NA	NA	NA	NA	NA	NA	NA
Agelaius_humeralis	Icteridae	NA	0	NA	NA	NA	NA	NA	NA	NA	NA	NA
Agelaius_phoeniceus	Icteridae	1	1	1	18.5	NA	NA	NA	NA	NA	NA	NA
Agelaius_phoeniceus	Icteridae	1	1	1	NA	3	NA	NA	NA	NA	NA	NA
Agelaius_phoeniceus	Icteridae	1	1	1	NA	NA	4	NA	NA	NA	NA	NA
Agelaius_phoeniceus	Icteridae	1	1	1	NA	NA	5	NA	NA	NA	NA	NA
Agelaius_phoeniceus	Icteridae	1	1	1	NA	NA	6	NA	NA	NA	NA	NA
Agelaius_phoeniceus	Icteridae	1	1	1	NA	NA	NA	1.25	NA	NA	NA	NA
Agelaius_phoeniceus	Icteridae	1	1	1	NA	NA	NA	NA	14	NA	NA	NA
Agelaius_phoeniceus	Icteridae	1	1	1	NA	NA	NA	NA	NA	NA	NA	28.3% EPP
Agelaius_phoeniceus	Icteridae	1	1	1	NA	NA	NA	NA	NA	NA	NA	23-48% EPP
Agelaius_tricolor	Icteridae	NA	1	NA	NA	NA	NA	NA	NA	NA	NA	NA
Agelaius_tricolor	Icteridae	NA	1	NA	NA	NA	NA	1.25	NA	NA	NA	NA
Agelaius_xanthomus	Icteridae	NA	0	NA	NA	NA	NA	NA	NA	NA	NA	NA
Agelasticus_thilius	Icteridae	NA	0	NA	17.9	NA	NA	NA	NA	NA	NA	NA
Agelasticus_thilius	Icteridae	NA	0	NA	NA	NA	NA	NA	NA	NA	NA	NA
Agelasticus_thilius	Icteridae	NA	0	NA	NA	NA	6	NA	NA	NA	NA	NA
Ailuroedus_crassirostris	Ptilonorhynchidae	NA	0	NA	NA	NA	NA	NA	NA	NA	NA	NA
Ailuroedus_melanotis	Ptilonorhynchidae	NA	0	NA	NA	NA	NA	NA	NA	NA	NA	NA
Aimophila_aestivalis	Passerellidae	NA	0	NA	NA	NA	NA	NA	NA	NA	NA	NA
Aimophila_aestivalis	Passerellidae	NA	0	NA	NA	2	NA	NA	NA	NA	NA	NA
Aimophila_aestivalis	Passerellidae	NA	0	NA	NA	NA	20	NA	NA	NA	NA	NA
Aimophila_aestivalis	Passerellidae	NA	0	NA	NA	NA	NA	0.55	NA	NA	NA	NA
Aimophila_aestivalis	Passerellidae	NA	0	NA	NA	NA	NA	NA	10	NA	NA	NA
Aimophila_botterii	Passerellidae	NA	0	NA	NA	NA	NA	NA	NA	NA	NA	NA
Aimophila_botterii	Passerellidae	NA	0	NA	NA	NA	NA	NA	NA	NA	NA	NA
Aimophila_carpalis	Passerellidae	NA	0	NA	NA	NA	NA	NA	NA	NA	NA	NA
Aimophila_humeralis	Passerellidae	NA	NA	NA	NA	NA	NA	NA	NA	NA	NA	NA
Aimophila_humeralis	Passerellidae	NA	NA	NA	NA	NA	NA	1.75	NA	NA	NA	NA
Aimophila_mystacalis	Passerellidae	NA	0	NA	NA	NA	NA	NA	NA	NA	NA	NA
Aimophila_quinquestriata	Passerellidae	NA	0	NA	NA	NA	NA	NA	NA	NA	NA	NA
Aimophila_quinquestriata	Passerellidae	NA	0	NA	NA	NA	75	NA	NA	NA	NA	NA
Alauda_arvensis	Alaudidae	NA	0	NA	341	NA	NA	NA	NA	NA	NA	NA
Alauda_arvensis	Alaudidae	NA	0	NA	NA	15	NA	NA	NA	NA	NA	NA
Alauda_arvensis	Alaudidae	NA	0	NA	NA	NA	NA	NA	NA	NA	NA	NA
Alauda_razae	Alaudidae	NA	0	NA	NA	NA	NA	NA	NA	NA	NA	NA
Alophoixus_finschii	Pycnonotidae	NA	0	NA	NA	NA	NA	NA	NA	NA	NA	NA
Amblyospiza_albifrons	Ploceidae	NA	1	NA	NA	NA	NA	NA	NA	NA	NA	NA
Amblyramphus_holosericeus	Icteridae	NA	NA	NA	NA	NA	NA	NA	NA	NA	NA	NA
Ammodramus_bairdii	Passerellidae	NA	0	NA	NA	NA	NA	NA	NA	NA	NA	NA
Ammodramus_bairdii	Passerellidae	NA	0	NA	NA	NA	1	NA	NA	NA	NA	NA
Ammodramus_caudacutus	Passerellidae	NA	NA	NA	NA	NA	NA	NA	NA	NA	NA	NA
Ammodramus_caudacutus	Passerellidae	NA	NA	NA	NA	NA	1	NA	NA	NA	NA	NA
Ammodramus_henslowii	Passerellidae	NA	0	NA	NA	NA	NA	NA	NA	NA	NA	NA
Ammodramus_leconteii	Passerellidae	NA	0	NA	NA	NA	NA	NA	NA	NA	NA	NA
Ammodramus_maritimus	Passerellidae	NA	0	1	NA	NA	NA	NA	NA	NA	NA	NA
Ammodramus_maritimus	Passerellidae	NA	0	1	NA	3	NA	NA	NA	NA	NA	NA
Ammodramus_maritimus	Passerellidae	NA	0	1	NA	NA	4	NA	NA	NA	NA	NA
Ammodramus_maritimus	Passerellidae	NA	0	1	NA	NA	NA	1	NA	NA	NA	NA
Ammodramus_maritimus	Passerellidae	NA	0	1	NA	NA	NA	NA	4.4	NA	NA	NA
Ammodramus_maritimus	Passerellidae	NA	0	1	NA	NA	NA	NA	NA	NA	NA	17% EPB
Ammodramus_savannarum	Passerellidae	NA	0	NA	NA	NA	NA	NA	NA	NA	NA	NA
Ammomanes_deserti	Alaudidae	NA	0	NA	NA	NA	NA	NA	NA	NA	NA	NA
Amphispiza_belli	Passerellidae	NA	0	NA	NA	NA	NA	NA	NA	NA	NA	NA
Amphispiza_belli	Passerellidae	NA	0	NA	NA	NA	1	NA	NA	NA	NA	NA
Amphispiza_bilineata	Passerellidae	NA	0	NA	NA	NA	NA	NA	NA	NA	NA	NA
Amphispiza_bilineata	Passerellidae	NA	0	NA	NA	NA	9	NA	NA	NA	NA	NA
Amphispiza_bilineata	Passerellidae	NA	0	NA	NA	NA	NA	1.02	NA	NA	NA	NA
Amphispiza_bilineata	Passerellidae	NA	0	NA	NA	NA	NA	NA	0.98	NA	NA	NA
Anaplectes_rubriceps	Ploceidae	NA	1	NA	NA	NA	NA	NA	NA	NA	NA	NA
Andropadus_gracilis	Pycnonotidae	NA	0	NA	NA	NA	NA	NA	NA	NA	NA	NA
Andropadus_importunus	Pycnonotidae	NA	0	NA	NA	NA	NA	NA	NA	NA	NA	NA
Andropadus_milanjensis	Pycnonotidae	NA	0	NA	NA	NA	NA	NA	NA	NA	NA	NA
Andropadus_nigriceps	Pycnonotidae	NA	0	NA	NA	NA	NA	NA	NA	NA	NA	NA
Andropadus_nigriceps	Pycnonotidae	NA	0	NA	NA	NA	NA	NA	10	NA	NA	NA
Anthoscopus_caroli	Remizidae	NA	0	NA	NA	NA	NA	NA	NA	NA	NA	NA
Anthoscopus_caroli	Remizidae	NA	0	NA	NA	NA	NA	2.5	NA	NA	NA	NA
Anthoscopus_minutus	Remizidae	NA	0	NA	NA	NA	NA	NA	NA	NA	NA	NA
Anthus_campestris	Motacillidae	NA	0	NA	1	NA	NA	NA	NA	NA	NA	NA
Anthus_campestris	Motacillidae	NA	0	NA	NA	3	NA	NA	NA	NA	NA	NA
Anthus_campestris	Motacillidae	NA	0	NA	NA	NA	1	NA	NA	NA	NA	NA
Anthus_campestris	Motacillidae	NA	0	NA	NA	NA	NA	0.4	NA	NA	NA	NA
Anthus_campestris	Motacillidae	NA	0	NA	NA	NA	NA	NA	NA	NA	NA	NA
Anthus_chloris	Motacillidae	NA	0	NA	NA	NA	NA	NA	NA	NA	NA	NA
Anthus_crenatus	Motacillidae	NA	0	NA	NA	NA	NA	NA	NA	NA	NA	NA
Anthus_hoeschi	Motacillidae	NA	0	NA	NA	NA	NA	NA	NA	NA	NA	NA
Anthus_leucophrys	Motacillidae	NA	0	NA	NA	NA	NA	NA	NA	NA	NA	NA
Anthus_lineiventris	Motacillidae	NA	0	NA	NA	NA	NA	NA	NA	NA	NA	NA
Anthus_lutescens	Motacillidae	NA	0	NA	NA	NA	NA	NA	NA	NA	NA	NA
Anthus_melindae	Motacillidae	NA	0	NA	NA	NA	NA	NA	NA	NA	NA	NA
Anthus_novaeseelandiae	Motacillidae	NA	0	NA	NA	NA	NA	NA	NA	NA	NA	NA
Anthus_petrosus	Motacillidae	NA	0	NA	NA	NA	NA	NA	NA	NA	NA	NA
Anthus_petrosus	Motacillidae	NA	0	NA	NA	NA	NA	18	NA	NA	NA	NA
Anthus_pratensis	Motacillidae	NA	0	NA	NA	NA	NA	NA	NA	NA	NA	NA
Anthus_pratensis	Motacillidae	NA	0	NA	NA	NA	1	NA	NA	NA	NA	NA
Anthus_similis	Motacillidae	NA	0	NA	NA	NA	NA	NA	NA	NA	NA	NA
Anthus_spinoletta	Motacillidae	NA	0	0	5.1	NA	NA	NA	NA	NA	NA	NA
Anthus_spinoletta	Motacillidae	NA	0	0	NA	3.2	NA	NA	NA	NA	NA	NA
Anthus_spinoletta	Motacillidae	NA	0	0	NA	7	NA	NA	NA	NA	NA	NA
Anthus_spinoletta	Motacillidae	NA	0	0	NA	NA	1	NA	NA	NA	NA	NA
Anthus_spinoletta	Motacillidae	NA	0	0	NA	NA	NA	10.64	NA	NA	NA	NA
Anthus_spinoletta	Motacillidae	NA	0	0	NA	NA	NA	10.5	NA	NA	NA	NA
Anthus_spinoletta	Motacillidae	NA	0	0	NA	NA	NA	NA	NA	NA	NA	NA
Anthus_spinoletta	Motacillidae	NA	0	0	NA	NA	NA	NA	NA	NA	NA	5.2% EPP
Anthus_spinoletta	Motacillidae	NA	0	0	NA	NA	NA	NA	NA	NA	NA	12% EPP
Anthus_spinoletta	Motacillidae	NA	0	0	NA	NA	NA	NA	NA	NA	NA	12.4% EPB
Anthus_trivialis	Motacillidae	0	0	NA	11	NA	NA	NA	NA	NA	NA	NA
Anthus_trivialis	Motacillidae	0	0	NA	NA	6	NA	NA	NA	NA	NA	NA
Anthus_trivialis	Motacillidae	0	0	NA	NA	NA	NA	NA	NA	NA	NA	NA
Anthus_trivialis	Motacillidae	0	0	NA	NA	NA	NA	8	NA	NA	NA	NA
Anthus_vaalensis	Motacillidae	NA	0	NA	NA	NA	NA	NA	NA	NA	NA	NA
Apalis_thoracica	Cisticolidae	NA	0	NA	NA	NA	NA	NA	NA	NA	NA	NA
Apalis_thoracica	Cisticolidae	NA	0	NA	NA	NA	NA	15	NA	NA	NA	NA
Aphelocoma_californica	Corvidae	NA	0	NA	NA	NA	NA	NA	NA	NA	NA	NA
Aphelocoma_coerulescens	Corvidae	NA	0	0	NA	NA	NA	NA	NA	NA	NA	NA
Aphelocoma_coerulescens	Corvidae	NA	0	0	NA	NA	NA	NA	NA	NA	NA	0% EPP
Aphelocoma_insularis	Corvidae	NA	0	NA	NA	NA	NA	NA	NA	NA	NA	NA
Aphelocoma_insularis	Corvidae	NA	0	NA	NA	NA	NA	10	NA	NA	NA	NA
Aphelocoma_ultramarina	Corvidae	NA	NA	0	NA	NA	NA	NA	NA	NA	NA	NA
Aphelocoma_ultramarina	Corvidae	NA	NA	0	NA	NA	NA	NA	NA	NA	NA	1.4% EPP
Aphelocoma_ultramarina	Corvidae	NA	NA	0	NA	NA	NA	NA	NA	NA	NA	62.75% EPB
Aphelocoma_ultramarina	Corvidae	NA	NA	0	NA	NA	NA	NA	NA	NA	NA	Qualitative
Aplonis_dichroa	Sturnidae	NA	0	NA	NA	NA	NA	NA	NA	NA	NA	NA
Aplonis_opaca	Sturnidae	NA	0	NA	NA	NA	NA	NA	NA	NA	NA	NA
Arremonops_rufivirgatus	Passerellidae	NA	NA	NA	NA	NA	NA	NA	NA	NA	NA	NA
Arremonops_rufivirgatus	Passerellidae	NA	NA	NA	NA	NA	1	NA	NA	NA	NA	NA
Arses_telescophthalmus	Monarchidae	NA	0	NA	NA	NA	NA	NA	NA	NA	NA	NA
Auriparus_flaviceps	Remizidae	NA	0	NA	NA	NA	NA	NA	NA	NA	NA	NA
Automolus_ochrolaemus	Furnariidae	NA	0	NA	NA	NA	NA	NA	NA	NA	NA	NA
Automolus_ochrolaemus	Furnariidae	NA	0	NA	NA	NA	NA	3	NA	NA	NA	NA
Automolus_rubiginosus	Furnariidae	NA	0	NA	NA	NA	NA	NA	NA	NA	NA	NA
Baeolophus_atricristatus	Paridae	NA	0	NA	NA	NA	NA	NA	NA	NA	NA	NA
Baeolophus_atricristatus	Paridae	NA	0	NA	NA	1	NA	NA	NA	NA	NA	NA
Baeolophus_atricristatus	Paridae	NA	0	NA	NA	NA	9	NA	NA	NA	NA	NA
Baeolophus_atricristatus	Paridae	NA	0	NA	NA	NA	NA	1.27	NA	NA	NA	NA
Baeolophus_atricristatus	Paridae	NA	0	NA	NA	NA	NA	NA	3.75	NA	NA	NA
Baeolophus_bicolor	Paridae	NA	0	1	NA	NA	NA	NA	NA	NA	NA	NA
Baeolophus_bicolor	Paridae	NA	0	1	NA	1.5	NA	NA	NA	NA	NA	NA
Baeolophus_bicolor	Paridae	NA	0	1	NA	NA	12	NA	NA	NA	NA	NA
Baeolophus_bicolor	Paridae	NA	0	1	NA	NA	13.7	NA	NA	NA	NA	NA
Baeolophus_bicolor	Paridae	NA	0	1	NA	NA	NA	1.4	NA	NA	NA	NA
Baeolophus_bicolor	Paridae	NA	0	1	NA	NA	NA	NA	1	NA	NA	NA
Baeolophus_bicolor	Paridae	NA	0	1	NA	NA	NA	NA	NA	NA	NA	22.9% EPB
Baeolophus_inornatus	Paridae	NA	0	NA	NA	NA	NA	NA	NA	NA	NA	NA
Baeolophus_inornatus	Paridae	NA	0	NA	NA	1.5	NA	NA	NA	NA	NA	NA
Baeolophus_inornatus	Paridae	NA	0	NA	NA	NA	11	NA	NA	NA	NA	NA
Baeolophus_inornatus	Paridae	NA	0	NA	NA	NA	NA	2.5	NA	NA	NA	NA
Baeolophus_inornatus	Paridae	NA	0	NA	NA	NA	NA	NA	1	NA	NA	NA
Baeolophus_wollweberi	Paridae	NA	0	NA	NA	NA	NA	NA	NA	NA	NA	NA
Baeolophus_wollweberi	Paridae	NA	0	NA	NA	NA	2	NA	NA	NA	NA	NA
Batis_occulta	Platysteiridae	NA	0	NA	NA	NA	NA	NA	NA	NA	NA	NA
Bleda_notatus	Pycnonotidae	NA	0	NA	NA	NA	NA	NA	NA	NA	NA	NA
Bleda_syndactylus	Pycnonotidae	NA	0	NA	NA	NA	NA	NA	NA	NA	NA	NA
Bombycilla_cedrorum	Bombycillidae	NA	0	NA	NA	NA	NA	NA	NA	NA	NA	NA
Bombycilla_garrulus	Bombycillidae	NA	0	NA	NA	NA	NA	NA	NA	NA	NA	NA
Bradornis_infuscatus	Muscicapidae	NA	0	NA	NA	NA	NA	NA	NA	NA	NA	NA
Bradornis_infuscatus	Muscicapidae	NA	0	NA	NA	NA	NA	3.5	NA	NA	NA	NA
Bradornis_mariquensis	Muscicapidae	NA	0	NA	NA	NA	NA	NA	NA	NA	NA	NA
Bradornis_mariquensis	Muscicapidae	NA	0	NA	NA	2	NA	NA	NA	NA	NA	NA
Bradornis_microrhynchus	Muscicapidae	NA	0	NA	NA	NA	NA	NA	NA	NA	NA	NA
Bradornis_pallidus	Muscicapidae	NA	0	NA	NA	NA	NA	NA	NA	NA	NA	NA
Bradypterus_baboecala	Locustellidae	NA	0	NA	NA	NA	NA	NA	NA	NA	NA	NA
Bradypterus_baboecala	Locustellidae	NA	0	NA	NA	NA	NA	10	NA	NA	NA	NA
Bradypterus_barratti	Locustellidae	NA	0	NA	NA	NA	NA	NA	NA	NA	NA	NA
Bradypterus_cinnamomeus	Locustellidae	NA	0	NA	NA	NA	NA	NA	NA	NA	NA	NA
Bradypterus_cinnamomeus	Locustellidae	NA	0	NA	NA	NA	NA	2	NA	NA	NA	NA
Bradypterus_graueri	Locustellidae	NA	0	NA	NA	NA	NA	NA	NA	NA	NA	NA
Bradypterus_graueri	Locustellidae	NA	0	NA	NA	NA	NA	1.5	NA	NA	NA	NA
Bradypterus_lopezi	Locustellidae	NA	0	NA	NA	NA	NA	NA	NA	NA	NA	NA
Bradypterus_sylvaticus	Locustellidae	NA	0	NA	NA	NA	NA	NA	NA	NA	NA	NA
Bradypterus_sylvaticus	Locustellidae	NA	0	NA	NA	NA	NA	6	NA	NA	NA	NA
Bradypterus_victorini	Macrosphenidae	NA	0	NA	NA	NA	NA	NA	NA	NA	NA	NA
Bubalornis_albirostris	Ploceidae	NA	1	NA	NA	NA	NA	NA	NA	NA	NA	NA
Bucanetes_githagineus	Fringillidae	NA	0	NA	NA	NA	NA	NA	NA	NA	NA	NA
Buphagus_africanus	Buphagidae	NA	0	NA	NA	NA	NA	NA	NA	NA	NA	NA
Buphagus_erythrorhynchus	Buphagidae	NA	0	NA	NA	NA	NA	NA	NA	NA	NA	NA
Cacicus_cela	Icteridae	0	1	NA	26	NA	NA	NA	NA	NA	NA	NA
Cacicus_cela	Icteridae	0	1	NA	NA	NA	NA	NA	NA	NA	NA	NA
Cacicus_cela	Icteridae	0	1	NA	NA	NA	6.5	NA	NA	NA	NA	NA
Cacicus_cela	Icteridae	0	1	NA	NA	NA	500	NA	NA	NA	NA	NA
Cacicus_chrysopterus	Icteridae	NA	0	NA	NA	NA	NA	NA	NA	NA	NA	NA
Cacicus_haemorrhous	Icteridae	NA	1	NA	NA	NA	NA	NA	NA	NA	NA	NA
Cacicus_solitarius	Icteridae	NA	0	NA	NA	NA	NA	NA	NA	NA	NA	NA
Cacicus_uropygialis	Icteridae	NA	0	NA	11.3	NA	NA	NA	NA	NA	NA	NA
Cacicus_uropygialis	Icteridae	NA	0	NA	NA	NA	NA	NA	NA	NA	NA	NA
Cacicus_uropygialis	Icteridae	NA	0	NA	NA	NA	12	NA	NA	NA	NA	NA
Calamospiza_melanocorys	Passerellidae	NA	1	NA	NA	NA	NA	NA	NA	NA	NA	NA
Calandrella_cinerea	Alaudidae	NA	0	NA	NA	NA	NA	NA	NA	NA	NA	NA
Calandrella_somalica	Alaudidae	NA	0	NA	NA	NA	NA	NA	NA	NA	NA	NA
Calcarius_lapponicus	Calcariidae	NA	0	NA	NA	NA	NA	NA	NA	NA	NA	NA
Calcarius_lapponicus	Calcariidae	NA	0	NA	NA	16	NA	NA	NA	NA	NA	NA
Calcarius_lapponicus	Calcariidae	NA	0	NA	NA	NA	1	NA	NA	NA	NA	NA
Calcarius_lapponicus	Calcariidae	NA	0	NA	NA	NA	NA	2.25	NA	NA	NA	NA
Calcarius_mccownii	Calcariidae	NA	0	NA	NA	NA	NA	NA	NA	NA	NA	NA
Calcarius_ornatus	Calcariidae	NA	0	1	NA	NA	NA	NA	NA	NA	NA	NA
Calcarius_ornatus	Calcariidae	NA	0	1	NA	7.5	NA	NA	NA	NA	NA	NA
Calcarius_ornatus	Calcariidae	NA	0	1	NA	NA	NA	2.25	NA	NA	NA	NA
Calcarius_ornatus	Calcariidae	NA	0	1	NA	NA	NA	2.5	NA	NA	NA	NA
Calcarius_ornatus	Calcariidae	NA	0	1	NA	NA	NA	NA	NA	NA	NA	32% EPB
Calcarius_ornatus	Calcariidae	NA	0	1	NA	NA	NA	NA	NA	NA	NA	Qualitative
Calcarius_pictus	Calcariidae	NA	NA	0	10.1	NA	NA	NA	NA	NA	NA	NA
Calcarius_pictus	Calcariidae	NA	NA	0	NA	10.1	NA	NA	NA	NA	NA	NA
Calcarius_pictus	Calcariidae	NA	NA	0	NA	NA	1	NA	NA	NA	NA	NA
Calcarius_pictus	Calcariidae	NA	NA	0	NA	NA	NA	1.63	NA	NA	NA	NA
Calcarius_pictus	Calcariidae	NA	NA	0	NA	NA	NA	NA	NA	NA	NA	NA
Calcarius_pictus	Calcariidae	NA	NA	0	NA	NA	NA	NA	NA	NA	NA	3.2% EPP
Calcarius_pictus	Calcariidae	NA	NA	0	NA	NA	NA	NA	NA	NA	NA	0.9% EPP
Calicalicus_madagascariensis	Vangidae	NA	0	NA	NA	NA	NA	NA	NA	NA	NA	NA
Callacanthis_burtoni	Fringillidae	NA	0	NA	NA	NA	NA	NA	NA	NA	NA	NA
Calocitta_formosa	Corvidae	NA	NA	0	NA	NA	NA	NA	NA	NA	NA	NA
Calocitta_formosa	Corvidae	NA	NA	0	NA	NA	NA	NA	NA	NA	NA	9.38% EPP
Camaroptera_brachyura	Cisticolidae	NA	0	NA	NA	NA	NA	NA	NA	NA	NA	NA
Camaroptera_brachyura	Cisticolidae	NA	0	NA	NA	NA	NA	2.1	NA	NA	NA	NA
Camaroptera_superciliaris	Cisticolidae	NA	0	NA	NA	NA	NA	NA	NA	NA	NA	NA
Campephaga_phoenicea	Campephagidae	NA	0	NA	NA	NA	NA	NA	NA	NA	NA	NA
Campephaga_phoenicea	Campephagidae	NA	0	NA	NA	NA	NA	7.5	NA	NA	NA	NA
Campephaga_quiscalina	Campephagidae	NA	0	NA	NA	NA	NA	NA	NA	NA	NA	NA
Campylorhynchus_brunneicapillus	Troglodytidae	NA	0	NA	NA	NA	NA	NA	NA	NA	NA	NA
Campylorhynchus_brunneicapillus	Troglodytidae	NA	0	NA	NA	NA	NA	2.9	NA	NA	NA	NA
Campylorhynchus_brunneicapillus	Troglodytidae	NA	0	NA	NA	NA	NA	NA	7.8	NA	NA	NA
Campylorhynchus_griseus	Troglodytidae	NA	NA	0	NA	NA	NA	NA	NA	NA	NA	NA
Campylorhynchus_griseus	Troglodytidae	NA	NA	0	NA	NA	NA	NA	NA	NA	NA	2.3% EPP
Campylorhynchus_griseus	Troglodytidae	NA	NA	0	NA	NA	NA	NA	NA	NA	NA	0% EPB
Campylorhynchus_nuchalis	Troglodytidae	NA	NA	0	NA	NA	NA	NA	NA	NA	NA	NA
Campylorhynchus_nuchalis	Troglodytidae	NA	NA	0	NA	NA	5	NA	NA	NA	NA	NA
Campylorhynchus_nuchalis	Troglodytidae	NA	NA	0	NA	NA	NA	NA	NA	NA	NA	1.5% EPP
Campylorhynchus_nuchalis	Troglodytidae	NA	NA	0	NA	NA	NA	NA	NA	NA	NA	4.6% EPB
Cardinalis_cardinalis	Cardinalidae	0	0	1	14	NA	NA	NA	NA	NA	NA	NA
Cardinalis_cardinalis	Cardinalidae	0	0	1	NA	1	NA	NA	NA	NA	NA	NA
Cardinalis_cardinalis	Cardinalidae	0	0	1	NA	1.5	NA	NA	NA	NA	NA	NA
Cardinalis_cardinalis	Cardinalidae	0	0	1	NA	NA	9	NA	NA	NA	NA	NA
Cardinalis_cardinalis	Cardinalidae	0	0	1	NA	NA	18.67	NA	NA	NA	NA	NA
Cardinalis_cardinalis	Cardinalidae	0	0	1	NA	NA	NA	1.8	NA	NA	NA	NA
Cardinalis_cardinalis	Cardinalidae	0	0	1	NA	NA	NA	NA	6.9	NA	NA	NA
Cardinalis_cardinalis	Cardinalidae	0	0	1	NA	NA	NA	NA	NA	NA	NA	13.5% EPP
Cardinalis_cardinalis	Cardinalidae	0	0	1	NA	NA	NA	NA	NA	NA	NA	15.8% EPB
Carduelis_cannabina	Fringillidae	NA	0	NA	NA	NA	NA	NA	NA	NA	NA	NA
Carduelis_carduelis	Fringillidae	NA	0	NA	60	NA	NA	NA	NA	NA	NA	NA
Carduelis_carduelis	Fringillidae	NA	0	NA	NA	NA	NA	NA	NA	NA	NA	NA
Carduelis_chloris	Fringillidae	1	0	NA	32.5	NA	NA	NA	NA	NA	NA	NA
Carduelis_chloris	Fringillidae	1	0	NA	NA	3	NA	NA	NA	NA	NA	NA
Carduelis_chloris	Fringillidae	1	0	NA	NA	NA	22	NA	NA	NA	NA	NA
Carduelis_chloris	Fringillidae	1	0	NA	NA	NA	1000	NA	NA	NA	NA	NA
Carduelis_chloris	Fringillidae	1	0	NA	NA	NA	NA	1000	NA	NA	NA	NA
Carduelis_chloris	Fringillidae	1	0	NA	NA	NA	NA	NA	NA	NA	NA	NA
Carduelis_citrinella	Fringillidae	NA	0	NA	NA	NA	NA	NA	NA	NA	NA	NA
Carduelis_flammea	Fringillidae	NA	0	NA	NA	NA	NA	NA	NA	NA	NA	NA
Carduelis_flammea	Fringillidae	NA	0	NA	NA	NA	16	NA	NA	NA	NA	NA
Carduelis_flammea	Fringillidae	NA	0	NA	NA	NA	NA	100	NA	NA	NA	NA
Carduelis_flavirostris	Fringillidae	NA	0	NA	NA	NA	NA	NA	NA	NA	NA	NA
Carduelis_hornemanni	Fringillidae	NA	0	NA	NA	NA	NA	NA	NA	NA	NA	NA
Carduelis_lawrencei	Fringillidae	NA	0	NA	NA	NA	NA	NA	NA	NA	NA	NA
Carduelis_pinus	Fringillidae	NA	0	NA	NA	NA	NA	NA	NA	NA	NA	NA
Carduelis_psaltria	Fringillidae	NA	0	NA	NA	NA	NA	NA	NA	NA	NA	NA
Carduelis_spinoides	Fringillidae	NA	0	NA	NA	NA	NA	NA	NA	NA	NA	NA
Carduelis_spinus	Fringillidae	NA	0	NA	NA	NA	NA	NA	NA	NA	NA	NA
Carduelis_spinus	Fringillidae	NA	0	NA	NA	15	NA	NA	NA	NA	NA	NA
Carduelis_spinus	Fringillidae	NA	0	NA	NA	NA	NA	1000	NA	NA	NA	NA
Carduelis_tristis	Fringillidae	NA	0	1	33	NA	NA	NA	NA	NA	NA	NA
Carduelis_tristis	Fringillidae	NA	0	1	NA	NA	NA	NA	NA	NA	NA	NA
Carduelis_tristis	Fringillidae	NA	0	1	NA	NA	100	NA	NA	NA	NA	NA
Carduelis_tristis	Fringillidae	NA	0	1	NA	NA	NA	100	NA	NA	NA	NA
Carduelis_tristis	Fringillidae	NA	0	1	NA	NA	NA	1000	NA	NA	NA	NA
Carduelis_tristis	Fringillidae	NA	0	1	NA	NA	NA	NA	NA	NA	NA	14% EPP
Carduelis_tristis	Fringillidae	NA	0	1	NA	NA	NA	NA	NA	NA	NA	26.7% EPB
Carpodacus_cassinii	Fringillidae	0	0	NA	27	NA	NA	NA	NA	NA	NA	NA
Carpodacus_cassinii	Fringillidae	0	0	NA	NA	NA	NA	NA	NA	NA	NA	NA
Carpodacus_cassinii	Fringillidae	0	0	NA	NA	NA	86	NA	NA	NA	NA	NA
Carpodacus_erythrinus	Fringillidae	0	0	1	5.3	NA	NA	NA	NA	NA	NA	NA
Carpodacus_erythrinus	Fringillidae	0	0	1	NA	4.5	NA	NA	NA	NA	NA	NA
Carpodacus_erythrinus	Fringillidae	0	0	1	NA	5.3	NA	NA	NA	NA	NA	NA
Carpodacus_erythrinus	Fringillidae	0	0	1	NA	NA	1	NA	NA	NA	NA	NA
Carpodacus_erythrinus	Fringillidae	0	0	1	NA	NA	NA	NA	NA	NA	NA	NA
Carpodacus_erythrinus	Fringillidae	0	0	1	NA	NA	NA	NA	NA	NA	NA	32% EPB
Carpodacus_erythrinus	Fringillidae	0	0	1	NA	NA	NA	NA	NA	NA	NA	33.87% EPB
Carpodacus_mexicanus	Fringillidae	NA	0	1	43.23	NA	NA	NA	NA	NA	NA	NA
Carpodacus_mexicanus	Fringillidae	NA	0	1	38.8	NA	NA	NA	NA	NA	NA	NA
Carpodacus_mexicanus	Fringillidae	NA	0	1	NA	1	NA	NA	NA	NA	NA	NA
Carpodacus_mexicanus	Fringillidae	NA	0	1	NA	1.3	NA	NA	NA	NA	NA	NA
Carpodacus_mexicanus	Fringillidae	NA	0	1	NA	15.5	NA	NA	NA	NA	NA	NA
Carpodacus_mexicanus	Fringillidae	NA	0	1	NA	NA	4	NA	NA	NA	NA	NA
Carpodacus_mexicanus	Fringillidae	NA	0	1	NA	NA	4.5	NA	NA	NA	NA	NA
Carpodacus_mexicanus	Fringillidae	NA	0	1	NA	NA	NA	1.9	NA	NA	NA	NA
Carpodacus_mexicanus	Fringillidae	NA	0	1	NA	NA	NA	NA	4.9	NA	NA	NA
Carpodacus_mexicanus	Fringillidae	NA	0	1	NA	NA	NA	NA	NA	NA	NA	14.89% EPB
Carpodacus_puniceus	Fringillidae	NA	0	NA	NA	NA	NA	NA	NA	NA	NA	NA
Carpodacus_purpureus	Fringillidae	NA	0	NA	NA	NA	NA	NA	NA	NA	NA	NA
Carpodacus_purpureus	Fringillidae	NA	0	NA	NA	15	NA	NA	NA	NA	NA	NA
Carpodacus_purpureus	Fringillidae	NA	0	NA	NA	NA	NA	NA	NA	NA	NA	NA
Carpodacus_purpureus	Fringillidae	NA	0	NA	NA	NA	NA	2	NA	NA	NA	NA
Carpodacus_roseus	Fringillidae	NA	0	NA	NA	NA	NA	NA	NA	NA	NA	NA
Carpodacus_rubicilla	Fringillidae	NA	0	NA	NA	NA	NA	NA	NA	NA	NA	NA
Carpodacus_synoicus	Fringillidae	NA	0	NA	NA	NA	NA	NA	NA	NA	NA	NA
Catharus_fuscescens	Turdidae	NA	0	NA	12	NA	NA	NA	NA	NA	NA	NA
Catharus_fuscescens	Turdidae	NA	0	NA	NA	3	NA	NA	NA	NA	NA	NA
Catharus_fuscescens	Turdidae	NA	0	NA	NA	NA	2	NA	NA	NA	NA	NA
Catharus_fuscescens	Turdidae	NA	0	NA	NA	NA	NA	1.84	NA	NA	NA	NA
Catharus_fuscescens	Turdidae	NA	0	NA	NA	NA	NA	NA	4.56	NA	NA	NA
Catharus_fuscescens	Turdidae	NA	0	NA	NA	NA	NA	NA	6.73	NA	NA	NA
Catharus_fuscescens	Turdidae	NA	0	NA	NA	NA	NA	NA	NA	NA	NA	NA
Catharus_guttatus	Turdidae	NA	NA	NA	NA	NA	NA	NA	NA	NA	NA	NA
Catharus_guttatus	Turdidae	NA	NA	NA	NA	4	NA	NA	NA	NA	NA	NA
Catharus_guttatus	Turdidae	NA	NA	NA	NA	NA	13	NA	NA	NA	NA	NA
Catharus_guttatus	Turdidae	NA	NA	NA	NA	NA	NA	1.59	NA	NA	NA	NA
Catharus_guttatus	Turdidae	NA	NA	NA	NA	NA	NA	NA	3.71	NA	NA	NA
Catharus_guttatus	Turdidae	NA	NA	NA	NA	NA	NA	NA	6.98	NA	NA	NA
Catharus_minimus	Turdidae	NA	0	NA	NA	NA	NA	NA	NA	NA	NA	NA
Catharus_minimus	Turdidae	NA	0	NA	NA	NA	3	NA	NA	NA	NA	NA
Catharus_minimus	Turdidae	NA	0	NA	NA	NA	3	NA	NA	NA	NA	NA
Catharus_minimus	Turdidae	NA	0	NA	NA	NA	NA	2.14	NA	NA	NA	NA
Catharus_minimus	Turdidae	NA	0	NA	NA	NA	NA	NA	6.43	NA	NA	NA
Catharus_ustulatus	Turdidae	NA	NA	NA	NA	NA	NA	NA	NA	NA	NA	NA
Catharus_ustulatus	Turdidae	NA	NA	NA	NA	6	NA	NA	NA	NA	NA	NA
Catharus_ustulatus	Turdidae	NA	NA	NA	NA	NA	5	NA	NA	NA	NA	NA
Catharus_ustulatus	Turdidae	NA	NA	NA	NA	NA	NA	2	NA	NA	NA	NA
Catharus_ustulatus	Turdidae	NA	NA	NA	NA	NA	NA	NA	5	NA	NA	NA
Catherpes_mexicanus	Troglodytidae	NA	0	NA	NA	NA	NA	NA	NA	NA	NA	NA
Catherpes_mexicanus	Troglodytidae	NA	0	NA	NA	3	NA	NA	NA	NA	NA	NA
Catherpes_mexicanus	Troglodytidae	NA	0	NA	NA	NA	3	NA	NA	NA	NA	NA
Catherpes_mexicanus	Troglodytidae	NA	0	NA	NA	NA	NA	4.6	NA	NA	NA	NA
Cephalopyrus_flammiceps	unknown	NA	0	NA	NA	NA	NA	NA	NA	NA	NA	NA
Cercomacra_tyrannina	Thamnophilidae	NA	NA	0	NA	NA	NA	NA	NA	NA	NA	NA
Cercomacra_tyrannina	Thamnophilidae	NA	NA	0	NA	NA	NA	NA	NA	NA	NA	0% EPP
Cercomacra_tyrannina	Thamnophilidae	NA	NA	0	NA	NA	NA	NA	NA	NA	NA	0% EPB
Cercomacra_tyrannina	Thamnophilidae	NA	NA	0	NA	NA	NA	NA	NA	NA	NA	0% EPP
Certhia_brachydactyla	Certhiidae	NA	NA	NA	NA	NA	NA	NA	NA	NA	NA	NA
Certhia_brachydactyla	Certhiidae	NA	NA	NA	NA	NA	1	NA	NA	NA	NA	NA
Certhia_brachydactyla	Certhiidae	NA	NA	NA	NA	NA	2	NA	NA	NA	NA	NA
Certhia_brachydactyla	Certhiidae	NA	NA	NA	NA	NA	NA	1.3	NA	NA	NA	NA
Certhia_familiaris	Certhiidae	0	0	NA	5	NA	NA	NA	NA	NA	NA	NA
Certhia_familiaris	Certhiidae	0	0	NA	NA	5	NA	NA	NA	NA	NA	NA
Certhia_familiaris	Certhiidae	0	0	NA	NA	NA	1	NA	NA	NA	NA	NA
Certhia_familiaris	Certhiidae	0	0	NA	NA	NA	NA	1.2	NA	NA	NA	NA
Certhia_familiaris	Certhiidae	0	0	NA	NA	NA	NA	3	NA	NA	NA	NA
Certhia_familiaris	Certhiidae	0	0	NA	NA	NA	NA	NA	NA	NA	NA	NA
Certhilauda_albescens	Alaudidae	NA	0	NA	NA	NA	NA	NA	NA	NA	NA	NA
Certhilauda_albescens	Alaudidae	NA	0	NA	NA	NA	NA	1.25	NA	NA	NA	NA
Certhilauda_barlowi	Alaudidae	NA	0	NA	NA	NA	NA	NA	NA	NA	NA	NA
Certhilauda_barlowi	Alaudidae	NA	0	NA	NA	NA	NA	1.75	NA	NA	NA	NA
Certhilauda_burra	Alaudidae	NA	0	NA	NA	NA	NA	NA	NA	NA	NA	NA
Certhilauda_burra	Alaudidae	NA	0	NA	NA	NA	NA	1.25	NA	NA	NA	NA
Certhilauda_chuana	Alaudidae	NA	0	NA	NA	NA	NA	NA	NA	NA	NA	NA
Certhilauda_erythrochlamys	Alaudidae	NA	0	NA	NA	NA	NA	NA	NA	NA	NA	NA
Certhilauda_erythrochlamys	Alaudidae	NA	0	NA	NA	NA	NA	2.25	NA	NA	NA	NA
Certhilauda_subcoronata	Alaudidae	NA	0	NA	NA	NA	NA	NA	NA	NA	NA	NA
Cettia_cetti	Scotocercidae	NA	0	NA	NA	NA	NA	NA	NA	NA	NA	NA
Cettia_cetti	Scotocercidae	NA	0	NA	NA	4	NA	NA	NA	NA	NA	NA
Cettia_cetti	Scotocercidae	NA	0	NA	NA	NA	NA	2	NA	NA	NA	NA
Cettia_cetti	Scotocercidae	NA	0	NA	NA	NA	NA	NA	17.5	NA	NA	NA
Cettia_fortipes	Scotocercidae	NA	0	NA	NA	NA	NA	NA	NA	NA	NA	NA
Chaetops_aurantius	Chaetopidae	NA	0	NA	NA	NA	NA	NA	NA	NA	NA	NA
Chaetops_frenatus	Chaetopidae	NA	0	NA	NA	NA	NA	NA	NA	NA	NA	NA
Chamaea_fasciata	Paradoxornithidae	NA	0	NA	NA	NA	NA	NA	NA	NA	NA	NA
Chamaea_fasciata	Paradoxornithidae	NA	0	NA	NA	NA	NA	3.5	NA	NA	NA	NA
Chasiempis_sandwichensis	Monarchidae	NA	0	NA	NA	NA	NA	NA	NA	NA	NA	NA
Chlamydera_cerviniventris	Ptilonorhynchidae	NA	1	NA	NA	NA	NA	NA	NA	NA	NA	NA
Chlamydera_guttata	Ptilonorhynchidae	NA	1	NA	NA	NA	NA	NA	NA	NA	NA	NA
Chlamydera_lauterbachi	Ptilonorhynchidae	NA	1	NA	NA	NA	NA	NA	NA	NA	NA	NA
Chlamydera_maculata	Ptilonorhynchidae	NA	1	NA	NA	NA	NA	NA	NA	NA	NA	NA
Chlamydera_nuchalis	Ptilonorhynchidae	NA	1	NA	NA	NA	NA	NA	NA	NA	NA	NA
Chlorocichla_flaviventris	Pycnonotidae	NA	0	NA	NA	NA	NA	NA	NA	NA	NA	NA
Chloropeta_natalensis	Acrocephalidae	NA	0	NA	NA	NA	NA	NA	NA	NA	NA	NA
Chondestes_grammacus	Passerellidae	NA	0	NA	NA	NA	NA	NA	NA	NA	NA	NA
Chrysomus_icterocephalus	Icteridae	NA	1	NA	NA	NA	NA	NA	NA	NA	NA	NA
Cicinnurus_magnificus	Paradisaeidae	NA	1	NA	NA	NA	NA	NA	NA	NA	NA	NA
Cinclodes_albidiventris	Furnariidae	NA	0	NA	NA	NA	NA	NA	NA	NA	NA	NA
Cinclodes_albidiventris	Furnariidae	NA	0	NA	NA	NA	NA	2	NA	NA	NA	NA
Cinclodes_albiventris	Furnariidae	NA	0	NA	NA	NA	NA	NA	NA	NA	NA	NA
Cinclodes_albiventris	Furnariidae	NA	0	NA	NA	NA	NA	3.5	NA	NA	NA	NA
Cinclodes_antarcticus	Furnariidae	NA	0	NA	NA	NA	NA	NA	NA	NA	NA	NA
Cinclodes_comechingonus	Furnariidae	NA	0	NA	NA	NA	NA	NA	NA	NA	NA	NA
Cinclodes_fuscus	Furnariidae	NA	0	NA	NA	NA	NA	NA	NA	NA	NA	NA
Cinclodes_fuscus	Furnariidae	NA	0	NA	NA	NA	NA	2	NA	NA	NA	NA
Cincloramphus_cruralis	Locustellidae	NA	1	NA	NA	NA	NA	NA	NA	NA	NA	NA
Cinclus_cinclus	Cinclidae	NA	1	NA	NA	NA	NA	NA	NA	NA	NA	NA
Cinclus_cinclus	Cinclidae	NA	1	NA	NA	12	NA	NA	NA	NA	NA	NA
Cinclus_mexicanus	Cinclidae	NA	0	NA	NA	NA	NA	NA	NA	NA	NA	NA
Cinclus_mexicanus	Cinclidae	NA	0	NA	NA	2	NA	NA	NA	NA	NA	NA
Cinclus_pallasii	Cinclidae	NA	0	NA	NA	NA	NA	NA	NA	NA	NA	NA
Cinclus_schulzi	Cinclidae	NA	0	NA	NA	NA	NA	NA	NA	NA	NA	NA
Cinnyricinclus_leucogaster	Sturnidae	NA	0	NA	NA	NA	NA	NA	NA	NA	NA	NA
Cisticola_anonymus	Cisticolidae	NA	NA	NA	NA	NA	NA	NA	NA	NA	NA	NA
Cisticola_anonymus	Cisticolidae	NA	NA	NA	NA	NA	NA	1.25	NA	NA	NA	NA
Cisticola_ayresii	Cisticolidae	NA	0	NA	NA	NA	NA	NA	NA	NA	NA	NA
Cisticola_brunnescens	Cisticolidae	NA	0	NA	NA	NA	NA	NA	NA	NA	NA	NA
Cisticola_cinereolus	Cisticolidae	NA	NA	NA	NA	NA	NA	NA	NA	NA	NA	NA
Cisticola_cinereolus	Cisticolidae	NA	NA	NA	NA	NA	NA	1.75	NA	NA	NA	NA
Cisticola_exilis	Cisticolidae	NA	NA	NA	NA	NA	NA	NA	NA	NA	NA	NA
Cisticola_exilis	Cisticolidae	NA	NA	NA	NA	NA	NA	NA	1.5	NA	NA	NA
Cisticola_juncidis	Cisticolidae	NA	1	NA	NA	NA	NA	NA	NA	NA	NA	NA
Cisticola_juncidis	Cisticolidae	NA	1	NA	NA	2	NA	NA	NA	NA	NA	NA
Cisticola_juncidis	Cisticolidae	NA	1	NA	NA	NA	1	NA	NA	NA	NA	NA
Cisticola_juncidis	Cisticolidae	NA	1	NA	NA	NA	NA	0.8	NA	NA	NA	NA
Cisticola_juncidis	Cisticolidae	NA	1	NA	NA	NA	NA	1.2	NA	NA	NA	NA
Cisticola_juncidis	Cisticolidae	NA	1	NA	NA	NA	NA	NA	1.6	NA	NA	NA
Cisticola_robustus	Cisticolidae	NA	0	NA	NA	NA	NA	NA	NA	NA	NA	NA
Cisticola_robustus	Cisticolidae	NA	0	NA	NA	NA	NA	0.75	NA	NA	NA	NA
Cisticola_tinniens	Cisticolidae	NA	0	NA	NA	NA	NA	NA	NA	NA	NA	NA
Cisticola_tinniens	Cisticolidae	NA	0	NA	NA	NA	NA	0.9	NA	NA	NA	NA
Cistothorus_meridae	Troglodytidae	NA	NA	NA	NA	NA	NA	NA	NA	NA	NA	NA
Cistothorus_meridae	Troglodytidae	NA	NA	NA	NA	NA	22.5	NA	NA	NA	NA	NA
Cistothorus_palustris	Troglodytidae	NA	1	NA	NA	NA	NA	NA	NA	NA	NA	NA
Cistothorus_palustris	Troglodytidae	NA	1	NA	NA	3	NA	NA	NA	NA	NA	NA
Cistothorus_palustris	Troglodytidae	NA	1	NA	NA	NA	54	NA	NA	NA	NA	NA
Cistothorus_palustris	Troglodytidae	NA	1	NA	NA	NA	159	NA	NA	NA	NA	NA
Cistothorus_platensis	Troglodytidae	NA	1	NA	NA	NA	NA	NA	NA	NA	NA	NA
Cistothorus_platensis	Troglodytidae	NA	1	NA	NA	66	NA	NA	NA	NA	NA	NA
Cistothorus_platensis	Troglodytidae	NA	1	NA	NA	NA	110	NA	NA	NA	NA	NA
Cistothorus_platensis	Troglodytidae	NA	1	NA	NA	NA	NA	1.5	NA	NA	NA	NA
Cistothorus_platensis	Troglodytidae	NA	1	NA	NA	NA	NA	NA	2.1	NA	NA	NA
Clypicterus_oseryi	Icteridae	NA	1	NA	NA	NA	NA	NA	NA	NA	NA	NA
Coccothraustes_coccothraustes	Fringillidae	NA	0	NA	NA	NA	NA	NA	NA	NA	NA	NA
Coccothraustes_coccothraustes	Fringillidae	NA	0	NA	NA	6	NA	NA	NA	NA	NA	NA
Conopophaga_lineata	Conopophaga	NA	NA	NA	NA	NA	NA	NA	NA	NA	NA	NA
Conopophaga_lineata	Conopophaga	NA	NA	NA	NA	NA	NA	2.75	NA	NA	NA	NA
Contopus_sordidulus	Tyrannidae	NA	0	NA	NA	NA	NA	NA	NA	NA	NA	NA
Coracina_azurea	Campephagidae	NA	0	NA	NA	NA	NA	NA	NA	NA	NA	NA
Coracina_cinerea	Campephagidae	NA	0	NA	NA	NA	NA	NA	NA	NA	NA	NA
Corvus_brachyrhynchos	Corvidae	NA	0	1	NA	NA	NA	NA	NA	NA	NA	NA
Corvus_brachyrhynchos	Corvidae	NA	0	1	NA	NA	17	NA	NA	NA	NA	NA
Corvus_brachyrhynchos	Corvidae	NA	0	1	NA	NA	NA	NA	NA	NA	NA	21.7% EPP
Corvus_corone	Corvidae	NA	0	0	NA	NA	NA	NA	NA	NA	NA	NA
Corvus_corone	Corvidae	NA	0	0	NA	NA	NA	NA	NA	NA	NA	0% EPP
Corvus_monedula	Corvidae	NA	0	0	NA	NA	NA	NA	NA	NA	NA	NA
Corvus_monedula	Corvidae	NA	0	0	NA	NA	NA	NA	NA	NA	NA	0.9% EPP
Corvus_rhipidurus	Corvidae	NA	0	NA	NA	NA	NA	NA	NA	NA	NA	NA
Cosmopsarus_regius	Sturnidae	NA	0	NA	NA	NA	NA	NA	NA	NA	NA	NA
Cosmopsarus_unicolor	Sturnidae	NA	0	NA	NA	NA	NA	NA	NA	NA	NA	NA
Cranioleuca_erythrops	Furnariidae	NA	0	NA	NA	NA	NA	NA	NA	NA	NA	NA
Creatophora_cinerea	Sturnidae	NA	0	NA	NA	NA	NA	NA	NA	NA	NA	NA
Creatophora_cinerea	Sturnidae	NA	0	NA	NA	NA	NA	20	NA	NA	NA	NA
Criniger_calurus	Pycnonotidae	NA	0	NA	NA	NA	NA	NA	NA	NA	NA	NA
Culicicapa_ceylonensis	Stenostiridae	NA	0	NA	NA	NA	NA	NA	NA	NA	NA	NA
Curaeus_curaeus	Icteridae	NA	NA	NA	NA	NA	NA	NA	NA	NA	NA	NA
Cyanocitta_cristata	Corvidae	NA	0	NA	NA	NA	NA	NA	NA	NA	NA	NA
Cyclarhis_gujanensis	Vireonidae	NA	NA	NA	NA	NA	NA	NA	NA	NA	NA	NA
Cyclarhis_gujanensis	Vireonidae	NA	NA	NA	NA	NA	2	NA	NA	NA	NA	NA
Delichon_urbicum	Hirundinidae	NA	0	1	NA	NA	NA	NA	NA	NA	NA	NA
Delichon_urbicum	Hirundinidae	NA	0	1	NA	4	NA	NA	NA	NA	NA	NA
Delichon_urbicum	Hirundinidae	NA	0	1	NA	NA	NA	NA	NA	NA	NA	18.6% EPP
Delichon_urbicum	Hirundinidae	NA	0	1	NA	NA	NA	NA	NA	NA	NA	73% EPP
Dendroica_adelaidae	Parulidae	NA	NA	NA	NA	NA	NA	NA	NA	NA	NA	NA
Dendroica_caerulescens	Parulidae	NA	0	1	NA	NA	NA	NA	NA	NA	NA	NA
Dendroica_caerulescens	Parulidae	NA	0	1	NA	NA	NA	NA	NA	NA	NA	NA
Dendroica_caerulescens	Parulidae	NA	0	1	NA	NA	NA	NA	NA	NA	NA	23% EPP, 34% EPB
Dendroica_caerulescens	Parulidae	NA	0	1	NA	NA	NA	NA	NA	NA	NA	44% EPP
Dendroica_castanea	Parulidae	NA	NA	NA	NA	NA	NA	NA	NA	NA	NA	NA
Dendroica_castanea	Parulidae	NA	NA	NA	NA	2	NA	NA	NA	NA	NA	NA
Dendroica_castanea	Parulidae	NA	NA	NA	NA	NA	2	NA	NA	NA	NA	NA
Dendroica_castanea	Parulidae	NA	NA	NA	NA	NA	NA	1	NA	NA	NA	NA
Dendroica_castanea	Parulidae	NA	NA	NA	NA	NA	NA	0.96	NA	NA	NA	NA
Dendroica_castanea	Parulidae	NA	NA	NA	NA	NA	NA	NA	5	NA	NA	NA
Dendroica_cerulea	Parulidae	NA	1	1	NA	NA	NA	NA	NA	NA	NA	NA
Dendroica_cerulea	Parulidae	NA	1	1	NA	NA	NA	NA	NA	NA	NA	57.1% EPP
Dendroica_coronata	Parulidae	NA	NA	NA	NA	NA	NA	NA	NA	NA	NA	NA
Dendroica_coronata	Parulidae	NA	NA	NA	NA	1.9	NA	NA	NA	NA	NA	NA
Dendroica_coronata	Parulidae	NA	NA	NA	NA	NA	2	NA	NA	NA	NA	NA
Dendroica_coronata	Parulidae	NA	NA	NA	NA	NA	NA	1.5	NA	NA	NA	NA
Dendroica_coronata	Parulidae	NA	NA	NA	NA	NA	NA	1.49	NA	NA	NA	NA
Dendroica_coronata	Parulidae	NA	NA	NA	NA	NA	NA	NA	11.1	NA	NA	NA
Dendroica_coronata	Parulidae	NA	NA	NA	NA	NA	NA	NA	11.11	NA	NA	NA
Dendroica_discolor	Parulidae	NA	1	NA	NA	NA	NA	NA	NA	NA	NA	NA
Dendroica_discolor	Parulidae	NA	1	NA	NA	6	NA	NA	NA	NA	NA	NA
Dendroica_discolor	Parulidae	NA	1	NA	NA	NA	9	NA	NA	NA	NA	NA
Dendroica_discolor	Parulidae	NA	1	NA	NA	NA	3	NA	NA	NA	NA	NA
Dendroica_dominica	Parulidae	NA	NA	NA	NA	NA	NA	NA	NA	NA	NA	NA
Dendroica_dominica	Parulidae	NA	NA	NA	NA	NA	2	NA	NA	NA	NA	NA
Dendroica_fusca	Parulidae	NA	0	NA	NA	NA	NA	NA	NA	NA	NA	NA
Dendroica_fusca	Parulidae	NA	0	NA	NA	3.2	NA	NA	NA	NA	NA	NA
Dendroica_fusca	Parulidae	NA	0	NA	NA	NA	2	NA	NA	NA	NA	NA
Dendroica_fusca	Parulidae	NA	0	NA	NA	NA	NA	1.5	NA	NA	NA	NA
Dendroica_fusca	Parulidae	NA	0	NA	NA	NA	NA	1.49	NA	NA	NA	NA
Dendroica_fusca	Parulidae	NA	0	NA	NA	NA	NA	NA	4.4	NA	NA	NA
Dendroica_fusca	Parulidae	NA	0	NA	NA	NA	NA	NA	4.35	NA	NA	NA
Dendroica_magnolia	Parulidae	NA	NA	NA	NA	NA	NA	NA	NA	NA	NA	NA
Dendroica_magnolia	Parulidae	NA	NA	NA	NA	3.1	NA	NA	NA	NA	NA	NA
Dendroica_magnolia	Parulidae	NA	NA	NA	NA	NA	2	NA	NA	NA	NA	NA
Dendroica_magnolia	Parulidae	NA	NA	NA	NA	NA	NA	0.94	NA	NA	NA	NA
Dendroica_magnolia	Parulidae	NA	NA	NA	NA	NA	NA	NA	8.33	NA	NA	NA
Dendroica_nigrescens	Parulidae	NA	NA	NA	NA	NA	NA	NA	NA	NA	NA	NA
Dendroica_nigrescens	Parulidae	NA	NA	NA	NA	4	NA	NA	NA	NA	NA	NA
Dendroica_nigrescens	Parulidae	NA	NA	NA	NA	NA	2	NA	NA	NA	NA	NA
Dendroica_nigrescens	Parulidae	NA	NA	NA	NA	NA	NA	1.4	NA	NA	NA	NA
Dendroica_palmarum	Parulidae	NA	0	NA	NA	NA	NA	NA	NA	NA	NA	NA
Dendroica_pensylvanica	Parulidae	1	NA	1	16.1	NA	NA	NA	NA	NA	NA	NA
Dendroica_pensylvanica	Parulidae	1	NA	1	5.4	NA	NA	NA	NA	NA	NA	NA
Dendroica_pensylvanica	Parulidae	1	NA	1	NA	3.5	NA	NA	NA	NA	NA	NA
Dendroica_pensylvanica	Parulidae	1	NA	1	NA	NA	5	NA	NA	NA	NA	NA
Dendroica_pensylvanica	Parulidae	1	NA	1	NA	NA	NA	1.3	NA	NA	NA	NA
Dendroica_pensylvanica	Parulidae	1	NA	1	NA	NA	NA	1.27	NA	NA	NA	NA
Dendroica_pensylvanica	Parulidae	1	NA	1	NA	NA	NA	NA	7.1	NA	NA	NA
Dendroica_pensylvanica	Parulidae	1	NA	1	NA	NA	NA	NA	7.14	NA	NA	NA
Dendroica_pensylvanica	Parulidae	1	NA	1	NA	NA	NA	NA	NA	NA	NA	60.6% EPB
Dendroica_pensylvanica	Parulidae	1	NA	1	NA	NA	NA	NA	NA	NA	NA	47% EPP
Dendroica_petechia	Parulidae	0	0	1	8.3	NA	NA	NA	NA	NA	NA	NA
Dendroica_petechia	Parulidae	0	0	1	NA	3.7	NA	NA	NA	NA	NA	NA
Dendroica_petechia	Parulidae	0	0	1	NA	NA	4	NA	NA	NA	NA	NA
Dendroica_petechia	Parulidae	0	0	1	NA	NA	12	NA	NA	NA	NA	NA
Dendroica_petechia	Parulidae	0	0	1	NA	NA	13	NA	NA	NA	NA	NA
Dendroica_petechia	Parulidae	0	0	1	NA	NA	NA	1.3	NA	NA	NA	NA
Dendroica_petechia	Parulidae	0	0	1	NA	NA	NA	1.26	NA	NA	NA	NA
Dendroica_petechia	Parulidae	0	0	1	NA	NA	NA	NA	7.1	NA	NA	NA
Dendroica_petechia	Parulidae	0	0	1	NA	NA	NA	NA	7.14	NA	NA	NA
Dendroica_petechia	Parulidae	0	0	1	NA	NA	NA	NA	NA	NA	NA	51.41% EPB
Dendroica_petechia	Parulidae	0	0	1	NA	NA	NA	NA	NA	NA	NA	53% EPP
Dendroica_striata	Parulidae	NA	1	NA	NA	NA	NA	NA	NA	NA	NA	NA
Dendroica_tigrina	Parulidae	NA	NA	NA	NA	NA	NA	NA	NA	NA	NA	NA
Dendroica_tigrina	Parulidae	NA	NA	NA	NA	1.2	NA	NA	NA	NA	NA	NA
Dendroica_tigrina	Parulidae	NA	NA	NA	NA	NA	3	NA	NA	NA	NA	NA
Dendroica_tigrina	Parulidae	NA	NA	NA	NA	NA	NA	1	NA	NA	NA	NA
Dendroica_tigrina	Parulidae	NA	NA	NA	NA	NA	NA	1.02	NA	NA	NA	NA
Dendroica_tigrina	Parulidae	NA	NA	NA	NA	NA	NA	NA	5.9	NA	NA	NA
Dendroica_tigrina	Parulidae	NA	NA	NA	NA	NA	NA	NA	5.88	NA	NA	NA
Dendroica_townsendi	Parulidae	NA	NA	NA	NA	NA	NA	NA	NA	NA	NA	NA
Dendroica_townsendi	Parulidae	NA	NA	NA	NA	3	NA	NA	NA	NA	NA	NA
Dendroica_townsendi	Parulidae	NA	NA	NA	NA	NA	NA	1.4	NA	NA	NA	NA
Dendroica_virens	Parulidae	NA	0	NA	NA	NA	NA	NA	NA	NA	NA	NA
Dendroica_virens	Parulidae	NA	0	NA	NA	2.4	NA	NA	NA	NA	NA	NA
Dendroica_virens	Parulidae	NA	0	NA	NA	NA	2	NA	NA	NA	NA	NA
Dendroica_virens	Parulidae	NA	0	NA	NA	NA	NA	1.5	NA	NA	NA	NA
Dendroica_virens	Parulidae	NA	0	NA	NA	NA	NA	1.52	NA	NA	NA	NA
Dendroica_virens	Parulidae	NA	0	NA	NA	NA	NA	NA	8.3	NA	NA	NA
Dendroica_virens	Parulidae	NA	0	NA	NA	NA	NA	NA	8.33	NA	NA	NA
Dendronanthus_indicus	Motacillidae	NA	0	NA	NA	NA	NA	NA	NA	NA	NA	NA
Dicrurus_adsimilis	Dicruridae	NA	0	NA	NA	NA	NA	NA	NA	NA	NA	NA
Dicrurus_forficatus	Dicruridae	NA	0	NA	NA	NA	NA	NA	NA	NA	NA	NA
Dicrurus_ludwigii	Dicruridae	NA	0	NA	NA	NA	NA	NA	NA	NA	NA	NA
Dinemellia_dinemelli	Ploceidae	NA	0	NA	NA	NA	NA	NA	NA	NA	NA	NA
Dioptrornis_fischeri	Muscicapidae	NA	0	NA	NA	NA	NA	NA	NA	NA	NA	NA
Dives_dives	Icteridae	NA	0	NA	NA	NA	NA	NA	NA	NA	NA	NA
Dolichonyx_oryzivorus	Icteridae	NA	1	1	NA	NA	NA	NA	NA	NA	NA	NA
Dolichonyx_oryzivorus	Icteridae	NA	1	1	NA	9	NA	NA	NA	NA	NA	NA
Dolichonyx_oryzivorus	Icteridae	NA	1	1	NA	10	NA	NA	NA	NA	NA	NA
Dolichonyx_oryzivorus	Icteridae	NA	1	1	NA	NA	10	NA	NA	NA	NA	NA
Dolichonyx_oryzivorus	Icteridae	NA	1	1	NA	NA	NA	3.5	NA	NA	NA	NA
Dolichonyx_oryzivorus	Icteridae	NA	1	1	NA	NA	NA	5.75	NA	NA	NA	NA
Dolichonyx_oryzivorus	Icteridae	NA	1	1	NA	NA	NA	NA	NA	NA	NA	38% EPB
Drymodes_brunneopygia	Petroicidae	NA	0	NA	NA	NA	NA	NA	NA	NA	NA	NA
Dryoscopus_cubla	Malaconotidae	NA	0	NA	NA	NA	NA	NA	NA	NA	NA	NA
Dumetella_carolinensis	Mimidae	1	0	NA	328	NA	NA	NA	NA	NA	NA	NA
Dumetella_carolinensis	Mimidae	1	0	NA	NA	1000	NA	NA	NA	NA	NA	NA
Dumetella_carolinensis	Mimidae	1	0	NA	NA	NA	100	NA	NA	NA	NA	NA
Dumetella_carolinensis	Mimidae	1	0	NA	NA	NA	1000	NA	NA	NA	NA	NA
Dumetella_carolinensis	Mimidae	1	0	NA	NA	NA	NA	0.27	NA	NA	NA	NA
Dumetella_carolinensis	Mimidae	1	0	NA	NA	NA	NA	NA	0.19	NA	NA	NA
Dumetella_carolinensis	Mimidae	1	0	NA	NA	NA	NA	NA	NA	NA	NA	NA
Elaenia_chiriquensis	Tyrannidae	NA	NA	1	NA	NA	NA	NA	NA	NA	NA	NA
Elaenia_chiriquensis	Tyrannidae	NA	NA	1	NA	NA	NA	NA	NA	NA	NA	66.7% EPB
Elaenia_chiriquensis	Tyrannidae	NA	NA	1	NA	NA	NA	NA	NA	NA	NA	37% EPP
Elminia_albicauda	Stenostiridae	NA	0	NA	NA	NA	NA	NA	NA	NA	NA	NA
Elminia_albiventris	Stenostiridae	NA	0	NA	NA	NA	NA	NA	NA	NA	NA	NA
Elminia_albonotata	Stenostiridae	NA	0	NA	NA	NA	NA	NA	NA	NA	NA	NA
Elminia_nigromitrata	Stenostiridae	NA	0	NA	NA	NA	NA	NA	NA	NA	NA	NA
Emberiza_cabanisi	Emberizidae	NA	0	NA	NA	NA	NA	NA	NA	NA	NA	NA
Emberiza_capensis	Emberizidae	NA	0	NA	NA	NA	NA	NA	NA	NA	NA	NA
Emberiza_cia	Emberizidae	NA	NA	NA	NA	NA	NA	NA	NA	NA	NA	NA
Emberiza_cia	Emberizidae	NA	NA	NA	NA	NA	NA	1.5	NA	NA	NA	NA
Emberiza_cia	Emberizidae	NA	NA	NA	NA	NA	NA	NA	6	NA	NA	NA
Emberiza_cioides	Emberizidae	NA	0	NA	NA	NA	NA	NA	NA	NA	NA	NA
Emberiza_cirlus	Emberizidae	NA	0	NA	NA	NA	NA	NA	NA	NA	NA	NA
Emberiza_cirlus	Emberizidae	NA	0	NA	NA	2	NA	NA	NA	NA	NA	NA
Emberiza_cirlus	Emberizidae	NA	0	NA	NA	NA	3	NA	NA	NA	NA	NA
Emberiza_cirlus	Emberizidae	NA	0	NA	NA	NA	3.5	NA	NA	NA	NA	NA
Emberiza_cirlus	Emberizidae	NA	0	NA	NA	NA	NA	0.43	NA	NA	NA	NA
Emberiza_cirlus	Emberizidae	NA	0	NA	NA	NA	NA	NA	0.32	NA	NA	NA
Emberiza_citrinella	Emberizidae	0	0	1	5	NA	NA	NA	NA	NA	NA	NA
Emberiza_citrinella	Emberizidae	0	0	1	4.1	NA	NA	NA	NA	NA	NA	NA
Emberiza_citrinella	Emberizidae	0	0	1	4.5	NA	NA	NA	NA	NA	NA	NA
Emberiza_citrinella	Emberizidae	0	0	1	NA	3	NA	NA	NA	NA	NA	NA
Emberiza_citrinella	Emberizidae	0	0	1	NA	NA	2.05	NA	NA	NA	NA	NA
Emberiza_citrinella	Emberizidae	0	0	1	NA	NA	2.1	NA	NA	NA	NA	NA
Emberiza_citrinella	Emberizidae	0	0	1	NA	NA	2.38	NA	NA	NA	NA	NA
Emberiza_citrinella	Emberizidae	0	0	1	NA	NA	2.5	NA	NA	NA	NA	NA
Emberiza_citrinella	Emberizidae	0	0	1	NA	NA	NA	2.1	NA	NA	NA	NA
Emberiza_citrinella	Emberizidae	0	0	1	NA	NA	NA	NA	7.01	NA	NA	NA
Emberiza_citrinella	Emberizidae	0	0	1	NA	NA	NA	NA	NA	NA	NA	37.4% EPP
Emberiza_citrinella	Emberizidae	0	0	1	NA	NA	NA	NA	NA	NA	NA	68.8% EPB
Emberiza_elegans	Emberizidae	NA	NA	NA	109	NA	NA	NA	NA	NA	NA	NA
Emberiza_elegans	Emberizidae	NA	NA	NA	NA	NA	NA	NA	NA	NA	NA	NA
Emberiza_flaviventris	Emberizidae	NA	0	NA	NA	NA	NA	NA	NA	NA	NA	NA
Emberiza_hortulana	Emberizidae	0	0	NA	4.2	NA	NA	NA	NA	NA	NA	NA
Emberiza_hortulana	Emberizidae	0	0	NA	NA	3	NA	NA	NA	NA	NA	NA
Emberiza_hortulana	Emberizidae	0	0	NA	NA	2	NA	NA	NA	NA	NA	NA
Emberiza_hortulana	Emberizidae	0	0	NA	NA	NA	3	NA	NA	NA	NA	NA
Emberiza_hortulana	Emberizidae	0	0	NA	NA	NA	2.5	NA	NA	NA	NA	NA
Emberiza_hortulana	Emberizidae	0	0	NA	NA	NA	NA	1.5	NA	NA	NA	NA
Emberiza_hortulana	Emberizidae	0	0	NA	NA	NA	NA	1.56	NA	NA	NA	NA
Emberiza_hortulana	Emberizidae	0	0	NA	NA	NA	NA	NA	9	NA	NA	NA
Emberiza_hortulana	Emberizidae	0	0	NA	NA	NA	NA	NA	NA	NA	NA	NA
Emberiza_impetuani	Emberizidae	NA	0	NA	NA	NA	NA	NA	NA	NA	NA	NA
Emberiza_impetuani	Emberizidae	NA	0	NA	NA	NA	NA	3	NA	NA	NA	NA
Emberiza_schoeniclus	Emberizidae	0	0	1	30	NA	NA	NA	NA	NA	NA	NA
Emberiza_schoeniclus	Emberizidae	0	0	1	6.3	NA	NA	NA	NA	NA	NA	NA
Emberiza_schoeniclus	Emberizidae	0	0	1	NA	3	NA	NA	NA	NA	NA	NA
Emberiza_schoeniclus	Emberizidae	0	0	1	NA	NA	20	NA	NA	NA	NA	NA
Emberiza_schoeniclus	Emberizidae	0	0	1	NA	NA	15	NA	NA	NA	NA	NA
Emberiza_schoeniclus	Emberizidae	0	0	1	NA	NA	NA	1.98	NA	NA	NA	NA
Emberiza_schoeniclus	Emberizidae	0	0	1	NA	NA	NA	NA	4.02	NA	NA	NA
Emberiza_schoeniclus	Emberizidae	0	0	1	NA	NA	NA	NA	NA	NA	NA	88% EPP
Emberiza_schoeniclus	Emberizidae	0	0	1	NA	NA	NA	NA	NA	NA	NA	54.6% EPP
Emberiza_striolata	Emberizidae	NA	0	NA	NA	NA	NA	NA	NA	NA	NA	NA
Emberiza_striolata	Emberizidae	NA	0	NA	NA	2.5	NA	NA	NA	NA	NA	NA
Emberiza_striolata	Emberizidae	NA	0	NA	NA	NA	NA	1.75	NA	NA	NA	NA
Emberiza_tahapisi	Emberizidae	NA	0	NA	NA	NA	NA	NA	NA	NA	NA	NA
Empidonax_alnorum	Tyrannidae	NA	NA	NA	NA	NA	NA	NA	NA	NA	NA	NA
Empidonax_alnorum	Tyrannidae	NA	NA	NA	NA	NA	1	NA	NA	NA	NA	NA
Empidonax_difficilis	Tyrannidae	NA	NA	NA	NA	NA	NA	NA	NA	NA	NA	NA
Empidonax_difficilis	Tyrannidae	NA	NA	NA	NA	3	NA	NA	NA	NA	NA	NA
Empidonax_difficilis	Tyrannidae	NA	NA	NA	NA	NA	3	NA	NA	NA	NA	NA
Empidonax_difficilis	Tyrannidae	NA	NA	NA	NA	NA	NA	2	NA	NA	NA	NA
Empidonax_difficilis	Tyrannidae	NA	NA	NA	NA	NA	NA	NA	7	NA	NA	NA
Empidonax_flaviventris	Tyrannidae	NA	NA	NA	NA	NA	NA	NA	NA	NA	NA	NA
Empidonax_flaviventris	Tyrannidae	NA	NA	NA	NA	3	NA	NA	NA	NA	NA	NA
Empidonax_minimus	Tyrannidae	NA	0	1	NA	NA	NA	NA	NA	NA	NA	NA
Empidonax_minimus	Tyrannidae	NA	0	1	NA	NA	NA	NA	NA	NA	NA	39% EPP
Empidonax_traillii	Tyrannidae	NA	1	1	NA	NA	NA	NA	NA	NA	NA	NA
Empidonax_traillii	Tyrannidae	NA	1	1	NA	2	NA	NA	NA	NA	NA	NA
Empidonax_traillii	Tyrannidae	NA	1	1	NA	NA	3	NA	NA	NA	NA	NA
Empidonax_traillii	Tyrannidae	NA	1	1	NA	NA	NA	0.96	NA	NA	NA	NA
Empidonax_traillii	Tyrannidae	NA	1	1	NA	NA	NA	NA	NA	NA	NA	23% EPB
Empidonax_virescens	Tyrannidae	NA	0	1	NA	NA	NA	NA	NA	NA	NA	NA
Empidonax_virescens	Tyrannidae	NA	0	1	NA	3	NA	NA	NA	NA	NA	NA
Empidonax_virescens	Tyrannidae	NA	0	1	NA	NA	3	NA	NA	NA	NA	NA
Empidonax_virescens	Tyrannidae	NA	0	1	NA	NA	NA	NA	NA	NA	NA	55.56% EPB
Empidornis_semipartitus	Muscicapidae	NA	0	NA	NA	NA	NA	NA	NA	NA	NA	NA
Eopsaltria_australis	Petroicidae	NA	0	NA	NA	NA	NA	NA	NA	NA	NA	NA
Epimachus_albertisi	Paradisaeidae	NA	1	NA	NA	NA	NA	NA	NA	NA	NA	NA
Epimachus_albertisi	Paradisaeidae	NA	1	NA	NA	NA	2	NA	NA	NA	NA	NA
Epimachus_fastuosus	Paradisaeidae	NA	1	NA	NA	NA	NA	NA	NA	NA	NA	NA
Epimachus_meyeri	Paradisaeidae	NA	1	NA	NA	NA	NA	NA	NA	NA	NA	NA
Eremalauda_starki	Alaudidae	NA	0	NA	NA	NA	NA	NA	NA	NA	NA	NA
Eremomela_icteropygialis	Cisticolidae	NA	0	NA	NA	NA	NA	NA	NA	NA	NA	NA
Eremophila_alpestris	Alaudidae	NA	NA	NA	NA	NA	NA	NA	NA	NA	NA	NA
Eremophila_alpestris	Alaudidae	NA	NA	NA	NA	NA	2	NA	NA	NA	NA	NA
Eremopsaltria_mongolicus	Fringillidae	NA	0	NA	NA	NA	NA	NA	NA	NA	NA	NA
Eremopterix_australis	Alaudidae	NA	0	NA	NA	NA	NA	NA	NA	NA	NA	NA
Eremopterix_leucopareia	Alaudidae	NA	0	NA	NA	NA	NA	NA	NA	NA	NA	NA
Eremopterix_leucotis	Alaudidae	NA	0	NA	NA	NA	NA	NA	NA	NA	NA	NA
Eremopterix_nigriceps	Alaudidae	NA	0	NA	NA	NA	NA	NA	NA	NA	NA	NA
Eremopterix_verticalis	Alaudidae	NA	0	NA	NA	NA	NA	NA	NA	NA	NA	NA
Erithacus_rubecula	Muscicapidae	NA	0	1	NA	NA	NA	NA	NA	NA	NA	NA
Erithacus_rubecula	Muscicapidae	NA	0	1	NA	4	NA	NA	NA	NA	NA	NA
Erithacus_rubecula	Muscicapidae	NA	0	1	NA	NA	100	NA	NA	NA	NA	NA
Erithacus_rubecula	Muscicapidae	NA	0	1	NA	NA	1000	NA	NA	NA	NA	NA
Erithacus_rubecula	Muscicapidae	NA	0	1	NA	NA	100	NA	NA	NA	NA	NA
Erithacus_rubecula	Muscicapidae	NA	0	1	NA	NA	NA	2.18	NA	NA	NA	NA
Erithacus_rubecula	Muscicapidae	NA	0	1	NA	NA	NA	NA	3.27	NA	NA	NA
Erithacus_rubecula	Muscicapidae	NA	0	1	NA	NA	NA	NA	NA	NA	NA	16.57% EPB
Euphagus_carolinus	Icteridae	NA	NA	NA	NA	NA	NA	NA	NA	NA	NA	NA
Euphagus_carolinus	Icteridae	NA	NA	NA	NA	NA	2	NA	NA	NA	NA	NA
Euphagus_cyanocephalus	Icteridae	NA	1	NA	5	NA	NA	NA	NA	NA	NA	NA
Euphagus_cyanocephalus	Icteridae	NA	1	NA	NA	NA	NA	NA	NA	NA	NA	NA
Euphagus_cyanocephalus	Icteridae	NA	1	NA	NA	NA	4	NA	NA	NA	NA	NA
Euplectes_afer	Ploceidae	NA	1	NA	NA	NA	NA	NA	NA	NA	NA	NA
Euplectes_albonotatus	Ploceidae	NA	1	NA	NA	NA	NA	NA	NA	NA	NA	NA
Euplectes_ardens	Ploceidae	NA	1	NA	NA	NA	NA	NA	NA	NA	NA	NA
Euplectes_aureus	Ploceidae	NA	1	NA	NA	NA	NA	NA	NA	NA	NA	NA
Euplectes_axillaris	Ploceidae	NA	1	NA	NA	NA	NA	NA	NA	NA	NA	NA
Euplectes_capensis	Ploceidae	NA	1	NA	NA	NA	NA	NA	NA	NA	NA	NA
Euplectes_franciscanus	Ploceidae	NA	1	NA	NA	NA	NA	NA	NA	NA	NA	NA
Euplectes_gierowii	Ploceidae	NA	1	NA	NA	NA	NA	NA	NA	NA	NA	NA
Euplectes_hartlaubi	Ploceidae	NA	1	NA	NA	NA	NA	NA	NA	NA	NA	NA
Euplectes_hordeaceus	Ploceidae	NA	1	NA	NA	NA	NA	NA	NA	NA	NA	NA
Euplectes_jacksoni	Ploceidae	NA	1	NA	NA	NA	NA	NA	NA	NA	NA	NA
Euplectes_macroura	Ploceidae	NA	1	NA	NA	NA	NA	NA	NA	NA	NA	NA
Euplectes_nigroventris	Ploceidae	NA	1	NA	NA	NA	NA	NA	NA	NA	NA	NA
Euplectes_orix	Ploceidae	NA	1	1	NA	NA	NA	NA	NA	NA	NA	NA
Euplectes_orix	Ploceidae	NA	1	1	NA	NA	NA	NA	NA	NA	NA	19% EPP
Euplectes_progne	Ploceidae	NA	1	NA	NA	NA	NA	NA	NA	NA	NA	NA
Euryceros_prevostii	Vangidae	NA	0	NA	NA	NA	NA	NA	NA	NA	NA	NA
Ficedula_albicollis	Muscicapidae	1	1	1	31.4	NA	NA	NA	NA	NA	NA	NA
Ficedula_albicollis	Muscicapidae	1	1	1	42.2	NA	NA	NA	NA	NA	NA	NA
Ficedula_albicollis	Muscicapidae	1	1	1	26.9	NA	NA	NA	NA	NA	NA	NA
Ficedula_albicollis	Muscicapidae	1	1	1	NA	8.4	NA	NA	NA	NA	NA	NA
Ficedula_albicollis	Muscicapidae	1	1	1	NA	6.95	NA	NA	NA	NA	NA	NA
Ficedula_albicollis	Muscicapidae	1	1	1	NA	NA	100	NA	NA	NA	NA	NA
Ficedula_albicollis	Muscicapidae	1	1	1	NA	NA	100	NA	NA	NA	NA	NA
Ficedula_albicollis	Muscicapidae	1	1	1	NA	NA	1000	NA	NA	NA	NA	NA
Ficedula_albicollis	Muscicapidae	1	1	1	NA	NA	NA	2.95	NA	NA	NA	NA
Ficedula_albicollis	Muscicapidae	1	1	1	NA	NA	NA	NA	18.88	NA	NA	NA
Ficedula_albicollis	Muscicapidae	1	1	1	NA	NA	NA	NA	NA	NA	NA	15.5% EPP
Ficedula_albicollis	Muscicapidae	1	1	1	NA	NA	NA	NA	NA	NA	NA	39.35% EPB
Ficedula_albicollis	Muscicapidae	1	1	1	NA	NA	NA	NA	NA	NA	NA	17.4% EPP
Ficedula_hypoleuca	Muscicapidae	1	1	1	27	NA	NA	NA	NA	NA	NA	NA
Ficedula_hypoleuca	Muscicapidae	1	1	1	29.8	NA	NA	NA	NA	NA	NA	NA
Ficedula_hypoleuca	Muscicapidae	1	1	1	NA	9	NA	NA	NA	NA	NA	NA
Ficedula_hypoleuca	Muscicapidae	1	1	1	NA	4.66	NA	NA	NA	NA	NA	NA
Ficedula_hypoleuca	Muscicapidae	1	1	1	NA	NA	100	NA	NA	NA	NA	NA
Ficedula_hypoleuca	Muscicapidae	1	1	1	NA	NA	100	NA	NA	NA	NA	NA
Ficedula_hypoleuca	Muscicapidae	1	1	1	NA	NA	NA	2	NA	NA	NA	NA
Ficedula_hypoleuca	Muscicapidae	1	1	1	NA	NA	NA	NA	6.11	NA	NA	NA
Ficedula_hypoleuca	Muscicapidae	1	1	1	NA	NA	NA	NA	NA	NA	NA	8.4% EPP
Ficedula_hypoleuca	Muscicapidae	1	1	1	NA	NA	NA	NA	NA	NA	NA	13.9% EPB
Ficedula_hypoleuca	Muscicapidae	1	1	1	NA	NA	NA	NA	NA	NA	NA	15% EPP
Ficedula_parva	Muscicapidae	NA	0	NA	NA	NA	NA	NA	NA	NA	NA	NA
Ficedula_semitorquata	Muscicapidae	NA	NA	NA	NA	NA	NA	NA	NA	NA	NA	NA
Ficedula_semitorquata	Muscicapidae	NA	NA	NA	NA	NA	NA	2.5	NA	NA	NA	NA
Ficedula_zanthopygia	Muscicapidae	NA	NA	NA	NA	NA	NA	NA	NA	NA	NA	NA
Foudia_eminentissima	Ploceidae	NA	0	NA	NA	NA	NA	NA	NA	NA	NA	NA
Foudia_flavicans	Ploceidae	NA	0	NA	NA	NA	NA	NA	NA	NA	NA	NA
Foudia_madagascariensis	Ploceidae	NA	0	NA	NA	NA	NA	NA	NA	NA	NA	NA
Foudia_rubra	Ploceidae	NA	0	NA	NA	NA	NA	NA	NA	NA	NA	NA
Foudia_sechellarum	Ploceidae	NA	0	NA	NA	NA	NA	NA	NA	NA	NA	NA
Fringilla_coelebs	Fringillidae	0	0	1	18	NA	NA	NA	NA	NA	NA	NA
Fringilla_coelebs	Fringillidae	0	0	1	17.8	NA	NA	NA	NA	NA	NA	NA
Fringilla_coelebs	Fringillidae	0	0	1	NA	5	NA	NA	NA	NA	NA	NA
Fringilla_coelebs	Fringillidae	0	0	1	NA	NA	3	NA	NA	NA	NA	NA
Fringilla_coelebs	Fringillidae	0	0	1	NA	NA	2.5	NA	NA	NA	NA	NA
Fringilla_coelebs	Fringillidae	0	0	1	NA	NA	NA	2.1	NA	NA	NA	NA
Fringilla_coelebs	Fringillidae	0	0	1	NA	NA	NA	NA	NA	NA	NA	NA
Fringilla_coelebs	Fringillidae	0	0	1	NA	NA	NA	NA	NA	NA	NA	17% EPP
Fringilla_coelebs	Fringillidae	0	0	1	NA	NA	NA	NA	NA	NA	NA	23.1% EPB
Fringilla_montifringilla	Fringillidae	NA	0	NA	NA	NA	NA	NA	NA	NA	NA	NA
Fringilla_teydea	Fringillidae	NA	0	NA	NA	NA	NA	NA	NA	NA	NA	NA
Furnarius_rufus	Furnariidae	NA	0	NA	NA	NA	NA	NA	NA	NA	NA	NA
Galerida_cristata	Alaudidae	NA	0	NA	55	NA	NA	NA	NA	NA	NA	NA
Galerida_cristata	Alaudidae	NA	0	NA	NA	NA	NA	NA	NA	NA	NA	NA
Galerida_magnirostris	Alaudidae	NA	0	NA	NA	NA	NA	NA	NA	NA	NA	NA
Galerida_modesta	Alaudidae	NA	0	NA	NA	NA	NA	NA	NA	NA	NA	NA
Galerida_theklae	Alaudidae	NA	0	NA	NA	NA	NA	NA	NA	NA	NA	NA
Garrulax_morrisonianus	Leiothrichidae	NA	0	NA	NA	NA	NA	NA	NA	NA	NA	NA
Geospiza_conirostris	Thraupidae	NA	NA	NA	NA	NA	NA	NA	NA	NA	NA	NA
Geospiza_conirostris	Thraupidae	NA	NA	NA	NA	NA	1	NA	NA	NA	NA	NA
Geospiza_difficilis	Thraupidae	NA	NA	NA	NA	NA	NA	NA	NA	NA	NA	NA
Geospiza_difficilis	Thraupidae	NA	NA	NA	NA	NA	1	NA	NA	NA	NA	NA
Geospiza_fortis	Thraupidae	NA	NA	NA	NA	NA	NA	NA	NA	NA	NA	NA
Geospiza_fortis	Thraupidae	NA	NA	NA	NA	NA	1	NA	NA	NA	NA	NA
Geospiza_fuliginosa	Thraupidae	NA	NA	NA	NA	NA	NA	NA	NA	NA	NA	NA
Geospiza_fuliginosa	Thraupidae	NA	NA	NA	NA	NA	1	NA	NA	NA	NA	NA
Geospiza_magnirostris	Thraupidae	NA	NA	NA	NA	NA	NA	NA	NA	NA	NA	NA
Geospiza_magnirostris	Thraupidae	NA	NA	NA	NA	NA	1	NA	NA	NA	NA	NA
Geospiza_scandens	Thraupidae	NA	NA	0	NA	NA	NA	NA	NA	NA	NA	NA
Geospiza_scandens	Thraupidae	NA	NA	0	NA	NA	1	NA	NA	NA	NA	NA
Geospiza_scandens	Thraupidae	NA	NA	0	NA	NA	NA	NA	NA	NA	NA	8% EPP, 15% EPB
Geothlypis_trichas	Parulidae	0	0	1	5	NA	NA	NA	NA	NA	NA	NA
Geothlypis_trichas	Parulidae	0	0	1	NA	4.9	NA	NA	NA	NA	NA	NA
Geothlypis_trichas	Parulidae	0	0	1	NA	NA	1	NA	NA	NA	NA	NA
Geothlypis_trichas	Parulidae	0	0	1	NA	NA	NA	1.9	NA	NA	NA	NA
Geothlypis_trichas	Parulidae	0	0	1	NA	NA	NA	1.86	NA	NA	NA	NA
Geothlypis_trichas	Parulidae	0	0	1	NA	NA	NA	NA	5.6	NA	NA	NA
Geothlypis_trichas	Parulidae	0	0	1	NA	NA	NA	NA	5.56	NA	NA	NA
Geothlypis_trichas	Parulidae	0	0	1	NA	NA	NA	NA	NA	NA	NA	22% EPP
Gerygone_igata	Acanthizidae	NA	NA	NA	NA	NA	NA	NA	NA	NA	NA	NA
Gerygone_igata	Acanthizidae	NA	NA	NA	NA	NA	NA	12	NA	NA	NA	NA
Gracula_religiosa	Sturnidae	NA	0	NA	NA	NA	NA	NA	NA	NA	NA	NA
Grallina_cyanoleuca	Monarchidae	NA	NA	0	NA	NA	NA	NA	NA	NA	NA	NA
Grallina_cyanoleuca	Monarchidae	NA	NA	0	NA	NA	NA	NA	NA	NA	NA	3% EPP
Grallina_cyanoleuca	Monarchidae	NA	NA	0	NA	NA	NA	NA	NA	NA	NA	6% EPB
Gymnopithys_leucaspis	Formicariidae	NA	0	NA	NA	NA	NA	NA	NA	NA	NA	NA
Gymnopithys_leucaspis	Formicariidae	NA	0	NA	NA	NA	NA	3.7	NA	NA	NA	NA
Gymnorhina_tibicen	Artamidae	NA	NA	1	NA	NA	NA	NA	NA	NA	NA	NA
Gymnorhina_tibicen	Artamidae	NA	NA	1	NA	NA	14	NA	NA	NA	NA	NA
Gymnorhina_tibicen	Artamidae	NA	NA	1	NA	NA	NA	NA	NA	NA	NA	44% EPP
Gymnorhina_tibicen	Artamidae	NA	NA	1	NA	NA	NA	NA	NA	NA	NA	75.71% EPB
Hemignathus_munroi	Fringillidae	NA	0	NA	NA	NA	NA	NA	NA	NA	NA	NA
Hemignathus_virens	Fringillidae	NA	0	NA	NA	NA	NA	NA	NA	NA	NA	NA
Heteromirafra_ruddi	Alaudidae	NA	0	NA	NA	NA	NA	NA	NA	NA	NA	NA
Himatione_sanguinea	Fringillidae	NA	0	NA	NA	NA	NA	NA	NA	NA	NA	NA
Hippolais_icterina	Acrocephalidae	NA	NA	NA	NA	NA	NA	NA	NA	NA	NA	NA
Hippolais_icterina	Acrocephalidae	NA	NA	NA	NA	1.5	NA	NA	NA	NA	NA	NA
Hippolais_polyglotta	Acrocephalidae	NA	NA	NA	NA	NA	NA	NA	NA	NA	NA	NA
Hippolais_polyglotta	Acrocephalidae	NA	NA	NA	NA	12	NA	NA	NA	NA	NA	NA
Hirundo_ariel	Hirundinidae	NA	0	1	NA	NA	NA	NA	NA	NA	NA	NA
Hirundo_ariel	Hirundinidae	NA	0	1	NA	NA	NA	NA	NA	NA	NA	14% EPP
Hirundo_ariel	Hirundinidae	NA	0	1	NA	NA	NA	NA	NA	NA	NA	20% EPP
Hirundo_rustica	Hirundinidae	1	0	1	20	NA	NA	NA	NA	NA	NA	NA
Hirundo_rustica	Hirundinidae	1	0	1	20.2	NA	NA	NA	NA	NA	NA	NA
Hirundo_rustica	Hirundinidae	1	0	1	NA	12	NA	NA	NA	NA	NA	NA
Hirundo_rustica	Hirundinidae	1	0	1	NA	16.9	NA	NA	NA	NA	NA	NA
Hirundo_rustica	Hirundinidae	1	0	1	NA	19.8	NA	NA	NA	NA	NA	NA
Hirundo_rustica	Hirundinidae	1	0	1	NA	NA	12	NA	NA	NA	NA	NA
Hirundo_rustica	Hirundinidae	1	0	1	NA	NA	100	NA	NA	NA	NA	NA
Hirundo_rustica	Hirundinidae	1	0	1	NA	NA	NA	4.01	NA	NA	NA	NA
Hirundo_rustica	Hirundinidae	1	0	1	NA	NA	NA	6	NA	NA	NA	NA
Hirundo_rustica	Hirundinidae	1	0	1	NA	NA	NA	NA	0.05	NA	NA	NA
Hirundo_rustica	Hirundinidae	1	0	1	NA	NA	NA	NA	6	NA	NA	NA
Hirundo_rustica	Hirundinidae	1	0	1	NA	NA	NA	NA	NA	NA	NA	28.2% EPP
Hirundo_rustica	Hirundinidae	1	0	1	NA	NA	NA	NA	NA	NA	NA	42.22% EPB
Hirundo_rustica	Hirundinidae	1	0	1	NA	NA	NA	NA	NA	NA	NA	28.8% EPP
Hirundo_semirufa	Hirundinidae	NA	0	NA	NA	NA	NA	NA	NA	NA	NA	NA
Histurgops_ruficaudus	Ploceidae	NA	0	NA	NA	NA	NA	NA	NA	NA	NA	NA
Hyliota_australis	Hyliotidae	NA	0	NA	NA	NA	NA	NA	NA	NA	NA	NA
Hyliota_flavigaster	Hyliotidae	NA	0	NA	NA	NA	NA	NA	NA	NA	NA	NA
Hyliota_violacea	Hyliotidae	NA	0	NA	NA	NA	NA	NA	NA	NA	NA	NA
Hylocichla_mustelina	Turdidae	0	0	1	16	NA	NA	NA	NA	NA	NA	NA
Hylocichla_mustelina	Turdidae	0	0	1	NA	4	NA	NA	NA	NA	NA	NA
Hylocichla_mustelina	Turdidae	0	0	1	NA	NA	18	NA	NA	NA	NA	NA
Hylocichla_mustelina	Turdidae	0	0	1	NA	NA	NA	1.56	NA	NA	NA	NA
Hylocichla_mustelina	Turdidae	0	0	1	NA	NA	NA	NA	3	NA	NA	NA
Hylocichla_mustelina	Turdidae	0	0	1	NA	NA	NA	NA	3.04	NA	NA	NA
Hylocichla_mustelina	Turdidae	0	0	1	NA	NA	NA	NA	NA	NA	NA	16.58% EPB
Hylocichla_mustelina	Turdidae	0	0	1	NA	NA	NA	NA	NA	NA	NA	6%/40% EPP
Hypergerus_atriceps	Cisticolidae	NA	0	NA	NA	NA	NA	NA	NA	NA	NA	NA
Hypothymis_azurea	Monarchidae	NA	0	NA	NA	NA	NA	NA	NA	NA	NA	NA
Hypsipetes_olivaceus	Pycnonotidae	NA	0	NA	NA	NA	NA	NA	NA	NA	NA	NA
Icteria_virens	Icteriidae	NA	0	NA	NA	NA	NA	NA	NA	NA	NA	NA
Icterus_bullockii	Icteridae	NA	0	NA	NA	NA	NA	NA	NA	NA	NA	NA
Icterus_galbula	Icteridae	NA	0	NA	8.5	NA	NA	NA	NA	NA	NA	NA
Icterus_galbula	Icteridae	NA	0	NA	NA	10.7	NA	NA	NA	NA	NA	NA
Icterus_galbula	Icteridae	NA	0	NA	NA	NA	6.5	NA	NA	NA	NA	NA
Icterus_galbula	Icteridae	NA	0	NA	NA	NA	NA	1.4	NA	NA	NA	NA
Icterus_galbula	Icteridae	NA	0	NA	NA	NA	NA	NA	10.59	NA	NA	NA
Icterus_galbula	Icteridae	NA	0	NA	NA	NA	NA	NA	NA	NA	NA	NA
Icterus_gularis	Icteridae	NA	0	NA	NA	NA	NA	NA	NA	NA	NA	NA
Icterus_pustulatus	Icteridae	NA	0	NA	NA	NA	NA	NA	NA	NA	NA	NA
Ixos_amaurotis	Pycnonotidae	NA	0	NA	NA	NA	NA	NA	NA	NA	NA	NA
Junco_hyemalis	Passerellidae	0	0	1	2.4	NA	NA	NA	NA	NA	NA	NA
Junco_hyemalis	Passerellidae	0	0	1	1.2	NA	NA	NA	NA	NA	NA	NA
Junco_hyemalis	Passerellidae	0	0	1	NA	1	NA	NA	NA	NA	NA	NA
Junco_hyemalis	Passerellidae	0	0	1	NA	1.1	NA	NA	NA	NA	NA	NA
Junco_hyemalis	Passerellidae	0	0	1	NA	NA	5	NA	NA	NA	NA	NA
Junco_hyemalis	Passerellidae	0	0	1	NA	NA	5	NA	NA	NA	NA	NA
Junco_hyemalis	Passerellidae	0	0	1	NA	NA	NA	1.4	NA	NA	NA	NA
Junco_hyemalis	Passerellidae	0	0	1	NA	NA	NA	NA	4.5	NA	NA	NA
Junco_hyemalis	Passerellidae	0	0	1	NA	NA	NA	NA	NA	NA	NA	34.2% EPB
Junco_hyemalis	Passerellidae	0	0	1	NA	NA	NA	NA	NA	NA	NA	28% EPP
Junco_phaeonotus	Passerellidae	NA	NA	NA	NA	NA	NA	NA	NA	NA	NA	NA
Junco_phaeonotus	Passerellidae	NA	NA	NA	NA	NA	2	NA	NA	NA	NA	NA
Junco_phaeonotus	Passerellidae	NA	NA	NA	NA	NA	NA	1.63	NA	NA	NA	NA
Junco_phaeonotus	Passerellidae	NA	NA	NA	NA	NA	NA	NA	5.46	NA	NA	NA
Lagonosticta_senegala	Estrildidae	NA	NA	NA	NA	NA	NA	NA	NA	NA	NA	NA
Lagonosticta_senegala	Estrildidae	NA	NA	NA	NA	NA	1	NA	NA	NA	NA	NA
Lalage_tricolor	Campephagidae	NA	0	NA	NA	NA	NA	NA	NA	NA	NA	NA
Lamprotornis_australis	Sturnidae	NA	0	NA	NA	NA	NA	NA	NA	NA	NA	NA
Lamprotornis_caudatus	Sturnidae	NA	0	NA	NA	NA	NA	NA	NA	NA	NA	NA
Lamprotornis_chalybaeus	Sturnidae	NA	0	NA	NA	NA	NA	NA	NA	NA	NA	NA
Lamprotornis_corruscus	Sturnidae	NA	0	NA	NA	NA	NA	NA	NA	NA	NA	NA
Lamprotornis_mevesii	Sturnidae	NA	0	NA	NA	NA	NA	NA	NA	NA	NA	NA
Lamprotornis_nitens	Sturnidae	NA	0	NA	NA	NA	NA	NA	NA	NA	NA	NA
Lamprotornis_pulcher	Sturnidae	NA	0	NA	NA	NA	NA	NA	NA	NA	NA	NA
Lamprotornis_purpureiceps	Sturnidae	NA	0	NA	NA	NA	NA	NA	NA	NA	NA	NA
Lamprotornis_purpuroptera	Sturnidae	NA	0	NA	NA	NA	NA	NA	NA	NA	NA	NA
Lamprotornis_purpuroptera	Sturnidae	NA	0	NA	NA	7	NA	NA	NA	NA	NA	NA
Lamprotornis_splendidus	Sturnidae	NA	0	NA	NA	NA	NA	NA	NA	NA	NA	NA
Lamprotornis_superbus	Sturnidae	1	0	1	39	NA	NA	NA	NA	NA	NA	NA
Lamprotornis_superbus	Sturnidae	1	0	1	NA	NA	NA	NA	NA	NA	NA	NA
Lamprotornis_superbus	Sturnidae	1	0	1	NA	NA	NA	NA	NA	NA	NA	25% EPB
Lamprotornis_superbus	Sturnidae	1	0	1	NA	NA	NA	NA	NA	NA	NA	14% EPP
Laniarius_erythrogaster	Malaconotidae	NA	0	NA	NA	NA	NA	NA	NA	NA	NA	NA
Laniarius_erythrogaster	Malaconotidae	NA	0	NA	NA	NA	NA	4	NA	NA	NA	NA
Lanius_bucephalus	Laniidae	NA	0	1	NA	NA	NA	NA	NA	NA	NA	NA
Lanius_bucephalus	Laniidae	NA	0	1	NA	NA	NA	NA	NA	NA	NA	10.1% EPP
Lanius_bucephalus	Laniidae	NA	0	1	NA	NA	NA	NA	NA	NA	NA	16.7% EPB
Lanius_collaris	Laniidae	NA	0	NA	NA	NA	NA	NA	NA	NA	NA	NA
Lanius_collurio	Laniidae	NA	NA	0	NA	NA	NA	NA	NA	NA	NA	NA
Lanius_collurio	Laniidae	NA	NA	0	NA	12	NA	NA	NA	NA	NA	NA
Lanius_collurio	Laniidae	NA	NA	0	NA	NA	NA	NA	NA	NA	NA	5.2% EPP
Lanius_collurio	Laniidae	NA	NA	0	NA	NA	NA	NA	NA	NA	NA	33.33% EPB
Lanius_dorsalis	Laniidae	NA	0	NA	NA	NA	NA	NA	NA	NA	NA	NA
Lanius_excubitor	Laniidae	NA	0	NA	NA	NA	NA	NA	NA	NA	NA	NA
Lanius_gubernator	Laniidae	NA	NA	NA	NA	NA	NA	NA	NA	NA	NA	NA
Lanius_ludovicianus	Laniidae	NA	0	1	NA	NA	NA	NA	NA	NA	NA	NA
Lanius_ludovicianus	Laniidae	NA	0	1	NA	NA	NA	NA	NA	NA	NA	13.89% EPB
Lanius_minor	Laniidae	NA	0	NA	NA	NA	NA	NA	NA	NA	NA	NA
Lanius_nubicus	Laniidae	NA	0	NA	NA	NA	NA	NA	NA	NA	NA	NA
Lanius_schach	Laniidae	NA	0	NA	NA	NA	NA	NA	NA	NA	NA	NA
Lanius_senator	Laniidae	NA	0	NA	NA	NA	NA	NA	NA	NA	NA	NA
Lanius_somalicus	Laniidae	NA	0	NA	NA	NA	NA	NA	NA	NA	NA	NA
Lanius_sphenocercus	Laniidae	NA	0	NA	NA	NA	NA	NA	NA	NA	NA	NA
Lanius_tigrinus	Laniidae	NA	0	NA	NA	NA	NA	NA	NA	NA	NA	NA
Lanius_vittatus	Laniidae	NA	0	NA	NA	NA	NA	NA	NA	NA	NA	NA
Leptasthenura_striolata	Furnariidae	NA	0	NA	NA	NA	NA	NA	NA	NA	NA	NA
Leptasthenura_yanacensis	Furnariidae	NA	0	NA	NA	NA	NA	NA	NA	NA	NA	NA
Leptasthenura_yanacensis	Furnariidae	NA	0	NA	NA	NA	NA	4	NA	NA	NA	NA
Leucopsar_rothschildi	Sturnidae	NA	0	NA	NA	NA	NA	NA	NA	NA	NA	NA
Leucosticte_atrata	Fringillidae	NA	0	NA	NA	NA	NA	NA	NA	NA	NA	NA
Leucosticte_australis	Fringillidae	NA	0	NA	NA	NA	NA	NA	NA	NA	NA	NA
Leucosticte_tephrocotis	Fringillidae	NA	0	NA	NA	NA	NA	NA	NA	NA	NA	NA
Limnothlypis_swainsonii	Parulidae	NA	0	NA	NA	NA	NA	NA	NA	NA	NA	NA
Limnothlypis_swainsonii	Parulidae	NA	0	NA	NA	NA	1	NA	NA	NA	NA	NA
Locustella_fluviatilis	Locustellidae	NA	0	NA	2	NA	NA	NA	NA	NA	NA	NA
Locustella_fluviatilis	Locustellidae	NA	0	NA	3	NA	NA	NA	NA	NA	NA	NA
Locustella_fluviatilis	Locustellidae	NA	0	NA	NA	NA	NA	NA	NA	NA	NA	NA
Locustella_luscinioides	Locustellidae	NA	0	NA	1	NA	NA	NA	NA	NA	NA	NA
Locustella_luscinioides	Locustellidae	NA	0	NA	1.5	NA	NA	NA	NA	NA	NA	NA
Locustella_luscinioides	Locustellidae	NA	0	NA	NA	1	NA	NA	NA	NA	NA	NA
Locustella_luscinioides	Locustellidae	NA	0	NA	NA	NA	1	NA	NA	NA	NA	NA
Locustella_luscinioides	Locustellidae	NA	0	NA	NA	NA	NA	46	NA	NA	NA	NA
Locustella_luscinioides	Locustellidae	NA	0	NA	NA	NA	NA	NA	NA	NA	NA	NA
Locustella_naevia	Locustellidae	0	0	NA	1	NA	NA	NA	NA	NA	NA	NA
Locustella_naevia	Locustellidae	0	0	NA	1.5	NA	NA	NA	NA	NA	NA	NA
Locustella_naevia	Locustellidae	0	0	NA	NA	1	NA	NA	NA	NA	NA	NA
Locustella_naevia	Locustellidae	0	0	NA	NA	NA	1	NA	NA	NA	NA	NA
Locustella_naevia	Locustellidae	0	0	NA	NA	NA	NA	51	NA	NA	NA	NA
Locustella_naevia	Locustellidae	0	0	NA	NA	NA	NA	NA	1.5	NA	NA	NA
Locustella_naevia	Locustellidae	0	0	NA	NA	NA	NA	NA	NA	NA	NA	NA
Lonchura_striata	Estrildidae	0	NA	NA	11	NA	NA	NA	NA	NA	NA	NA
Lonchura_striata	Estrildidae	0	NA	NA	NA	11	NA	NA	NA	NA	NA	NA
Lonchura_striata	Estrildidae	0	NA	NA	NA	NA	1	NA	NA	NA	NA	NA
Lonchura_striata	Estrildidae	0	NA	NA	NA	NA	NA	NA	NA	NA	NA	NA
Lophorina_superba	Paradisaeidae	NA	1	NA	NA	NA	NA	NA	NA	NA	NA	NA
Loxia_curvirostra	Fringillidae	NA	0	0	NA	NA	NA	NA	NA	NA	NA	NA
Loxia_curvirostra	Fringillidae	NA	0	0	NA	NA	NA	NA	NA	NA	NA	0% EPB
Loxia_leucoptera	Fringillidae	NA	0	NA	NA	NA	NA	NA	NA	NA	NA	NA
Loxia_leucoptera	Fringillidae	NA	0	NA	NA	NA	NA	5	NA	NA	NA	NA
Loxia_scotica	Fringillidae	NA	0	NA	NA	NA	NA	NA	NA	NA	NA	NA
Loxioides_bailleui	Fringillidae	NA	NA	0	NA	NA	NA	NA	NA	NA	NA	NA
Loxioides_bailleui	Fringillidae	NA	NA	0	NA	NA	NA	NA	NA	NA	NA	0% EPP
Loxioides_bailleui	Fringillidae	NA	NA	0	NA	NA	NA	NA	NA	NA	NA	0% EPB
Loxioides_bailleui	Fringillidae	NA	NA	0	NA	NA	NA	NA	NA	NA	NA	0% EPP
Loxops_coccineus	Fringillidae	NA	0	NA	NA	NA	NA	NA	NA	NA	NA	NA
Lullula_arborea	Alaudidae	NA	0	NA	NA	NA	NA	NA	NA	NA	NA	NA
Luscinia_luscinia	Muscicapidae	NA	NA	NA	49	NA	NA	NA	NA	NA	NA	NA
Luscinia_luscinia	Muscicapidae	NA	NA	NA	NA	NA	NA	NA	NA	NA	NA	NA
Luscinia_megarhynchos	Muscicapidae	1	0	NA	1160	NA	NA	NA	NA	NA	NA	NA
Luscinia_megarhynchos	Muscicapidae	1	0	NA	NA	7.5	NA	NA	NA	NA	NA	NA
Luscinia_megarhynchos	Muscicapidae	1	0	NA	NA	NA	220	NA	NA	NA	NA	NA
Luscinia_megarhynchos	Muscicapidae	1	0	NA	NA	NA	NA	3.12	NA	NA	NA	NA
Luscinia_megarhynchos	Muscicapidae	1	0	NA	NA	NA	NA	NA	3.78	NA	NA	NA
Luscinia_megarhynchos	Muscicapidae	1	0	NA	NA	NA	NA	NA	NA	NA	NA	NA
Luscinia_svecica	Muscicapidae	NA	1	1	NA	NA	NA	NA	NA	NA	NA	NA
Luscinia_svecica	Muscicapidae	NA	1	1	NA	18	NA	NA	NA	NA	NA	NA
Luscinia_svecica	Muscicapidae	NA	1	1	NA	5	NA	NA	NA	NA	NA	NA
Luscinia_svecica	Muscicapidae	NA	1	1	NA	NA	NA	5	NA	NA	NA	NA
Luscinia_svecica	Muscicapidae	NA	1	1	NA	NA	NA	15	NA	NA	NA	NA
Luscinia_svecica	Muscicapidae	NA	1	1	NA	NA	NA	NA	NA	NA	NA	33%/64% EPB
Luscinia_svecica	Muscicapidae	NA	1	1	NA	NA	NA	NA	NA	NA	NA	44% EPP
Macronyx_ameliae	Motacillidae	NA	0	NA	NA	NA	NA	NA	NA	NA	NA	NA
Macronyx_aurantiigula	Motacillidae	NA	0	NA	NA	NA	NA	NA	NA	NA	NA	NA
Macronyx_capensis	Motacillidae	NA	0	NA	NA	NA	NA	NA	NA	NA	NA	NA
Macronyx_croceus	Motacillidae	NA	0	NA	NA	NA	NA	NA	NA	NA	NA	NA
Macronyx_fuellebornii	Motacillidae	NA	0	NA	NA	NA	NA	NA	NA	NA	NA	NA
Macronyx_sharpei	Motacillidae	NA	0	NA	NA	NA	NA	NA	NA	NA	NA	NA
Malaconotus_blanchoti	Malaconotidae	NA	0	NA	NA	NA	NA	NA	NA	NA	NA	NA
Malaconotus_blanchoti	Malaconotidae	NA	0	NA	NA	NA	NA	NA	3	NA	NA	NA
Malimbus_cassini	Ploceidae	NA	0	NA	NA	NA	NA	NA	NA	NA	NA	NA
Malimbus_coronatus	Ploceidae	NA	0	NA	NA	NA	NA	NA	NA	NA	NA	NA
Malimbus_erythrogaster	Ploceidae	NA	0	NA	NA	NA	NA	NA	NA	NA	NA	NA
Malimbus_ibadanensis	Ploceidae	NA	0	NA	NA	NA	NA	NA	NA	NA	NA	NA
Malimbus_malimbicus	Ploceidae	NA	0	NA	NA	NA	NA	NA	NA	NA	NA	NA
Malimbus_malimbicus	Ploceidae	NA	0	NA	NA	NA	NA	2.5	NA	NA	NA	NA
Malimbus_nitens	Ploceidae	NA	0	NA	NA	NA	NA	NA	NA	NA	NA	NA
Malimbus_racheliae	Ploceidae	NA	0	NA	NA	NA	NA	NA	NA	NA	NA	NA
Malimbus_rubricollis	Ploceidae	NA	0	NA	NA	NA	NA	NA	NA	NA	NA	NA
Malimbus_scutatus	Ploceidae	NA	0	NA	NA	NA	NA	NA	NA	NA	NA	NA
Malurus_alboscapulatus	Maluridae	NA	0	NA	NA	NA	NA	NA	NA	NA	NA	NA
Malurus_alboscapulatus	Maluridae	NA	0	NA	NA	NA	NA	3.5	NA	NA	NA	NA
Malurus_amabilis	Maluridae	NA	0	NA	NA	NA	NA	NA	NA	NA	NA	NA
Malurus_coronatus	Maluridae	NA	0	0	NA	NA	NA	NA	NA	NA	NA	NA
Malurus_coronatus	Maluridae	NA	0	0	NA	NA	NA	NA	NA	NA	NA	5.8% EPB
Malurus_cyaneus	Maluridae	NA	NA	1	3	NA	NA	NA	NA	NA	NA	NA
Malurus_cyaneus	Maluridae	NA	NA	1	NA	3	NA	NA	NA	NA	NA	NA
Malurus_cyaneus	Maluridae	NA	NA	1	NA	NA	1	NA	NA	NA	NA	NA
Malurus_cyaneus	Maluridae	NA	NA	1	NA	NA	NA	2.9	NA	NA	NA	NA
Malurus_cyaneus	Maluridae	NA	NA	1	NA	NA	NA	NA	NA	NA	NA	NA
Malurus_cyaneus	Maluridae	NA	NA	1	NA	NA	NA	NA	NA	NA	NA	69.28% EPB
Malurus_cyanocephalus	Maluridae	NA	0	NA	NA	NA	NA	NA	NA	NA	NA	NA
Malurus_elegans	Maluridae	NA	0	NA	NA	NA	NA	NA	NA	NA	NA	NA
Malurus_lamberti	Maluridae	NA	0	NA	NA	NA	NA	NA	NA	NA	NA	NA
Malurus_leucopterus	Maluridae	NA	0	NA	NA	NA	NA	NA	NA	NA	NA	NA
Malurus_leucopterus	Maluridae	NA	0	NA	NA	NA	NA	4	NA	NA	NA	NA
Malurus_melanocephalus	Maluridae	NA	NA	1	NA	NA	NA	NA	NA	NA	NA	NA
Malurus_melanocephalus	Maluridae	NA	NA	1	NA	NA	NA	NA	NA	NA	NA	51% EPP, 62.7% EPB
Malurus_pulcherrimus	Maluridae	NA	0	NA	NA	NA	NA	NA	NA	NA	NA	NA
Malurus_splendens	Maluridae	NA	0	1	NA	NA	NA	NA	NA	NA	NA	NA
Malurus_splendens	Maluridae	NA	0	1	NA	NA	NA	NA	NA	NA	NA	55.35% EPB
Manorina_melanocephala	Meliphagidae	NA	NA	0	NA	NA	NA	NA	NA	NA	NA	NA
Manorina_melanocephala	Meliphagidae	NA	NA	0	NA	NA	NA	NA	NA	NA	NA	5.9% EPP
Manorina_melanocephala	Meliphagidae	NA	NA	0	NA	NA	NA	NA	NA	NA	NA	5.7% EPB
Manucodia_chalybatus	Paradisaeidae	NA	0	NA	NA	NA	NA	NA	NA	NA	NA	NA
Manucodia_keraudrenii	Paradisaeidae	NA	0	NA	NA	NA	NA	NA	NA	NA	NA	NA
Manucodia_keraudrenii	Paradisaeidae	NA	0	NA	NA	NA	NA	30	NA	NA	NA	NA
Melaenornis_edolioides	Muscicapidae	NA	0	NA	NA	NA	NA	NA	NA	NA	NA	NA
Melaenornis_pammelaina	Muscicapidae	NA	0	NA	NA	NA	NA	NA	NA	NA	NA	NA
Melaenornis_pammelaina	Muscicapidae	NA	0	NA	NA	NA	NA	NA	1	NA	NA	NA
Melanocorypha_calandra	Alaudidae	NA	0	NA	NA	NA	NA	NA	NA	NA	NA	NA
Melanodryas_cucullata	Petroicidae	NA	0	NA	NA	NA	NA	NA	NA	NA	NA	NA
Melocichla_mentalis	Macrosphenidae	NA	0	NA	NA	NA	NA	NA	NA	NA	NA	NA
Melophus_lathami	Emberizidae	NA	0	NA	NA	NA	NA	NA	NA	NA	NA	NA
Melospiza_georgiana	Passerellidae	0	1	1	3	NA	NA	NA	NA	NA	NA	NA
Melospiza_georgiana	Passerellidae	0	1	1	NA	3.5	NA	NA	NA	NA	NA	NA
Melospiza_georgiana	Passerellidae	0	1	1	NA	NA	3	NA	NA	NA	NA	NA
Melospiza_georgiana	Passerellidae	0	1	1	NA	NA	3.5	NA	NA	NA	NA	NA
Melospiza_georgiana	Passerellidae	0	1	1	NA	NA	2.2	NA	NA	NA	NA	NA
Melospiza_georgiana	Passerellidae	0	1	1	NA	NA	NA	2	NA	NA	NA	NA
Melospiza_georgiana	Passerellidae	0	1	1	NA	NA	NA	NA	NA	NA	NA	NA
Melospiza_georgiana	Passerellidae	0	1	1	NA	NA	NA	NA	NA	NA	NA	41.6% EPB
Melospiza_lincolnii	Passerellidae	1	0	NA	20.4	NA	NA	NA	NA	NA	NA	NA
Melospiza_lincolnii	Passerellidae	1	0	NA	NA	NA	NA	NA	NA	NA	NA	NA
Melospiza_lincolnii	Passerellidae	1	0	NA	NA	NA	2	NA	NA	NA	NA	NA
Melospiza_melodia	Passerellidae	NA	0	0	38	NA	NA	NA	NA	NA	NA	NA
Melospiza_melodia	Passerellidae	NA	0	0	NA	5	NA	NA	NA	NA	NA	NA
Melospiza_melodia	Passerellidae	NA	0	0	NA	NA	9	NA	NA	NA	NA	NA
Melospiza_melodia	Passerellidae	NA	0	0	NA	NA	15	NA	NA	NA	NA	NA
Melospiza_melodia	Passerellidae	NA	0	0	NA	NA	NA	2.62	NA	NA	NA	NA
Melospiza_melodia	Passerellidae	NA	0	0	NA	NA	NA	NA	6.07	NA	NA	NA
Melospiza_melodia	Passerellidae	NA	0	0	NA	NA	NA	NA	9.18	NA	NA	NA
Melospiza_melodia	Passerellidae	NA	0	0	NA	NA	NA	NA	NA	NA	NA	8.8% EPP
Melospiza_melodia	Passerellidae	NA	0	0	NA	NA	NA	NA	NA	NA	NA	40.87% EPB
Miliaria_calandra	Emberizidae	NA	1	0	9	NA	NA	NA	NA	NA	NA	NA
Miliaria_calandra	Emberizidae	NA	1	0	NA	20	NA	NA	NA	NA	NA	NA
Miliaria_calandra	Emberizidae	NA	1	0	NA	NA	2	NA	NA	NA	NA	NA
Miliaria_calandra	Emberizidae	NA	1	0	NA	NA	2.5	NA	NA	NA	NA	NA
Miliaria_calandra	Emberizidae	NA	1	0	NA	NA	NA	1.6	NA	NA	NA	NA
Miliaria_calandra	Emberizidae	NA	1	0	NA	NA	NA	NA	10.89	NA	NA	NA
Miliaria_calandra	Emberizidae	NA	1	0	NA	NA	NA	NA	NA	NA	NA	7% EPP
Miliaria_calandra	Emberizidae	NA	1	0	NA	NA	NA	NA	NA	NA	NA	6.7% EPB
Mimus_gilvus	Mimidae	NA	0	NA	500	NA	NA	NA	NA	NA	NA	NA
Mimus_gilvus	Mimidae	NA	0	NA	NA	2.96	NA	NA	NA	NA	NA	NA
Mimus_gilvus	Mimidae	NA	0	NA	NA	NA	500	NA	NA	NA	NA	NA
Mimus_gilvus	Mimidae	NA	0	NA	NA	NA	NA	NA	NA	NA	NA	NA
Mimus_gundlachii	Mimidae	0	0	NA	NA	NA	NA	NA	NA	NA	NA	NA
Mimus_longicaudatus	Mimidae	0	0	NA	NA	NA	NA	NA	NA	NA	NA	NA
Mimus_parvulus	Mimidae	NA	1	NA	NA	NA	NA	NA	NA	NA	NA	NA
Mimus_patagonicus	Mimidae	NA	0	NA	NA	NA	NA	NA	NA	NA	NA	NA
Mimus_polyglottos	Mimidae	NA	0	0	216	NA	NA	NA	NA	NA	NA	NA
Mimus_polyglottos	Mimidae	NA	0	0	NA	1000	NA	NA	NA	NA	NA	NA
Mimus_polyglottos	Mimidae	NA	0	0	NA	190	NA	NA	NA	NA	NA	NA
Mimus_polyglottos	Mimidae	NA	0	0	NA	20	NA	NA	NA	NA	NA	NA
Mimus_polyglottos	Mimidae	NA	0	0	NA	NA	190	NA	NA	NA	NA	NA
Mimus_polyglottos	Mimidae	NA	0	0	NA	NA	1000	NA	NA	NA	NA	NA
Mimus_polyglottos	Mimidae	NA	0	0	NA	NA	NA	3.06	NA	NA	NA	NA
Mimus_polyglottos	Mimidae	NA	0	0	NA	NA	NA	NA	1.1	NA	NA	NA
Mimus_polyglottos	Mimidae	NA	0	0	NA	NA	NA	NA	NA	NA	NA	8% EPP
Mimus_thenca	Mimidae	1	0	NA	NA	NA	NA	NA	NA	NA	NA	NA
Mino_anais	Sturnidae	1	0	NA	NA	NA	NA	NA	NA	NA	NA	NA
Mirafra_africana	Alaudidae	NA	0	NA	NA	NA	NA	NA	NA	NA	NA	NA
Mirafra_africana	Alaudidae	NA	0	NA	NA	NA	NA	0.6	NA	NA	NA	NA
Mirafra_africana	Alaudidae	NA	0	NA	NA	NA	NA	NA	1	NA	NA	NA
Mirafra_africanoides	Alaudidae	NA	0	NA	NA	NA	NA	NA	NA	NA	NA	NA
Mirafra_africanoides	Alaudidae	NA	0	NA	NA	NA	NA	3.5	NA	NA	NA	NA
Mirafra_gilletti	Alaudidae	NA	0	NA	NA	NA	NA	NA	NA	NA	NA	NA
Mirafra_hova	Alaudidae	0	0	NA	NA	NA	NA	NA	NA	NA	NA	NA
Mirafra_hypermetra	Alaudidae	NA	0	NA	NA	NA	NA	NA	NA	NA	NA	NA
Mirafra_hypermetra	Alaudidae	NA	0	NA	NA	NA	NA	3	NA	NA	NA	NA
Mirafra_poecilosterna	Alaudidae	NA	0	NA	NA	NA	NA	NA	NA	NA	NA	NA
Mirafra_sabota	Alaudidae	NA	0	NA	NA	NA	NA	NA	NA	NA	NA	NA
Mniotilta_varia	Parulidae	NA	NA	NA	NA	NA	NA	NA	NA	NA	NA	NA
Mniotilta_varia	Parulidae	NA	NA	NA	NA	3.6	NA	NA	NA	NA	NA	NA
Mniotilta_varia	Parulidae	NA	NA	NA	NA	NA	2	NA	NA	NA	NA	NA
Mniotilta_varia	Parulidae	NA	NA	NA	NA	NA	NA	2	NA	NA	NA	NA
Mniotilta_varia	Parulidae	NA	NA	NA	NA	NA	NA	2.02	NA	NA	NA	NA
Mniotilta_varia	Parulidae	NA	NA	NA	NA	NA	NA	NA	6.3	NA	NA	NA
Mniotilta_varia	Parulidae	NA	NA	NA	NA	NA	NA	NA	6.25	NA	NA	NA
Mohoua_albicilla	Mohouidae	NA	0	NA	NA	NA	NA	NA	NA	NA	NA	NA
Mohoua_novaeseelandiae	Mohouidae	NA	0	NA	NA	NA	NA	NA	NA	NA	NA	NA
Mohoua_ochrocephala	Mohouidae	NA	0	NA	NA	NA	NA	NA	NA	NA	NA	NA
Molothrus_aeneus	Icteridae	NA	1	NA	NA	NA	NA	NA	NA	NA	NA	NA
Molothrus_ater	Icteridae	NA	NA	1	15	NA	NA	NA	NA	NA	NA	NA
Molothrus_ater	Icteridae	NA	NA	1	NA	NA	NA	NA	NA	NA	NA	NA
Molothrus_ater	Icteridae	NA	NA	1	NA	NA	4	NA	NA	NA	NA	NA
Molothrus_ater	Icteridae	NA	NA	1	NA	NA	NA	NA	NA	NA	NA	24% EPB
Molothrus_rufoaxillaris	Icteridae	NA	0	NA	NA	NA	NA	NA	NA	NA	NA	NA
Montifringilla_nivalis	Passeridae	NA	0	NA	NA	NA	NA	NA	NA	NA	NA	NA
Motacilla_aguimp	Motacillidae	NA	0	NA	NA	NA	NA	NA	NA	NA	NA	NA
Motacilla_alba	Motacillidae	NA	0	NA	NA	NA	NA	NA	NA	NA	NA	NA
Motacilla_alba	Motacillidae	NA	0	NA	NA	9	NA	NA	NA	NA	NA	NA
Motacilla_capensis	Motacillidae	NA	0	NA	NA	NA	NA	NA	NA	NA	NA	NA
Motacilla_cinerea	Motacillidae	NA	0	NA	NA	NA	NA	NA	NA	NA	NA	NA
Motacilla_citreola	Motacillidae	NA	0	NA	NA	NA	NA	NA	NA	NA	NA	NA
Motacilla_clara	Motacillidae	NA	0	NA	NA	NA	NA	NA	NA	NA	NA	NA
Motacilla_flava	Motacillidae	NA	0	NA	2	NA	NA	NA	NA	NA	NA	NA
Motacilla_flava	Motacillidae	NA	0	NA	NA	NA	NA	NA	NA	NA	NA	NA
Motacilla_grandis	Motacillidae	NA	0	NA	NA	NA	NA	NA	NA	NA	NA	NA
Motacilla_madaraspatensis	Motacillidae	NA	0	NA	NA	NA	NA	NA	NA	NA	NA	NA
Muscicapa_adusta	Muscicapidae	NA	0	NA	NA	NA	NA	NA	NA	NA	NA	NA
Muscicapa_caerulescens	Muscicapidae	NA	0	NA	NA	NA	NA	NA	NA	NA	NA	NA
Muscicapa_cassini	Muscicapidae	NA	0	NA	NA	NA	NA	NA	NA	NA	NA	NA
Muscicapa_cassini	Muscicapidae	NA	0	NA	NA	NA	NA	3.5	NA	NA	NA	NA
Muscicapa_comitata	Muscicapidae	NA	0	NA	NA	NA	NA	NA	NA	NA	NA	NA
Muscicapa_epulata	Muscicapidae	NA	0	NA	NA	NA	NA	NA	NA	NA	NA	NA
Muscicapa_infuscata	Muscicapidae	NA	0	NA	NA	NA	NA	NA	NA	NA	NA	NA
Muscicapa_sethsmithi	Muscicapidae	NA	0	NA	NA	NA	NA	NA	NA	NA	NA	NA
Muscicapa_striata	Muscicapidae	NA	0	NA	NA	NA	NA	NA	NA	NA	NA	NA
Myadestes_palmeri	Turdidae	NA	0	NA	NA	NA	NA	NA	NA	NA	NA	NA
Mycerobas_carnipes	Fringillidae	NA	0	NA	NA	NA	NA	NA	NA	NA	NA	NA
Myiarchus_cinerascens	Tyrannidae	NA	NA	NA	NA	NA	NA	NA	NA	NA	NA	NA
Myiarchus_cinerascens	Tyrannidae	NA	NA	NA	NA	2	NA	NA	NA	NA	NA	NA
Myiarchus_cinerascens	Tyrannidae	NA	NA	NA	NA	NA	2	NA	NA	NA	NA	NA
Myiarchus_cinerascens	Tyrannidae	NA	NA	NA	NA	NA	NA	4	NA	NA	NA	NA
Myiarchus_crinitus	Tyrannidae	NA	0	NA	NA	NA	NA	NA	NA	NA	NA	NA
Myiarchus_crinitus	Tyrannidae	NA	0	NA	NA	2	NA	NA	NA	NA	NA	NA
Myiarchus_crinitus	Tyrannidae	NA	0	NA	NA	NA	2	NA	NA	NA	NA	NA
Myiarchus_crinitus	Tyrannidae	NA	0	NA	NA	NA	NA	3.5	NA	NA	NA	NA
Myioborus_pictus	Parulidae	NA	0	NA	NA	NA	NA	NA	NA	NA	NA	NA
Myioparus_griseigularis	Muscicapidae	NA	0	NA	NA	NA	NA	NA	NA	NA	NA	NA
Myioparus_plumbeus	Muscicapidae	NA	0	NA	NA	NA	NA	NA	NA	NA	NA	NA
Myrmecocichla_aethiops	Muscicapidae	NA	0	NA	NA	NA	NA	NA	NA	NA	NA	NA
Namibornis_herero	Muscicapidae	NA	0	NA	NA	NA	NA	NA	NA	NA	NA	NA
Nectarinia_coccinigaster	Nectariniidae	NA	NA	NA	NA	NA	NA	NA	NA	NA	NA	NA
Nectarinia_coccinigaster	Nectariniidae	NA	NA	NA	NA	NA	1	NA	NA	NA	NA	NA
Nectarinia_dussumieri	Nectariniidae	NA	NA	NA	NA	NA	NA	NA	NA	NA	NA	NA
Nectarinia_dussumieri	Nectariniidae	NA	NA	NA	NA	NA	NA	60	NA	NA	NA	NA
Nectarinia_osea	Nectariniidae	NA	NA	1	NA	NA	NA	NA	NA	NA	NA	NA
Nectarinia_osea	Nectariniidae	NA	NA	1	NA	NA	NA	1.6	NA	NA	NA	NA
Nectarinia_osea	Nectariniidae	NA	NA	1	NA	NA	NA	NA	NA	NA	NA	23% EPP
Nesopsar_nigerrimus	Icteridae	NA	0	NA	NA	NA	NA	NA	NA	NA	NA	NA
Nesospiza_acunhae	Thraupidae	NA	0	NA	NA	NA	NA	NA	NA	NA	NA	NA
Nicator_chloris	Nicatoridae	NA	0	NA	NA	NA	NA	NA	NA	NA	NA	NA
Nicator_gularis	Nicatoridae	NA	0	NA	NA	NA	NA	NA	NA	NA	NA	NA
Nicator_gularis	Nicatoridae	NA	0	NA	NA	NA	NA	3	NA	NA	NA	NA
Notiomystis_cincta	Notiomystidae	NA	NA	1	NA	NA	NA	NA	NA	NA	NA	NA
Notiomystis_cincta	Notiomystidae	NA	NA	1	NA	NA	NA	NA	NA	NA	NA	35.2% EPP
Notiomystis_cincta	Notiomystidae	NA	NA	1	NA	NA	NA	NA	NA	NA	NA	80% EPB
Oenanthe_oenanthe	Muscicapidae	NA	0	1	46	NA	NA	NA	NA	NA	NA	NA
Oenanthe_oenanthe	Muscicapidae	NA	0	1	NA	18	NA	NA	NA	NA	NA	NA
Oenanthe_oenanthe	Muscicapidae	NA	0	1	NA	NA	NA	NA	NA	NA	NA	NA
Oenanthe_oenanthe	Muscicapidae	NA	0	1	NA	NA	NA	1.25	NA	NA	NA	NA
Oenanthe_oenanthe	Muscicapidae	NA	0	1	NA	NA	NA	NA	6	NA	NA	NA
Oenanthe_oenanthe	Muscicapidae	NA	0	1	NA	NA	NA	NA	NA	NA	NA	22.22% EPB
Onychognathus_albirostris	Sturnidae	NA	0	NA	NA	NA	NA	NA	NA	NA	NA	NA
Onychognathus_morio	Sturnidae	NA	0	NA	NA	NA	NA	NA	NA	NA	NA	NA
Onychognathus_nabouroup	Sturnidae	NA	0	NA	NA	NA	NA	NA	NA	NA	NA	NA
Onychognathus_salvadorii	Sturnidae	NA	0	NA	NA	NA	NA	NA	NA	NA	NA	NA
Onychognathus_tenuirostris	Sturnidae	NA	0	NA	NA	NA	NA	NA	NA	NA	NA	NA
Onychognathus_tristramii	Sturnidae	NA	0	NA	NA	NA	NA	NA	NA	NA	NA	NA
Onychognathus_walleri	Sturnidae	NA	0	NA	NA	NA	NA	NA	NA	NA	NA	NA
Oporornis_formosus	Parulidae	NA	NA	1	NA	NA	NA	NA	NA	NA	NA	NA
Oporornis_formosus	Parulidae	NA	NA	1	NA	NA	1	NA	NA	NA	NA	NA
Oporornis_formosus	Parulidae	NA	NA	1	NA	NA	NA	NA	NA	NA	NA	~33% EPP
Oporornis_philadelphia	Parulidae	NA	NA	NA	2.4	NA	NA	NA	NA	NA	NA	NA
Oporornis_philadelphia	Parulidae	NA	NA	NA	NA	2.4	NA	NA	NA	NA	NA	NA
Oporornis_philadelphia	Parulidae	NA	NA	NA	NA	NA	1	NA	NA	NA	NA	NA
Oporornis_philadelphia	Parulidae	NA	NA	NA	NA	NA	NA	1.3	NA	NA	NA	NA
Oporornis_philadelphia	Parulidae	NA	NA	NA	NA	NA	NA	1.25	NA	NA	NA	NA
Oporornis_philadelphia	Parulidae	NA	NA	NA	NA	NA	NA	NA	7.1	NA	NA	NA
Oporornis_philadelphia	Parulidae	NA	NA	NA	NA	NA	NA	NA	7.14	NA	NA	NA
Oporornis_philadelphia	Parulidae	NA	NA	NA	NA	NA	NA	NA	NA	NA	NA	NA
Oporornis_tolmiei	Parulidae	NA	NA	NA	NA	NA	NA	NA	NA	NA	NA	NA
Oporornis_tolmiei	Parulidae	NA	NA	NA	NA	NA	1	NA	NA	NA	NA	NA
Oreomystis_mana	Fringillidae	NA	0	NA	NA	NA	NA	NA	NA	NA	NA	NA
Oreoscoptes_montanus	Mimidae	NA	0	NA	NA	NA	NA	NA	NA	NA	NA	NA
Oreoscoptes_montanus	Mimidae	NA	0	NA	NA	NA	NA	166	NA	NA	NA	NA
Orthonyx_spaldingii	Orthonychidae	NA	0	NA	NA	NA	NA	NA	NA	NA	NA	NA
Oxyruncus_cristatus	Tityridae	NA	NA	NA	NA	NA	NA	NA	NA	NA	NA	NA
Oxyruncus_cristatus	Tityridae	NA	NA	NA	NA	NA	1	NA	NA	NA	NA	NA
Pachycephala_pectoralis	Pachycephalidae	NA	0	1	NA	NA	NA	NA	NA	NA	NA	NA
Pachycephala_pectoralis	Pachycephalidae	NA	0	1	NA	3.84	NA	NA	NA	NA	NA	NA
Pachycephala_pectoralis	Pachycephalidae	NA	0	1	NA	NA	10.1	NA	NA	NA	NA	NA
Pachycephala_pectoralis	Pachycephalidae	NA	0	1	NA	NA	NA	NA	NA	NA	NA	23.1% EPB
Pachycephala_pectoralis	Pachycephalidae	NA	0	1	NA	NA	NA	NA	NA	NA	NA	19.2% EPP
Padda_oryzivora	Estrildidae	0	NA	NA	5	NA	NA	NA	NA	NA	NA	NA
Padda_oryzivora	Estrildidae	0	NA	NA	NA	NA	NA	NA	NA	NA	NA	NA
Panurus_biarmicus	Panuridae	NA	0	1	NA	NA	NA	NA	NA	NA	NA	NA
Panurus_biarmicus	Panuridae	NA	0	1	NA	NA	NA	2	NA	NA	NA	NA
Panurus_biarmicus	Panuridae	NA	0	1	NA	NA	NA	NA	NA	NA	NA	44% EPP
Panurus_biarmicus	Panuridae	NA	0	1	NA	NA	NA	NA	NA	NA	NA	29.5% EPB
Panurus_biarmicus	Panuridae	NA	0	1	NA	NA	NA	NA	NA	NA	NA	14% EPP
Paradisaea_minor	Paradisaeidae	NA	1	NA	NA	NA	NA	NA	NA	NA	NA	NA
Paradoxornis_webbianus	Paradoxornithidae	NA	0	1	NA	NA	NA	NA	NA	NA	NA	NA
Paradoxornis_webbianus	Paradoxornithidae	NA	0	1	NA	NA	NA	NA	NA	NA	NA	26% EPB
Pardalotus_punctatus	Pardalotidae	NA	0	NA	NA	NA	NA	NA	NA	NA	NA	NA
Pardalotus_quadragintus	Pardalotidae	NA	0	NA	NA	NA	NA	NA	NA	NA	NA	NA
Pardalotus_striatus	Pardalotidae	NA	0	NA	NA	NA	NA	NA	NA	NA	NA	NA
Paroreomyza_montana	Fringillidae	NA	0	NA	NA	NA	NA	NA	NA	NA	NA	NA
Parotia_carolae	Paradisaeidae	NA	1	NA	NA	NA	NA	NA	NA	NA	NA	NA
Parotia_wahnesi	Paradisaeidae	NA	1	NA	NA	NA	NA	NA	NA	NA	NA	NA
Parula_americana	Parulidae	NA	0	NA	NA	NA	NA	NA	NA	NA	NA	NA
Parula_americana	Parulidae	NA	0	NA	NA	2.7	NA	NA	NA	NA	NA	NA
Parula_americana	Parulidae	NA	0	NA	NA	NA	2	NA	NA	NA	NA	NA
Parula_americana	Parulidae	NA	0	NA	NA	NA	NA	1.6	NA	NA	NA	NA
Parula_americana	Parulidae	NA	0	NA	NA	NA	NA	1.55	NA	NA	NA	NA
Parula_americana	Parulidae	NA	0	NA	NA	NA	NA	NA	5.3	NA	NA	NA
Parula_americana	Parulidae	NA	0	NA	NA	NA	NA	NA	5.26	NA	NA	NA
Parus_albiventris	Paridae	NA	0	NA	NA	NA	NA	NA	NA	NA	NA	NA
Parus_ater	Paridae	NA	0	NA	NA	NA	NA	NA	NA	NA	NA	NA
Parus_ater	Paridae	NA	0	NA	NA	2	NA	NA	NA	NA	NA	NA
Parus_ater	Paridae	NA	0	NA	NA	NA	14	NA	NA	NA	NA	NA
Parus_ater	Paridae	NA	0	NA	NA	NA	3	NA	NA	NA	NA	NA
Parus_ater	Paridae	NA	0	NA	NA	NA	NA	2.1	NA	NA	NA	NA
Parus_atricapillus	Paridae	0	0	1	2	NA	NA	NA	NA	NA	NA	NA
Parus_atricapillus	Paridae	0	0	1	NA	1	NA	NA	NA	NA	NA	NA
Parus_atricapillus	Paridae	0	0	1	NA	2	NA	NA	NA	NA	NA	NA
Parus_atricapillus	Paridae	0	0	1	NA	2.5	NA	NA	NA	NA	NA	NA
Parus_atricapillus	Paridae	0	0	1	NA	NA	1	NA	NA	NA	NA	NA
Parus_atricapillus	Paridae	0	0	1	NA	NA	2	NA	NA	NA	NA	NA
Parus_atricapillus	Paridae	0	0	1	NA	NA	NA	NA	NA	NA	NA	NA
Parus_atricapillus	Paridae	0	0	1	NA	NA	NA	NA	NA	NA	NA	31% EPF
Parus_caeruleus	Paridae	0	1	1	9.6	NA	NA	NA	NA	NA	NA	NA
Parus_caeruleus	Paridae	0	1	1	3.4	NA	NA	NA	NA	NA	NA	NA
Parus_caeruleus	Paridae	0	1	1	NA	2	NA	NA	NA	NA	NA	NA
Parus_caeruleus	Paridae	0	1	1	NA	2.88	NA	NA	NA	NA	NA	NA
Parus_caeruleus	Paridae	0	1	1	NA	NA	3	NA	NA	NA	NA	NA
Parus_caeruleus	Paridae	0	1	1	NA	NA	4	NA	NA	NA	NA	NA
Parus_caeruleus	Paridae	0	1	1	NA	NA	5	NA	NA	NA	NA	NA
Parus_caeruleus	Paridae	0	1	1	NA	NA	5.5	NA	NA	NA	NA	NA
Parus_caeruleus	Paridae	0	1	1	NA	NA	NA	2.4	NA	NA	NA	NA
Parus_caeruleus	Paridae	0	1	1	NA	NA	NA	NA	4.6	NA	NA	NA
Parus_caeruleus	Paridae	0	1	1	NA	NA	NA	NA	NA	NA	NA	12% EPP
Parus_carolinensis	Paridae	NA	0	1	NA	NA	NA	NA	NA	NA	NA	NA
Parus_carolinensis	Paridae	NA	0	1	NA	4	NA	NA	NA	NA	NA	NA
Parus_carolinensis	Paridae	NA	0	1	NA	NA	3	NA	NA	NA	NA	NA
Parus_carolinensis	Paridae	NA	0	1	NA	NA	NA	1.2	NA	NA	NA	NA
Parus_carolinensis	Paridae	NA	0	1	NA	NA	NA	NA	3	NA	NA	NA
Parus_carolinensis	Paridae	NA	0	1	NA	NA	NA	NA	NA	NA	NA	56% EPB
Parus_cinctus	Paridae	NA	0	NA	NA	NA	NA	NA	NA	NA	NA	NA
Parus_cinctus	Paridae	NA	0	NA	NA	NA	1	NA	NA	NA	NA	NA
Parus_cinerascens	Paridae	NA	0	NA	NA	NA	NA	NA	NA	NA	NA	NA
Parus_cristatus	Paridae	NA	0	1	2	NA	NA	NA	NA	NA	NA	NA
Parus_cristatus	Paridae	NA	0	1	NA	2	NA	NA	NA	NA	NA	NA
Parus_cristatus	Paridae	NA	0	1	NA	NA	1	NA	NA	NA	NA	NA
Parus_cristatus	Paridae	NA	0	1	NA	NA	NA	3.2	NA	NA	NA	NA
Parus_cristatus	Paridae	NA	0	1	NA	NA	NA	NA	7.1	NA	NA	NA
Parus_cristatus	Paridae	NA	0	1	NA	NA	NA	NA	NA	NA	NA	30% EPP
Parus_cyanus	Paridae	NA	0	NA	NA	NA	NA	NA	NA	NA	NA	NA
Parus_hudsonicus	Paridae	NA	0	NA	NA	NA	NA	NA	NA	NA	NA	NA
Parus_leucomelas	Paridae	NA	0	NA	NA	NA	NA	NA	NA	NA	NA	NA
Parus_lugubris	Paridae	NA	0	NA	NA	NA	NA	NA	NA	NA	NA	NA
Parus_major	Paridae	0	0	0	10	NA	NA	NA	NA	NA	NA	NA
Parus_major	Paridae	0	0	0	7.9	NA	NA	NA	NA	NA	NA	NA
Parus_major	Paridae	0	0	0	3.4	NA	NA	NA	NA	NA	NA	NA
Parus_major	Paridae	0	0	0	NA	2	NA	NA	NA	NA	NA	NA
Parus_major	Paridae	0	0	0	NA	2.4	NA	NA	NA	NA	NA	NA
Parus_major	Paridae	0	0	0	NA	NA	3	NA	NA	NA	NA	NA
Parus_major	Paridae	0	0	0	NA	NA	4.5	NA	NA	NA	NA	NA
Parus_major	Paridae	0	0	0	NA	NA	3.75	NA	NA	NA	NA	NA
Parus_major	Paridae	0	0	0	NA	NA	NA	3	NA	NA	NA	NA
Parus_major	Paridae	0	0	0	NA	NA	NA	NA	NA	NA	NA	NA
Parus_major	Paridae	0	0	0	NA	NA	NA	NA	NA	NA	NA	29.86% EPB
Parus_major	Paridae	0	0	0	NA	NA	NA	NA	NA	NA	NA	9.6% EPP
Parus_montanus	Paridae	NA	0	NA	1	NA	NA	NA	NA	NA	NA	NA
Parus_montanus	Paridae	NA	0	NA	NA	1	NA	NA	NA	NA	NA	NA
Parus_montanus	Paridae	NA	0	NA	NA	NA	1	NA	NA	NA	NA	NA
Parus_montanus	Paridae	NA	0	NA	NA	NA	NA	1	NA	NA	NA	NA
Parus_montanus	Paridae	NA	0	NA	NA	NA	NA	NA	NA	NA	NA	NA
Parus_niger	Paridae	NA	0	NA	NA	NA	NA	NA	NA	NA	NA	NA
Parus_palustris	Paridae	NA	0	NA	NA	NA	NA	NA	NA	NA	NA	NA
Parus_palustris	Paridae	NA	0	NA	NA	2	NA	NA	NA	NA	NA	NA
Parus_palustris	Paridae	NA	0	NA	NA	NA	4	NA	NA	NA	NA	NA
Parus_palustris	Paridae	NA	0	NA	NA	NA	20	NA	NA	NA	NA	NA
Parus_palustris	Paridae	NA	0	NA	NA	NA	NA	1.5	NA	NA	NA	NA
Parus_palustris	Paridae	NA	0	NA	NA	NA	NA	NA	3.5	NA	NA	NA
Parus_rufescens	Paridae	NA	0	NA	NA	NA	NA	NA	NA	NA	NA	NA
Parus_rufonuchalis	Paridae	NA	0	NA	NA	NA	NA	NA	NA	NA	NA	NA
Parus_sclateri	Paridae	NA	0	NA	NA	NA	NA	NA	NA	NA	NA	NA
Passer_domesticus	Passeridae	0	0	1	6	NA	NA	NA	NA	NA	NA	NA
Passer_domesticus	Passeridae	0	0	1	NA	1	NA	NA	NA	NA	NA	NA
Passer_domesticus	Passeridae	0	0	1	NA	NA	1	NA	NA	NA	NA	NA
Passer_domesticus	Passeridae	0	0	1	NA	NA	NA	0.17	NA	NA	NA	NA
Passer_domesticus	Passeridae	0	0	1	NA	NA	NA	NA	NA	NA	NA	NA
Passer_domesticus	Passeridae	0	0	1	NA	NA	NA	NA	NA	NA	NA	10.1% EPP
Passer_domesticus	Passeridae	0	0	1	NA	NA	NA	NA	NA	NA	NA	23.71% EPB
Passer_griseus	Passeridae	NA	0	NA	NA	NA	NA	NA	NA	NA	NA	NA
Passer_montanus	Passeridae	NA	0	NA	10	NA	NA	NA	NA	NA	NA	NA
Passer_montanus	Passeridae	NA	0	NA	NA	6	NA	NA	NA	NA	NA	NA
Passer_montanus	Passeridae	NA	0	NA	NA	NA	1	NA	NA	NA	NA	NA
Passer_montanus	Passeridae	NA	0	NA	NA	NA	NA	0.11	NA	NA	NA	NA
Passer_montanus	Passeridae	NA	0	NA	NA	NA	NA	NA	7.1	NA	NA	NA
Passer_montanus	Passeridae	NA	0	NA	NA	NA	NA	NA	NA	NA	NA	NA
Passer_rutilans	Passeridae	NA	0	NA	NA	NA	NA	NA	NA	NA	NA	NA
Passerculus_sandwichensis	Passerellidae	NA	1	1	5	NA	NA	NA	NA	NA	NA	NA
Passerculus_sandwichensis	Passerellidae	NA	1	1	NA	5	NA	NA	NA	NA	NA	NA
Passerculus_sandwichensis	Passerellidae	NA	1	1	NA	NA	1	NA	NA	NA	NA	NA
Passerculus_sandwichensis	Passerellidae	NA	1	1	NA	NA	NA	2.25	NA	NA	NA	NA
Passerculus_sandwichensis	Passerellidae	NA	1	1	NA	NA	NA	NA	6.3	NA	NA	NA
Passerculus_sandwichensis	Passerellidae	NA	1	1	NA	NA	NA	NA	NA	NA	NA	58% EPP
Passerculus_sandwichensis	Passerellidae	NA	1	1	NA	NA	NA	NA	NA	NA	NA	62.96% EPB
Passerella_iliaca	Passerellidae	0	NA	NA	19.87	NA	NA	NA	NA	NA	NA	NA
Passerella_iliaca	Passerellidae	0	NA	NA	NA	NA	NA	NA	NA	NA	NA	NA
Passerella_iliaca	Passerellidae	0	NA	NA	NA	NA	1	NA	NA	NA	NA	NA
Passerella_iliaca	Passerellidae	0	NA	NA	NA	NA	3	NA	NA	NA	NA	NA
Passerella_iliaca	Passerellidae	0	NA	NA	NA	NA	3.2	NA	NA	NA	NA	NA
Passerella_iliaca	Passerellidae	0	NA	NA	NA	NA	NA	2.2	NA	NA	NA	NA
Passerina_amoena	Cardinalidae	NA	0	NA	7.32	NA	NA	NA	NA	NA	NA	NA
Passerina_amoena	Cardinalidae	NA	0	NA	9	NA	NA	NA	NA	NA	NA	NA
Passerina_amoena	Cardinalidae	NA	0	NA	NA	7.32	NA	NA	NA	NA	NA	NA
Passerina_amoena	Cardinalidae	NA	0	NA	NA	9	NA	NA	NA	NA	NA	NA
Passerina_amoena	Cardinalidae	NA	0	NA	NA	NA	1	NA	NA	NA	NA	NA
Passerina_amoena	Cardinalidae	NA	0	NA	NA	NA	NA	2.13	NA	NA	NA	NA
Passerina_amoena	Cardinalidae	NA	0	NA	NA	NA	NA	NA	8.61	NA	NA	NA
Passerina_amoena	Cardinalidae	NA	0	NA	NA	NA	NA	NA	8.79	NA	NA	NA
Passerina_amoena	Cardinalidae	NA	0	NA	NA	NA	NA	NA	NA	NA	NA	NA
Passerina_caerulea	Cardinalidae	NA	NA	1	NA	NA	NA	NA	NA	NA	NA	NA
Passerina_caerulea	Cardinalidae	NA	NA	1	NA	NA	NA	4	NA	NA	NA	NA
Passerina_caerulea	Cardinalidae	NA	NA	1	NA	NA	NA	NA	NA	NA	NA	53% EPP
Passerina_caerulea	Cardinalidae	NA	NA	1	NA	NA	NA	NA	NA	NA	NA	70% EPB
Passerina_ciris	Cardinalidae	NA	1	NA	NA	NA	NA	NA	NA	NA	NA	NA
Passerina_ciris	Cardinalidae	NA	1	NA	NA	12.21	NA	NA	NA	NA	NA	NA
Passerina_ciris	Cardinalidae	NA	1	NA	NA	NA	4	NA	NA	NA	NA	NA
Passerina_ciris	Cardinalidae	NA	1	NA	NA	NA	NA	1.91	NA	NA	NA	NA
Passerina_ciris	Cardinalidae	NA	1	NA	NA	NA	NA	2	NA	NA	NA	NA
Passerina_ciris	Cardinalidae	NA	1	NA	NA	NA	NA	NA	7.37	NA	NA	NA
Passerina_cyanea	Cardinalidae	0	0	1	8	NA	NA	NA	NA	NA	NA	NA
Passerina_cyanea	Cardinalidae	0	0	1	NA	5.63	NA	NA	NA	NA	NA	NA
Passerina_cyanea	Cardinalidae	0	0	1	NA	9	NA	NA	NA	NA	NA	NA
Passerina_cyanea	Cardinalidae	0	0	1	NA	NA	1	NA	NA	NA	NA	NA
Passerina_cyanea	Cardinalidae	0	0	1	NA	NA	NA	2.2	NA	NA	NA	NA
Passerina_cyanea	Cardinalidae	0	0	1	NA	NA	NA	2.5	NA	NA	NA	NA
Passerina_cyanea	Cardinalidae	0	0	1	NA	NA	NA	NA	8.59	NA	NA	NA
Passerina_cyanea	Cardinalidae	0	0	1	NA	NA	NA	NA	8.61	NA	NA	NA
Passerina_cyanea	Cardinalidae	0	0	1	NA	NA	NA	NA	NA	NA	NA	35% EPP
Passerina_cyanea	Cardinalidae	0	0	1	NA	NA	NA	NA	NA	NA	NA	29.27% EPB
Passerina_leclancherii	Cardinalidae	NA	NA	NA	NA	NA	NA	NA	NA	NA	NA	NA
Passerina_leclancherii	Cardinalidae	NA	NA	NA	NA	18	NA	NA	NA	NA	NA	NA
Passerina_leclancherii	Cardinalidae	NA	NA	NA	NA	NA	5	NA	NA	NA	NA	NA
Passerina_leclancherii	Cardinalidae	NA	NA	NA	NA	NA	NA	2.21	NA	NA	NA	NA
Passerina_leclancherii	Cardinalidae	NA	NA	NA	NA	NA	NA	NA	3.4	NA	NA	NA
Passerina_versicolor	Cardinalidae	NA	NA	NA	NA	NA	NA	NA	NA	NA	NA	NA
Passerina_versicolor	Cardinalidae	NA	NA	NA	NA	5	NA	NA	NA	NA	NA	NA
Passerina_versicolor	Cardinalidae	NA	NA	NA	NA	NA	2	NA	NA	NA	NA	NA
Passerina_versicolor	Cardinalidae	NA	NA	NA	NA	NA	NA	1.7	NA	NA	NA	NA
Passerina_versicolor	Cardinalidae	NA	NA	NA	NA	NA	NA	NA	2	NA	NA	NA
Perisoreus_canadensis	Corvidae	NA	0	NA	NA	NA	NA	NA	NA	NA	NA	NA
Perisoreus_infaustus	Corvidae	NA	0	NA	NA	NA	NA	NA	NA	NA	NA	NA
Petrochelidon_fulva	Hirundinidae	NA	0	NA	NA	NA	NA	NA	NA	NA	NA	NA
Petrochelidon_pyrrhonota	Hirundinidae	NA	0	0	NA	NA	NA	NA	NA	NA	NA	NA
Petrochelidon_pyrrhonota	Hirundinidae	NA	0	0	NA	NA	NA	7	NA	NA	NA	NA
Petrochelidon_pyrrhonota	Hirundinidae	NA	0	0	NA	NA	NA	NA	NA	NA	NA	6% EPP
Petroica_australis	Petroicidae	NA	0	0	23.6	NA	NA	NA	NA	NA	NA	NA
Petroica_australis	Petroicidae	NA	0	0	NA	NA	NA	NA	NA	NA	NA	NA
Petroica_australis	Petroicidae	NA	0	0	NA	NA	NA	NA	NA	NA	NA	0% EPP
Petroica_australis	Petroicidae	NA	0	0	NA	NA	NA	NA	NA	NA	NA	0% EPB
Petroica_goodenovii	Petroicidae	NA	0	1	NA	NA	NA	NA	NA	NA	NA	NA
Petroica_goodenovii	Petroicidae	NA	0	1	NA	NA	NA	NA	NA	NA	NA	37% EPB
Petroica_goodenovii	Petroicidae	NA	0	1	NA	NA	NA	NA	NA	NA	NA	23% EPP
Petroica_macrocephala	Petroicidae	NA	0	NA	NA	NA	NA	NA	NA	NA	NA	NA
Petronia_petronia	Passeridae	NA	NA	1	NA	NA	NA	NA	NA	NA	NA	NA
Petronia_petronia	Passeridae	NA	NA	1	NA	NA	NA	NA	NA	NA	NA	57.1% EPB
Petronia_xanthocollis	Passeridae	NA	0	NA	NA	NA	NA	NA	NA	NA	NA	NA
Pezopetes_capitalis	Passerellidae	NA	0	NA	NA	NA	NA	NA	NA	NA	NA	NA
Phacellodomus_maculipectus	Furnariidae	NA	0	NA	NA	NA	NA	NA	NA	NA	NA	NA
Phacellodomus_maculipectus	Furnariidae	NA	0	NA	NA	NA	NA	2.75	NA	NA	NA	NA
Phacellodomus_striaticollis	Furnariidae	NA	0	NA	NA	NA	NA	NA	NA	NA	NA	NA
Phainopepla_nitens	Bombycillidae	NA	0	0	NA	NA	NA	NA	NA	NA	NA	NA
Phainopepla_nitens	Bombycillidae	NA	0	0	NA	NA	NA	NA	NA	NA	NA	0% EPB
Pheucticus_ludovicianus	Cardinalidae	NA	0	NA	19	NA	NA	NA	NA	NA	NA	NA
Pheucticus_ludovicianus	Cardinalidae	NA	0	NA	NA	10	NA	NA	NA	NA	NA	NA
Pheucticus_ludovicianus	Cardinalidae	NA	0	NA	NA	NA	19	NA	NA	NA	NA	NA
Pheucticus_ludovicianus	Cardinalidae	NA	0	NA	NA	NA	1000	NA	NA	NA	NA	NA
Pheucticus_ludovicianus	Cardinalidae	NA	0	NA	NA	NA	NA	3.7	NA	NA	NA	NA
Pheucticus_ludovicianus	Cardinalidae	NA	0	NA	NA	NA	NA	NA	10.5	NA	NA	NA
Pheucticus_ludovicianus	Cardinalidae	NA	0	NA	NA	NA	NA	NA	NA	NA	NA	NA
Pheucticus_melanocephalus	Cardinalidae	NA	0	NA	NA	NA	NA	NA	NA	NA	NA	NA
Pheucticus_melanocephalus	Cardinalidae	NA	0	NA	NA	NA	25	NA	NA	NA	NA	NA
Philetairus_socius	Ploceidae	NA	0	0	NA	NA	NA	NA	NA	NA	NA	NA
Philetairus_socius	Ploceidae	NA	0	0	NA	NA	NA	NA	NA	NA	NA	2.27% EPB
Phoenicurus_ochruros	Muscicapidae	0	NA	NA	5	NA	NA	NA	NA	NA	NA	NA
Phoenicurus_ochruros	Muscicapidae	0	NA	NA	NA	NA	NA	NA	NA	NA	NA	NA
Phoenicurus_phoenicurus	Muscicapidae	NA	1	NA	NA	NA	NA	NA	NA	NA	NA	NA
Phoenicurus_phoenicurus	Muscicapidae	NA	1	NA	NA	18	NA	NA	NA	NA	NA	NA
Phoenicurus_phoenicurus	Muscicapidae	NA	1	NA	NA	NA	200	NA	NA	NA	NA	NA
Pholidornis_rushiae	unknown	NA	0	NA	NA	NA	NA	NA	NA	NA	NA	NA
Pholidornis_rushiae	unknown	NA	0	NA	NA	NA	NA	2	NA	NA	NA	NA
Phyllastrephus_cabanisi	Pycnonotidae	NA	0	NA	NA	NA	NA	NA	NA	NA	NA	NA
Phyllastrephus_debilis	Pycnonotidae	NA	0	NA	NA	NA	NA	NA	NA	NA	NA	NA
Phyllastrephus_fischeri	Pycnonotidae	NA	0	NA	NA	NA	NA	NA	NA	NA	NA	NA
Phyllastrephus_flavostriatus	Pycnonotidae	NA	0	NA	NA	NA	NA	NA	NA	NA	NA	NA
Phyllastrephus_icterinus	Pycnonotidae	NA	0	NA	NA	NA	NA	NA	NA	NA	NA	NA
Phyllastrephus_terrestris	Pycnonotidae	NA	0	NA	NA	NA	NA	NA	NA	NA	NA	NA
Phyllastrephus_terrestris	Pycnonotidae	NA	0	NA	NA	NA	NA	NA	7	NA	NA	NA
Phylloscopus_bonelli	Phylloscopidae	NA	0	NA	NA	NA	NA	NA	NA	NA	NA	NA
Phylloscopus_bonelli	Phylloscopidae	NA	0	NA	NA	1	NA	NA	NA	NA	NA	NA
Phylloscopus_bonelli	Phylloscopidae	NA	0	NA	NA	NA	5	NA	NA	NA	NA	NA
Phylloscopus_bonelli	Phylloscopidae	NA	0	NA	NA	NA	NA	0.7	NA	NA	NA	NA
Phylloscopus_bonelli	Phylloscopidae	NA	0	NA	NA	NA	NA	NA	8	NA	NA	NA
Phylloscopus_collybita	Phylloscopidae	0	1	NA	2	NA	NA	NA	NA	NA	NA	NA
Phylloscopus_collybita	Phylloscopidae	0	1	NA	NA	2	NA	NA	NA	NA	NA	NA
Phylloscopus_collybita	Phylloscopidae	0	1	NA	NA	NA	1	NA	NA	NA	NA	NA
Phylloscopus_collybita	Phylloscopidae	0	1	NA	NA	NA	NA	4	NA	NA	NA	NA
Phylloscopus_collybita	Phylloscopidae	0	1	NA	NA	NA	NA	NA	2.7	NA	NA	NA
Phylloscopus_collybita	Phylloscopidae	0	1	NA	NA	NA	NA	NA	NA	NA	NA	NA
Phylloscopus_fuscatus	Phylloscopidae	1	1	1	18.6	NA	NA	NA	NA	NA	NA	NA
Phylloscopus_fuscatus	Phylloscopidae	1	1	1	25.3	NA	NA	NA	NA	NA	NA	NA
Phylloscopus_fuscatus	Phylloscopidae	1	1	1	27	NA	NA	NA	NA	NA	NA	NA
Phylloscopus_fuscatus	Phylloscopidae	1	1	1	NA	1.5	NA	NA	NA	NA	NA	NA
Phylloscopus_fuscatus	Phylloscopidae	1	1	1	NA	NA	NA	NA	NA	NA	NA	NA
Phylloscopus_fuscatus	Phylloscopidae	1	1	1	NA	NA	NA	NA	NA	NA	NA	59% EPB
Phylloscopus_fuscatus	Phylloscopidae	1	1	1	NA	NA	NA	NA	NA	NA	NA	45% EPP
Phylloscopus_humei	Phylloscopidae	NA	0	NA	NA	NA	NA	NA	NA	NA	NA	NA
Phylloscopus_nitidus	Phylloscopidae	NA	0	NA	NA	NA	NA	NA	NA	NA	NA	NA
Phylloscopus_ruficapilla	Phylloscopidae	NA	0	NA	NA	NA	NA	NA	NA	NA	NA	NA
Phylloscopus_sibilatrix	Phylloscopidae	NA	1	0	NA	NA	NA	NA	NA	NA	NA	NA
Phylloscopus_sibilatrix	Phylloscopidae	NA	1	0	NA	1.5	NA	NA	NA	NA	NA	NA
Phylloscopus_sibilatrix	Phylloscopidae	NA	1	0	NA	NA	2	NA	NA	NA	NA	NA
Phylloscopus_sibilatrix	Phylloscopidae	NA	1	0	NA	NA	NA	3	NA	NA	NA	NA
Phylloscopus_sibilatrix	Phylloscopidae	NA	1	0	NA	NA	NA	3.4	NA	NA	NA	NA
Phylloscopus_sibilatrix	Phylloscopidae	NA	1	0	NA	NA	NA	NA	4.6	NA	NA	NA
Phylloscopus_sibilatrix	Phylloscopidae	NA	1	0	NA	NA	NA	NA	NA	NA	NA	0% EPP
Phylloscopus_sibilatrix	Phylloscopidae	NA	1	0	NA	NA	NA	NA	NA	NA	NA	0% EPB
Phylloscopus_sindianus	Phylloscopidae	NA	0	NA	NA	NA	NA	NA	NA	NA	NA	NA
Phylloscopus_trochilus	Phylloscopidae	1	0	1	80	NA	NA	NA	NA	NA	NA	NA
Phylloscopus_trochilus	Phylloscopidae	1	0	1	29.7	NA	NA	NA	NA	NA	NA	NA
Phylloscopus_trochilus	Phylloscopidae	1	0	1	35.1	NA	NA	NA	NA	NA	NA	NA
Phylloscopus_trochilus	Phylloscopidae	1	0	1	NA	9	NA	NA	NA	NA	NA	NA
Phylloscopus_trochilus	Phylloscopidae	1	0	1	NA	NA	31	NA	NA	NA	NA	NA
Phylloscopus_trochilus	Phylloscopidae	1	0	1	NA	NA	NA	3.31	NA	NA	NA	NA
Phylloscopus_trochilus	Phylloscopidae	1	0	1	NA	NA	NA	NA	7.28	NA	NA	NA
Phylloscopus_trochilus	Phylloscopidae	1	0	1	NA	NA	NA	NA	NA	NA	NA	17.2% EPP
Phylloscopus_trochilus	Phylloscopidae	1	0	1	NA	NA	NA	NA	NA	NA	NA	38.2% EPB
Phylloscopus_trochilus	Phylloscopidae	1	0	1	NA	NA	NA	NA	NA	NA	NA	18.5% EPP
Phylloscopus_umbrovirens	Phylloscopidae	NA	0	NA	NA	NA	NA	NA	NA	NA	NA	NA
Pica_hudsonia	Corvidae	NA	0	1	NA	NA	NA	NA	NA	NA	NA	NA
Pica_hudsonia	Corvidae	NA	0	1	NA	NA	3	NA	NA	NA	NA	NA
Pica_hudsonia	Corvidae	NA	0	1	NA	NA	NA	NA	NA	NA	NA	Qualitative
Pica_nuttalli	Corvidae	NA	0	NA	NA	NA	NA	NA	NA	NA	NA	NA
Pica_pica	Corvidae	NA	0	1	NA	NA	NA	NA	NA	NA	NA	NA
Pica_pica	Corvidae	NA	0	1	NA	NA	NA	NA	NA	NA	NA	16.98% EPB
Pinicola_enucleator	Fringillidae	NA	0	NA	NA	NA	NA	NA	NA	NA	NA	NA
Pipilo_aberti	Passerellidae	NA	NA	NA	NA	NA	NA	NA	NA	NA	NA	NA
Pipilo_aberti	Passerellidae	NA	NA	NA	NA	NA	1	NA	NA	NA	NA	NA
Pipilo_chlorurus	Passerellidae	NA	0	NA	NA	NA	NA	NA	NA	NA	NA	NA
Pipilo_chlorurus	Passerellidae	NA	0	NA	NA	NA	NA	NA	NA	NA	NA	NA
Pipilo_erythrophthalmus	Passerellidae	0	0	NA	15	NA	NA	NA	NA	NA	NA	NA
Pipilo_erythrophthalmus	Passerellidae	0	0	NA	NA	1	NA	NA	NA	NA	NA	NA
Pipilo_erythrophthalmus	Passerellidae	0	0	NA	NA	NA	7	NA	NA	NA	NA	NA
Pipilo_erythrophthalmus	Passerellidae	0	0	NA	NA	NA	6	NA	NA	NA	NA	NA
Pipilo_erythrophthalmus	Passerellidae	0	0	NA	NA	NA	NA	0.83	NA	NA	NA	NA
Pipilo_erythrophthalmus	Passerellidae	0	0	NA	NA	NA	NA	NA	4.39	NA	NA	NA
Pipilo_erythrophthalmus	Passerellidae	0	0	NA	NA	NA	NA	NA	NA	NA	NA	NA
Pipilo_fuscus	Passerellidae	NA	NA	NA	NA	NA	NA	NA	NA	NA	NA	NA
Pipilo_fuscus	Passerellidae	NA	NA	NA	NA	1	NA	NA	NA	NA	NA	NA
Pipilo_fuscus	Passerellidae	NA	NA	NA	NA	NA	6	NA	NA	NA	NA	NA
Pipilo_fuscus	Passerellidae	NA	NA	NA	NA	NA	NA	1.49	NA	NA	NA	NA
Pipilo_fuscus	Passerellidae	NA	NA	NA	NA	NA	NA	1.52	NA	NA	NA	NA
Pipilo_fuscus	Passerellidae	NA	NA	NA	NA	NA	NA	NA	10.4	NA	NA	NA
Pipilo_fuscus	Passerellidae	NA	NA	NA	NA	NA	NA	NA	11.6	NA	NA	NA
Pipilo_maculatus	Passerellidae	NA	0	NA	13	NA	NA	NA	NA	NA	NA	NA
Pipilo_maculatus	Passerellidae	NA	0	NA	NA	2	NA	NA	NA	NA	NA	NA
Pipilo_maculatus	Passerellidae	NA	0	NA	NA	NA	7.75	NA	NA	NA	NA	NA
Pipilo_maculatus	Passerellidae	NA	0	NA	NA	NA	NA	NA	NA	NA	NA	NA
Piranga_ludoviciana	Cardinalidae	NA	NA	NA	NA	NA	NA	NA	NA	NA	NA	NA
Piranga_ludoviciana	Cardinalidae	NA	NA	NA	NA	NA	100	NA	NA	NA	NA	NA
Piranga_ludoviciana	Cardinalidae	NA	NA	NA	NA	NA	1000	NA	NA	NA	NA	NA
Piranga_olivacea	Cardinalidae	NA	NA	1	NA	NA	NA	NA	NA	NA	NA	NA
Piranga_olivacea	Cardinalidae	NA	NA	1	NA	NA	100	NA	NA	NA	NA	NA
Piranga_olivacea	Cardinalidae	NA	NA	1	NA	NA	1000	NA	NA	NA	NA	NA
Piranga_olivacea	Cardinalidae	NA	NA	1	NA	NA	NA	2.75	NA	NA	NA	NA
Piranga_olivacea	Cardinalidae	NA	NA	1	NA	NA	NA	NA	9.5	NA	NA	NA
Piranga_olivacea	Cardinalidae	NA	NA	1	NA	NA	NA	NA	NA	NA	NA	29% EPB
Piranga_rubra	Cardinalidae	NA	NA	NA	NA	NA	NA	NA	NA	NA	NA	NA
Piranga_rubra	Cardinalidae	NA	NA	NA	NA	NA	100	NA	NA	NA	NA	NA
Piranga_rubra	Cardinalidae	NA	NA	NA	NA	NA	1000	NA	NA	NA	NA	NA
Piranga_rubra	Cardinalidae	NA	NA	NA	NA	NA	NA	21	NA	NA	NA	NA
Platysteira_castanea	Platysteiridae	NA	0	NA	NA	NA	NA	NA	NA	NA	NA	NA
Platysteira_chalybea	Platysteiridae	NA	0	NA	NA	NA	NA	NA	NA	NA	NA	NA
Platysteira_concreta	Platysteiridae	NA	0	NA	NA	NA	NA	NA	NA	NA	NA	NA
Platysteira_cyanea	Platysteiridae	NA	0	NA	NA	NA	NA	NA	NA	NA	NA	NA
Platysteira_peltata	Platysteiridae	NA	0	NA	NA	NA	NA	NA	NA	NA	NA	NA
Plectrophenax_nivalis	Calcariidae	NA	0	1	7.46	NA	NA	NA	NA	NA	NA	NA
Plectrophenax_nivalis	Calcariidae	NA	0	1	NA	7.46	NA	NA	NA	NA	NA	NA
Plectrophenax_nivalis	Calcariidae	NA	0	1	NA	NA	1	NA	NA	NA	NA	NA
Plectrophenax_nivalis	Calcariidae	NA	0	1	NA	NA	NA	NA	NA	NA	NA	NA
Plectrophenax_nivalis	Calcariidae	NA	0	1	NA	NA	NA	NA	NA	NA	NA	20% EPP
Plocepasser_donaldsoni	Ploceidae	NA	0	NA	NA	NA	NA	NA	NA	NA	NA	NA
Plocepasser_mahali	Ploceidae	NA	0	NA	NA	NA	NA	100	NA	NA	NA	NA
Plocepasser_mahali	Ploceidae	NA	0	NA	NA	NA	NA	1000	NA	NA	NA	NA
Ploceus_alienus	Ploceidae	NA	0	NA	NA	NA	NA	NA	NA	NA	NA	NA
Ploceus_angolensis	Ploceidae	NA	0	NA	NA	NA	NA	NA	NA	NA	NA	NA
Ploceus_baglafecht	Ploceidae	NA	0	NA	NA	NA	NA	NA	NA	NA	NA	NA
Ploceus_benghalensis	Ploceidae	NA	1	NA	NA	NA	NA	NA	NA	NA	NA	NA
Ploceus_bertrandi	Ploceidae	NA	0	NA	NA	NA	NA	NA	NA	NA	NA	NA
Ploceus_bicolor	Ploceidae	NA	0	NA	NA	NA	NA	NA	NA	NA	NA	NA
Ploceus_capensis	Ploceidae	NA	1	NA	NA	NA	NA	NA	NA	NA	NA	NA
Ploceus_capensis	Ploceidae	NA	1	NA	NA	NA	NA	27	NA	NA	NA	NA
Ploceus_cucullatus	Ploceidae	NA	1	NA	NA	NA	NA	NA	NA	NA	NA	NA
Ploceus_galbula	Ploceidae	NA	1	NA	NA	NA	NA	NA	NA	NA	NA	NA
Ploceus_grandis	Ploceidae	NA	0	NA	NA	NA	NA	NA	NA	NA	NA	NA
Ploceus_heuglini	Ploceidae	NA	1	NA	NA	NA	NA	NA	NA	NA	NA	NA
Ploceus_intermedius	Ploceidae	NA	1	NA	NA	NA	NA	NA	NA	NA	NA	NA
Ploceus_jacksoni	Ploceidae	NA	1	NA	NA	NA	NA	NA	NA	NA	NA	NA
Ploceus_luteolus	Ploceidae	NA	0	NA	NA	NA	NA	NA	NA	NA	NA	NA
Ploceus_megarhynchus	Ploceidae	NA	1	NA	NA	NA	NA	NA	NA	NA	NA	NA
Ploceus_melanocephalus	Ploceidae	NA	1	NA	NA	NA	NA	NA	NA	NA	NA	NA
Ploceus_melanogaster	Ploceidae	NA	0	NA	NA	NA	NA	NA	NA	NA	NA	NA
Ploceus_nigerrimus	Ploceidae	NA	1	NA	NA	NA	NA	NA	NA	NA	NA	NA
Ploceus_nigricollis	Ploceidae	NA	0	NA	NA	NA	NA	NA	NA	NA	NA	NA
Ploceus_ocularis	Ploceidae	NA	0	NA	NA	NA	NA	NA	NA	NA	NA	NA
Ploceus_olivaceiceps	Ploceidae	NA	0	NA	NA	NA	NA	NA	NA	NA	NA	NA
Ploceus_pelzelni	Ploceidae	NA	0	NA	NA	NA	NA	NA	NA	NA	NA	NA
Ploceus_philippinus	Ploceidae	NA	1	NA	NA	NA	NA	NA	NA	NA	NA	NA
Ploceus_preussi	Ploceidae	NA	0	NA	NA	NA	NA	NA	NA	NA	NA	NA
Ploceus_princeps	Ploceidae	NA	0	NA	NA	NA	NA	NA	NA	NA	NA	NA
Ploceus_sanctithomae	Ploceidae	NA	0	NA	NA	NA	NA	NA	NA	NA	NA	NA
Ploceus_spekei	Ploceidae	NA	1	NA	NA	NA	NA	NA	NA	NA	NA	NA
Ploceus_superciliosus	Ploceidae	NA	0	NA	NA	NA	NA	NA	NA	NA	NA	NA
Ploceus_taeniopterus	Ploceidae	NA	1	NA	NA	NA	NA	NA	NA	NA	NA	NA
Ploceus_tricolor	Ploceidae	NA	0	NA	NA	NA	NA	NA	NA	NA	NA	NA
Ploceus_velatus	Ploceidae	NA	1	NA	NA	NA	NA	NA	NA	NA	NA	NA
Ploceus_vitellinus	Ploceidae	NA	1	NA	NA	NA	NA	NA	NA	NA	NA	NA
Ploceus_xanthops	Ploceidae	NA	0	NA	NA	NA	NA	NA	NA	NA	NA	NA
Ploceus_xanthopterus	Ploceidae	NA	1	NA	NA	NA	NA	NA	NA	NA	NA	NA
Poephila_acuticauda	Estrildidae	NA	NA	NA	NA	NA	NA	NA	NA	NA	NA	NA
Polioptila_dumicola	unknown	NA	0	NA	NA	NA	NA	NA	NA	NA	NA	NA
Pomatostomus_temporalis	Pomatostomidae	NA	0	NA	NA	NA	NA	NA	NA	NA	NA	NA
Pooecetes_gramineus	Passerellidae	NA	0	NA	NA	NA	NA	NA	NA	NA	NA	NA
Pooecetes_gramineus	Passerellidae	NA	0	NA	NA	6.6	NA	NA	NA	NA	NA	NA
Pooecetes_gramineus	Passerellidae	NA	0	NA	NA	NA	6	NA	NA	NA	NA	NA
Pooecetes_gramineus	Passerellidae	NA	0	NA	NA	NA	6.4	NA	NA	NA	NA	NA
Pooecetes_gramineus	Passerellidae	NA	0	NA	NA	NA	NA	2.7	NA	NA	NA	NA
Prinia_gracilis	unknown	NA	0	NA	NA	NA	NA	NA	NA	NA	NA	NA
Prionodura_newtoniana	Ptilonorhynchidae	NA	1	NA	NA	NA	NA	NA	NA	NA	NA	NA
Prionodura_newtoniana	Ptilonorhynchidae	NA	1	NA	NA	NA	NA	1.5	NA	NA	NA	NA
Prionops_retzii	unknown	NA	0	NA	NA	NA	NA	NA	NA	NA	NA	NA
Progne_subis	Hirundinidae	NA	0	1	10	NA	NA	NA	NA	NA	NA	NA
Progne_subis	Hirundinidae	NA	0	1	NA	10	NA	NA	NA	NA	NA	NA
Progne_subis	Hirundinidae	NA	0	1	NA	NA	1	NA	NA	NA	NA	NA
Progne_subis	Hirundinidae	NA	0	1	NA	NA	NA	3	NA	NA	NA	NA
Progne_subis	Hirundinidae	NA	0	1	NA	NA	NA	NA	17	NA	NA	NA
Progne_subis	Hirundinidae	NA	0	1	NA	NA	NA	NA	NA	NA	NA	22% EPP
Progne_subis	Hirundinidae	NA	0	1	NA	NA	NA	NA	NA	NA	NA	24.39% EPB
Promerops_cafer	Promeropidae	NA	0	1	NA	NA	NA	NA	NA	NA	NA	NA
Promerops_cafer	Promeropidae	NA	0	1	NA	NA	NA	NA	NA	NA	NA	70.2% EPB
Promerops_gurneyi	unknown	NA	0	NA	NA	NA	NA	NA	NA	NA	NA	NA
Protonotaria_citrea	Parulidae	NA	0	NA	NA	NA	NA	NA	NA	NA	NA	NA
Prunella_collaris	Prunellidae	NA	NA	0	NA	NA	NA	NA	NA	NA	NA	NA
Prunella_collaris	Prunellidae	NA	NA	0	NA	NA	NA	NA	NA	NA	NA	0% EPB
Prunella_modularis	Prunellidae	1	NA	0	48	NA	NA	NA	NA	NA	NA	NA
Prunella_modularis	Prunellidae	1	NA	0	NA	12	NA	NA	NA	NA	NA	NA
Prunella_modularis	Prunellidae	1	NA	0	NA	NA	4	NA	NA	NA	NA	NA
Prunella_modularis	Prunellidae	1	NA	0	NA	NA	NA	2.75	NA	NA	NA	NA
Prunella_modularis	Prunellidae	1	NA	0	NA	NA	NA	3	NA	NA	NA	NA
Prunella_modularis	Prunellidae	1	NA	0	NA	NA	NA	NA	NA	NA	NA	NA
Prunella_modularis	Prunellidae	1	NA	0	NA	NA	NA	NA	NA	NA	NA	0.8% EPP
Prunella_modularis	Prunellidae	1	NA	0	NA	NA	NA	NA	NA	NA	NA	2.2% EPB
Prunella_modularis	Prunellidae	1	NA	0	NA	NA	NA	NA	NA	NA	NA	1-22% EPP
Psaltriparus_minimus	Aegithalidae	NA	NA	0	NA	NA	NA	NA	NA	NA	NA	NA
Psaltriparus_minimus	Aegithalidae	NA	NA	0	NA	NA	NA	NA	NA	NA	NA	0% EPP
Psarocolius_angustifrons	Icteridae	NA	1	NA	NA	NA	NA	NA	NA	NA	NA	NA
Psarocolius_angustifrons	Icteridae	NA	1	NA	NA	NA	NA	1.2	NA	NA	NA	NA
Psarocolius_atrovirens	Icteridae	NA	1	NA	NA	NA	NA	NA	NA	NA	NA	NA
Psarocolius_atrovirens	Icteridae	NA	1	NA	NA	NA	NA	1	NA	NA	NA	NA
Psarocolius_bifasciatus	Icteridae	NA	1	NA	NA	NA	NA	NA	NA	NA	NA	NA
Psarocolius_guatimozinus	Icteridae	NA	1	NA	NA	NA	NA	NA	NA	NA	NA	NA
Psarocolius_viridis	Icteridae	NA	1	NA	NA	NA	NA	NA	NA	NA	NA	NA
Psarocolius_viridis	Icteridae	NA	1	NA	NA	NA	NA	1.5	NA	NA	NA	NA
Psarocolius_wagleri	Icteridae	NA	1	NA	NA	NA	NA	NA	NA	NA	NA	NA
Pseudonestor_xanthophrys	Fringillidae	NA	NA	NA	NA	NA	NA	NA	NA	NA	NA	NA
Pseudonigrita_arnaudi	Ploceidae	NA	0	NA	NA	NA	NA	NA	NA	NA	NA	NA
Pseudonigrita_arnaudi	Ploceidae	NA	0	NA	NA	8.5	NA	NA	NA	NA	NA	NA
Pseudopodoces_humilis	Paridae	NA	NA	1	NA	NA	NA	NA	NA	NA	NA	NA
Pseudopodoces_humilis	Paridae	NA	NA	1	NA	NA	NA	NA	NA	NA	NA	Qualitative
Pseudoseisura_cristata	Furnariidae	NA	NA	NA	NA	NA	NA	NA	NA	NA	NA	NA
Pseudoseisura_cristata	Furnariidae	NA	NA	NA	NA	NA	NA	7	NA	NA	NA	NA
Pseudoseisura_lophotes	Furnariidae	NA	0	NA	NA	NA	NA	NA	NA	NA	NA	NA
Pseudoseisura_lophotes	Furnariidae	NA	0	NA	NA	NA	NA	15	NA	NA	NA	NA
Psophodes_olivaceus	unknown	NA	NA	NA	NA	NA	NA	NA	NA	NA	NA	NA
Pteridophora_alberti	Paradisaeidae	NA	1	NA	NA	NA	NA	NA	NA	NA	NA	NA
Ptilonorhynchus_violaceus	Ptilonorhynchidae	NA	1	NA	NA	NA	NA	NA	NA	NA	NA	NA
Ptilonorhynchus_violaceus	Ptilonorhynchidae	NA	1	NA	NA	3.6	NA	NA	NA	NA	NA	NA
Ptiloris_magnificus	Paradisaeidae	NA	1	NA	NA	NA	NA	NA	NA	NA	NA	NA
Pycnonotus_barbatus	Pycnonotidae	NA	0	NA	NA	NA	NA	NA	NA	NA	NA	NA
Pycnonotus_barbatus	Pycnonotidae	NA	0	NA	NA	NA	5.5	NA	NA	NA	NA	NA
Pycnonotus_barbatus	Pycnonotidae	NA	0	NA	NA	NA	NA	1.4	NA	NA	NA	NA
Pycnonotus_barbatus	Pycnonotidae	NA	0	NA	NA	NA	NA	NA	4.5	NA	NA	NA
Pycnonotus_capensis	Pycnonotidae	NA	0	NA	NA	NA	NA	NA	NA	NA	NA	NA
Pycnonotus_nigricans	Pycnonotidae	NA	0	NA	NA	NA	NA	NA	NA	NA	NA	NA
Pycnonotus_sinensis	Pycnonotidae	NA	0	NA	NA	NA	NA	NA	NA	NA	NA	NA
Pycnonotus_xanthopygos	Pycnonotidae	NA	0	NA	NA	NA	NA	NA	NA	NA	NA	NA
Pycnoptilus_floccosus	Acanthizidae	NA	NA	NA	NA	NA	NA	NA	NA	NA	NA	NA
Pycnoptilus_floccosus	Acanthizidae	NA	NA	NA	NA	4	NA	NA	NA	NA	NA	NA
Pyrocephalus_rubinus	Tyrannidae	NA	0	1	NA	NA	NA	NA	NA	NA	NA	NA
Pyrocephalus_rubinus	Tyrannidae	NA	0	1	NA	NA	NA	NA	NA	NA	NA	94%/80% EPP
Pyrrhocorax_graculus	unknown	NA	0	NA	NA	NA	NA	NA	NA	NA	NA	NA
Pyrrhula_pyrrhula	Fringillidae	NA	0	NA	NA	NA	NA	NA	NA	NA	NA	NA
Quelea_cardinalis	Ploceidae	NA	1	NA	NA	NA	NA	NA	NA	NA	NA	NA
Quelea_quelea	Ploceidae	NA	0	1	NA	NA	NA	NA	NA	NA	NA	NA
Quelea_quelea	Ploceidae	NA	0	1	NA	NA	NA	NA	NA	NA	NA	43.2% EPB
Quiscalus_lugubris	Icteridae	NA	0	NA	NA	NA	NA	NA	NA	NA	NA	NA
Quiscalus_major	Icteridae	NA	1	NA	10	NA	NA	NA	NA	NA	NA	NA
Quiscalus_major	Icteridae	NA	1	NA	NA	NA	NA	NA	NA	NA	NA	NA
Quiscalus_major	Icteridae	NA	1	NA	NA	NA	NA	NA	NA	NA	NA	NA
Quiscalus_mexicanus	Icteridae	NA	1	1	NA	NA	NA	NA	NA	NA	NA	NA
Quiscalus_mexicanus	Icteridae	NA	1	1	NA	NA	NA	NA	NA	NA	NA	37% EPP
Quiscalus_quiscula	Icteridae	NA	0	NA	3	NA	NA	NA	NA	NA	NA	NA
Quiscalus_quiscula	Icteridae	NA	0	NA	NA	NA	NA	NA	NA	NA	NA	NA
Quiscalus_quiscula	Icteridae	NA	0	NA	NA	NA	1	NA	NA	NA	NA	NA
Ramphocelus_costaricensis	Thraupidae	NA	NA	1	NA	NA	NA	NA	NA	NA	NA	NA
Ramphocelus_costaricensis	Thraupidae	NA	NA	1	NA	NA	NA	NA	NA	NA	NA	55% EPB
Regulus_ignicapilla	Regulidae	NA	NA	NA	4	NA	NA	NA	NA	NA	NA	NA
Regulus_ignicapilla	Regulidae	NA	NA	NA	NA	4	NA	NA	NA	NA	NA	NA
Regulus_ignicapilla	Regulidae	NA	NA	NA	NA	NA	1	NA	NA	NA	NA	NA
Regulus_ignicapilla	Regulidae	NA	NA	NA	NA	NA	NA	2	NA	NA	NA	NA
Regulus_ignicapilla	Regulidae	NA	NA	NA	NA	NA	NA	NA	5.5	NA	NA	NA
Regulus_ignicapilla	Regulidae	NA	NA	NA	NA	NA	NA	NA	NA	NA	NA	NA
Regulus_regulus	Regulidae	NA	NA	NA	6	NA	NA	NA	NA	NA	NA	NA
Regulus_regulus	Regulidae	NA	NA	NA	NA	6	NA	NA	NA	NA	NA	NA
Regulus_regulus	Regulidae	NA	NA	NA	NA	NA	1	NA	NA	NA	NA	NA
Regulus_regulus	Regulidae	NA	NA	NA	NA	NA	NA	3.7	NA	NA	NA	NA
Regulus_regulus	Regulidae	NA	NA	NA	NA	NA	NA	NA	6.3	NA	NA	NA
Regulus_regulus	Regulidae	NA	NA	NA	NA	NA	NA	NA	NA	NA	NA	NA
Remiz_pendulinus	Remizidae	NA	NA	0	NA	NA	NA	NA	NA	NA	NA	NA
Remiz_pendulinus	Remizidae	NA	NA	0	NA	NA	NA	NA	NA	NA	NA	7% EPP
Rhipidura_leucophrys	Rhipiduridae	NA	0	NA	NA	NA	NA	NA	NA	NA	NA	NA
Rhipidura_leucophrys	Rhipiduridae	NA	0	NA	NA	NA	3.5	NA	NA	NA	NA	NA
Rhodopechys_obsoletus	Fringillidae	NA	0	NA	NA	NA	NA	NA	NA	NA	NA	NA
Rhodopechys_sanguineus	Fringillidae	NA	0	NA	NA	NA	NA	NA	NA	NA	NA	NA
Riparia_riparia	Hirundinidae	NA	0	1	3	NA	NA	NA	NA	NA	NA	NA
Riparia_riparia	Hirundinidae	NA	0	1	NA	NA	NA	NA	NA	NA	NA	NA
Riparia_riparia	Hirundinidae	NA	0	1	NA	NA	NA	NA	NA	NA	NA	14%
Riparia_riparia	Hirundinidae	NA	0	1	NA	NA	NA	NA	NA	NA	NA	24% EPP, 36%/40% EPB
Salpinctes_obsoletus	Troglodytidae	NA	0	NA	94	NA	NA	NA	NA	NA	NA	NA
Salpinctes_obsoletus	Troglodytidae	NA	0	NA	NA	1	NA	NA	NA	NA	NA	NA
Salpinctes_obsoletus	Troglodytidae	NA	0	NA	NA	NA	9.4	NA	NA	NA	NA	NA
Salpinctes_obsoletus	Troglodytidae	NA	0	NA	NA	NA	NA	1.5	NA	NA	NA	NA
Salpinctes_obsoletus	Troglodytidae	NA	0	NA	NA	NA	NA	NA	3.5	NA	NA	NA
Salpinctes_obsoletus	Troglodytidae	NA	0	NA	NA	NA	NA	NA	NA	NA	NA	NA
Saroglossa_spiloptera	unknown	NA	0	NA	NA	NA	NA	NA	NA	NA	NA	NA
Saxicola_rubetra	Muscicapidae	NA	NA	NA	130	NA	NA	NA	NA	NA	NA	NA
Saxicola_rubetra	Muscicapidae	NA	NA	NA	NA	15	NA	NA	NA	NA	NA	NA
Saxicola_rubetra	Muscicapidae	NA	NA	NA	NA	NA	NA	NA	NA	NA	NA	NA
Saxicola_torquatus	Muscicapidae	NA	NA	NA	NA	NA	NA	NA	NA	NA	NA	NA
Saxicola_torquatus	Muscicapidae	NA	NA	NA	NA	8	NA	NA	NA	NA	NA	NA
Saxicola_torquatus	Muscicapidae	NA	NA	NA	NA	NA	1000	NA	NA	NA	NA	NA
Sayornis_nigricans	Tyrannidae	NA	0	1	NA	NA	NA	NA	NA	NA	NA	NA
Sayornis_nigricans	Tyrannidae	NA	0	1	NA	NA	NA	NA	NA	NA	NA	19% EPP
Sayornis_phoebe	Tyrannidae	NA	0	1	5	NA	NA	NA	NA	NA	NA	NA
Sayornis_phoebe	Tyrannidae	NA	0	1	NA	2	NA	NA	NA	NA	NA	NA
Sayornis_phoebe	Tyrannidae	NA	0	1	NA	NA	2	NA	NA	NA	NA	NA
Sayornis_phoebe	Tyrannidae	NA	0	1	NA	NA	NA	0.4	NA	NA	NA	NA
Sayornis_phoebe	Tyrannidae	NA	0	1	NA	NA	NA	NA	1.7	NA	NA	NA
Sayornis_phoebe	Tyrannidae	NA	0	1	NA	NA	NA	NA	NA	NA	NA	10.31% EPB
Scenopoeetes_dentirostris	unknown	NA	1	NA	NA	NA	NA	NA	NA	NA	NA	NA
Scissirostrum_dubium	unknown	NA	0	NA	NA	NA	NA	NA	NA	NA	NA	NA
Sclerurus_caudacutus	Furnariidae	NA	0	NA	NA	NA	NA	NA	NA	NA	NA	NA
Sclerurus_guatemalensis	Furnariidae	NA	0	NA	NA	NA	NA	NA	NA	NA	NA	NA
Scotocerca_inquieta	unknown	NA	0	NA	NA	NA	NA	NA	NA	NA	NA	NA
Seiurus_aurocapilla	Parulidae	NA	0	NA	3	NA	NA	NA	NA	NA	NA	NA
Seiurus_aurocapilla	Parulidae	NA	0	NA	NA	3	NA	NA	NA	NA	NA	NA
Seiurus_aurocapilla	Parulidae	NA	0	NA	NA	NA	1	NA	NA	NA	NA	NA
Seiurus_aurocapilla	Parulidae	NA	0	NA	NA	NA	NA	2.7	NA	NA	NA	NA
Seiurus_aurocapilla	Parulidae	NA	0	NA	NA	NA	NA	2.73	NA	NA	NA	NA
Seiurus_aurocapilla	Parulidae	NA	0	NA	NA	NA	NA	NA	4.8	NA	NA	NA
Seiurus_aurocapilla	Parulidae	NA	0	NA	NA	NA	NA	NA	4.76	NA	NA	NA
Seiurus_aurocapilla	Parulidae	NA	0	NA	NA	NA	NA	NA	NA	NA	NA	NA
Seiurus_motacilla	Parulidae	NA	0	NA	NA	NA	NA	NA	NA	NA	NA	NA
Seiurus_motacilla	Parulidae	NA	0	NA	NA	NA	NA	NA	NA	NA	NA	NA
Seiurus_noveboracensis	Parulidae	NA	0	NA	3.8	NA	NA	NA	NA	NA	NA	NA
Seiurus_noveboracensis	Parulidae	NA	0	NA	NA	3.8	NA	NA	NA	NA	NA	NA
Seiurus_noveboracensis	Parulidae	NA	0	NA	NA	NA	1	NA	NA	NA	NA	NA
Seiurus_noveboracensis	Parulidae	NA	0	NA	NA	NA	NA	1.8	NA	NA	NA	NA
Seiurus_noveboracensis	Parulidae	NA	0	NA	NA	NA	NA	1.81	NA	NA	NA	NA
Seiurus_noveboracensis	Parulidae	NA	0	NA	NA	NA	NA	NA	7.7	NA	NA	NA
Seiurus_noveboracensis	Parulidae	NA	0	NA	NA	NA	NA	NA	7.69	NA	NA	NA
Seiurus_noveboracensis	Parulidae	NA	0	NA	NA	NA	NA	NA	NA	NA	NA	NA
Sericornis_frontalis	Acanthizidae	NA	NA	1	NA	NA	NA	NA	NA	NA	NA	NA
Sericornis_frontalis	Acanthizidae	NA	NA	1	NA	NA	NA	NA	NA	NA	NA	12.4% EPP
Sericornis_frontalis	Acanthizidae	NA	NA	1	NA	NA	NA	NA	NA	NA	NA	12.5% EPB
Serinus_alario	Fringillidae	NA	0	NA	NA	NA	NA	NA	NA	NA	NA	NA
Serinus_albogularis	Fringillidae	NA	0	NA	NA	NA	NA	NA	NA	NA	NA	NA
Serinus_atrogularis	Fringillidae	NA	0	NA	NA	NA	NA	NA	NA	NA	NA	NA
Serinus_burtoni	Fringillidae	NA	0	NA	NA	NA	NA	NA	NA	NA	NA	NA
Serinus_canaria	Fringillidae	1	0	NA	25	NA	NA	NA	NA	NA	NA	NA
Serinus_canaria	Fringillidae	1	0	NA	69	NA	NA	NA	NA	NA	NA	NA
Serinus_canaria	Fringillidae	1	0	NA	70.7	NA	NA	NA	NA	NA	NA	NA
Serinus_canaria	Fringillidae	1	0	NA	81	NA	NA	NA	NA	NA	NA	NA
Serinus_canaria	Fringillidae	1	0	NA	NA	10	NA	NA	NA	NA	NA	NA
Serinus_canaria	Fringillidae	1	0	NA	NA	9	NA	NA	NA	NA	NA	NA
Serinus_canaria	Fringillidae	1	0	NA	NA	NA	300	NA	NA	NA	NA	NA
Serinus_canaria	Fringillidae	1	0	NA	NA	NA	316.2	NA	NA	NA	NA	NA
Serinus_canaria	Fringillidae	1	0	NA	NA	NA	100	NA	NA	NA	NA	NA
Serinus_canaria	Fringillidae	1	0	NA	NA	NA	NA	9.9	NA	NA	NA	NA
Serinus_canaria	Fringillidae	1	0	NA	NA	NA	NA	6.7	NA	NA	NA	NA
Serinus_canaria	Fringillidae	1	0	NA	NA	NA	NA	NA	NA	NA	NA	NA
Serinus_canicollis	Fringillidae	NA	0	NA	NA	NA	NA	NA	NA	NA	NA	NA
Serinus_canicollis	Fringillidae	NA	0	NA	NA	NA	NA	20	NA	NA	NA	NA
Serinus_citrinipectus	Fringillidae	NA	0	NA	NA	NA	NA	NA	NA	NA	NA	NA
Serinus_flaviventris	Fringillidae	NA	0	NA	NA	NA	NA	NA	NA	NA	NA	NA
Serinus_flavivertex	Fringillidae	NA	0	NA	NA	NA	NA	NA	NA	NA	NA	NA
Serinus_flavivertex	Fringillidae	NA	0	NA	NA	NA	NA	15	NA	NA	NA	NA
Serinus_gularis	Fringillidae	NA	0	NA	NA	NA	NA	NA	NA	NA	NA	NA
Serinus_leucopterus	Fringillidae	NA	0	NA	NA	NA	NA	NA	NA	NA	NA	NA
Serinus_mennelli	Fringillidae	NA	0	NA	NA	NA	NA	NA	NA	NA	NA	NA
Serinus_mozambicus	Fringillidae	NA	0	NA	NA	NA	NA	NA	NA	NA	NA	NA
Serinus_nigriceps	Fringillidae	NA	0	NA	NA	NA	NA	NA	NA	NA	NA	NA
Serinus_pusillus	Fringillidae	NA	0	NA	NA	NA	NA	NA	NA	NA	NA	NA
Serinus_scotops	Fringillidae	NA	0	NA	NA	NA	NA	NA	NA	NA	NA	NA
Serinus_serinus	Fringillidae	1	0	0	63.5	NA	NA	NA	NA	NA	NA	NA
Serinus_serinus	Fringillidae	1	0	0	54	NA	NA	NA	NA	NA	NA	NA
Serinus_serinus	Fringillidae	1	0	0	NA	NA	NA	NA	NA	NA	NA	NA
Serinus_serinus	Fringillidae	1	0	0	NA	NA	NA	NA	NA	NA	NA	9.4% EPP
Serinus_striolatus	Fringillidae	NA	0	NA	NA	NA	NA	NA	NA	NA	NA	NA
Serinus_sulphuratus	Fringillidae	NA	0	NA	NA	NA	NA	NA	NA	NA	NA	NA
Serinus_syriacus	Fringillidae	NA	0	NA	NA	NA	NA	NA	NA	NA	NA	NA
Serinus_totta	Fringillidae	NA	0	NA	NA	NA	NA	NA	NA	NA	NA	NA
Serinus_tristriatus	Fringillidae	NA	0	NA	NA	NA	NA	NA	NA	NA	NA	NA
Setophaga_ruticilla	Parulidae	1	0	1	4	NA	NA	NA	NA	NA	NA	NA
Setophaga_ruticilla	Parulidae	1	0	1	NA	1.6	NA	NA	NA	NA	NA	NA
Setophaga_ruticilla	Parulidae	1	0	1	NA	NA	4	NA	NA	NA	NA	NA
Setophaga_ruticilla	Parulidae	1	0	1	NA	NA	NA	0.9	NA	NA	NA	NA
Setophaga_ruticilla	Parulidae	1	0	1	NA	NA	NA	0.92	NA	NA	NA	NA
Setophaga_ruticilla	Parulidae	1	0	1	NA	NA	NA	NA	5.3	NA	NA	NA
Setophaga_ruticilla	Parulidae	1	0	1	NA	NA	NA	NA	5.26	NA	NA	NA
Setophaga_ruticilla	Parulidae	1	0	1	NA	NA	NA	NA	NA	NA	NA	39.8% EPP
Sialia_currucoides	Turdidae	NA	NA	NA	NA	NA	NA	NA	NA	NA	NA	NA
Sialia_currucoides	Turdidae	NA	NA	NA	NA	NA	2	NA	NA	NA	NA	NA
[truncated: 460 more rows]
