# Supplementary material for: Polygyny is linked to accelerated birdsong evolution but not to larger song repertoires
Source: Nat Commun. 2019 Feb 21;10:884. doi: 10.1038/s41467-019-08621-3 (PMC6385279; doi:10.1038/s41467-019-08621-3)
Supplement: Supplementary file 9 — Supplementary Software 1 [file 41467_2019_8621_MOESM9_ESM.zip › Final Revision Code/WindowsMac Code/Supplement2_MultiTreephylANOVAbrownieonepdf.R]

########
#Coded by Kate T. Snyder
#Last Modified 11-28-2018
#Built using RStudio Version 1.1.456
#R Version 3.5.1
#
#ape_5.2  phytools_0.6-60   maps_3.3.0   nlme_3.1-137
#mnormt_1.5-5    plyr_1.8.4   geiger_2.0.6   btw_0.1
#R.utils_2.6.0   nortest_1.0-4   MCMCglmm_2.26
#BayesTraitsV2
########
########

#Supplemental Code: matesongfunc
#Performs phylanova, brownie, plots ACE heattree, plots brownie rate distributions

#For multiple trees, 
#no ACE plots
#perform PhylANOVA - export 100 p-values (temporarily saved as a vector)
#perform brownie - nsim times for each of 100 trees (run browniefunction 100 times) - have one csv exported with nsim*100 rows that would normally be spit out (but add tree #, like simmap#)
#plot brownie distribution based on all 100
#


matesongplots <- function(MateParam=c("Polygyny","EPP","OC","none"),SongParam=c("Song","Syllsong","Syllrep","Interval","Duration","Rate","Continuity","OC","none"), matemodel = "ARD", matensim = 20, ntrees = 100) {

  
  brownie100df <- as.data.frame(read.csv(file = paste(MateParam,SongParam,ntrees,"treesBrownie.csv",sep="")))
  
  
  ###Plot overall Brownie distributions
  
  brownied <- brownie100df
  browniedf <- brownied[brownied$convergence == "Optimization has converged.",]
  browniedf <- browniedf[!is.na(browniedf$convergence),]
  ARDratio0to1 <- browniedf$ARDRate0/browniedf$ARDRate1
  #browniedf <- cbind(browniedf,ARDratio0to1)
  all0over1df <- browniedf[which(ARDratio0to1 > 1),]
  all1over0df <- browniedf[which(ARDratio0to1 < 1),]
  
  ERloglikmean <- mean(browniedf$ERloglik)
  ARDloglikmean <- mean(browniedf$ARDloglik)
  P.chisqAll=pchisq(2*(ARDloglikmean-as.numeric(ERloglikmean)),1,lower.tail=FALSE)
  ERloglikmean0over1 <- mean(all0over1df$ERloglik)
  ARDloglikmean0over1 <- mean(all0over1df$ARDloglik)
  P.chisq0over1=pchisq(2*(ARDloglikmean0over1-as.numeric(ERloglikmean0over1)),1,lower.tail=FALSE)
  ERloglikmean1over0 <- mean(all1over0df$ERloglik)
  ARDloglikmean1over0 <- mean(all1over0df$ARDloglik)
  P.chisq1over0=pchisq(2*(ARDloglikmean1over0-as.numeric(ERloglikmean1over0)),1,lower.tail=FALSE)
  
  
 ### ARD rate density plot 
  if (MateParam == "Polygyny") {
    state0 <- "Monogamy"
    state1 <- "Polygyny"
  } else if (MateParam == "EPP") {
    state0 <- "Low EPP"
    state1 <- "High EPP"
  }
  D0 <- density(browniedf$ARDRate0)
  D1 <- density(browniedf$ARDRate1)
  
#  par(mar = c(1,1,2,1))
  plot(D0,col="blue",
       xlim=c(min(c(D0$x,D1$x)),
              max(c(D0$x,D1$x))),
       ylim=c(min(c(D0$y,D1$y)),
              max(c(D0$y,D1$y))),main=paste(MateParam,SongParam,"All converged runs"),
       cex.main = 0.75, 
       xlab=paste("Rate of",SongParam,"evolution"),
       ylab="Frequency")
  lines(D1, col="red")

  abline(v=browniedf$ERRate[1], lty = 2)
  # if (c(D0$x,D1$x)[which(c(D0$y,D1$y) == max(D0$y,D1$y))] > browniedf$ERRate[1]) {
  #   legend("topleft",legend = c(paste(state0),paste(state1),"Equal Rates"), lwd=1,col=c("blue","red", "black"), lty = c(1,1,2))
  # } else if (c(D0$x,D1$x)[which(c(D0$y,D1$y) == max(D0$y,D1$y))] < browniedf$ERRate[1]) {
    legend("topright",legend = c(paste(state0),paste(state1), "Equal Rates"), lwd=1,col=c("blue","red", "black"), lty = c(1,1,2)) 
 # }
  ### plot brownie pvalue distribution
  D0 <- density(browniedf$Pval)
  sdev <- sd(browniedf$Pval)
  meanphy <- mean(browniedf$Pval)
  plot(D0,col="black",
       xlim=c(min(D0$x),
              max(D0$x)),
       ylim=c(min(D0$y),
              max(D0$y)),
       main=paste(MateParam, SongParam, "Brownie pvals", ntrees, "trees", ", # sims per tree = ", matensim, " \nMean =", round(meanphy,4), "/ StdDev =", round(sdev,4)), cex.main = 0.75, xlab="Pval" ,ylab="Frequency") 
  abline(v=0.05, col = "gray")
  #dev.off()
  
  
  ###Plot overall phylanova distribution
  phylanovavec <- brownied$phylanovaP
  D0 <- density(phylanovavec)
  sdev <- sd(phylanovavec)
  meanphy <- mean(phylanovavec)
  nsimlab = matensim*20
  #pdf(file = paste(MateParam,SongParam,ntrees,"treephylanovadist.pdf",sep=""))
  plot(D0,col="blue",
       xlim=c(min(D0$x),
              max(D0$x)),
       ylim=c(min(D0$y),
              max(D0$y)),
       main=paste(MateParam, SongParam, "PhylANOVA pvals", ntrees, "trees", ", # sims per tree = ", nsimlab, " \nMean =", round(meanphy,4), "/ StdDev =", round(sdev,4)), cex.main = 0.75, xlab="Pval" ,ylab="Frequency") 
  abline(v=0.05, col = "gray")
  #dev.off()
} 
